# Supplementary material for: The gut microbiome in konzo
Source: Nat Commun. 2021 Sep 10;12:5371. doi: 10.1038/s41467-021-25694-1 (PMC8433213; doi:10.1038/s41467-021-25694-1)
Supplement: Supplementary file 4 — Dataset 1 [file 41467_2021_25694_MOESM4_ESM.xlsx]

## Sheet: Sample_Metadata
Sample	Name	ID	Region	Geography	Group	Age	Sex
Konzo1	Konzo1	Konzo1_S1	Kinshasa	Kinshasa	Kinshasa	8	M
Konzo2	Konzo2	Konzo2_S6	Kinshasa	Kinshasa	Kinshasa	6	F
Konzo3	Konzo3	Konzo3_S11	Kinshasa	Kinshasa	Kinshasa	10	F
Konzo4	Konzo4	Konzo4_S14	Kinshasa	Kinshasa	Kinshasa	9	M
Konzo5	Konzo5	Konzo5_S17	Kinshasa	Kinshasa	Kinshasa	8	F
Konzo6	Konzo6	Konzo6_S53	Kinshasa	Kinshasa	Kinshasa	10	F
Konzo7	Konzo7	Konzo7_S44	Kinshasa	Kinshasa	Kinshasa	12	F
Konzo8	Konzo8	Konzo8_S33	Kinshasa	Kinshasa	Kinshasa	7	M
Konzo9	Konzo9	Konzo9_S22	Kinshasa	Kinshasa	Kinshasa	6	F
Konzo10	Konzo10	Konzo10_S91	Kinshasa	Kinshasa	Kinshasa	10	M
Konzo11	Konzo11	Konzo11_S90	Kinshasa	Kinshasa	Kinshasa	6	M
Konzo12	Konzo12	Konzo12_S89	Kinshasa	Kinshasa	Kinshasa	7	F
Konzo13	Konzo13	Konzo13_S88	Kinshasa	Kinshasa	Kinshasa	9	M
Konzo14	Konzo14	Konzo14_S2	Kinshasa	Kinshasa	Kinshasa	9	M
Konzo15	Konzo15	Konzo15_S3	Kinshasa	Kinshasa	Kinshasa	7	F
Konzo16	Konzo16	Konzo16_S4	Kinshasa	Kinshasa	Kinshasa	8	M
Konzo17	Konzo17	Konzo17_S5	Kinshasa	Kinshasa	Kinshasa	11	F
Konzo18	Konzo18	Konzo18_S87	Kinshasa	Kinshasa	Kinshasa	8	M
Konzo19	Konzo19	Konzo19_S86	Kinshasa	Kinshasa	Kinshasa	10	F
Konzo20	Konzo20	Konzo20_S85	Kinshasa	Kinshasa	Kinshasa	10	F
Konzo21	Konzo21	Konzo21_S84	Kinshasa	Kinshasa	Kinshasa	9	M
Konzo22	Konzo22	Konzo22_S83	Kinshasa	Kinshasa	Kinshasa	8	F
Konzo23	Konzo23	Konzo23_S82	Kinshasa	Kinshasa	Kinshasa	10	F
Konzo24	Konzo24	Konzo24_S81	Kinshasa	Kinshasa	Kinshasa	10	M
Konzo25	Konzo25	Konzo25_S80	Kinshasa	Kinshasa	Kinshasa	11	M
Konzo26	Konzo26	Konzo26_S7	Kinshasa	Kinshasa	Kinshasa	11	M
Konzo27	Konzo27	Konzo27_S8	Kinshasa	Kinshasa	Kinshasa	8	M
Konzo28	Konzo28	Konzo28_S9	Kinshasa	Kinshasa	Kinshasa	9	F
Konzo29	Konzo29	Konzo29_S10	Kinshasa	Kinshasa	Kinshasa	6	M
Konzo30	Konzo30	Konzo30_S79	Kinshasa	Kinshasa	Kinshasa	8	F
L256	Konzo256	L256_S1	Kahemba	High_Prevalence_Zone	Kahemba_Konzo_HPZ	8	F
L257	Konzo257	L257_S2	Kahemba	High_Prevalence_Zone	Kahemba_Konzo_HPZ	9	F
L258	Konzo258	L258_S3	Kahemba	High_Prevalence_Zone	Kahemba_Konzo_HPZ	13	F
L259	Konzo259	L259_S4	Kahemba	High_Prevalence_Zone	Kahemba_Konzo_HPZ	10	F
L260	Konzo260	L260_S5	Kahemba	High_Prevalence_Zone	Kahemba_Konzo_HPZ	8	F
L261	Konzo261	L261_S6	Kahemba	High_Prevalence_Zone	Kahemba_Konzo_HPZ	7	F
L262	Konzo262	L262_S7	Kahemba	High_Prevalence_Zone	Kahemba_Konzo_HPZ	8	F
L263	Konzo263	L263_S8	Kahemba	High_Prevalence_Zone	Kahemba_Konzo_HPZ	9	F
L264	Konzo264	L264_S9	Kahemba	High_Prevalence_Zone	Kahemba_Konzo_HPZ	12	F
L265	Konzo265	L265_S10	Kahemba	High_Prevalence_Zone	Kahemba_Konzo_HPZ	8	F
L266	Konzo266	L266_S11	Kahemba	High_Prevalence_Zone	Kahemba_Konzo_HPZ	9	F
L267	Konzo267	L267_S12	Kahemba	High_Prevalence_Zone	Kahemba_Konzo_HPZ	8	F
L268	Konzo268	L268_S13	Kahemba	High_Prevalence_Zone	Kahemba_Konzo_HPZ	13	M
L269	Konzo269	L269_S14	Kahemba	High_Prevalence_Zone	Kahemba_Konzo_HPZ	8	M
L270	Konzo270	L270_S15	Kahemba	High_Prevalence_Zone	Kahemba_Konzo_HPZ	6	M
L271	Konzo271	L271_S16	Kahemba	High_Prevalence_Zone	Kahemba_Konzo_HPZ	10	M
L272	Konzo272	L272_S17	Kahemba	High_Prevalence_Zone	Kahemba_Konzo_HPZ	10	M
L273	Konzo273	L273_S18	Kahemba	High_Prevalence_Zone	Kahemba_Konzo_HPZ	12	M
L274	Konzo274	L274_S19	Kahemba	High_Prevalence_Zone	Kahemba_Konzo_HPZ	13	M
L275	Konzo275	L275_S20	Kahemba	High_Prevalence_Zone	Kahemba_Konzo_HPZ	11	M
L276	Konzo276	L276_S21	Kahemba	High_Prevalence_Zone	Kahemba_Konzo_HPZ	9	M
L277	Konzo277	L277_S22	Kahemba	High_Prevalence_Zone	Kahemba_Konzo_HPZ	12	M
L278	Konzo278	L278_S23	Kahemba	High_Prevalence_Zone	Kahemba_Konzo_HPZ	13	M
L279	Konzo279	L279_S24	Kahemba	High_Prevalence_Zone	Kahemba_Konzo_HPZ	7	M
L280	Konzo280	L280_S25	Kahemba	High_Prevalence_Zone	Kahemba_Konzo_HPZ	13	M
L281	Konzo281	L281_S1	Kahemba	High_Prevalence_Zone	Kahemba_Konzo_HPZ	8	M
L282	Konzo282	L282_S2	Kahemba	High_Prevalence_Zone	Kahemba_Konzo_HPZ	6	M
L283	Konzo283	L283_S3	Kahemba	High_Prevalence_Zone	Kahemba_Konzo_HPZ	7	M
L284	Konzo284	L284_S4	Kahemba	High_Prevalence_Zone	Kahemba_Konzo_HPZ	13	M
L285	Konzo285	L285_S5	Kahemba	High_Prevalence_Zone	Kahemba_Konzo_HPZ	9	M
L286	Konzo286	L286_S6	Kahemba	High_Prevalence_Zone	Kahemba_Unaffected_HPZ	7	M
L287	Konzo287	L287_S7	Kahemba	High_Prevalence_Zone	Kahemba_Unaffected_HPZ	9	F
L288	Konzo288	L288_S8	Kahemba	High_Prevalence_Zone	Kahemba_Unaffected_HPZ	12	M
L289	Konzo289	L289_S9	Kahemba	High_Prevalence_Zone	Kahemba_Unaffected_HPZ	6	F
L290	Konzo290	L290_S10	Kahemba	High_Prevalence_Zone	Kahemba_Unaffected_HPZ	10	M
L291	Konzo291	L291_S11	Kahemba	High_Prevalence_Zone	Kahemba_Unaffected_HPZ	10	M
L292	Konzo292	L292_S12	Kahemba	High_Prevalence_Zone	Kahemba_Unaffected_HPZ	9	M
L293	Konzo293	L293_S13	Kahemba	High_Prevalence_Zone	Kahemba_Unaffected_HPZ	10	M
L294	Konzo294	L294_S14	Kahemba	High_Prevalence_Zone	Kahemba_Unaffected_HPZ	10	M
L295	Konzo295	L295_S15	Kahemba	High_Prevalence_Zone	Kahemba_Unaffected_HPZ	10	M
L296	Konzo296	L296_S16	Kahemba	High_Prevalence_Zone	Kahemba_Unaffected_HPZ	13	M
L297	Konzo297	L297_S17	Kahemba	High_Prevalence_Zone	Kahemba_Unaffected_HPZ	13	M
L298	Konzo298	L298_S18	Kahemba	High_Prevalence_Zone	Kahemba_Unaffected_HPZ	10	M
L299	Konzo299	L299_S19	Kahemba	High_Prevalence_Zone	Kahemba_Unaffected_HPZ	8	F
L300	Konzo300	L300_S20	Kahemba	High_Prevalence_Zone	Kahemba_Unaffected_HPZ	7	M
L301	Konzo301	L301_S21	Kahemba	High_Prevalence_Zone	Kahemba_Unaffected_HPZ	10	M
L302	Konzo302	L302_S22	Kahemba	High_Prevalence_Zone	Kahemba_Unaffected_HPZ	7	F
L303	Konzo303	L303_S23	Kahemba	High_Prevalence_Zone	Kahemba_Unaffected_HPZ	8	F
L304	Konzo304	L304_S24	Kahemba	High_Prevalence_Zone	Kahemba_Unaffected_HPZ	7	F
L305	Konzo305	L305_S25	Kahemba	High_Prevalence_Zone	Kahemba_Unaffected_HPZ	7	M
L306	Konzo306	L306_S26	Kahemba	High_Prevalence_Zone	Kahemba_Unaffected_HPZ	7	M
L307	Konzo307	L307_S27	Kahemba	High_Prevalence_Zone	Kahemba_Unaffected_HPZ	8	F
L308	Konzo308	L308_S28	Kahemba	High_Prevalence_Zone	Kahemba_Unaffected_HPZ	9	F
L309	Konzo309	L309_S29	Kahemba	High_Prevalence_Zone	Kahemba_Unaffected_HPZ	11	F
L310	Konzo310	L310_S30	Kahemba	High_Prevalence_Zone	Kahemba_Unaffected_HPZ	13	F
L311	Konzo311	L311_S31	Kahemba	High_Prevalence_Zone	Kahemba_Unaffected_HPZ	10	F
L312	Konzo312	L312_S32	Kahemba	High_Prevalence_Zone	Kahemba_Unaffected_HPZ	8	F
L313	Konzo313	L313_S33	Kahemba	High_Prevalence_Zone	Kahemba_Unaffected_HPZ	7	F
L314	Konzo314	L314_S34	Kahemba	High_Prevalence_Zone	Kahemba_Unaffected_HPZ	6	F
L315	Konzo315	L315_S35	Kahemba	High_Prevalence_Zone	Kahemba_Unaffected_HPZ	9	F
L316	Konzo316	L316_S36	Kahemba	Low_Prevalence_Zone	Kahemba_Konzo_LPZ	9	F
L317	Konzo317	L317_S37	Kahemba	Low_Prevalence_Zone	Kahemba_Konzo_LPZ	5	F
L318	Konzo318	L318_S38	Kahemba	Low_Prevalence_Zone	Kahemba_Konzo_LPZ	5	F
L319	Konzo319	L319_S39	Kahemba	Low_Prevalence_Zone	Kahemba_Konzo_LPZ	7	F
L320	Konzo320	L320_S40	Kahemba	Low_Prevalence_Zone	Kahemba_Konzo_LPZ	12	F
L321	Konzo321	L321_S41	Kahemba	Low_Prevalence_Zone	Kahemba_Konzo_LPZ	12	F
L322	Konzo322	L322_S42	Kahemba	Low_Prevalence_Zone	Kahemba_Konzo_LPZ	8	F
L323	Konzo323	L323_S43	Kahemba	Low_Prevalence_Zone	Kahemba_Konzo_LPZ	5	F
L324	Konzo324	L324_S44	Kahemba	Low_Prevalence_Zone	Kahemba_Konzo_LPZ	12	F
L325	Konzo325	L325_S45	Kahemba	Low_Prevalence_Zone	Kahemba_Konzo_LPZ	10	F
L326	Konzo326	L326_S46	Kahemba	Low_Prevalence_Zone	Kahemba_Konzo_LPZ	5	F
L327	Konzo327	L327_S47	Kahemba	Low_Prevalence_Zone	Kahemba_Konzo_LPZ	9	F
L328	Konzo328	L328_S48	Kahemba	Low_Prevalence_Zone	Kahemba_Konzo_LPZ	5	M
L329	Konzo329	L329_S49	Kahemba	Low_Prevalence_Zone	Kahemba_Konzo_LPZ	10	M
L330	Konzo330	L330_S50	Kahemba	Low_Prevalence_Zone	Kahemba_Konzo_LPZ	12	M
L331	Konzo331	L331_S26	Kahemba	Low_Prevalence_Zone	Kahemba_Konzo_LPZ	6	M
L332	Konzo332	L332_S27	Kahemba	Low_Prevalence_Zone	Kahemba_Konzo_LPZ	6	M
L333	Konzo333	L333_S28	Kahemba	Low_Prevalence_Zone	Kahemba_Konzo_LPZ	5	M
L334	Konzo334	L334_S29	Kahemba	Low_Prevalence_Zone	Kahemba_Konzo_LPZ	6	M
L335	Konzo335	L335_S30	Kahemba	Low_Prevalence_Zone	Kahemba_Konzo_LPZ	12	M
L336	Konzo336	L336_S31	Kahemba	Low_Prevalence_Zone	Kahemba_Konzo_LPZ	11	M
L337	Konzo337	L337_S32	Kahemba	Low_Prevalence_Zone	Kahemba_Konzo_LPZ	9	M
L338	Konzo338	L338_S33	Kahemba	Low_Prevalence_Zone	Kahemba_Konzo_LPZ	6	M
L339	Konzo339	L339_S34	Kahemba	Low_Prevalence_Zone	Kahemba_Konzo_LPZ	8	M
L340	Konzo340	L340_S35	Kahemba	Low_Prevalence_Zone	Kahemba_Konzo_LPZ	7	M
L341	Konzo341	L341_S36	Kahemba	Low_Prevalence_Zone	Kahemba_Konzo_LPZ	12	M
L342	Konzo342	L342_S37	Kahemba	Low_Prevalence_Zone	Kahemba_Konzo_LPZ	12	M
L343	Konzo343	L343_S38	Kahemba	Low_Prevalence_Zone	Kahemba_Konzo_LPZ	6	M
L344	Konzo344	L344_S39	Kahemba	Low_Prevalence_Zone	Kahemba_Konzo_LPZ	9	M
L345	Konzo345	L345_S40	Kahemba	Low_Prevalence_Zone	Kahemba_Konzo_LPZ	9	M
L346	Konzo346	L346_S41	Kahemba	Low_Prevalence_Zone	Kahemba_Unaffected_LPZ	12	F
L347	Konzo347	L347_S42	Kahemba	Low_Prevalence_Zone	Kahemba_Unaffected_LPZ	5	F
L348	Konzo348	L348_S43	Kahemba	Low_Prevalence_Zone	Kahemba_Unaffected_LPZ	12	F
L349	Konzo349	L349_S44	Kahemba	Low_Prevalence_Zone	Kahemba_Unaffected_LPZ	6	F
L350	Konzo350	L350_S45	Kahemba	Low_Prevalence_Zone	Kahemba_Unaffected_LPZ	12	F
L351	Konzo351	L351_S46	Kahemba	Low_Prevalence_Zone	Kahemba_Unaffected_LPZ	9	F
L352	Konzo352	L352_S47	Kahemba	Low_Prevalence_Zone	Kahemba_Unaffected_LPZ	5	F
L353	Konzo353	L353_S48	Kahemba	Low_Prevalence_Zone	Kahemba_Unaffected_LPZ	5	F
L354	Konzo354	L354_S49	Kahemba	Low_Prevalence_Zone	Kahemba_Unaffected_LPZ	8	F
L355	Konzo355	L355_S50	Kahemba	Low_Prevalence_Zone	Kahemba_Unaffected_LPZ	8	F
L356	Konzo356	L356_S51	Kahemba	Low_Prevalence_Zone	Kahemba_Unaffected_LPZ	7	F
L357	Konzo357	L357_S52	Kahemba	Low_Prevalence_Zone	Kahemba_Unaffected_LPZ	6	F
L358	Konzo358	L358_S53	Kahemba	Low_Prevalence_Zone	Kahemba_Unaffected_LPZ	8	F
L359	Konzo359	L359_S54	Kahemba	Low_Prevalence_Zone	Kahemba_Unaffected_LPZ	6	F
L360	Konzo360	L360_S55	Kahemba	Low_Prevalence_Zone	Kahemba_Unaffected_LPZ	10	F
L361	Konzo361	L361_S56	Kahemba	Low_Prevalence_Zone	Kahemba_Unaffected_LPZ	5	M
L362	Konzo362	L362_S57	Kahemba	Low_Prevalence_Zone	Kahemba_Unaffected_LPZ	12	M
L363	Konzo363	L363_S58	Kahemba	Low_Prevalence_Zone	Kahemba_Unaffected_LPZ	10	M
L364	Konzo364	L364_S59	Kahemba	Low_Prevalence_Zone	Kahemba_Unaffected_LPZ	11	M
L365	Konzo365	L365_S60	Kahemba	Low_Prevalence_Zone	Kahemba_Unaffected_LPZ	9	M
L366	Konzo366	L366_S61	Kahemba	Low_Prevalence_Zone	Kahemba_Unaffected_LPZ	10	M
L367	Konzo367	L367_S62	Kahemba	Low_Prevalence_Zone	Kahemba_Unaffected_LPZ	6	M
L368	Konzo368	L368_S63	Kahemba	Low_Prevalence_Zone	Kahemba_Unaffected_LPZ	6	M
L369	Konzo369	L369_S64	Kahemba	Low_Prevalence_Zone	Kahemba_Unaffected_LPZ	7	M
L370	Konzo370	L370_S65	Kahemba	Low_Prevalence_Zone	Kahemba_Unaffected_LPZ	9	M
L371	Konzo371	L371_S66	Kahemba	Low_Prevalence_Zone	Kahemba_Unaffected_LPZ	8	M
L372	Konzo372	L372_S67	Kahemba	Low_Prevalence_Zone	Kahemba_Unaffected_LPZ	6	M
L373	Konzo373	L373_S68	Kahemba	Low_Prevalence_Zone	Kahemba_Unaffected_LPZ	6	M
L374	Konzo374	L374_S69	Kahemba	Low_Prevalence_Zone	Kahemba_Unaffected_LPZ	7	M
L375	Konzo375	L375_S70	Kahemba	Low_Prevalence_Zone	Kahemba_Unaffected_LPZ	7	M
L376	Konzo376	L376_S71	Masimanimba	Masimanimba	Masimanimba	9	M
L377	Konzo377	L377_S72	Masimanimba	Masimanimba	Masimanimba	11	M
L378	Konzo378	L378_S73	Masimanimba	Masimanimba	Masimanimba	10	F
L379	Konzo379	L379_S74	Masimanimba	Masimanimba	Masimanimba	12	M
L380	Konzo380	L380_S75	Masimanimba	Masimanimba	Masimanimba	10	M
L381	Konzo381	L381_S51	Masimanimba	Masimanimba	Masimanimba	6	F
L382	Konzo382	L382_S52	Masimanimba	Masimanimba	Masimanimba	11	M
L383	Konzo383	L383_S53	Masimanimba	Masimanimba	Masimanimba	12	F
L384	Konzo384	L384_S54	Masimanimba	Masimanimba	Masimanimba	14	M
L385	Konzo385	L385_S55	Masimanimba	Masimanimba	Masimanimba	12	F
L386	Konzo386	L386_S56	Masimanimba	Masimanimba	Masimanimba	14	M
L387	Konzo387	L387_S57	Masimanimba	Masimanimba	Masimanimba	9	M
L388	Konzo388	L388_S58	Masimanimba	Masimanimba	Masimanimba	7	F
L389	Konzo389	L389_S59	Masimanimba	Masimanimba	Masimanimba	9	F
L390	Konzo390	L390_S60	Masimanimba	Masimanimba	Masimanimba	8	F
L391	Konzo391	L391_S61	Masimanimba	Masimanimba	Masimanimba	5	M
L392	Konzo392	L392_S62	Masimanimba	Masimanimba	Masimanimba	9	M
L393	Konzo393	L393_S63	Masimanimba	Masimanimba	Masimanimba	12	F
L394	Konzo394	L394_S64	Masimanimba	Masimanimba	Masimanimba	9	F
L395	Konzo395	L395_S65	Masimanimba	Masimanimba	Masimanimba	10	M
L396	Konzo396	L396_S66	Masimanimba	Masimanimba	Masimanimba	12	F
L397	Konzo397	L397_S67	Masimanimba	Masimanimba	Masimanimba	9	M
L398	Konzo398	L398_S68	Masimanimba	Masimanimba	Masimanimba	11	M
L399	Konzo399	L399_S69	Masimanimba	Masimanimba	Masimanimba	6	M
L400	Konzo400	L400_S70	Masimanimba	Masimanimba	Masimanimba	10	F
L401	Konzo401	L401_S71	Masimanimba	Masimanimba	Masimanimba	8	M
L402	Konzo402	L402_S72	Masimanimba	Masimanimba	Masimanimba	12	F
L403	Konzo403	L403_S73	Masimanimba	Masimanimba	Masimanimba	10	F
L404	Konzo404	L404_S74	Masimanimba	Masimanimba	Masimanimba	13	F
L405	Konzo405	L405_S75	Masimanimba	Masimanimba	Masimanimba	7	F

## Sheet: Sample_Diet
		Number of Days in the Last Seven Days Food in Each Category Eaten
Sample	Status	Maize/Rice	Other Cereala	Bread/Wheat	Tubers and Other Roots	Pulses	Meat	Oil Crops	Milk/Dairy Products	Vegetables	Other Greens	Fruits	Sweets	Red Palm Oil	Vegetable Oil
Konzo1	Kinshasa	6	0	7	6	3	7	1	4	7	7	0	7	1	7
Konzo2	Kinshasa	7	7	7	2	1	3	7	7	1	1	0	2	3	7
Konzo3	Kinshasa	7	2	5	0	1	3	7	7	7	5	1	1	7	7
Konzo4	Kinshasa	7	1	7	7	1	1	1	0	7	1	0	7	7	7
Konzo5	Kinshasa	7	7	0	2	1	3	7	7	1	0	2	0	3	7
Konzo6	Kinshasa	7	7	7	0	1	3	0	3	7	2	1	7	1	7
Konzo7	Kinshasa	7	1	7	0	1	1	1	0	7	1	0	7	7	7
Konzo8	Kinshasa	1	1	7	3	1	7	1	7	7	2	7	7	3	7
Konzo9	Kinshasa	6	6	7	0	1	1	7	1	2	1	1	7	7	0
Konzo10	Kinshasa	6	0	7	6	3	7	1	4	7	7	0	7	1	7
Konzo11	Kinshasa	7	0	3	0	3	2	1	3	7	0	7	0	7	7
Konzo12	Kinshasa	7	1	7	0	2	3	2	0	2	5	7	7	7	0
Konzo13	Kinshasa	4	3	5	2	1	5	1	3	5	5	5	5	3	3
Konzo14	Kinshasa	6	0	0	6	2	2	0	0	0	2	1	1	0	0
Konzo15	Kinshasa	6	0	1	0	1	2	0	0	0	3	0	0	0	0
Konzo16	Kinshasa	7	0	1	4	1	3	0	0	0	5	0	0	0	0
Konzo17	Kinshasa	3	1	5	3	2	4	0	0	0	5	0	6	0	0
Konzo18	Kinshasa	7	1	6	2	1	3	1	2	4	2	1	6	3	7
Konzo19	Kinshasa	1	1	3	2	2	1	0	0	0	4	0	3	0	0
Konzo20	Kinshasa	2	5	4	1	2	0	0	0	2	0	5	0	0	7
Konzo21	Kinshasa	7	1	6	2	1	3	1	2	4	2	1	6	3	7
Konzo22	Kinshasa	7	7	0	2	1	3	7	7	1	0	2	0	3	7
Konzo23	Kinshasa	7	2	5	0	1	3	7	7	7	5	1	1	7	7
Konzo24	Kinshasa	7	1	6	2	1	3	1	2	4	2	1	6	3	7
Konzo25	Kinshasa	7	1	6	2	1	3	1	2	4	2	1	6	3	7
Konzo26	Kinshasa	7	0	7	7	0	7	0	7	7	7	0	6	0	7
Konzo27	Kinshasa	7	1	6	2	1	3	1	2	4	2	1	6	3	7
Konzo28	Kinshasa	7	1	6	2	1	3	1	2	4	2	1	6	3	7
Konzo29	Kinshasa	7	0	7	7	0	3	7	0	4	2	3	7	2	4
Konzo30	Kinshasa	7	0	7	7	0	3	7	0	4	2	3	7	2	4
L376	Masimanimba	7	0	3	7	0	7	0	0	6	4	5	3	4	3
L377	Masimanimba	7	0	2	7	2	7	1	4	7	2	3	4	2	5
L378	Masimanimba	0	0	0	7	0	4	2	0	0	2	0	0	7	0
L379	Masimanimba	7	0	2	7	1	7	2	0	3	7	3	1	7	6
L380	Masimanimba	0	0	0	7	0	4	0	0	0	7	1	0	7	0
L381	Masimanimba	7	0	7	7	1	7	2	7	5	6	7	0	7	3
L382	Masimanimba	0	0	0	7	0	1	0	0	1	5	0	0	7	0
L383	Masimanimba	0	0	0	7	0	1	3	0	1	5	1	0	7	0
L384	Masimanimba	0	0	0	7	0	3	0	0	1	6	0	0	5	0
L385	Masimanimba	0	0	0	7	0	5	2	0	3	7	0	0	7	0
L386	Masimanimba	7	0	7	7	1	7	2	7	5	6	6	0	7	3
L387	Masimanimba	0	0	0	7	0	1	0	0	0	7	1	0	6	0
L388	Masimanimba	7	0	0	7	0	1	0	0	0	7	0	0	7	0
L389	Masimanimba	0	0	0	7	0	3	0	0	0	6	0	0	7	0
L390	Masimanimba	7	0	2	7	2	7	1	4	7	2	3	4	2	5
L391	Masimanimba	0	0	0	7	0	5	0	0	0	7	2	0	7	0
L392	Masimanimba	7	0	1	7	0	7	0	0	4	7	3	0	5	2
L393	Masimanimba	0	0	1	7	0	2	1	0	2	7	0	0	7	0
L394	Masimanimba	7	0	2	7	1	7	2	0	3	7	3	1	7	6
L395	Masimanimba	0	0	0	7	0	0	0	0	3	4	0	0	7	0
L396	Masimanimba	7	0	0	7	0	7	3	0	4	7	1	0	5	2
L397	Masimanimba	1	0	0	7	0	1	0	0	0	7	2	0	7	0
L398	Masimanimba	7	0	1	7	0	7	1	0	0	7	2	0	7	0
L399	Masimanimba	7	0	2	7	1	7	2	0	3	7	3	1	7	6
L400	Masimanimba	0	0	0	7	0	2	0	0	1	7	1	0	7	0
L401	Masimanimba	0	0	0	7	0	1	0	0	1	5	2	0	6	0
L402	Masimanimba	0	0	0	7	0	7	0	0	1	3	0	0	6	0
L403	Masimanimba	0	0	0	7	0	2	0	0	0	6	0	0	7	0
L404	Masimanimba	7	0	3	7	0	4	2	0	7	5	1	0	7	0
L405	Masimanimba	0	0	0	7	0	1	2	0	1	7	1	0	7	0
L346	Unaffected_Low_Prevelance_Zone	2	0	0	7	0	0	0	0	0	7	2	0	5	0
L347	Unaffected_Low_Prevelance_Zone	3	0	0	0	0	0	2	0	0	3	2	0	3	0
L348	Unaffected_Low_Prevelance_Zone	3	0	0	7	0	0	0	0	0	0	2	0	5	0
L349	Unaffected_Low_Prevelance_Zone	4	0	0	5	0	0	0	0	0	0	3	0	5	1
L350	Unaffected_Low_Prevelance_Zone	4	0	0	6	0	0	0	0	0	5	3	0	7	0
L351	Unaffected_Low_Prevelance_Zone	3	0	0	4	0	0	0	0	0	4	3	0	0	0
L352	Unaffected_Low_Prevelance_Zone	4	0	0	5	3	0	2	0	0	5	3	0	7	0
L353	Unaffected_Low_Prevelance_Zone	5	0	2	0	1	0	0	0	0	7	3	0	5	0
L354	Unaffected_Low_Prevelance_Zone	4	0	2	4	0	0	0	0	0	7	3	0	3	0
L355	Unaffected_Low_Prevelance_Zone	4	0	0	0	0	0	0	0	0	4	3	0	5	0
L356	Unaffected_Low_Prevelance_Zone	4	0	2	0	0	0	0	0	0	4	2	0	4	0
L357	Unaffected_Low_Prevelance_Zone	4	0	0	4	0	0	0	0	0	5	2	0	5	0
L358	Unaffected_Low_Prevelance_Zone	4	0	3	7	1	0	0	0	0	0	2	0	4	0
L359	Unaffected_Low_Prevelance_Zone	4	0	0	5	0	0	0	0	0	4	4	0	5	0
L360	Unaffected_Low_Prevelance_Zone	4	0	0	4	0	0	3	0	0	5	0	0	7	0
L361	Unaffected_Low_Prevelance_Zone	3	0	0	4	0	0	0	0	0	0	2	0	6	0
L362	Unaffected_Low_Prevelance_Zone	3	0	0	7	0	0	1	0	0	4	2	0	7	0
L363	Unaffected_Low_Prevelance_Zone	3	0	0	4	0	0	0	0	0	3	0	0	3	0
L364	Unaffected_Low_Prevelance_Zone	3	0	2	4	0	0	0	0	0	7	5	0	7	0
L365	Unaffected_Low_Prevelance_Zone	4	0	2	7	0	0	0	0	0	5	3	0	5	0
L366	Unaffected_Low_Prevelance_Zone	3	0	1	3	0	0	0	0	0	5	7	0	5	0
L367	Unaffected_Low_Prevelance_Zone	3	0	0	4	0	0	0	0	0	4	4	0	5	0
L368	Unaffected_Low_Prevelance_Zone	4	0	0	4	0	0	0	0	0	7	2	0	7	0
L369	Unaffected_Low_Prevelance_Zone	4	0	0	4	0	0	2	0	0	0	2	0	7	0
L370	Unaffected_Low_Prevelance_Zone	4	0	0	5	0	0	2	0	0	0	2	0	5	0
L371	Unaffected_Low_Prevelance_Zone	4	0	0	3	0	0	0	0	0	3	1	0	4	0
L372	Unaffected_Low_Prevelance_Zone	4	0	0	4	0	0	0	0	0	7	3	0	0	0
L373	Unaffected_Low_Prevelance_Zone	3	0	0	4	0	0	0	0	0	0	2	0	3	0
L374	Unaffected_Low_Prevelance_Zone	3	0	0	4	0	0	0	0	0	7	2	0	5	0
L375	Unaffected_Low_Prevelance_Zone	3	0	0	4	0	0	0	0	0	4	0	0	5	0
L316	Konzo_Low_Prevalence_Zone	0	0	0	7	0	0	0	0	0	7	0	0	4	0
L317	Konzo_Low_Prevalence_Zone	0	0	0	7	0	0	0	0	0	7	0	0	3	0
L318	Konzo_Low_Prevalence_Zone	0	0	0	7	0	0	0	0	0	7	0	0	7	0
L319	Konzo_Low_Prevalence_Zone	1	0	0	7	0	0	0	0	0	7	0	0	7	0
L320	Konzo_Low_Prevalence_Zone	0	0	0	5	2	0	0	0	0	0	2	0	3	0
L321	Konzo_Low_Prevalence_Zone	3	0	0	4	0	0	0	0	0	0	3	0	4	0
L322	Konzo_Low_Prevalence_Zone	2	0	0	7	0	0	0	0	0	6	2	0	3	0
L323	Konzo_Low_Prevalence_Zone	2	0	0	0	0	0	0	0	0	1	1	0	2	0
L324	Konzo_Low_Prevalence_Zone	2	0	0	5	0	0	0	0	0	5	0	0	6	0
L325	Konzo_Low_Prevalence_Zone	0	0	0	3	0	0	0	0	0	5	0	0	4	0
L326	Konzo_Low_Prevalence_Zone	1	0	0	5	0	0	0	0	0	7	1	0	7	0
L327	Konzo_Low_Prevalence_Zone	1	0	0	3	0	0	0	0	0	4	2	0	4	0
L328	Konzo_Low_Prevalence_Zone	0	0	0	4	0	0	0	0	0	6	0	0	6	0
L329	Konzo_Low_Prevalence_Zone	0	0	0	4	0	0	0	0	0	4	0	0	5	0
L330	Konzo_Low_Prevalence_Zone	0	0	0	7	0	0	0	0	0	3	0	0	0	0
L331	Konzo_Low_Prevalence_Zone	1	0	0	5	0	0	0	0	0	5	2	0	4	0
L332	Konzo_Low_Prevalence_Zone	2	0	0	4	0	0	0	0	0	4	4	0	4	0
L333	Konzo_Low_Prevalence_Zone	3	0	1	7	0	0	0	0	0	7	3	0	4	0
L334	Konzo_Low_Prevalence_Zone	2	0	1	5	0	0	0	0	0	0	3	0	7	0
L335	Konzo_Low_Prevalence_Zone	1	0	0	5	0	0	0	0	0	6	1	0	4	0
L336	Konzo_Low_Prevalence_Zone	3	0	0	4	0	0	0	0	0	7	3	0	6	0
L337	Konzo_Low_Prevalence_Zone	2	0	0	7	0	0	0	0	0	7	1	0	4	0
L338	Konzo_Low_Prevalence_Zone	0	0	0	7	0	0	0	0	0	5	1	0	4	0
L339	Konzo_Low_Prevalence_Zone	1	0	0	0	0	0	0	0	0	4	2	0	2	0
L340	Konzo_Low_Prevalence_Zone	0	0	0	4	0	0	3	0	0	0	2	0	4	0
L341	Konzo_Low_Prevalence_Zone	0	0	0	7	0	0	0	0	0	6	2	0	5	0
L342	Konzo_Low_Prevalence_Zone	2	0	0	0	0	0	0	0	0	5	3	0	4	0
L343	Konzo_Low_Prevalence_Zone	0	0	0	7	0	0	2	0	0	7	2	0	7	0
L344	Konzo_Low_Prevalence_Zone	0	0	0	4	0	0	0	0	0	5	0	0	2	0
L345	Konzo_Low_Prevalence_Zone	4	3	3	4	4	0	0	0	0	0	2	0	7	0
L286	Unaffected_High_Prevelance_Zone	2	0	0	5	1	1	0	1	0	6	2	0	6	0
L287	Unaffected_High_Prevelance_Zone	1	0	0	5	2	2	0	0	0	6	1	0	5	0
L288	Unaffected_High_Prevelance_Zone	2	0	0	6	2	2	0	2	0	6	2	2	5	0
L289	Unaffected_High_Prevelance_Zone	2	0	0	5	1	2	0	0	0	6	2	0	6	0
L290	Unaffected_High_Prevelance_Zone	1	0	0	6	1	2	0	0	0	5	2	0	7	0
L291	Unaffected_High_Prevelance_Zone	1	0	0	6	2	1	0	1	0	6	2	0	5	0
L292	Unaffected_High_Prevelance_Zone	0	0	0	0	0	0	0	0	0	0	0	0	0	0
L293	Unaffected_High_Prevelance_Zone	2	0	0	6	1	1	0	0	0	5	1	0	6	0
L294	Unaffected_High_Prevelance_Zone	2	0	0	6	2	2	0	2	0	6	2	0	7	0
L295	Unaffected_High_Prevelance_Zone	2	0	0	6	1	2	0	1	0	6	3	0	6	0
L296	Unaffected_High_Prevelance_Zone	2	0	0	6	1	1	0	0	0	5	1	0	4	0
L297	Unaffected_High_Prevelance_Zone	1	0	0	6	1	1	0	0	0	6	2	0	7	0
L298	Unaffected_High_Prevelance_Zone	0	0	0	6	2	2	0	1	0	6	1	1	6	0
L299	Unaffected_High_Prevelance_Zone	2	0	0	6	1	1	0	0	0	5	1	0	6	0
L300	Unaffected_High_Prevelance_Zone	0	0	0	5	1	2	0	1	0	6	1	0	5	0
L301	Unaffected_High_Prevelance_Zone	2	0	0	6	2	2	0	0	0	5	1	0	6	0
L302	Unaffected_High_Prevelance_Zone	1	0	0	6	1	2	0	1	0	5	1	0	5	0
L303	Unaffected_High_Prevelance_Zone	2	0	0	6	1	1	0	0	0	5	2	0	5	0
L304	Unaffected_High_Prevelance_Zone	1	0	0	6	1	1	0	0	0	6	2	0	7	0
L305	Unaffected_High_Prevelance_Zone	2	0	0	5	1	1	0	0	0	5	1	0	5	0
L306	Unaffected_High_Prevelance_Zone	2	0	0	5	1	1	0	0	0	5	1	0	5	0
L307	Unaffected_High_Prevelance_Zone	1	0	0	6	1	1	0	0	0	5	1	0	7	0
L308	Unaffected_High_Prevelance_Zone	2	0	0	6	1	1	0	0	0	5	1	0	6	0
L309	Unaffected_High_Prevelance_Zone	1	0	0	5	1	1	0	1	0	5	1	0	7	0
L310	Unaffected_High_Prevelance_Zone	2	0	0	5	1	3	0	3	0	6	3	0	7	0
L311	Unaffected_High_Prevelance_Zone	2	0	0	6	1	1	0	1	0	6	2	1	7	0
L312	Unaffected_High_Prevelance_Zone	2	0	0	5	1	1	0	0	0	5	0	0	4	0
L313	Unaffected_High_Prevelance_Zone	0	0	0	5	1	2	0	0	0	5	2	0	6	0
L314	Unaffected_High_Prevelance_Zone	1	0	0	6	1	1	0	1	0	5	1	0	5	0
L315	Unaffected_High_Prevelance_Zone	1	0	0	5	1	1	0	1	0	5	1	0	7	0
L256	Konzo_High_Prevalence_Zone	2	0	0	6	1	1	0	0	0	5	2	0	4	0
L257	Konzo_High_Prevalence_Zone	1	0	0	6	2	1	0	1	0	6	1	0	5	0
L258	Konzo_High_Prevalence_Zone	2	0	0	6	1	1	0	0	0	5	1	0	6	0
L259	Konzo_High_Prevalence_Zone	2	0	0	5	1	1	0	0	0	5	1	0	5	0
L260	Konzo_High_Prevalence_Zone	0	0	0	5	1	1	0	0	0	5	0	0	2	0
L261	Konzo_High_Prevalence_Zone	1	0	0	7	1	0	0	0	0	6	2	0	4	0
L262	Konzo_High_Prevalence_Zone	1	0	0	6	2	2	0	0	0	5	0	0	7	0
L263	Konzo_High_Prevalence_Zone	2	0	0	6	1	1	0	0	0	5	1	0	6	0
L264	Konzo_High_Prevalence_Zone	1	0	0	5	1	2	0	0	0	5	2	0	7	0
L265	Konzo_High_Prevalence_Zone	2	0	0	5	1	1	0	0	0	5	0	0	5	0
L266	Konzo_High_Prevalence_Zone	2	0	0	6	1	1	0	1	0	5	1	0	5	0
L267	Konzo_High_Prevalence_Zone	1	0	0	5	1	1	0	1	0	5	1	0	7	0
L268	Konzo_High_Prevalence_Zone	2	0	0	6	2	2	0	1	0	6	2	1	7	0
L269	Konzo_High_Prevalence_Zone	0	0	0	5	0	0	0	0	0	0	0	0	5	0
L270	Konzo_High_Prevalence_Zone	2	0	0	7	1	3	0	2	0	5	2	0	7	0
L271	Konzo_High_Prevalence_Zone	2	0	0	6	1	1	0	0	0	5	1	0	6	0
L272	Konzo_High_Prevalence_Zone	1	0	0	6	1	1	0	0	0	5	1	0	5	0
L273	Konzo_High_Prevalence_Zone	2	0	0	6	1	1	0	0	0	5	1	0	7	0
L274	Konzo_High_Prevalence_Zone	2	0	0	5	1	1	0	1	0	5	1	0	3	0
L275	Konzo_High_Prevalence_Zone	0	0	0	7	1	1	0	0	0	5	1	0	5	0
L276	Konzo_High_Prevalence_Zone	0	0	0	6	2	2	0	1	0	6	1	1	7	0
L277	Konzo_High_Prevalence_Zone	2	0	0	6	2	2	0	1	0	6	2	0	7	0
L278	Konzo_High_Prevalence_Zone	2	0	0	6	0	1	0	0	0	5	2	0	6	0
L279	Konzo_High_Prevalence_Zone	1	0	0	5	2	1	0	0	0	5	1	0	5	0
L280	Konzo_High_Prevalence_Zone	2	0	0	5	1	1	0	0	0	0	2	0	6	0
L281	Konzo_High_Prevalence_Zone	0	0	0	5	1	1	0	0	0	5	0	0	3	0
L282	Konzo_High_Prevalence_Zone	2	0	0	6	1	1	0	0	0	5	1	0	6	0
L283	Konzo_High_Prevalence_Zone	1	0	0	5	1	2	0	2	0	6	2	0	7	0
L284	Konzo_High_Prevalence_Zone	2	0	0	6	1	1	0	0	0	5	1	0	6	0
L285	Konzo_High_Prevalence_Zone	2	0	0	5	1	1	0	0	0	5	1	0	5	0

## Sheet: Phylum
	Konzo1	Konzo10	Konzo11	Konzo12	Konzo13	Konzo14	Konzo15	Konzo16	Konzo17	Konzo18	Konzo19	Konzo2	Konzo20	Konzo21	Konzo22	Konzo23	Konzo24	Konzo25	Konzo26	Konzo27	Konzo28	Konzo29	Konzo3	Konzo30	Konzo4	Konzo5	Konzo6	Konzo7	Konzo8	Konzo9	L256	L257	L258	L259	L260	L261	L262	L263	L264	L265	L266	L267	L268	L269	L270	L271	L272	L273	L274
Firmicutes	621882	1046579	232861	214460	745929	240881	1431301	707964	650715	618271	942471	755652	423863	847838	418089	579268	719679	654515	520492	892380	626014	194778	562829	515886	846299	584903	609807	914394	529387	1355532	442701	396933	1055604	744297	375959	710971	675503	492981	356443	873719	512189	1182811	276965	286715	414008	337833	437331	256757	196332
Actinobacteria	129611	83456	37722	20090	116056	64134	91285	112659	45428	55116	144853	322828	200021	72581	121035	354749	81116	200851	287515	150255	97173	28459	67817	52874	74173	130576	116601	571740	111340	81106	34354	23385	166990	100859	25231	36669	110690	40151	166722	36618	66375	93827	54593	33732	34227	48746	34793	21904	44189
Cyanobacteria	5792	4733	5073	2296	4850	5918	2518	5926	3049	4760	5862	3566	5202	5987	6803	3552	7415	4752	2270	3720	3436	4381	4334	5173	4372	3797	3870	4407	1908	6769	5123	5607	5275	5112	7261	6154	7349	5525	5319	4738	6535	6969	6246	5651	6762	3955	5845	6355	5381
Deinococcus-Thermus	2831	1183	798	489	2059	1687	796	2797	1333	952	2345	865	3058	2037	2909	1483	1224	3127	878	791	1748	829	1761	1567	1241	965	2110	809	866	1772	735	658	1956	2011	690	997	939	827	823	1043	934	2005	651	896	1042	575	1132	679	605
Chloroflexi	2326	1022	1075	419	1788	1474	934	2341	897	1047	1559	1130	2343	1690	2468	1051	1218	1795	941	781	1260	933	1350	1630	1120	1202	1490	1047	663	1638	1139	1331	1614	1593	1184	1322	1229	936	912	816	1289	1521	1771	1068	1286	1024	1304	1083	1384
Tenericutes	2138	2927	1076	766	1763	566	932	3226	653	819	3019	1271	1876	1387	2207	2316	5215	1855	611	2782	1314	654	3137	2655	2504	1072	974	1974	1800	4230	2214	2036	3563	2931	1195	2016	3139	1865	1315	2734	4757	4627	862	1080	3263	1160	1465	815	1141
Armatimonadetes	165	63	144	33	83	147	40	97	81	37	117	141	130	150	194	80	63	123	47	53	79	57	99	95	54	77	104	34	54	76	31	29	112	124	59	82	41	98	112	37	77	129	36	111	35	17	89	44	142
Bacteroidetes	337620	596314	519181	266149	1036421	636010	2765208	293420	1584909	605534	831983	317138	327615	653257	483977	2480026	539581	849360	2603136	1946205	2394876	439127	165684	219944	192534	286241	358290	415069	130096	647515	711636	765659	505592	397256	745461	579209	747564	539318	630127	529629	552832	367837	701753	718863	857435	1748891	866425	674585	843302
Chlorobi	1716	861	1098	558	1107	1139	636	1636	1340	1368	1508	871	1947	1505	2111	932	1333	1583	735	704	832	1042	995	1169	750	776	943	952	483	1111	902	1040	1032	1512	1928	1302	1225	1189	1124	1137	1454	1512	1123	1364	1254	775	1624	1659	1469
Ignavibacteriae	150	115	83	84	125	121	118	120	122	35	73	47	86	111	165	93	146	157	35	128	56	58	112	117	99	65	87	120	60	176	103	186	130	156	51	60	174	105	37	92	192	243	98	70	138	192	70	36	81
Balneolaeota	71	71	54	26	67	133	74	75	157	46	81	66	125	202	134	111	72	76	41	49	122	34	63	54	68	34	55	32	19	104	13	86	52	91	127	33	104	62	39	38	32	97	125	111	58	49	55	102	52
Gemmatimonadetes	503	206	212	152	441	468	157	466	243	268	319	119	602	422	606	240	280	490	165	121	382	264	273	313	182	190	257	114	133	196	263	208	494	409	299	287	164	231	200	193	294	390	252	198	255	191	391	248	183
Fibrobacteres	447	239	278	187	229	483	185	330	153	283	232	120	317	518	399	126	405	261	129	102	133	250	247	289	208	183	270	62	77	197	401	467	248	481	468	357	325	451	350	355	314	333	419	623	443	273	603	408	449
Candidatus Cloacimonetes	111	177	78	29	82	29	14	55	9	155	60	26	65	84	90	11	106	39	13	10	18	143	73	19	42	118	46	39	37	98	48	152	26	66	102	66	71	125	163	65	184	120	98	134	323	16	376	84	65
Proteobacteria	221530	120454	103699	69566	219400	351159	93831	239041	674134	117560	234349	313006	401666	375325	297027	191254	261583	238326	379881	264057	118177	109577	139736	156064	96100	461534	128490	76803	56939	154733	99621	116917	220146	141245	127195	145750	122456	101098	276409	909574	133378	200190	108129	228298	105475	196652	152661	111864	98809
Verrucomicrobia	22556	1522	4593	745	2450	2145	1150	2915	16803	1792	2931	3562	3354	38945	3069	2257	2219	3076	1197	973	377858	1305	26097	2519	3611	12354	37102	941	21934	1869	1337	1517	74220	2355	1861	1686	5090	1698	1437	1096	1888	2436	1746	2040	3439	9900	2737	1562	1689
Planctomycetes	1779	875	682	399	1190	1322	520	1758	1169	990	1159	605	2097	1264	1976	861	880	1558	738	550	754	731	797	1082	732	652	1074	610	471	983	994	908	1241	1333	1239	941	921	900	728	707	877	1377	804	932	1049	769	996	1166	1053
Lentisphaerae	964	165	293	58	659	320	97	1495	905	203	420	217	968	570	1172	1969	157	11904	114	193	283	116	268	373	147	140	466	106	141	247	93	216	264	408	129	173	178	110	171	83	160	407	178	212	117	74	268	128	195
Chlamydiae	219	236	158	110	158	59	370	221	135	143	193	147	218	192	253	269	431	229	58	136	135	108	204	188	140	142	147	154	109	333	264	231	217	238	204	198	279	267	182	279	419	312	77	173	205	106	330	148	215
Kiritimatiellaeota	108	31	42	29	83	96	42	115	61	41	176	25	204	137	133	94	63	175	49	32	92	48	103	77	52	41	117	42	41	183	16	17	113	102	81	65	37	119	21	51	44	138	28	76	30	24	79	67	56
Spirochaetes	3835	2731	1696	1132	2239	12557	1578	3240	1857	2246	3103	2402	36672	2825	129529	2279	3687	3010	1199	2418	2344	1343	3064	3090	2398	1596	2848	2381	1505	4136	2463	2307	3959	4354	10090	3107	2655	5296	1931	2283	3901	4765	2034	2088	13933	1944	12409	7999	8731
Fusobacteria	1496	3008	923	699	1436	511	994	1691	757	953	1932	1356	991	1601	1385	1516	3269	1040	611	2574	1053	600	2075	1710	2049	1291	1039	1670	1425	3773	2299	1867	2581	2140	1361	1954	2621	1915	1396	3432	2953	3807	1057	1295	2243	1124	1479	935	1170
Acidobacteria	1308	755	788	400	910	1394	340	1353	947	920	1263	539	1461	1326	1540	844	940	1295	694	382	804	706	769	861	566	561	898	623	425	910	922	872	989	1035	1298	865	848	829	682	594	924	1130	1065	1162	787	776	786	1195	775
Synergistetes	1265	493	313	251	994	343	330	1224	418	233	1052	230	1399	764	1359	700	484	1226	383	361	719	298	863	832	562	375	951	263	470	864	213	206	741	966	163	284	320	209	261	281	342	893	212	239	328	227	242	142	74
Thermotogae	755	720	434	269	588	403	335	925	333	474	682	421	692	573	852	663	1237	581	351	705	512	388	712	742	644	426	586	738	358	1168	613	810	771	951	709	779	1067	838	666	659	1062	1406	422	660	729	402	714	640	597
Deferribacteres	434	430	445	190	285	791	155	455	130	612	331	227	356	787	798	123	566	302	206	247	193	329	340	473	483	336	347	603	139	518	1287	671	415	428	1267	879	725	733	457	555	791	570	881	594	520	509	630	1146	971
Aquificae	394	362	225	148	245	255	102	386	154	295	293	222	285	525	401	320	539	251	226	437	121	286	297	361	279	256	245	372	200	434	523	444	391	355	525	316	498	395	667	461	575	560	222	399	408	228	332	489	264
Nitrospirae	315	266	200	127	242	122	86	444	236	258	384	136	300	308	327	171	351	317	100	230	319	203	259	211	224	243	273	141	125	338	355	428	323	281	465	170	384	258	205	214	344	401	297	232	396	369	426	392	320
Elusimicrobia	210	136	105	29	77	144	66	602	49	78	75	104	160	115	109	89	271	456	42	113	48	66	210	147	80	61	83	161	57	171	81	80	97	240	106	77	139	93	61	100	134	181	83	84	39	36	51	81	73
Candidatus Saccharibacteria	41	56	13	23	39	54	39	56	29	61	48	25	54	248	47	33	39	50	22	174	103	17	1333	55	36	41	33	21	33	105	22	13	93	127	44	40	240	46	192	83	55	77	42	58	46	20	39	42	45
Candidatus Bipolaricaulota	29	10	13	13	22	4	5	33	14	6	30	5	50	29	27	20	13	36	5	21	36	6	17	27	10	18	33	16	12	16	5	2	17	11	3	9	4	2	6	7	5	22	4	3	3	4	5	2	1
Candidatus Gracilibacteria	1	7	2	2	4	0	2	16	3	0	2	6	0	0	6	7	19	4	4	6	1	2	6	7	8	1	7	11	2	12	10	14	10	12	7	6	0	5	3	23	16	28	1	3	24	1	5	9	1
Calditrichaeota	143	59	57	39	64	44	24	157	77	86	99	96	104	99	154	27	68	101	11	41	89	92	51	85	54	83	80	23	25	42	26	31	98	87	92	74	79	84	81	27	68	96	62	104	53	28	128	72	87
Chrysiogenetes	100	60	18	36	58	39	54	94	150	18	61	27	137	62	82	67	50	100	33	54	59	17	69	57	40	54	49	16	12	46	14	30	65	49	63	38	17	37	13	54	37	111	9	70	32	17	14	58	37
Thermodesulfobacteria	85	113	85	41	59	37	22	130	26	144	89	47	83	112	94	55	210	77	82	153	79	80	63	152	99	111	47	169	77	189	254	182	119	154	191	107	195	141	87	150	262	214	144	108	185	136	147	173	217
Dictyoglomi	62	76	21	31	73	14	38	96	14	37	72	43	37	58	41	40	158	36	11	95	54	39	95	67	59	84	51	72	55	109	56	114	73	95	74	61	110	71	57	72	118	119	50	27	161	24	106	64	95
Caldiserica	39	32	6	37	9	2	14	17	24	13	19	7	15	9	20	11	22	18	5	11	15	4	20	13	28	7	5	29	20	55	19	16	33	13	6	23	30	9	9	31	40	76	3	3	22	4	6	3	2
Coprothermobacterota	14	12	19	4	16	11	4	78	5	10	39	1	17	39	12	12	11	16	9	6	8	11	3	10	10	15	8	7	8	10	21	44	6	42	25	23	20	14	25	14	17	14	2	13	82	2	65	22	0
[truncated: 131 more columns]

## Sheet: Class
	Konzo1	Konzo10	Konzo11	Konzo12	Konzo13	Konzo14	Konzo15	Konzo16	Konzo17	Konzo18	Konzo19	Konzo2	Konzo20	Konzo21	Konzo22	Konzo23	Konzo24	Konzo25	Konzo26	Konzo27	Konzo28	Konzo29	Konzo3	Konzo30	Konzo4	Konzo5	Konzo6	Konzo7	Konzo8	Konzo9	L256	L257	L258	L259	L260	L261	L262	L263	L264	L265	L266	L267	L268	L269	L270	L271	L272	L273	L274
Clostridia	542862	936913	190993	181739	657844	134446	1382516	639166	608461	540756	616771	666527	353455	671845	344986	512602	609122	599983	375073	779216	549552	144439	473232	428259	702913	493754	559081	829468	483174	1217529	374888	344049	926882	666584	307443	532592	510385	397722	253797	632860	377140	1063964	206435	241133	348862	273676	357944	199514	155935
Bacilli	49797	75632	23838	22828	41210	32387	34703	44803	33111	55954	167411	49158	38354	106816	44082	44172	63321	34468	81249	57377	34499	26089	60404	52868	98009	37654	34747	68465	30843	86067	43264	36429	92132	52162	38648	61446	133191	77281	36402	80619	75430	76754	34836	29167	41621	30754	45252	31813	30872
Negativicutes	15667	11964	14266	4209	31546	71446	8180	16831	3874	16788	145161	27832	23917	62013	22140	9372	24766	11436	58253	41901	31758	20982	13552	26254	34146	44125	7829	4153	3615	21051	6744	8913	17450	9073	23807	105560	20671	11809	58529	143247	46468	14209	29506	9899	6105	25176	14314	21602	4855
Erysipelotrichia	10632	18992	2508	4892	13008	1597	4343	4280	4091	3915	10342	10700	5557	5050	3845	10860	19097	6308	4842	10576	8489	2565	12799	5469	8569	7651	5944	10692	9915	27141	15913	5915	16074	13709	5110	9513	8844	4621	6435	15399	9880	23735	5053	5600	15635	6683	18402	3136	3503
Tissierellia	2259	2711	1067	676	1857	796	1264	2154	957	727	2186	1226	1831	1684	2328	1865	3008	1698	931	2825	1373	581	2278	2507	2263	1474	1712	1424	1525	3271	1691	1439	2600	2188	866	1650	2130	1401	1152	1405	2812	3475	1019	803	1622	1344	1179	642	996
Limnochordia	221	63	42	38	138	105	44	213	77	51	210	33	217	123	186	103	76	238	70	46	87	39	153	107	90	43	162	40	66	140	48	17	133	125	26	56	46	49	34	79	47	160	24	41	35	53	64	18	18
Actinobacteria	66132	30918	29641	12063	53712	39391	65431	87463	32323	23997	61234	263531	127929	46806	63909	292142	28403	139253	163049	136704	72127	21690	39437	36358	33378	70250	46792	495364	54005	43954	23438	18702	140364	52481	18347	24588	54488	27619	140321	24764	41648	50744	47026	24593	22832	37954	24900	16549	29970
Coriobacteriia	62716	52239	7812	7859	61734	24453	25659	24431	12808	30964	82986	59083	71195	25222	56351	62243	52319	60727	124236	13368	24571	6600	27796	16094	40431	60027	69323	76203	57074	36679	10710	4462	25885	47849	6717	11836	56008	12310	26205	11575	24518	42373	7315	8931	11210	10596	9734	5232	13873
Rubrobacteria	301	106	94	50	233	87	69	353	115	52	237	80	400	199	374	144	133	375	71	68	188	60	229	186	125	103	185	70	102	153	48	46	211	192	23	78	75	70	57	62	68	212	54	72	34	54	41	29	63
Thermoleophilia	197	54	66	38	181	80	55	157	102	18	141	43	210	182	147	94	77	232	103	37	102	18	132	81	79	68	128	44	77	126	36	9	321	125	29	62	42	69	82	37	39	241	49	66	67	34	50	17	113
Nitriliruptoria	149	67	36	13	132	52	50	123	46	16	130	43	176	69	132	66	52	173	26	27	118	35	103	66	78	62	111	24	43	106	32	17	111	127	19	31	30	18	35	21	19	116	34	17	18	25	21	14	16
Acidimicrobiia	57	16	18	16	21	20	3	42	10	11	37	15	48	23	48	33	17	50	23	15	39	3	26	29	23	13	26	12	15	29	6	10	53	30	6	14	12	41	8	5	16	26	1	6	7	10	4	6	12
Gloeobacteria	189	63	68	37	189	214	83	241	83	47	178	86	222	137	280	230	81	209	102	58	86	79	116	132	81	80	163	139	67	130	56	129	169	156	56	79	123	108	44	26	129	148	80	41	165	69	89	59	46
Deinococci	2831	1183	798	489	2059	1687	796	2797	1333	952	2345	865	3058	2037	2909	1483	1224	3127	878	791	1748	829	1761	1567	1241	965	2110	809	866	1772	735	658	1956	2011	690	997	939	827	823	1043	934	2005	651	896	1042	575	1132	679	605
Anaerolineae	648	350	227	113	386	248	159	456	155	291	435	325	571	478	577	268	282	511	420	210	364	172	473	298	254	264	516	269	191	518	352	298	440	396	219	319	291	209	180	194	297	361	343	298	274	236	298	203	264
Dehalococcoidia	614	255	195	106	273	188	344	750	192	300	303	165	457	320	507	212	262	332	184	215	272	212	341	417	187	243	323	386	149	285	351	427	371	376	422	324	353	217	224	333	403	421	273	269	423	345	315	385	527
Chloroflexia	360	113	291	52	701	546	240	330	264	134	233	246	530	369	487	195	317	327	120	114	192	248	156	336	396	431	213	137	92	375	180	159	307	241	249	273	233	223	223	102	227	246	749	179	78	70	314	240	146
Ardenticatenia	242	122	121	67	122	80	52	236	51	166	201	214	278	191	223	127	109	229	45	52	135	136	119	133	75	104	132	40	61	142	94	209	154	172	154	119	142	92	151	58	151	165	266	84	277	180	211	147	240
Thermomicrobia	223	72	98	41	150	134	73	234	132	76	199	122	264	157	282	94	102	198	127	66	164	64	126	169	85	68	148	55	68	119	73	66	158	168	48	106	58	85	50	47	57	141	74	109	41	74	66	31	168
Caldilineae	180	58	72	22	109	163	37	272	71	61	138	41	183	115	332	94	97	151	21	94	94	78	82	224	77	56	118	40	70	123	42	123	81	125	49	50	61	50	26	32	41	95	31	39	121	22	66	34	19
Ktedonobacteria	58	50	70	18	46	114	28	62	32	17	49	16	59	59	59	59	48	46	22	30	38	23	51	52	44	35	38	118	31	75	45	49	102	113	43	130	91	59	57	50	112	90	35	89	70	96	34	43	20
Mollicutes	1940	2684	1012	711	1606	547	846	2950	587	745	2747	1121	1747	1265	2014	2166	4752	1735	561	2622	1192	607	2889	2466	2267	1001	927	1794	1656	3813	2072	1877	3277	2699	1080	1877	2838	1698	1190	2524	4500	4228	796	996	3006	1075	1389	742	1086
Fimbriimonadia	115	44	27	14	61	104	28	65	72	24	54	16	92	84	75	60	32	87	37	36	47	30	57	35	30	29	60	26	36	56	13	2	73	88	15	24	25	30	11	13	40	72	34	28	18	9	18	10	28
Chthonomonadetes	50	19	117	19	22	43	12	32	9	13	63	125	38	66	119	20	31	36	10	17	32	27	42	60	24	48	44	8	18	20	18	27	39	36	44	58	16	68	101	24	37	57	2	83	17	8	71	34	114
Bacteroidia	301695	558706	451492	239166	1008720	575503	2729817	263572	1548970	547387	784942	291279	289119	595751	433887	2450246	493853	817811	2575427	1920249	2363308	393250	144878	191465	168531	263746	335562	374012	122320	613036	663078	710654	453602	351354	678459	525394	696189	485949	577973	477539	498010	328832	630424	652804	783796	1709155	779673	614252	774030
Flavobacteriia	18793	25601	52930	18509	17411	33921	28618	16594	19204	35316	31070	16249	21673	34749	27144	16992	29512	18918	17525	19068	21689	31235	12384	18203	15396	13040	13421	27200	4753	21971	26869	30570	36849	27600	37044	31214	29652	32316	31534	32845	32502	22701	43230	39911	47030	23772	54320	33324	37949
Cytophagia	10446	7109	8408	4786	6007	17476	3459	8404	10091	13063	9918	6038	10555	13259	14310	6453	8786	7723	5079	3686	5146	8489	4906	6145	4815	5436	5310	7510	1745	6745	11849	13465	7705	10782	16435	12990	11761	12131	11330	10859	12528	8943	16000	15037	14754	9407	18090	14738	16576
Sphingobacteriia	3404	2639	3210	1899	2035	4497	1780	2276	3692	5240	3046	1740	2873	4749	4366	3944	4133	2324	2704	1826	2513	3116	1681	2153	1978	2019	1857	3346	645	3301	5859	5922	4388	3651	7857	5065	5113	4678	5013	4922	5600	3839	6885	5803	6671	3389	7682	7169	8458
Chitinophagia	2182	1710	2363	1365	1360	2711	1143	1375	2097	3365	1789	1191	1905	3588	2824	1504	2471	1454	1453	1035	1471	2278	1216	1321	1247	1388	1380	2465	361	1789	3205	4220	2253	2778	4601	3631	4184	3318	3363	2791	3402	2580	4517	4095	4224	2649	5253	4152	5284
Saprospiria	245	208	269	137	193	450	166	221	351	503	360	219	384	345	372	243	295	263	544	154	260	182	145	162	160	221	149	199	27	206	400	418	290	344	510	448	335	512	371	330	427	347	359	644	368	234	598	508	589
Chlorobia	1716	861	1098	558	1107	1139	636	1636	1340	1368	1508	871	1947	1505	2111	932	1333	1583	735	704	832	1042	995	1169	750	776	943	952	483	1111	902	1040	1032	1512	1928	1302	1225	1189	1124	1137	1454	1512	1123	1364	1254	775	1624	1659	1469
Ignavibacteria	150	115	83	84	125	121	118	120	122	35	73	47	86	111	165	93	146	157	35	128	56	58	112	117	99	65	87	120	60	176	103	186	130	156	51	60	174	105	37	92	192	243	98	70	138	192	70	36	81
Gemmatimonadetes	503	206	212	152	441	468	157	466	243	268	319	119	602	422	606	240	280	490	165	121	382	264	273	313	182	190	257	114	133	196	263	208	494	409	299	287	164	231	200	193	294	390	252	198	255	191	391	248	183
Fibrobacteria	447	239	278	187	229	483	185	330	153	283	232	120	317	518	399	126	405	261	129	102	133	250	247	289	208	183	270	62	77	197	401	467	248	481	468	357	325	451	350	355	314	333	419	623	443	273	603	408	449
Gammaproteobacteria	121691	70365	62621	39365	148606	285045	55973	127015	618436	68614	119772	274977	291755	267160	184023	132861	190237	139709	339624	230533	61517	74469	70280	93000	49010	416357	59224	38595	26191	78674	50887	49155	113373	65356	80286	97130	75785	58778	232818	839594	65840	108736	61495	176466	53976	163691	93599	69845	51131
Alphaproteobacteria	43848	20240	16840	9384	31471	27055	13147	42747	24808	18897	37058	16828	47111	32439	43572	23394	25963	42833	16412	13767	25515	15694	24982	26258	19863	17403	29155	14664	12123	28505	16384	17657	46958	33400	18092	20164	19179	17639	19025	18853	21203	34940	20597	19165	22940	13372	24544	16195	19359
Betaproteobacteria	30585	16063	12619	7814	24371	26690	11760	34718	20064	16166	31924	12808	33572	25126	30896	17650	19966	35415	16790	12140	19888	11826	18830	18244	15424	12895	22961	13649	8699	25074	15908	16477	40643	26293	18684	18284	16996	15343	16539	17351	18141	27921	16324	15709	19131	13453	19962	16846	19125
Deltaproteobacteria	21401	6000	6047	8975	11681	9369	4225	29543	8362	9659	31871	5956	24115	37885	34250	14552	7804	17233	5239	4015	8744	5334	21699	15066	8189	12101	13313	4822	7777	9734	4982	5751	13052	10686	5569	6529	5359	5557	5077	4913	5797	10930	5788	5851	5681	3677	6209	5099	5578
Epsilonproteobacteria	3159	7116	5064	3710	2723	2604	8463	4167	1914	3674	12993	1989	4346	11965	3245	2354	16873	2397	1270	3294	2028	1819	3343	2920	3162	2375	3277	4545	1824	12083	10965	27077	5464	4903	3723	3051	4419	3096	2460	28357	21581	16837	3370	10547	3120	2060	7603	3167	2802
Oligoflexia	463	406	298	160	251	236	161	425	272	414	376	299	329	382	546	189	519	289	280	220	229	312	303	328	268	253	259	379	159	368	326	704	368	290	678	433	463	461	335	371	609	519	437	340	459	319	543	565	633
Acidithiobacillia	183	130	140	91	163	105	49	245	148	88	191	55	255	230	242	156	100	251	179	44	146	67	143	123	106	77	176	42	88	164	116	34	138	133	96	101	159	69	76	61	94	136	94	135	98	39	120	86	90
Zetaproteobacteria	138	115	47	53	107	33	38	125	116	35	96	86	127	120	226	64	100	140	26	37	84	39	105	99	63	51	101	92	59	92	47	47	127	150	53	49	88	132	75	66	81	129	17	80	56	34	69	45	84
Hydrogenophilalia	57	15	19	11	24	19	12	52	12	11	65	6	53	15	23	30	19	55	59	5	21	14	47	23	12	20	20	12	15	34	3	11	19	30	9	5	5	20	2	6	28	40	4	2	9	5	8	12	3
Verrucomicrobiae	21203	783	3958	346	1382	1027	873	1484	15687	868	1580	2958	1329	37758	1282	1422	1364	1376	750	601	377081	716	25367	1588	2909	11776	36207	504	21572	1036	669	801	73221	821	1078	856	4340	804	730	592	986	1183	961	1030	2791	9253	1685	890	859
Opitutae	878	506	470	254	708	721	206	928	766	691	891	396	1339	822	1143	635	563	1215	349	260	525	410	463	624	414	403	621	315	227	519	527	488	685	1088	597	606	477	669	560	317	607	830	602	748	420	488	572	480	613
Spartobacteria	78	15	25	18	48	14	2	98	7	30	70	9	114	38	125	23	34	53	28	8	28	37	31	32	25	20	48	25	33	34	14	3	29	75	47	59	17	12	28	14	21	66	18	35	16	16	47	44	30
Methylacidiphilae	46	26	25	11	30	6	12	45	65	11	58	18	55	39	27	33	42	38	1	6	8	15	26	33	23	7	19	36	13	76	16	93	32	43	8	30	52	35	4	8	96	59	78	7	15	17	7	11	9
Planctomycetia	1410	622	454	303	942	983	370	1488	992	840	913	375	1710	970	1669	639	652	1177	593	311	599	603	612	861	544	503	812	492	336	692	693	762	1028	947	954	785	743	732	554	574	652	1032	739	751	900	671	781	882	869
Phycisphaerae	323	190	157	68	211	243	95	220	164	110	229	209	308	223	260	145	156	324	85	119	134	109	147	193	153	120	204	100	101	208	71	49	184	342	204	141	114	100	139	80	147	287	54	142	133	33	162	198	96
Candidatus Brocadiae	43	59	71	27	36	96	53	42	11	39	17	21	76	71	46	70	72	53	59	120	20	19	37	27	34	29	57	16	34	82	229	97	29	41	78	15	63	66	35	53	78	51	8	38	16	64	53	81	88
Lentisphaeria	964	165	293	58	659	320	97	1495	905	203	420	217	968	570	1172	1969	157	11904	114	193	283	116	268	373	147	140	466	106	141	247	93	216	264	408	129	173	178	110	171	83	160	407	178	212	117	74	268	128	195
Chlamydiia	219	236	158	110	158	59	370	221	135	143	193	147	218	192	253	269	431	229	58	136	135	108	204	188	140	142	147	154	109	333	264	231	217	238	204	198	279	267	182	279	419	312	77	173	205	106	330	148	215
Kiritimatiellae	108	31	42	29	83	96	42	115	61	41	176	25	204	137	133	94	63	175	49	32	92	48	103	77	52	41	117	42	41	183	16	17	113	102	81	65	37	119	21	51	44	138	28	76	30	24	79	67	56
Spirochaetia	3835	2731	1696	1132	2239	12557	1578	3240	1857	2246	3103	2402	36672	2825	129529	2279	3687	3010	1199	2418	2344	1343	3064	3090	2398	1596	2848	2381	1505	4136	2463	2307	3959	4354	10090	3107	2655	5296	1931	2283	3901	4765	2034	2088	13933	1944	12409	7999	8731
Fusobacteriia	1496	3008	923	699	1436	511	994	1691	757	953	1932	1356	991	1601	1385	1516	3269	1040	611	2574	1053	600	2075	1710	2049	1291	1039	1670	1425	3773	2299	1867	2581	2140	1361	1954	2621	1915	1396	3432	2953	3807	1057	1295	2243	1124	1479	935	1170
Acidobacteriia	899	592	594	288	616	1003	225	926	617	746	917	347	992	975	1059	616	720	843	485	285	537	520	535	604	403	385	592	447	269	630	734	729	675	702	1070	741	711	675	565	488	702	729	899	925	553	644	574	921	625
Solibacteres	166	65	65	63	119	175	36	157	149	32	173	101	203	154	223	89	109	194	58	28	103	94	118	108	54	62	141	33	74	88	37	21	125	137	21	30	65	70	31	58	65	172	10	66	42	44	70	22	61
Acidobacteria subdivision 6	160	62	89	36	115	186	38	176	121	121	96	67	178	134	165	87	66	160	133	36	77	53	76	104	72	90	105	124	38	107	132	113	122	149	103	51	35	73	42	32	78	142	87	110	163	75	123	145	69
Blastocatellia	82	35	39	13	59	29	41	93	59	21	76	23	87	62	92	51	44	97	17	32	86	38	39	44	36	23	59	18	44	84	18	9	66	46	104	42	37	10	44	15	79	86	68	61	28	12	19	107	19
Synergistia	1265	493	313	251	994	343	330	1224	418	233	1052	230	1399	764	1359	700	484	1226	383	361	719	298	863	832	562	375	951	263	470	864	213	206	741	966	163	284	320	209	261	281	342	893	212	239	328	227	242	142	74
Thermotogae	755	720	434	269	588	403	335	925	333	474	682	421	692	573	852	663	1237	581	351	705	512	388	712	742	644	426	586	738	358	1168	613	810	771	951	709	779	1067	838	666	659	1062	1406	422	660	729	402	714	640	597
Deferribacteres	434	430	445	190	285	791	155	455	130	612	331	227	356	787	798	123	566	302	206	247	193	329	340	473	483	336	347	603	139	518	1287	671	415	428	1267	879	725	733	457	555	791	570	881	594	520	509	630	1146	971
Aquificae	394	362	225	148	245	255	102	386	154	295	293	222	285	525	401	320	539	251	226	437	121	286	297	361	279	256	245	372	200	434	523	444	391	355	525	316	498	395	667	461	575	560	222	399	408	228	332	489	264
Nitrospira	315	266	200	127	242	122	86	444	236	258	384	136	300	308	327	171	351	317	100	230	319	203	259	211	224	243	273	141	125	338	355	428	323	281	465	170	384	258	205	214	344	401	297	232	396	369	426	392	320
Elusimicrobia	93	33	16	8	11	80	8	463	5	12	20	11	72	42	52	15	146	382	5	12	10	9	149	30	8	11	25	31	13	42	23	33	18	110	39	13	18	24	6	27	55	52	22	27	10	12	3	25	22
Endomicrobia	117	103	75	19	66	64	44	139	36	66	55	66	70	73	57	74	119	74	37	96	38	57	49	117	64	50	58	93	30	129	58	47	64	78	53	64	113	61	55	73	79	129	58	57	29	24	48	56	51
Candidatus Babeliae	5	17	0	6	12	7	15	14	5	1	12	3	17	13	17	20	16	6	20	24	3	2	15	14	9	4	8	4	12	21	12	11	38	30	4	2	6	8	6	19	11	53	2	2	9	7	2	0	4
Calditrichae	143	59	57	39	64	44	24	157	77	86	99	96	104	99	154	27	68	101	11	41	89	92	51	85	54	83	80	23	25	42	26	31	98	87	92	74	79	84	81	27	68	96	62	104	53	28	128	72	87
Chrysiogenetes	100	60	18	36	58	39	54	94	150	18	61	27	137	62	82	67	50	100	33	54	59	17	69	57	40	54	49	16	12	46	14	30	65	49	63	38	17	37	13	54	37	111	9	70	32	17	14	58	37
Thermodesulfobacteria	85	113	85	41	59	37	22	130	26	144	89	47	83	112	94	55	210	77	82	153	79	80	63	152	99	111	47	169	77	189	254	182	119	154	191	107	195	141	87	150	262	214	144	108	185	136	147	173	217
Dictyoglomia	62	76	21	31	73	14	38	96	14	37	72	43	37	58	41	40	158	36	11	95	54	39	95	67	59	84	51	72	55	109	56	114	73	95	74	61	110	71	57	72	118	119	50	27	161	24	106	64	95
Caldisericia	39	32	6	37	9	2	14	17	24	13	19	7	15	9	20	11	22	18	5	11	15	4	20	13	28	7	5	29	20	55	19	16	33	13	6	23	30	9	9	31	40	76	3	3	22	4	6	3	2
Coprothermobacteria	14	12	19	4	16	11	4	78	5	10	39	1	17	39	12	12	11	16	9	6	8	11	3	10	10	15	8	7	8	10	21	44	6	42	25	23	20	14	25	14	17	14	2	13	82	2	65	22	0
[truncated: 131 more columns]

## Sheet: Order
	Konzo1	Konzo10	Konzo11	Konzo12	Konzo13	Konzo14	Konzo15	Konzo16	Konzo17	Konzo18	Konzo19	Konzo2	Konzo20	Konzo21	Konzo22	Konzo23	Konzo24	Konzo25	Konzo26	Konzo27	Konzo28	Konzo29	Konzo3	Konzo30	Konzo4	Konzo5	Konzo6	Konzo7	Konzo8	Konzo9	L256	L257	L258	L259	L260	L261	L262	L263	L264	L265	L266	L267	L268	L269	L270	L271	L272	L273	L274
Clostridiales	539266	933163	189339	180533	655026	133235	1380815	635829	607267	539093	613858	664537	350888	669019	341596	510415	604475	597524	374236	775629	547385	143220	469802	424762	699747	491608	556745	827287	481092	1212242	372308	341232	923306	663127	305469	529653	507314	395079	251902	630074	373605	1058379	204287	239338	346262	271975	355725	197956	154197
Thermoanaerobacterales	3060	2847	1366	953	2193	1038	1354	2726	912	1346	2273	1545	2207	2283	2809	1804	3626	2124	674	2934	1770	1010	2730	2911	2472	1712	1978	1648	1586	4011	2052	2399	2807	2839	1566	2394	2343	2077	1505	2228	2873	4416	1715	1542	1981	1461	1823	1262	1536
Halanaerobiales	461	826	275	234	566	140	316	429	244	283	553	384	294	503	416	319	845	297	156	598	361	193	629	521	621	399	253	480	431	1140	463	383	690	552	229	492	650	534	323	515	587	1050	402	230	557	209	365	157	169
Natranaerobiales	73	76	12	18	57	32	30	180	37	32	85	60	65	39	163	62	175	37	6	53	35	16	70	64	72	34	104	52	64	134	64	34	78	65	176	52	77	32	66	42	73	119	31	23	60	30	30	138	31
Bacillales	33029	37124	14914	11605	24056	15270	14807	30027	15174	18878	34132	20805	23678	31272	29695	20262	38165	24081	12586	30722	21866	14740	28871	28160	28017	18367	23909	21853	17921	43825	28065	24583	43969	33845	24999	28029	31087	29621	17805	25924	35777	44436	23848	16627	26508	16201	22478	20870	19118
Lactobacillales	16767	38508	8924	11222	17153	17116	19896	14775	17936	37075	133278	28353	14676	75543	14386	23909	25155	10386	68663	26654	12633	11348	31532	24708	69992	19287	10837	46612	12921	42241	15198	11846	48162	18317	13649	33416	102103	47659	18596	54694	39652	32317	10987	12540	15112	14553	22773	10943	11754
Veillonellales	6034	6695	10297	1271	19051	60243	5331	8124	2031	11959	135894	23078	15176	53792	9983	6176	11468	5680	8135	31808	4965	11446	7675	13033	25009	36465	2314	1294	1383	15104	1974	4438	13332	3540	18017	98854	16399	7145	53255	139362	41622	5913	22754	6286	1803	3517	10838	16834	2349
Acidaminococcales	5455	2650	2225	1672	8252	5993	1435	4993	640	2892	5523	2973	3747	4893	7795	1441	6307	2460	48676	8345	24441	7061	2927	9141	4978	4823	2895	1321	870	2661	2800	1476	1346	2769	3922	4304	1966	2797	3141	1801	2641	4274	4793	2070	2533	20496	1598	3198	1020
Selenomonadales	4176	2618	1743	1265	4242	5209	1413	3714	1202	1937	3743	1780	4993	3328	4362	1753	6990	3295	1441	1748	2351	2474	2950	4079	4158	2836	2619	1537	1361	3285	1969	2998	2771	2763	1867	2400	2305	1866	2132	2083	2203	4021	1957	1543	1768	1162	1877	1569	1485
Erysipelotrichales	10632	18992	2508	4892	13008	1597	4343	4280	4091	3915	10342	10700	5557	5050	3845	10860	19097	6308	4842	10576	8489	2565	12799	5469	8569	7651	5944	10692	9915	27141	15913	5915	16074	13709	5110	9513	8844	4621	6435	15399	9880	23735	5053	5600	15635	6683	18402	3136	3503
Tissierellales	2160	2600	999	642	1799	733	1233	2018	932	704	2074	1131	1714	1601	2145	1802	2794	1628	891	2719	1325	544	2185	2402	2163	1428	1647	1381	1467	3144	1633	1391	2518	2087	830	1585	2086	1358	1109	1351	2679	3303	1005	770	1567	1189	1101	601	915
Limnochordales	221	63	42	38	138	105	44	213	77	51	210	33	217	123	186	103	76	238	70	46	87	39	153	107	90	43	162	40	66	140	48	17	133	125	26	56	46	49	34	79	47	160	24	41	35	53	64	18	18
Corynebacteriales	14048	9516	4201	2882	9382	8273	3914	12762	6950	5679	11963	4581	14527	10537	15298	6661	6797	13182	4839	4978	8106	4224	8438	8073	7251	5190	9849	3494	4005	8994	4337	4789	34578	10642	4889	5840	8164	5192	6163	4611	5330	10671	5504	5335	4962	3339	6379	4342	4905
Micrococcales	13219	5187	4331	2396	9774	7055	3569	12273	6932	4891	15727	6622	16949	10334	12638	6696	5612	13359	5318	3006	6590	3628	8399	7654	8277	5569	8619	3150	3858	7655	4187	3057	62567	10422	3053	5059	4100	3754	5537	7069	5315	9918	4481	4785	4104	2943	5682	2690	3822
Streptomycetales	12733	4600	3471	2203	8813	5575	3519	12155	6461	3036	10907	3812	14301	8200	12425	6766	4848	13521	4089	2955	6953	2591	6888	6819	5030	3878	9252	2961	3579	7292	2835	2488	11955	9161	2331	3784	3102	2794	3636	3358	3228	9234	3166	3266	3397	2843	3275	2129	2979
Bifidobacteriales	6859	3819	13059	1370	12934	9412	49363	33308	3034	4680	6967	241717	62338	4348	5669	262026	3567	80551	142141	120356	40200	7114	4415	3706	3517	49694	4841	480731	37044	8481	7323	3659	10639	8905	3210	3751	32144	10672	118062	2573	21842	6721	28435	5212	4178	24705	2709	2971	13123
Propionibacteriales	4544	1757	1181	771	3015	2239	1191	3947	1815	1366	3684	1187	4605	2860	4502	2098	1716	4234	1399	932	2365	1080	2364	2301	1851	1389	3176	1063	1186	2478	1112	1298	5866	3190	1159	1589	1419	1364	1642	1656	1424	3419	1510	1748	1497	1222	2085	1115	1349
Pseudonocardiales	3674	1353	780	564	2542	1621	963	3350	1939	711	2990	1185	3948	2373	3703	1922	1360	4022	1197	1380	2139	674	1877	1936	1373	1100	2674	708	1006	2089	937	775	3782	2756	563	956	887	861	1408	1007	980	2910	836	1026	1037	704	913	478	1120
Actinomycetales	3950	1869	695	653	2159	1676	931	2599	1466	1541	2917	1943	3419	3544	2557	2234	1303	2656	1505	1118	2035	662	2818	1794	3020	1240	2792	1479	1274	2391	812	634	1966	2181	1096	1068	1954	1000	1194	2200	1161	2170	644	945	865	664	1040	931	577
Micromonosporales	3157	1182	842	549	2164	1399	835	3112	1627	1014	2790	1061	3494	1983	3182	1580	1248	3574	1267	884	1566	683	1853	1747	1337	954	2517	825	888	1861	813	718	4252	2343	754	1008	948	856	1155	1031	874	2497	1209	1090	988	662	1245	700	1126
Streptosporangiales	1280	543	324	226	1022	653	358	1233	690	389	1128	563	1511	844	1369	742	584	1547	444	364	773	312	814	778	710	479	1118	303	409	849	292	447	1344	977	538	504	859	329	406	381	467	911	319	432	720	195	478	469	380
Frankiales	771	267	218	105	579	286	254	672	420	188	612	229	840	457	778	468	290	807	245	159	453	234	462	435	259	220	485	123	242	433	196	165	684	554	113	259	257	156	217	163	276	570	232	159	177	120	238	104	74
Geodermatophilales	330	110	40	39	243	44	83	296	100	95	235	52	391	164	268	139	89	267	73	70	131	41	194	107	105	80	223	44	62	206	89	35	1133	165	92	54	34	55	136	134	57	385	76	78	159	66	230	102	46
Nakamurellales	285	70	88	32	203	222	45	284	85	30	272	98	327	208	317	111	132	302	73	44	117	57	185	174	91	90	218	59	75	181	27	98	356	170	16	103	49	91	119	100	87	202	49	89	72	103	139	16	81
Jiangellales	266	125	67	43	210	177	80	293	171	91	247	90	305	182	269	177	81	277	153	94	161	36	152	152	112	77	201	92	69	205	73	42	303	199	44	93	52	53	89	68	53	243	38	67	63	69	37	57	28
Candidatus Nanopelagicales	214	221	131	97	161	152	86	431	78	118	192	155	149	284	179	136	469	148	102	170	98	151	167	226	172	87	168	157	116	348	194	323	216	274	203	252	301	205	328	197	304	336	258	137	311	221	286	182	239
Glycomycetales	177	54	25	19	119	27	53	146	117	19	117	64	139	80	160	87	49	152	47	34	109	25	59	87	54	35	119	52	29	118	23	44	106	75	7	27	34	14	44	13	60	85	12	10	22	24	21	11	27
Catenulisporales	139	63	36	21	105	257	28	131	124	34	112	37	116	77	115	97	66	200	34	43	133	46	98	103	53	50	163	31	32	91	31	17	165	175	12	25	18	44	61	42	44	97	24	45	37	17	34	20	16
Kineosporiales	149	58	36	26	90	24	26	113	102	28	137	27	197	78	137	53	45	143	23	38	66	41	84	81	42	35	163	17	34	89	33	7	155	84	186	56	25	39	26	60	28	99	13	44	28	17	21	172	8
Actinopolysporales	105	44	31	21	59	133	76	172	83	33	58	53	134	67	172	32	58	104	12	19	34	53	47	70	32	22	64	8	15	41	6	51	62	67	22	50	58	59	28	20	14	64	53	43	20	4	39	13	23
Acidothermales	33	19	10	7	17	6	11	24	13	5	20	4	37	30	13	24	12	24	10	14	21	3	14	18	11	8	20	3	11	20	13	0	31	16	2	5	4	4	8	17	11	38	3	5	4	5	13	2	2
Coriobacteriales	50704	40393	6088	5937	49764	21896	11209	16496	9334	27804	75740	54029	61185	19820	45587	51336	45454	49790	114238	10179	17667	5178	17157	12081	34323	55465	53344	63972	51163	24112	8541	2977	21275	37312	5483	8096	51460	8720	23078	8716	21978	30889	5554	7576	9467	9258	6723	4205	12670
Eggerthellales	12011	11845	1724	1921	11969	2557	14449	7935	3473	3160	7246	5054	10009	5402	10763	10907	6864	10936	9997	3189	6904	1421	10639	4012	6108	4561	15978	12230	5910	12566	2169	1484	4609	10537	1233	3740	4548	3589	3126	2858	2540	11483	1761	1355	1742	1337	3010	1027	1203
Rubrobacterales	301	106	94	50	233	87	69	353	115	52	237	80	400	199	374	144	133	375	71	68	188	60	229	186	125	103	185	70	102	153	48	46	211	192	23	78	75	70	57	62	68	212	54	72	34	54	41	29	63
Solirubrobacterales	197	54	66	38	181	80	55	157	102	18	141	43	210	182	147	94	77	232	103	37	102	18	132	81	79	68	128	44	77	126	36	9	321	125	29	62	42	69	82	37	39	241	49	66	67	34	50	17	113
Euzebyales	149	67	36	13	132	52	50	123	46	16	130	43	176	69	132	66	52	173	26	27	118	35	103	66	78	62	111	24	43	106	32	17	111	127	19	31	30	18	35	21	19	116	34	17	18	25	21	14	16
Acidimicrobiales	57	16	18	16	21	20	3	42	10	11	37	15	48	23	48	33	17	50	23	15	39	3	26	29	23	13	26	12	15	29	6	10	53	30	6	14	12	41	8	5	16	26	1	6	7	10	4	6	12
Synechococcales	2396	1479	1354	728	1577	2318	725	2423	1403	1700	2265	1098	2186	2073	2546	1127	1819	2007	817	1008	1329	1306	1540	1717	1305	1076	1581	1371	689	1980	1709	1635	1777	1817	2326	2005	1970	1715	1632	1503	2244	2152	1407	1817	2037	1422	1999	2087	1438
Nostocales	1878	1789	2004	923	1984	1906	1012	1791	909	1879	1980	1498	1574	2295	2346	1315	3109	1320	824	1591	1140	1973	1475	1891	1757	1557	1258	1595	598	2632	1994	2222	1926	1843	3023	2544	3079	2281	2374	2157	2589	2822	3516	2379	2901	1262	2430	2742	2731
Oscillatoriales	789	768	1079	311	473	763	272	765	379	708	751	473	595	814	1001	479	1265	653	257	626	505	524	693	692	586	404	504	582	292	953	657	687	722	631	1008	710	952	733	781	535	658	882	595	829	649	416	726	792	623
Chroococcales	312	337	401	180	340	355	260	413	199	287	366	247	371	423	315	205	584	272	218	267	271	226	370	347	339	375	217	407	154	676	469	477	433	373	370	484	714	371	298	313	532	455	342	348	618	298	342	308	310
Gloeobacterales	189	63	68	37	189	214	83	241	83	47	178	86	222	137	280	230	81	209	102	58	86	79	116	132	81	80	163	139	67	130	56	129	169	156	56	79	123	108	44	26	129	148	80	41	165	69	89	59	46
Pleurocapsales	105	214	49	54	112	88	51	148	34	89	143	74	65	121	113	157	322	116	6	89	53	134	80	167	92	114	73	171	65	220	144	315	74	149	278	174	205	195	118	117	252	203	120	118	186	439	165	232	177
Chroococcidiopsidales	59	47	61	32	135	145	79	81	14	10	94	43	138	69	125	5	130	117	34	34	22	112	23	131	146	140	21	33	13	70	32	41	104	89	153	119	228	90	36	37	30	195	158	81	45	14	40	111	37
Gloeoemargaritales	28	8	9	10	8	99	16	39	15	9	20	6	29	21	32	8	18	26	5	7	12	13	14	29	14	7	8	17	12	42	21	37	19	27	15	14	24	13	6	20	27	23	5	12	16	8	23	11	4
Deinococcales	1974	867	592	352	1504	1214	560	1963	977	665	1745	630	2188	1580	1977	1088	869	2229	622	660	1342	567	1244	1074	917	691	1578	484	602	1232	449	408	1464	1479	452	746	627	608	611	794	662	1464	402	731	774	373	856	441	514
Thermales	856	316	206	136	554	472	235	833	355	286	600	234	870	457	931	395	354	897	255	130	405	262	516	493	323	273	532	324	264	539	285	250	492	531	237	251	312	219	211	249	271	540	249	165	267	201	276	238	90
Anaerolineales	648	350	227	113	386	248	159	456	155	291	435	325	571	478	577	268	282	511	420	210	364	172	473	298	254	264	516	269	191	518	352	298	440	396	219	319	291	209	180	194	297	361	343	298	274	236	298	203	264
Dehalococcoidales	379	162	118	61	158	119	299	579	143	214	186	103	266	194	301	134	145	175	139	173	185	94	209	295	122	158	201	337	100	169	282	191	217	188	184	210	199	146	86	182	305	273	51	174	190	177	97	192	193
Chloroflexales	360	113	291	52	701	546	240	330	264	134	233	246	530	369	487	195	317	327	120	114	192	248	156	336	396	431	213	137	92	375	180	159	307	241	249	273	233	223	223	102	227	246	749	179	78	70	314	240	146
Ardenticatenales	242	122	121	67	122	80	52	236	51	166	201	214	278	191	223	127	109	229	45	52	135	136	119	133	75	104	132	40	61	142	94	209	154	172	154	119	142	92	151	58	151	165	266	84	277	180	211	147	240
Sphaerobacterales	186	45	81	29	130	119	51	204	81	49	167	114	192	122	251	71	82	165	115	42	129	42	88	132	60	51	115	47	51	71	50	54	129	148	30	88	44	71	40	41	47	114	55	98	30	68	46	23	164
Thermomicrobiales	32	27	17	12	19	15	21	28	50	27	31	7	62	31	30	22	19	33	9	24	31	22	38	37	25	17	33	8	17	47	23	9	29	20	18	18	14	14	10	6	10	27	19	11	11	5	20	8	4
Caldilineales	180	58	72	22	109	163	37	272	71	61	138	41	183	115	332	94	97	151	21	94	94	78	82	224	77	56	118	40	70	123	42	123	81	125	49	50	61	50	26	32	41	95	31	39	121	22	66	34	19
Ktedonobacterales	58	50	70	18	46	114	28	62	32	17	49	16	59	59	59	59	48	46	22	30	38	23	51	52	44	35	38	118	31	75	45	49	102	113	43	130	91	59	57	50	112	90	35	89	70	96	34	43	20
Mycoplasmatales	966	1117	506	347	775	296	385	1615	261	373	1345	556	847	658	1021	1167	2232	832	336	1210	622	324	1485	1141	1042	542	477	949	778	1694	1002	914	1542	1377	578	930	1347	893	655	1282	2380	2053	456	523	1286	479	598	426	462
Entomoplasmatales	644	973	286	197	464	175	275	848	222	240	708	344	498	366	549	598	1504	563	125	749	344	175	839	766	771	262	286	559	523	1170	559	535	939	741	240	535	763	474	336	627	1224	1277	199	352	743	327	418	164	312
Acholeplasmatales	329	593	219	166	365	74	185	485	104	131	693	220	401	240	443	400	1014	340	100	663	225	107	564	558	453	196	163	286	354	947	510	427	795	580	261	412	727	331	198	614	896	897	140	120	975	268	372	151	311
Fimbriimonadales	115	44	27	14	61	104	28	65	72	24	54	16	92	84	75	60	32	87	37	36	47	30	57	35	30	29	60	26	36	56	13	2	73	88	15	24	25	30	11	13	40	72	34	28	18	9	18	10	28
Chthonomonadales	50	19	117	19	22	43	12	32	9	13	63	125	38	66	119	20	31	36	10	17	32	27	42	60	24	48	44	8	18	20	18	27	39	36	44	58	16	68	101	24	37	57	2	83	17	8	71	34	114
Bacteroidales	300121	557715	449780	238291	1008000	572931	2729398	262508	1547996	545231	783613	290865	287795	594039	432088	2449579	492210	817158	2574803	1919823	2362725	391468	144247	190654	167712	262800	334182	372613	122106	612147	660932	708266	452540	349785	675020	522857	694014	483640	575941	475050	495622	327099	627233	649896	779984	1707421	776406	611194	770852
Marinilabiliales	1573	990	1711	875	720	2572	419	1064	974	2156	1328	414	1323	1711	1798	666	1642	652	623	425	583	1781	630	810	819	945	1380	1398	213	889	2146	2387	1062	1568	3438	2536	2174	2309	2031	2488	2387	1732	3191	2907	3811	1733	3266	3058	3178
Flavobacteriales	18793	25601	52930	18509	17411	33921	28618	16594	19204	35316	31070	16249	21673	34749	27144	16992	29512	18918	17525	19068	21689	31235	12384	18203	15396	13040	13421	27200	4753	21971	26869	30570	36849	27600	37044	31214	29652	32316	31534	32845	32502	22701	43230	39911	47030	23772	54320	33324	37949
Cytophagales	10446	7109	8408	4786	6007	17476	3459	8404	10091	13063	9918	6038	10555	13259	14310	6453	8786	7723	5079	3686	5146	8489	4906	6145	4815	5436	5310	7510	1745	6745	11849	13465	7705	10782	16435	12990	11761	12131	11330	10859	12528	8943	16000	15037	14754	9407	18090	14738	16576
Sphingobacteriales	3404	2639	3210	1899	2035	4497	1780	2276	3692	5240	3046	1740	2873	4749	4366	3944	4133	2324	2704	1826	2513	3116	1681	2153	1978	2019	1857	3346	645	3301	5859	5922	4388	3651	7857	5065	5113	4678	5013	4922	5600	3839	6885	5803	6671	3389	7682	7169	8458
Chitinophagales	2182	1710	2363	1365	1360	2711	1143	1375	2097	3365	1789	1191	1905	3588	2824	1504	2471	1454	1453	1035	1471	2278	1216	1321	1247	1388	1380	2465	361	1789	3205	4220	2253	2778	4601	3631	4184	3318	3363	2791	3402	2580	4517	4095	4224	2649	5253	4152	5284
Bacteroidetes Order II. Incertae sedis	853	338	506	284	693	1449	223	976	502	656	854	420	1104	814	1072	641	527	865	402	185	485	574	471	493	403	388	608	335	243	465	373	409	502	744	551	464	327	411	540	341	360	593	335	567	589	283	805	439	413
Saprospirales	245	208	269	137	193	450	166	221	351	503	360	219	384	345	372	243	295	263	544	154	260	182	145	162	160	221	149	199	27	206	400	418	290	344	510	448	335	512	371	330	427	347	359	644	368	234	598	508	589
Chlorobiales	1716	861	1098	558	1107	1139	636	1636	1340	1368	1508	871	1947	1505	2111	932	1333	1583	735	704	832	1042	995	1169	750	776	943	952	483	1111	902	1040	1032	1512	1928	1302	1225	1189	1124	1137	1454	1512	1123	1364	1254	775	1624	1659	1469
Ignavibacteriales	150	115	83	84	125	121	118	120	122	35	73	47	86	111	165	93	146	157	35	128	56	58	112	117	99	65	87	120	60	176	103	186	130	156	51	60	174	105	37	92	192	243	98	70	138	192	70	36	81
Gemmatimonadales	503	206	212	152	441	468	157	466	243	268	319	119	602	422	606	240	280	490	165	121	382	264	273	313	182	190	257	114	133	196	263	208	494	409	299	287	164	231	200	193	294	390	252	198	255	191	391	248	183
Fibrobacterales	447	239	278	187	229	483	185	330	153	283	232	120	317	518	399	126	405	261	129	102	133	250	247	289	208	183	270	62	77	197	401	467	248	481	468	357	325	451	350	355	314	333	419	623	443	273	603	408	449
Enterobacterales	78299	40606	37848	25524	118134	242608	37010	56191	591164	25301	46394	244421	248570	173544	139331	106547	132566	97342	321012	28809	25941	48176	33170	62626	23151	386106	29206	13231	13691	31951	17661	15056	58767	18045	20350	14255	27585	18313	139966	695494	21201	59346	16956	134979	17870	136193	16786	16762	15626
Pseudomonadales	14655	8506	6400	4193	10144	10280	6566	18117	9381	8768	14484	6694	15116	14139	14520	8666	13457	16604	5696	8553	10455	7679	8949	9960	7444	6289	10754	6690	4163	11693	8731	10204	21348	12970	11646	9550	9805	8881	9438	12682	10048	13225	9237	8960	10627	7046	11365	9875	11177
Xanthomonadales	5341	2297	2190	1280	3982	3027	1408	5064	3110	2770	4783	2397	5562	4203	5550	2918	2810	5478	2229	1462	3100	2125	2695	3079	2479	2096	3594	2206	1280	3421	2329	3168	9770	4612	2860	3017	2897	2385	3312	3953	2782	3870	3104	2919	2994	2250	3414	2639	2917
Alteromonadales	4399	3579	2884	1802	2802	3384	2213	10502	2120	4107	6003	2265	3746	4599	4616	2810	10987	3427	1917	2365	2417	3528	3194	3302	2874	2559	3023	3069	1363	5512	4866	4449	4058	4913	8208	4070	6889	4035	6538	5418	5586	6049	4620	4081	4496	3069	4628	6244	4563
Oceanospirillales	3307	1969	1376	1004	2316	2530	1046	4784	2002	2155	3409	1303	3709	3177	3320	1870	3543	2957	1570	1139	2100	1682	2315	2135	1680	1475	2387	1873	914	2845	2356	2427	2656	2822	3187	2297	2763	2124	2867	1905	2525	3296	3051	2241	2453	1921	2642	2734	2342
Vibrionales	2865	2546	1642	1315	1839	2003	1055	7470	1532	2420	3672	1395	2333	2837	2850	1610	7811	1839	977	1781	1253	2207	1924	2136	1747	1391	1797	1709	898	3842	3505	3459	2603	3182	5586	3306	4994	2754	4982	3131	3313	4212	3287	2871	3106	2386	3673	4114	4201
Chromatiales	2568	1257	1025	675	1986	1807	779	2975	1496	1341	2333	926	3053	2293	2885	1486	1740	2874	1375	832	1532	1211	1648	1615	1294	1105	1848	1272	786	1888	1410	1384	1728	2243	1595	1530	1565	1251	1211	1229	1320	2110	1460	1339	1466	1110	1825	1380	1428
Aeromonadales	2488	1274	1378	708	1621	1958	806	3577	1197	1831	2630	941	2245	1996	2636	1265	2098	2097	1041	736	1640	1140	1542	1471	1384	1117	1932	1864	701	2089	2215	1670	1976	1967	2624	1806	1752	1492	1838	1342	1893	2178	1984	1680	2296	1469	1890	2064	1862
Pasteurellales	3065	5030	5475	1061	2496	13349	3046	10248	3391	16694	31130	12561	2784	56069	3329	2712	7888	2936	1724	182047	10175	3911	11217	2986	4087	11893	1510	3741	827	10030	3568	3368	6292	9995	18630	53745	12942	13819	57332	110322	12357	8856	14520	13618	4288	5360	42952	19625	2216
Cellvibrionales	1045	777	645	382	668	1256	436	1478	659	1056	1005	449	968	1133	1253	791	1171	834	442	538	617	731	719	880	590	533	676	623	263	824	1009	751	790	1053	1239	1016	854	1050	1265	1046	1148	1154	909	1057	1323	618	1170	1077	1554
Methylococcales	788	300	273	240	438	617	218	837	584	396	663	331	682	552	588	472	633	712	364	325	538	388	416	498	296	297	426	414	185	651	498	590	484	567	374	325	536	391	513	321	499	647	496	426	364	431	455	273	333
Thiotrichales	802	706	399	440	497	493	440	2233	374	545	1056	371	723	805	1059	465	2224	465	474	676	405	511	741	716	645	345	492	651	350	1325	900	881	877	988	1513	707	1291	757	1437	849	1224	1316	435	680	860	612	895	1077	639
Legionellales	402	494	306	222	375	471	316	889	336	299	483	248	377	465	530	304	1206	473	227	359	309	291	537	429	418	319	350	277	224	814	499	473	611	544	786	549	649	588	614	610	618	799	346	550	569	303	591	583	604
Nevskiales	304	185	127	61	191	139	60	583	154	172	277	60	316	215	240	95	316	257	65	94	122	176	113	105	101	136	170	123	67	280	136	206	180	215	238	94	164	144	242	151	143	187	75	152	270	128	222	173	255
Acidiferrobacterales	260	63	67	64	195	228	62	322	211	66	222	64	329	178	243	84	167	265	86	68	128	75	144	176	98	77	152	44	51	147	43	80	163	166	43	46	63	73	83	65	51	131	94	71	66	33	108	61	121
Cardiobacteriales	121	98	65	24	105	65	33	99	136	51	118	40	166	78	88	73	98	136	20	74	68	54	94	92	83	64	93	99	30	79	55	78	118	72	55	40	31	33	47	105	66	67	61	12	59	25	30	41	61
Immundisolibacterales	88	59	20	17	92	21	41	135	58	44	99	37	150	79	75	52	39	90	58	30	62	33	58	56	36	39	72	20	49	59	24	54	62	65	26	24	43	31	24	17	40	100	5	36	86	14	27	34	4
Salinisphaerales	74	37	52	48	63	100	13	61	106	46	66	37	79	52	75	53	53	95	18	8	41	47	40	55	35	51	49	34	28	32	18	96	101	57	29	33	50	57	18	42	11	42	13	76	63	8	104	30	177
Orbales	68	145	58	30	63	73	16	302	29	64	147	51	53	96	89	65	352	52	24	99	69	67	108	37	75	51	81	78	62	173	103	191	120	92	159	109	191	80	146	153	163	192	103	81	108	84	158	131	188
Rhizobiales	19477	8649	7259	4082	14111	12429	5582	18824	11226	8346	16130	7500	21214	14734	19695	10157	11371	19098	7757	6310	11447	6672	10982	11449	8868	7386	12965	5873	5281	12299	7292	7437	23092	15095	7221	8282	8053	7291	8546	7642	9323	16126	8360	8773	8866	5422	9896	6420	8680
Rhodobacterales	8433	3911	3147	1846	5590	4542	2780	7376	4263	3373	6821	3108	8354	6022	7835	4317	4431	7935	2883	2366	4651	3149	4689	4874	3657	3382	5543	2825	2164	5093	3308	3549	6725	6082	3651	3992	3773	3446	3486	3467	3918	6201	3732	3435	5275	2870	5128	3254	3697
Sphingomonadales	7126	3131	2948	1438	4953	4839	1710	6911	4254	3491	6063	2778	7500	5312	6970	4231	3654	7068	2460	1887	4185	2758	3905	4033	2924	2726	4621	2394	2046	4194	2357	2809	9134	5428	3520	3685	3101	2965	3162	3367	3469	5346	3631	3294	4841	2223	5088	3171	3645
Rhodospirillales	5951	2870	2229	1326	4779	3173	2123	6676	3317	2149	5819	2362	7023	4138	6222	3044	4002	6132	2065	1817	3623	2157	3586	3891	2912	2593	4004	2162	1664	4419	1896	1936	4591	4588	2022	2371	2568	2452	2339	1961	2634	4546	3167	2143	2234	1638	2495	1869	1641
Caulobacterales	1587	765	624	344	1240	1464	494	1550	1080	779	1310	547	1917	1178	1726	964	723	1659	860	459	966	449	837	1005	708	715	1213	664	468	1054	646	899	2217	1145	657	790	666	585	811	1451	635	1286	820	643	655	471	979	612	635
Rickettsiales	470	536	266	145	278	268	206	549	248	205	345	189	338	430	379	334	887	342	150	525	259	163	484	439	393	224	352	344	267	705	390	387	431	498	374	319	500	320	264	468	644	690	319	232	290	188	301	298	351
Pelagibacterales	124	138	152	43	110	39	58	177	29	73	102	50	96	96	143	46	350	85	20	129	34	45	95	115	139	86	69	163	52	231	176	247	164	133	161	98	231	188	78	121	180	225	140	104	282	154	109	121	228
Holosporales	99	24	40	26	46	47	30	153	34	79	69	35	85	58	51	50	196	23	25	50	49	41	48	59	33	44	31	36	24	98	128	149	53	79	120	131	55	35	102	145	130	80	128	92	89	120	222	115	178
Magnetococcales	56	18	64	20	54	34	38	57	18	72	36	30	46	47	74	26	61	75	10	77	32	39	35	88	31	39	29	28	32	64	26	77	71	35	188	39	22	74	50	46	32	79	114	99	19	16	20	172	17
Parvularculales	27	11	29	11	21	21	11	31	11	48	37	3	27	24	33	22	44	29	49	6	28	1	25	51	15	11	64	58	6	31	33	27	30	49	39	43	27	1	15	21	23	49	29	4	44	36	11	39	12
Burkholderiales	23769	12153	9276	5681	19125	19909	9354	26499	15715	11791	23884	9847	26042	18524	23571	13839	14547	28208	13233	8541	15751	8500	14534	13799	11546	9655	18243	10639	6704	19075	12484	12031	34678	20060	12998	12945	11358	10909	11718	11467	12834	21124	11595	11329	13704	9882	14484	11853	13640
Neisseriales	3069	1868	1495	1028	2476	3026	1216	3781	2151	2043	4348	1516	3402	3237	3199	1644	2443	3249	1481	2224	1828	1689	2051	2195	1889	1643	2166	1513	872	2469	1628	2384	2977	2804	2405	2730	3098	2177	2516	3881	2634	2830	2078	1989	2316	2065	2864	2136	2636
Rhodocyclales	1928	832	975	458	1411	1736	601	2064	1165	866	1978	771	2290	1596	1987	1094	1118	2217	1139	621	1275	719	1114	1081	914	719	1329	728	577	1896	618	665	1500	1682	1557	1010	830	800	833	703	1247	2188	1061	1299	1795	661	1372	1373	1465
Nitrosomonadales	1539	1052	774	519	1125	1770	513	2019	818	1361	1433	606	1486	1612	1871	859	1515	1458	777	580	839	822	918	924	834	776	1048	662	435	1337	979	1296	1207	1549	1537	1435	1474	1245	1348	1151	1219	1421	1522	989	1211	765	1152	1345	1309
Desulfovibrionales	11799	1855	2154	7043	4666	3097	1351	19997	2804	5459	23065	2297	13066	30191	23939	9469	2980	7378	1948	1346	3099	1992	15771	9333	4007	8567	6356	1481	4870	3477	1586	2279	6341	2994	1418	1755	1721	1716	1423	1459	1893	3655	1431	1863	1624	1121	1470	1296	1548
Myxococcales	4594	1801	1747	792	3407	2759	1165	4305	2428	1888	4401	1689	5413	3386	5116	2303	1853	4698	1484	994	2566	1468	2439	2376	1707	1497	3363	1218	1307	2539	1311	1333	2860	3508	1880	1666	1466	1347	1613	1179	1278	3216	1639	1719	1585	1158	2242	1818	1418
Desulfuromonadales	2917	1287	1230	631	2171	2099	1072	3149	1941	1159	2691	1143	3388	2554	2967	1590	1488	2994	998	1057	1862	980	2060	1962	1422	1131	2104	1048	910	2085	1132	1040	2403	2432	1057	1827	969	1326	1018	1154	1249	2248	1417	1325	1077	738	1227	952	1151
Desulfobacterales	1262	582	503	292	846	835	431	1094	793	631	865	412	1190	1055	1218	572	846	1255	403	399	805	457	789	793	620	533	798	568	393	1003	566	643	814	984	703	822	670	751	557	684	653	1006	855	542	848	353	813	634	1052
Syntrophobacterales	306	214	192	114	239	319	72	453	217	281	363	187	381	274	470	269	290	345	169	59	169	191	265	230	174	181	268	197	86	226	200	294	294	351	206	297	262	197	221	208	388	328	241	232	274	136	225	145	209
Desulfarculales	301	107	61	37	234	56	63	325	69	38	253	59	491	192	271	202	97	346	126	50	149	64	188	142	129	72	254	60	106	152	14	10	130	160	16	39	35	28	27	58	49	181	13	18	31	43	20	7	11
Bradymonadales	151	61	81	24	66	101	31	91	56	60	136	107	120	117	182	58	52	189	66	29	62	91	81	84	45	61	80	55	45	82	51	26	106	88	68	58	47	73	101	46	67	114	33	94	48	22	63	54	117
Desulfurellales	55	81	69	35	36	71	28	108	40	129	68	46	32	92	64	74	151	18	23	66	21	63	61	110	40	42	57	181	48	98	110	85	79	108	164	47	99	95	87	82	189	106	102	45	143	95	77	140	49
Campylobacterales	2837	6931	4942	3612	2449	2323	8328	4031	1720	3375	12709	1840	4179	11741	3034	2260	16551	2215	1159	3043	1926	1633	3135	2695	2957	2213	3043	4263	1712	11813	10643	26906	5251	4650	3488	2907	4133	2906	2248	27949	21334	16456	3072	10389	2869	1927	7347	2940	2633
Nautiliales	102	107	65	36	58	17	75	46	44	55	118	46	64	48	55	23	106	72	11	109	40	22	109	66	78	28	113	40	60	170	80	44	70	82	30	32	51	50	67	137	117	174	10	20	66	78	73	11	23
Bdellovibrionales	284	188	187	60	130	152	76	283	178	275	262	165	205	244	366	116	299	213	128	115	142	196	154	192	144	112	156	196	92	175	119	354	245	175	352	179	235	251	204	241	331	253	170	199	258	142	267	271	243
Bacteriovoracales	131	135	84	78	93	63	73	116	62	116	82	119	89	93	147	63	161	55	91	92	71	62	122	87	106	123	82	126	54	168	122	271	97	89	174	234	200	178	103	98	221	201	262	92	128	164	188	150	293
Silvanigrellales	48	83	27	22	28	21	12	25	32	23	32	15	35	45	33	10	59	21	61	13	16	54	25	49	18	18	21	57	13	25	85	79	26	26	151	20	28	32	28	32	57	65	5	49	73	13	88	143	96
Acidithiobacillales	183	130	140	91	163	105	49	245	148	88	191	55	255	230	242	156	100	251	179	44	146	67	143	123	106	77	176	42	88	164	116	34	138	133	96	101	159	69	76	61	94	136	94	135	98	39	120	86	90
Mariprofundales	138	115	47	53	107	33	38	125	116	35	96	86	127	120	226	64	100	140	26	37	84	39	105	99	63	51	101	92	59	92	47	47	127	150	53	49	88	132	75	66	81	129	17	80	56	34	69	45	84
Hydrogenophilales	57	15	19	11	24	19	12	52	12	11	65	6	53	15	23	30	19	55	59	5	21	14	47	23	12	20	20	12	15	34	3	11	19	30	9	5	5	20	2	6	28	40	4	2	9	5	8	12	3
Verrucomicrobiales	21203	783	3958	346	1382	1027	873	1484	15687	868	1580	2958	1329	37758	1282	1422	1364	1376	750	601	377081	716	25367	1588	2909	11776	36207	504	21572	1036	669	801	73221	821	1078	856	4340	804	730	592	986	1183	961	1030	2791	9253	1685	890	859
Opitutales	829	489	423	239	665	680	183	868	728	658	841	337	1279	778	1101	604	512	1151	306	248	469	386	429	578	387	353	565	275	218	469	480	446	650	1037	558	514	435	618	499	291	521	776	522	699	357	442	543	457	572
Puniceicoccales	49	17	47	15	43	41	23	60	38	33	50	59	60	44	42	31	51	64	43	12	56	24	34	46	27	50	56	40	9	50	47	42	35	51	39	92	42	51	61	26	86	54	80	49	63	46	29	23	41
Methylacidiphilales	46	26	25	11	30	6	12	45	65	11	58	18	55	39	27	33	42	38	1	6	8	15	26	33	23	7	19	36	13	76	16	93	32	43	8	30	52	35	4	8	96	59	78	7	15	17	7	11	9
Planctomycetales	1410	622	454	303	942	983	370	1488	992	840	913	375	1710	970	1669	639	652	1177	593	311	599	603	612	861	544	503	812	492	336	692	693	762	1028	947	954	785	743	732	554	574	652	1032	739	751	900	671	781	882	869
Sedimentisphaerales	195	127	130	52	92	88	59	119	88	72	93	139	142	132	169	70	77	173	29	63	65	60	98	122	92	77	86	54	73	143	52	42	106	203	144	87	65	80	121	60	105	184	35	89	72	22	97	142	88
Phycisphaerales	127	63	27	16	119	154	36	100	76	38	136	70	165	90	91	75	79	151	56	56	69	49	49	71	61	43	118	46	28	65	19	7	78	139	60	54	49	20	18	20	42	103	19	53	60	11	65	56	8
Candidatus Brocadiales	43	59	71	27	36	96	53	42	11	39	17	21	76	71	46	70	72	53	59	120	20	19	37	27	34	29	57	16	34	82	229	97	29	41	78	15	63	66	35	53	78	51	8	38	16	64	53	81	88
Victivallales	964	165	293	58	659	320	97	1495	905	203	420	217	968	570	1172	1969	157	11904	114	193	283	116	268	373	147	140	466	106	141	247	93	216	264	408	129	173	178	110	171	83	160	407	178	212	117	74	268	128	195
Chlamydiales	145	163	115	66	99	41	189	150	70	104	126	65	119	118	163	214	303	143	21	63	72	53	137	97	87	89	107	107	63	205	191	104	115	155	143	132	207	153	97	192	322	165	55	117	145	72	296	100	149
Parachlamydiales	74	73	43	44	58	18	181	71	65	39	67	82	99	74	90	55	128	86	37	73	63	55	67	91	53	53	40	47	46	128	73	127	102	83	61	66	72	114	85	87	97	146	22	56	60	34	34	48	66
Kiritimatiellales	108	31	42	29	83	96	42	115	61	41	176	25	204	137	133	94	63	175	49	32	92	48	103	77	52	41	117	42	41	183	16	17	113	102	81	65	37	119	21	51	44	138	28	76	30	24	79	67	56
Spirochaetales	2734	1937	1324	831	1787	11942	1339	2556	1366	1733	2302	2036	36148	2198	128779	1666	2414	2531	962	1793	1885	958	2310	2286	1762	1160	2253	1720	1067	2908	1644	1587	2830	2482	1701	1916	1712	1983	1425	1642	2454	3117	1462	1639	1442	1529	1753	1426	1445
Brachyspirales	742	545	170	146	248	191	125	412	212	153	522	236	242	241	355	327	907	239	92	500	206	207	504	575	390	282	296	339	283	788	378	278	734	1492	7956	796	516	2999	221	449	947	1165	129	147	11979	225	10284	6228	6821
Leptospirales	359	249	202	155	203	423	113	271	279	360	279	130	282	385	395	285	366	239	145	125	252	177	249	228	245	154	298	322	155	439	441	441	395	379	433	394	427	313	285	192	500	482	442	301	512	189	371	344	464
Fusobacteriales	1496	3008	923	699	1436	511	994	1691	757	953	1932	1356	991	1601	1385	1516	3269	1040	611	2574	1053	600	2075	1710	2049	1291	1039	1670	1425	3773	2299	1867	2581	2140	1361	1954	2621	1915	1396	3432	2953	3807	1057	1295	2243	1124	1479	935	1170
Acidobacteriales	899	592	594	288	616	1003	225	926	617	746	917	347	992	975	1059	616	720	843	485	285	537	520	535	604	403	385	592	447	269	630	734	729	675	702	1070	741	711	675	565	488	702	729	899	925	553	644	574	921	625
Solibacterales	166	65	65	63	119	175	36	157	149	32	173	101	203	154	223	89	109	194	58	28	103	94	118	108	54	62	141	33	74	88	37	21	125	137	21	30	65	70	31	58	65	172	10	66	42	44	70	22	61
Synergistales	1265	493	313	251	994	343	330	1224	418	233	1052	230	1399	764	1359	700	484	1226	383	361	719	298	863	832	562	375	951	263	470	864	213	206	741	966	163	284	320	209	261	281	342	893	212	239	328	227	242	142	74
Thermotogales	530	465	330	183	398	311	203	689	258	372	481	280	469	346	578	356	776	402	250	472	292	263	425	525	413	314	383	560	233	704	428	523	524	634	526	564	649	561	506	465	637	958	281	421	431	298	561	457	423
Kosmotogales	109	103	37	23	84	75	72	93	43	61	89	57	125	107	157	180	127	115	25	101	84	81	94	99	88	53	123	33	51	141	48	104	81	113	49	86	146	109	48	74	167	142	68	166	35	36	66	54	66
Petrotogales	115	151	66	63	105	17	59	143	32	40	112	84	98	120	117	126	333	64	75	131	136	43	192	118	142	59	79	145	73	322	136	182	166	204	133	128	271	168	112	120	257	305	73	73	263	67	87	128	108
Deferribacterales	434	430	445	190	285	791	155	455	130	612	331	227	356	787	798	123	566	302	206	247	193	329	340	473	483	336	347	603	139	518	1287	671	415	428	1267	879	725	733	457	555	791	570	881	594	520	509	630	1146	971
Aquificales	286	305	207	134	198	215	72	276	147	263	224	184	192	376	257	166	426	187	214	255	96	245	226	170	219	231	188	321	131	291	489	415	332	238	478	264	451	336	635	414	504	420	188	350	355	204	295	459	218
Desulfurobacteriales	108	57	18	14	47	40	30	110	7	32	69	38	93	149	144	154	113	64	12	182	25	41	71	191	60	25	57	51	69	143	34	29	59	117	47	52	47	59	32	47	71	140	34	49	53	24	37	30	46
Nitrospirales	315	266	200	127	242	122	86	444	236	258	384	136	300	308	327	171	351	317	100	230	319	203	259	211	224	243	273	141	125	338	355	428	323	281	465	170	384	258	205	214	344	401	297	232	396	369	426	392	320
Elusimicrobiales	93	33	16	8	11	80	8	463	5	12	20	11	72	42	52	15	146	382	5	12	10	9	149	30	8	11	25	31	13	42	23	33	18	110	39	13	18	24	6	27	55	52	22	27	10	12	3	25	22
Endomicrobiales	117	103	75	19	66	64	44	139	36	66	55	66	70	73	57	74	119	74	37	96	38	57	49	117	64	50	58	93	30	129	58	47	64	78	53	64	113	61	55	73	79	129	58	57	29	24	48	56	51
Candidatus Babeliales	5	17	0	6	12	7	15	14	5	1	12	3	17	13	17	20	16	6	20	24	3	2	15	14	9	4	8	4	12	21	12	11	38	30	4	2	6	8	6	19	11	53	2	2	9	7	2	0	4
Calditrichales	143	59	57	39	64	44	24	157	77	86	99	96	104	99	154	27	68	101	11	41	89	92	51	85	54	83	80	23	25	42	26	31	98	87	92	74	79	84	81	27	68	96	62	104	53	28	128	72	87
Chrysiogenales	100	60	18	36	58	39	54	94	150	18	61	27	137	62	82	67	50	100	33	54	59	17	69	57	40	54	49	16	12	46	14	30	65	49	63	38	17	37	13	54	37	111	9	70	32	17	14	58	37
Thermodesulfobacteriales	85	113	85	41	59	37	22	130	26	144	89	47	83	112	94	55	210	77	82	153	79	80	63	152	99	111	47	169	77	189	254	182	119	154	191	107	195	141	87	150	262	214	144	108	185	136	147	173	217
Dictyoglomales	62	76	21	31	73	14	38	96	14	37	72	43	37	58	41	40	158	36	11	95	54	39	95	67	59	84	51	72	55	109	56	114	73	95	74	61	110	71	57	72	118	119	50	27	161	24	106	64	95
Caldisericales	39	32	6	37	9	2	14	17	24	13	19	7	15	9	20	11	22	18	5	11	15	4	20	13	28	7	5	29	20	55	19	16	33	13	6	23	30	9	9	31	40	76	3	3	22	4	6	3	2
Coprothermobacterales	14	12	19	4	16	11	4	78	5	10	39	1	17	39	12	12	11	16	9	6	8	11	3	10	10	15	8	7	8	10	21	44	6	42	25	23	20	14	25	14	17	14	2	13	82	2	65	22	0
[truncated: 131 more columns]

## Sheet: Family
	Konzo1	Konzo10	Konzo11	Konzo12	Konzo13	Konzo14	Konzo15	Konzo16	Konzo17	Konzo18	Konzo19	Konzo2	Konzo20	Konzo21	Konzo22	Konzo23	Konzo24	Konzo25	Konzo26	Konzo27	Konzo28	Konzo29	Konzo3	Konzo30	Konzo4	Konzo5	Konzo6	Konzo7	Konzo8	Konzo9	L256	L257	L258	L259	L260	L261	L262	L263	L264	L265	L266	L267	L268	L269	L270	L271	L272	L273	L274
Ruminococcaceae	275456	455397	54035	60191	221960	60558	987328	380835	257589	177985	249713	327693	110533	184924	140004	269040	149655	302516	206790	210745	140185	57994	180876	111235	274290	196291	303262	260702	118095	328071	106530	68698	350774	178254	64539	222159	153628	102587	142056	277459	113105	317415	79851	125266	124478	80245	133842	61408	33896
Lachnospiraceae	121027	261887	86910	75385	288020	42197	317402	122862	272319	293967	180189	255767	82821	354383	74677	118382	315679	137132	103268	438750	275745	58971	130700	195249	282980	204914	116146	474613	260358	625523	156293	189773	422133	359460	195871	220996	287248	217976	59136	145329	183607	568697	71827	75406	142614	130448	160471	106404	86511
Oscillospiraceae	37549	11787	8088	5617	30966	5509	9443	40028	20965	6340	42768	4460	59587	29401	36859	22161	9027	59010	13966	9282	29441	4403	27762	28727	13238	10406	37468	5873	14315	30582	4958	3806	19275	22116	1235	4286	3655	3325	2203	3289	4236	17998	2148	2523	3885	7990	2274	1117	1129
Clostridiaceae	22455	54866	7432	8636	18892	4392	14246	14678	9387	12316	17454	26139	11962	20574	14857	17801	41059	12072	7243	31333	23001	5325	24454	17773	33404	20885	13950	33229	20379	57901	32795	15901	31684	28406	13312	29211	19794	18615	20357	25657	24649	47360	18535	8776	30958	12653	14962	8295	11041
Eubacteriaceae	20858	108046	13976	17549	40771	9713	23635	15405	14122	30449	53050	27137	9235	23422	14400	31322	58113	11797	8648	45955	25588	4892	51355	12977	58611	27160	20826	28182	37434	95218	52891	49744	50435	30852	21652	34437	24457	37881	16589	163173	26839	54222	20335	17148	28728	23280	32226	13705	15436
Peptostreptococcaceae	7073	12052	3057	2096	6407	1352	6937	5821	8040	2780	8303	8117	5634	5019	6245	8383	7157	6025	5049	11746	11033	2135	6750	12219	8141	8461	10117	9162	7391	20702	5013	2229	6929	5046	2001	4059	3916	2637	3267	2698	6312	6732	3734	1688	3038	3305	2836	1278	982
Christensenellaceae	5175	2691	1858	999	3634	933	2391	4657	2018	1130	3950	1615	5038	3454	4663	8766	2086	5038	1312	2620	4207	769	4832	3080	2842	1919	4673	1426	2412	4751	1429	1051	4947	4482	1000	1339	1442	1211	994	1130	1861	4751	538	1061	1009	1769	871	744	610
Peptococcaceae	3639	2735	1330	1121	2639	1436	1542	3308	1549	2221	3224	1640	2840	3171	3270	2051	3110	2921	1464	2738	2541	1385	2824	3232	2560	1927	2995	1706	1515	4907	2275	2173	3927	3170	2175	2647	2573	2152	1764	2143	2505	4230	3144	1908	3149	1526	1836	1893	1596
Hungateiclostridiaceae	2761	3074	1154	1007	2079	822	1618	2564	1227	1493	2330	1411	2077	2465	3005	1782	2723	2218	917	3348	2028	945	3215	3112	2595	1656	2491	1677	1716	4276	2414	1658	3206	2658	1348	2094	2150	2022	1343	1642	2683	4534	1045	1108	2380	1125	1787	1158	1002
Clostridiales Family XIII. Incertae Sedis	2020	1809	567	560	1480	405	940	1449	640	673	1590	925	1601	1517	1667	1115	1738	1138	558	1431	963	675	3159	1587	2297	1118	1857	948	1213	2653	834	881	2080	1585	507	1111	1617	1082	698	1253	1323	2606	424	497	812	739	839	404	422
Clostridiales Family XVII. Incertae Sedis	236	97	52	37	187	55	63	242	122	40	236	35	306	121	183	94	75	294	48	46	204	36	165	140	88	84	227	50	95	175	41	54	137	165	28	24	62	25	24	43	40	168	11	41	95	46	53	29	7
Clostridiales Family XVI. Incertae Sedis	206	126	75	58	105	64	95	231	106	59	148	98	138	191	233	80	199	139	34	77	112	123	142	230	140	100	130	48	50	237	74	59	108	123	74	133	90	96	58	92	116	224	32	44	61	40	61	46	25
Symbiobacteriaceae	413	144	74	79	271	80	107	362	133	56	361	121	401	206	467	230	99	408	96	105	223	62	250	213	145	116	263	100	106	256	119	80	265	220	20	62	66	41	35	49	103	262	21	27	61	64	27	20	93
Heliobacteriaceae	519	231	177	112	368	143	168	768	105	148	409	176	541	317	464	311	256	439	176	172	319	154	355	390	233	187	382	203	158	363	168	64	328	383	109	238	241	158	91	174	272	431	117	102	106	139	58	85	70
Syntrophomonadaceae	176	105	78	43	123	128	113	119	77	60	114	117	144	166	175	148	196	242	40	307	116	71	181	240	134	113	145	85	94	163	106	258	181	220	62	89	191	149	74	96	172	206	127	68	105	125	119	38	291
Thermoanaerobacteraceae	1278	1137	608	337	917	616	486	1109	451	568	1056	648	938	1013	1318	675	1169	856	277	902	753	444	1086	1084	902	649	842	701	590	1542	843	922	1089	1166	574	1072	937	778	652	811	1066	1646	746	565	689	537	737	517	621
Thermoanaerobacterales Family III. Incertae Sedis	1257	1418	548	476	951	278	725	1170	338	599	968	677	849	915	908	888	1819	931	302	1742	778	370	1233	1278	1230	831	885	840	821	2011	966	1298	1356	1311	818	1008	1131	1024	644	1168	1459	2304	809	710	1135	742	784	604	721
Thermoanaerobacterales Family IV. Incertae Sedis	263	121	60	60	142	52	59	139	48	84	104	93	185	165	253	100	159	130	39	126	91	91	196	218	167	93	120	30	81	151	103	97	142	171	97	137	106	102	116	78	191	216	41	92	99	84	177	87	101
Thermodesulfobiaceae	51	89	90	38	52	44	24	106	22	56	71	61	37	97	78	81	355	50	3	103	28	80	104	126	50	34	31	39	39	112	43	47	86	90	48	78	91	75	61	111	86	127	22	76	32	18	83	39	75
Halanaerobiaceae	239	554	168	145	296	66	166	254	110	162	339	231	163	309	253	173	521	175	80	377	182	98	370	316	347	238	133	326	229	695	268	243	381	331	115	280	385	340	226	256	380	594	224	169	372	129	243	94	72
Halobacteroidaceae	111	167	53	59	141	44	106	88	104	69	140	80	91	98	96	100	178	83	48	156	117	50	162	144	165	85	78	97	124	312	127	81	201	144	63	121	193	106	80	125	127	284	99	41	151	49	83	42	57
Natranaerobiaceae	73	76	12	18	57	32	30	180	37	32	85	60	65	39	163	62	175	37	6	53	35	16	70	64	72	34	104	52	64	134	64	34	78	65	176	52	77	32	66	42	73	119	31	23	60	30	30	138	31
Paenibacillaceae	12264	9931	5523	3788	8745	6294	5377	10352	5758	6650	9794	6949	10092	10713	12204	6678	9830	9836	4362	8644	8953	4631	9207	10135	8509	6413	8702	6634	4910	12520	7652	6728	12002	10158	6312	9071	7110	7172	5884	6955	8590	13358	6986	5679	7133	5726	6043	5473	5222
Bacillaceae	12750	16040	5886	4521	9521	5684	5965	12349	5646	7566	13706	8503	8332	11559	11022	8640	17290	8578	5313	12363	8118	6566	12056	11416	11724	7519	9328	9721	7274	19412	11728	11499	16948	14875	13094	11682	13853	11949	7503	11650	15751	18941	8516	6828	12372	7205	10223	11162	10163
Staphylococcaceae	3100	5639	1363	1790	2115	1487	1290	2702	1298	2141	5185	2341	1573	4556	2110	1752	5400	1873	1034	5421	1506	1762	3227	2225	3582	1689	2763	2801	3055	5427	5652	3691	4826	4270	2773	3542	5445	6851	1971	3548	6894	5653	6070	2004	3778	1256	2679	2058	1858
Planococcaceae	2054	2438	957	629	1560	731	1000	2057	1104	1229	2041	1330	1398	1776	1618	1423	2758	1469	731	1764	1103	830	2019	1969	1945	1168	1293	1200	1261	3028	1576	1197	7175	2040	1468	1753	2037	1790	1000	1705	1965	2973	1003	969	1412	809	1367	1104	675
Alicyclobacillaceae	1047	452	363	180	717	492	339	982	322	329	911	310	1007	754	951	623	600	896	313	348	644	274	636	620	499	385	659	287	281	776	367	400	619	767	238	527	368	331	421	291	523	761	282	245	404	330	403	196	373
Listeriaceae	720	1230	265	353	617	211	263	669	335	360	755	569	420	605	657	425	1134	492	450	1009	709	251	710	799	806	482	444	483	495	1217	399	335	1001	708	433	494	1182	575	376	647	899	1225	393	243	526	237	650	369	238
Thermoactinomycetaceae	337	165	189	57	214	130	101	296	196	122	266	194	275	259	350	196	165	348	78	146	266	91	183	198	163	178	241	142	124	335	114	240	295	248	122	183	178	186	117	128	199	384	106	110	150	187	215	71	215
Sporolactobacillaceae	219	246	108	94	164	121	108	215	127	197	270	211	187	295	278	160	256	179	114	239	156	104	158	299	171	138	172	201	132	304	205	222	266	187	237	271	190	249	171	160	306	279	267	191	213	193	181	200	150
Streptococcaceae	7688	24287	4650	7668	8369	10773	13848	6812	13665	31219	121222	21208	4658	66081	6540	9417	10650	4143	5201	16830	6333	7429	21224	17007	56818	13345	4770	9019	6303	25265	6513	4622	12071	7498	6629	20608	31742	22435	11932	36321	24691	12479	4475	6873	5716	7532	15207	5377	4322
Lactobacillaceae	4160	7007	2314	1636	3926	4637	2572	3781	1927	2884	5944	3147	4772	4245	4001	5244	7664	2960	61404	4421	2771	2069	5109	3727	5378	2684	2808	33958	2686	7195	3975	3352	5767	5483	3404	4467	18396	19930	3019	5343	7430	7480	3390	2539	4243	3931	3288	2686	3845
Enterococcaceae	3147	4563	1215	1145	3233	893	2210	2767	1638	1944	3095	2678	4071	2975	2453	4887	4043	2187	1477	3581	2572	1051	3101	2162	4053	2244	2320	2431	2699	5796	2612	2475	27382	3154	2356	2893	3149	2241	1743	3767	3049	6540	1505	1425	2790	1946	2447	1915	1552
Leuconostocaceae	667	1080	272	340	785	353	733	542	285	389	1642	462	465	1163	579	2908	1306	442	301	619	373	374	1083	924	2748	428	348	402	459	2200	1247	643	1564	1056	502	4407	47633	2222	1312	8116	3065	4197	993	1104	1407	771	1092	321	1511
Carnobacteriaceae	662	1106	235	220	481	289	195	530	270	325	759	473	401	673	433	1149	927	356	189	702	372	191	644	436	613	349	325	484	495	1228	465	585	872	710	486	708	818	518	295	753	951	1052	465	316	626	239	380	428	301
Aerococcaceae	442	462	235	212	357	168	336	341	148	311	614	382	307	403	379	301	563	296	88	499	211	233	369	450	378	234	263	315	276	555	385	167	503	413	269	331	363	312	293	392	464	567	156	280	328	131	357	213	221
Veillonellaceae	6034	6695	10297	1271	19051	60243	5331	8124	2031	11959	135894	23078	15176	53792	9983	6176	11468	5680	8135	31808	4965	11446	7675	13033	25009	36465	2314	1294	1383	15104	1974	4438	13332	3540	18017	98854	16399	7145	53255	139362	41622	5913	22754	6286	1803	3517	10838	16834	2349
Acidaminococcaceae	5455	2650	2225	1672	8252	5993	1435	4993	640	2892	5523	2973	3747	4893	7795	1441	6307	2460	48676	8345	24441	7061	2927	9141	4978	4823	2895	1321	870	2661	2800	1476	1346	2769	3922	4304	1966	2797	3141	1801	2641	4274	4793	2070	2533	20496	1598	3198	1020
Selenomonadaceae	3719	2085	1579	1046	3923	5084	1235	3281	1053	1701	3258	1558	4764	2852	3904	1515	6380	3031	1273	1353	1933	2203	2495	3593	3775	2561	2282	1267	1142	2652	1641	2619	2388	2358	1572	2027	1781	1467	1778	1635	1824	3300	1773	1297	1416	1021	1528	1334	1372
Sporomusaceae	457	533	164	218	318	124	177	432	148	236	485	222	228	476	457	238	610	264	168	394	418	270	454	486	382	275	336	269	219	632	327	378	382	404	295	373	524	399	354	447	378	720	184	245	351	141	348	234	113
Erysipelotrichaceae	10632	18992	2508	4892	13008	1597	4343	4280	4091	3915	10342	10700	5557	5050	3845	10860	19097	6308	4842	10576	8489	2565	12799	5469	8569	7651	5944	10692	9915	27141	15913	5915	16074	13709	5110	9513	8844	4621	6435	15399	9880	23735	5053	5600	15635	6683	18402	3136	3503
Peptoniphilaceae	1627	1783	707	452	1270	515	697	1528	737	429	1586	742	1269	1215	1619	1279	1975	1225	685	1956	1014	371	1645	1763	1504	930	1210	891	1022	2045	983	974	1742	1453	487	950	1344	888	681	920	1859	2164	507	483	1046	752	594	356	541
Tissierellaceae	270	315	175	70	272	165	366	227	94	156	224	166	259	199	269	270	372	190	120	317	140	102	246	316	296	262	225	231	170	458	202	181	294	307	182	260	441	171	134	166	363	416	220	89	250	229	329	150	228
Gottschalkiaceae	88	225	48	55	113	14	54	116	49	46	112	77	56	65	113	104	219	85	30	231	62	11	143	134	192	120	84	140	136	324	227	120	222	161	42	221	188	136	136	136	235	371	147	104	159	75	74	25	55
Limnochordaceae	221	63	42	38	138	105	44	213	77	51	210	33	217	123	186	103	76	238	70	46	87	39	153	107	90	43	162	40	66	140	48	17	133	125	26	56	46	49	34	79	47	160	24	41	35	53	64	18	18
Corynebacteriaceae	6201	6125	1797	1321	4074	3612	1626	5692	2771	2824	4894	1948	5611	4975	7298	2515	3494	5075	1836	1624	3001	1969	3875	3510	3955	2174	4220	1439	1877	4277	2059	2396	25979	5020	2602	2683	5326	2624	2989	2178	2430	4640	2286	2574	2295	1414	2931	2264	2674
Mycobacteriaceae	3672	1602	888	709	2506	2287	1125	3297	1983	1334	3451	1173	4154	2727	3802	1924	1562	3781	1300	1008	2042	951	2084	2110	1647	1479	2577	908	954	2287	1188	1257	4239	2593	1117	1530	1544	1177	1621	1134	1326	2858	1846	1355	978	859	1618	963	1270
Nocardiaceae	2622	1117	909	577	1795	1187	718	2410	1499	918	2144	1022	3019	1875	2740	1408	1182	2639	888	2052	2174	846	1607	1544	1033	945	1842	707	752	1525	632	590	2855	1956	784	995	827	948	994	784	1071	2056	815	842	945	578	1086	744	675
Gordoniaceae	755	389	383	151	521	511	235	674	406	358	761	244	835	609	739	411	333	897	498	142	511	255	478	456	320	312	712	350	222	498	204	383	820	508	230	368	303	249	327	306	315	594	372	369	545	354	514	224	200
Dietziaceae	347	105	128	52	275	424	112	337	170	83	292	53	481	139	409	252	102	388	146	65	163	66	179	221	129	110	229	48	116	204	192	50	404	276	44	157	52	77	104	140	56	240	153	73	41	53	31	36	49
Tsukamurellaceae	256	103	60	52	138	111	66	227	85	119	288	111	270	152	180	80	88	290	35	43	124	94	96	138	94	117	197	23	53	114	42	87	196	206	93	68	72	51	106	31	71	163	14	93	128	38	160	98	11
Segniliparaceae	71	11	12	7	36	122	17	54	5	15	55	6	85	20	47	28	10	39	21	23	42	15	37	40	20	19	22	5	14	25	8	2	32	36	2	8	12	39	9	3	11	46	4	9	7	5	2	5	2
Microbacteriaceae	5191	2123	1941	885	3665	3029	1460	5229	2713	1573	4238	1705	5999	3698	5427	2796	2411	5132	2185	1060	2492	1488	3020	2967	2260	1737	3510	1373	1429	2936	1891	1341	13917	4598	1157	1933	1965	1571	1959	2027	1736	4098	1880	1962	2029	1180	2108	1059	1675
Micrococcaceae	4199	1620	1327	801	3220	2037	1105	3546	2386	2228	7872	3663	6576	3992	3457	1986	1714	4216	1870	1065	1901	1220	3190	2577	4346	2627	2399	928	1346	2551	1267	927	33977	2910	1039	1845	1193	1316	2018	2917	1912	2558	1354	1471	980	976	1899	853	951
Dermabacteraceae	764	314	324	184	509	273	276	709	326	216	645	217	799	565	767	334	290	842	310	174	329	187	399	470	298	218	542	221	200	469	326	166	7947	505	247	344	209	195	412	308	319	695	213	448	356	169	268	225	286
Promicromonosporaceae	708	228	152	75	468	458	152	652	320	133	706	189	825	456	668	380	219	702	192	116	435	128	375	301	300	211	460	160	190	355	107	97	730	468	67	139	141	125	141	165	208	531	75	128	146	98	258	41	39
Intrasporangiaceae	507	249	155	103	493	191	169	516	254	197	581	205	693	419	484	272	239	590	210	162	367	141	315	318	261	216	503	116	214	328	127	65	1719	481	94	183	125	98	284	446	147	469	290	175	158	82	264	91	184
Brevibacteriaceae	548	186	131	95	426	243	119	436	263	191	545	207	658	417	366	274	250	505	157	160	307	124	350	289	230	161	349	109	131	278	172	221	2534	497	167	263	143	127	237	140	270	486	167	242	166	193	358	139	294
Cellulomonadaceae	439	156	100	95	302	426	69	432	135	125	402	136	463	296	464	196	182	398	104	75	323	122	265	209	208	123	277	59	120	240	72	124	613	354	128	98	98	137	136	99	147	309	136	151	67	49	243	121	117
Dermacoccaceae	275	100	71	48	248	68	75	282	128	56	293	117	345	175	344	150	79	322	114	41	153	95	160	188	140	91	187	51	76	166	76	18	395	222	54	50	49	28	112	94	392	269	78	46	64	38	71	57	23
Beutenbergiaceae	238	43	42	35	169	55	37	99	97	75	116	34	178	111	164	95	62	223	25	33	136	46	98	69	63	58	142	31	44	85	67	42	241	133	27	60	39	24	107	108	87	219	157	82	52	94	70	39	167
Dermatophilaceae	154	77	24	33	79	42	38	182	128	39	122	96	185	81	191	63	66	117	36	54	49	38	101	90	44	41	74	33	38	99	17	9	106	96	22	35	52	36	46	36	46	66	45	16	40	16	46	21	21
Bogoriellaceae	92	17	14	14	68	184	37	85	29	20	102	18	112	61	165	69	36	120	49	14	19	18	45	72	50	35	61	33	24	46	28	4	121	55	12	27	13	27	23	19	22	78	33	17	9	12	65	10	30
Sanguibacteraceae	69	44	11	5	54	11	10	63	131	14	55	16	72	24	79	55	14	121	33	25	42	10	52	53	26	17	78	19	29	48	20	16	107	45	13	25	13	8	13	47	13	83	13	11	18	15	14	16	10
Jonesiaceae	16	18	19	15	62	31	16	27	12	16	35	10	31	26	48	16	32	55	22	7	25	4	18	17	36	21	24	4	8	32	9	13	146	44	12	45	42	51	36	15	4	40	19	30	4	16	12	6	20
Streptomycetaceae	12733	4600	3471	2203	8813	5575	3519	12155	6461	3036	10907	3812	14301	8200	12425	6766	4848	13521	4089	2955	6953	2591	6888	6819	5030	3878	9252	2961	3579	7292	2835	2488	11955	9161	2331	3784	3102	2794	3636	3358	3228	9234	3166	3266	3397	2843	3275	2129	2979
Bifidobacteriaceae	6859	3819	13059	1370	12934	9412	49363	33308	3034	4680	6967	241717	62338	4348	5669	262026	3567	80551	142141	120356	40200	7114	4415	3706	3517	49694	4841	480731	37044	8481	7323	3659	10639	8905	3210	3751	32144	10672	118062	2573	21842	6721	28435	5212	4178	24705	2709	2971	13123
Propionibacteriaceae	2767	1079	676	466	1784	1522	768	2203	1060	957	2089	656	2631	1559	2535	1113	979	2316	828	564	1440	652	1413	1214	1139	858	1930	701	678	1443	746	890	2208	1797	850	1042	1053	866	976	934	964	1982	642	1155	820	800	1295	816	721
Nocardioidaceae	1776	678	504	304	1231	716	422	1744	755	408	1594	531	1974	1301	1966	985	736	1917	571	367	925	428	951	1087	711	530	1246	362	508	1035	365	407	3657	1392	308	547	366	497	666	722	459	1437	867	593	676	422	790	299	627
Pseudonocardiaceae	3674	1353	780	564	2542	1621	963	3350	1939	711	2990	1185	3948	2373	3703	1922	1360	4022	1197	1380	2139	674	1877	1936	1373	1100	2674	708	1006	2089	937	775	3782	2756	563	956	887	861	1408	1007	980	2910	836	1026	1037	704	913	478	1120
Actinomycetaceae	3950	1869	695	653	2159	1676	931	2599	1466	1541	2917	1943	3419	3544	2557	2234	1303	2656	1505	1118	2035	662	2818	1794	3020	1240	2792	1479	1274	2391	812	634	1966	2181	1096	1068	1954	1000	1194	2200	1161	2170	644	945	865	664	1040	931	577
Micromonosporaceae	3157	1182	842	549	2164	1399	835	3112	1627	1014	2790	1061	3494	1983	3182	1580	1248	3574	1267	884	1566	683	1853	1747	1337	954	2517	825	888	1861	813	718	4252	2343	754	1008	948	856	1155	1031	874	2497	1209	1090	988	662	1245	700	1126
Streptosporangiaceae	583	194	157	81	456	336	154	546	377	168	499	279	712	423	504	340	247	682	225	132	368	146	339	311	236	244	512	146	169	353	162	350	674	442	426	276	289	202	258	177	292	423	215	276	435	84	257	365	253
Nocardiopsaceae	426	219	113	96	319	244	122	424	193	159	353	195	465	266	554	221	225	520	157	106	204	103	266	304	346	129	359	101	160	298	82	78	414	368	94	157	539	86	104	138	106	302	49	134	127	67	155	85	119
Thermomonosporaceae	270	128	53	48	246	73	81	263	119	62	275	87	333	154	310	181	112	344	61	124	199	63	207	162	127	105	246	55	79	197	47	18	255	166	17	70	29	40	43	65	67	185	55	20	157	43	64	18	7
Frankiaceae	721	245	183	95	520	273	230	624	407	172	536	217	778	401	719	447	256	752	202	140	405	202	417	376	222	204	438	102	228	402	183	161	618	515	106	247	244	124	184	152	236	513	205	135	103	114	213	95	63
Geodermatophilaceae	330	110	40	39	243	44	83	296	100	95	235	52	391	164	268	139	89	267	73	70	131	41	194	107	105	80	223	44	62	206	89	35	1133	165	92	54	34	55	136	134	57	385	76	78	159	66	230	102	46
Nakamurellaceae	285	70	88	32	203	222	45	284	85	30	272	98	327	208	317	111	132	302	73	44	117	57	185	174	91	90	218	59	75	181	27	98	356	170	16	103	49	91	119	100	87	202	49	89	72	103	139	16	81
Jiangellaceae	266	125	67	43	210	177	80	293	171	91	247	90	305	182	269	177	81	277	153	94	161	36	152	152	112	77	201	92	69	205	73	42	303	199	44	93	52	53	89	68	53	243	38	67	63	69	37	57	28
Candidatus Nanopelagicaceae	214	221	131	97	161	152	86	431	78	118	192	155	149	284	179	136	469	148	102	170	98	151	167	226	172	87	168	157	116	348	194	323	216	274	203	252	301	205	328	197	304	336	258	137	311	221	286	182	239
Glycomycetaceae	177	54	25	19	119	27	53	146	117	19	117	64	139	80	160	87	49	152	47	34	109	25	59	87	54	35	119	52	29	118	23	44	106	75	7	27	34	14	44	13	60	85	12	10	22	24	21	11	27
Catenulisporaceae	139	63	36	21	105	257	28	131	124	34	112	37	116	77	115	97	66	200	34	43	133	46	98	103	53	50	163	31	32	91	31	17	165	175	12	25	18	44	61	42	44	97	24	45	37	17	34	20	16
Kineosporiaceae	149	58	36	26	90	24	26	113	102	28	137	27	197	78	137	53	45	143	23	38	66	41	84	81	42	35	163	17	34	89	33	7	155	84	186	56	25	39	26	60	28	99	13	44	28	17	21	172	8
Actinopolysporaceae	105	44	31	21	59	133	76	172	83	33	58	53	134	67	172	32	58	104	12	19	34	53	47	70	32	22	64	8	15	41	6	51	62	67	22	50	58	59	28	20	14	64	53	43	20	4	39	13	23
Acidothermaceae	33	19	10	7	17	6	11	24	13	5	20	4	37	30	13	24	12	24	10	14	21	3	14	18	11	8	20	3	11	20	13	0	31	16	2	5	4	4	8	17	11	38	3	5	4	5	13	2	2
Coriobacteriaceae	35663	36147	4661	4426	41860	17597	9555	10578	7598	25456	68965	45425	49345	12755	35462	38127	37727	39782	110006	7591	14399	3511	11994	7851	23445	38501	40207	43065	43765	18395	3523	2046	14590	25931	4193	4656	23097	5384	18628	6911	16479	22068	4559	4878	7943	6465	4406	3003	10762
Atopobiaceae	15040	4246	1427	1511	7904	4299	1653	5918	1736	2347	6775	8604	11839	7064	10125	13208	7727	10008	4231	2588	3267	1667	5162	4230	10877	16964	13137	20907	7397	5717	5017	931	6685	11380	1290	3439	28362	3336	4450	1805	5499	8821	994	2698	1524	2793	2317	1202	1908
Eggerthellaceae	12011	11845	1724	1921	11969	2557	14449	7935	3473	3160	7246	5054	10009	5402	10763	10907	6864	10936	9997	3189	6904	1421	10639	4012	6108	4561	15978	12230	5910	12566	2169	1484	4609	10537	1233	3740	4548	3589	3126	2858	2540	11483	1761	1355	1742	1337	3010	1027	1203
Rubrobacteraceae	301	106	94	50	233	87	69	353	115	52	237	80	400	199	374	144	133	375	71	68	188	60	229	186	125	103	185	70	102	153	48	46	211	192	23	78	75	70	57	62	68	212	54	72	34	54	41	29	63
Conexibacteraceae	197	54	66	38	181	80	55	157	102	18	141	43	210	182	147	94	77	232	103	37	102	18	132	81	79	68	128	44	77	126	36	9	321	125	29	62	42	69	82	37	39	241	49	66	67	34	50	17	113
Euzebyaceae	149	67	36	13	132	52	50	123	46	16	130	43	176	69	132	66	52	173	26	27	118	35	103	66	78	62	111	24	43	106	32	17	111	127	19	31	30	18	35	21	19	116	34	17	18	25	21	14	16
Acidimicrobiaceae	57	16	18	16	21	20	3	42	10	11	37	15	48	23	48	33	17	50	23	15	39	3	26	29	23	13	26	12	15	29	6	10	53	30	6	14	12	41	8	5	16	26	1	6	7	10	4	6	12
Synechococcaceae	1549	674	693	392	958	1647	482	1446	1015	852	1293	698	1456	1180	1493	693	788	1406	506	544	880	611	898	976	818	683	1076	744	471	1053	791	828	1040	1067	936	886	1001	809	807	747	878	1080	579	802	877	687	1005	811	739
Leptolyngbyaceae	287	318	209	112	216	211	93	362	123	366	360	137	267	275	372	80	228	224	140	113	147	197	235	272	147	142	151	174	66	267	190	369	300	237	449	340	245	373	244	249	324	335	247	400	413	306	458	416	320
Prochloraceae	168	164	112	71	132	148	50	356	97	148	159	57	146	147	224	114	459	105	83	114	99	88	193	162	136	80	150	286	83	409	329	238	200	215	294	292	381	192	210	179	365	395	276	139	219	149	98	277	133
Prochlorotrichaceae	120	55	88	42	86	106	17	59	25	84	206	78	83	121	142	40	90	68	7	15	38	133	48	102	63	37	43	19	8	41	107	67	76	78	344	81	105	118	63	88	115	79	109	169	38	40	111	310	114
Acaryochloridaceae	114	50	117	37	43	91	5	41	9	117	90	25	48	104	104	20	64	32	15	11	17	128	41	49	40	37	52	56	12	17	162	83	38	74	189	156	61	52	132	81	73	104	64	104	26	200	120	166	84
Pseudanabaenaceae	71	90	25	30	49	27	17	44	68	71	60	41	75	87	76	106	62	64	27	108	87	74	50	82	40	31	47	33	24	78	38	34	43	70	49	91	53	116	85	82	371	61	17	116	391	19	122	53	14
Merismopediaceae	59	52	74	27	27	49	19	77	29	40	61	30	72	97	78	44	93	70	22	82	24	45	42	52	31	16	42	44	17	77	19	4	55	35	41	86	55	41	67	31	90	56	23	64	55	10	69	34	24
Chamaesiphonaceae	25	73	33	13	62	36	38	34	35	19	31	29	36	60	54	27	32	36	14	18	34	26	28	19	26	47	16	11	6	34	69	8	21	36	21	70	65	11	21	42	24	37	90	20	16	9	12	18	6
Nostocaceae	848	668	934	388	1033	923	418	880	296	724	865	864	760	1174	1162	503	1289	587	257	608	483	1101	739	960	863	820	607	573	292	1213	798	1067	743	708	1271	948	1426	879	773	927	1054	1262	1202	1040	662	507	1069	1168	1182
Rivulariaceae	564	628	583	291	544	562	317	447	268	682	504	282	468	653	651	310	857	466	386	327	269	485	341	459	466	408	373	603	139	807	753	745	661	699	1138	820	992	711	721	686	907	889	1035	766	584	499	608	1061	956
Aphanizomenonaceae	155	239	169	88	196	255	124	158	165	329	196	195	195	205	178	227	458	122	45	156	114	142	190	111	188	162	128	122	61	240	183	149	219	200	386	557	418	422	544	269	294	314	1082	152	1358	55	359	306	226
Scytonemataceae	134	71	102	58	92	85	25	113	54	62	51	66	79	94	109	73	215	51	78	62	68	124	73	137	107	71	53	47	35	126	113	45	144	101	86	138	107	140	263	83	187	151	63	133	58	20	140	96	240
Hapalosiphonaceae	99	117	48	74	64	17	117	140	104	23	148	40	50	78	98	129	154	64	42	288	180	48	62	76	84	77	65	231	35	213	94	200	92	89	86	46	95	77	59	120	111	146	73	203	213	162	208	63	93
Fortieaceae	0	0	0	0	0	0	0	0	0	0	0	0	0	0	0	0	0	0	0	0	0	0	0	0	0	0	0	0	0	0	0	0	0	0	0	0	0	0	0	0	0	0	0	0	0	0	0	0	0
Oscillatoriaceae	212	178	584	115	128	237	42	216	66	167	281	144	142	318	416	104	244	195	20	167	92	191	152	225	127	71	192	172	55	279	238	153	191	157	493	274	394	319	191	176	165	224	126	282	189	101	284	394	166
Cyanothecaceae	210	198	159	63	110	241	122	188	153	170	178	201	138	194	195	112	191	139	124	232	179	157	182	144	187	138	106	174	103	343	147	282	182	167	166	156	204	137	128	94	150	244	198	111	232	58	112	116	193
Microcoleaceae	177	228	173	70	112	89	48	188	80	168	142	82	166	176	234	142	673	146	44	156	122	98	242	219	151	120	127	76	71	210	152	125	189	158	173	143	241	144	271	186	173	236	173	249	147	207	124	126	242
Coleofasciculaceae	94	64	22	32	61	161	32	86	44	73	88	8	80	63	76	42	58	102	21	23	59	52	52	34	49	28	50	17	26	43	23	37	78	74	43	38	25	47	71	20	45	88	44	84	18	16	86	36	3
Gomontiellaceae	41	35	18	16	17	5	14	41	13	30	27	22	30	27	19	43	80	27	11	36	31	9	37	47	43	26	9	28	15	41	21	27	19	45	9	36	40	45	58	43	52	52	5	18	20	8	43	6	9
Chroococcaceae	115	193	283	95	192	187	135	222	89	165	166	106	147	222	153	107	322	126	155	111	143	101	177	181	200	255	89	237	97	385	350	246	199	193	248	363	475	204	207	188	305	234	234	226	368	124	134	197	158
Cyanobacteriaceae	71	21	25	48	45	35	39	59	39	14	41	28	50	84	59	28	77	71	18	41	30	28	28	61	39	28	46	37	15	112	52	82	43	67	33	36	29	29	15	15	47	69	49	22	40	18	14	26	39
Aphanothecaceae	72	43	22	12	43	104	15	54	7	25	46	29	13	25	28	14	97	23	14	46	44	35	95	21	55	27	17	71	14	85	18	51	60	35	29	23	84	27	27	71	71	64	46	40	67	128	64	30	56
Microcystaceae	54	78	68	25	59	27	69	76	63	82	111	83	159	90	73	54	86	51	29	67	53	62	68	83	44	63	64	60	27	92	46	97	129	76	58	61	125	109	48	37	108	87	11	57	141	26	128	54	55
Gloeobacteraceae	189	63	68	37	189	214	83	241	83	47	178	86	222	137	280	230	81	209	102	58	86	79	116	132	81	80	163	139	67	130	56	129	169	156	56	79	123	108	44	26	129	148	80	41	165	69	89	59	46
Dermocarpellaceae	58	104	40	32	63	34	18	73	13	16	55	42	28	65	81	98	113	54	3	59	15	97	45	127	64	49	14	58	43	150	48	76	33	83	78	74	98	103	63	66	159	121	16	45	53	15	92	66	126
Hyellaceae	46	109	8	21	49	54	32	75	21	73	87	32	37	56	31	59	208	61	3	29	37	36	34	39	28	64	59	112	22	69	95	239	40	65	200	100	106	92	54	51	91	82	103	72	133	423	73	166	51
Chroococcidiopsidaceae	59	47	61	32	135	145	79	81	14	10	94	43	138	69	125	5	130	117	34	34	22	112	23	131	146	140	21	33	13	70	32	41	104	89	153	119	228	90	36	37	30	195	158	81	45	14	40	111	37
Gloeomargaritaceae	28	8	9	10	8	99	16	39	15	9	20	6	29	21	32	8	18	26	5	7	12	13	14	29	14	7	8	17	12	42	21	37	19	27	15	14	24	13	6	20	27	23	5	12	16	8	23	11	4
Deinococcaceae	1863	833	560	333	1400	1172	541	1881	936	638	1658	606	2066	1494	1891	1025	815	2105	589	613	1253	538	1189	1017	862	666	1491	472	561	1161	430	381	1372	1398	434	698	597	575	589	780	623	1390	394	707	751	339	841	429	502
Trueperaceae	111	34	32	19	104	42	19	82	41	27	87	24	122	86	86	63	54	124	33	47	89	29	55	57	55	25	87	12	41	71	19	27	92	81	18	48	30	33	22	14	39	74	8	24	23	34	15	12	12
Thermaceae	856	316	206	136	554	472	235	833	355	286	600	234	870	457	931	395	354	897	255	130	405	262	516	493	323	273	532	324	264	539	285	250	492	531	237	251	312	219	211	249	271	540	249	165	267	201	276	238	90
Anaerolineaceae	648	350	227	113	386	248	159	456	155	291	435	325	571	478	577	268	282	511	420	210	364	172	473	298	254	264	516	269	191	518	352	298	440	396	219	319	291	209	180	194	297	361	343	298	274	236	298	203	264
Dehalococcoidaceae	379	162	118	61	158	119	299	579	143	214	186	103	266	194	301	134	145	175	139	173	185	94	209	295	122	158	201	337	100	169	282	191	217	188	184	210	199	146	86	182	305	273	51	174	190	177	97	192	193
Roseiflexaceae	255	57	204	31	465	389	145	202	98	50	160	168	376	257	331	140	177	198	86	60	109	164	102	197	308	301	177	124	59	257	147	110	171	107	211	152	144	144	171	86	125	163	567	138	42	40	230	199	106
Chloroflexaceae	104	56	87	21	236	157	95	128	166	84	72	78	154	112	156	55	140	129	34	54	83	84	54	139	88	130	36	13	33	118	33	49	136	134	38	120	89	78	52	16	102	83	182	41	36	30	84	41	40
Ardenticatenaceae	242	122	121	67	122	80	52	236	51	166	201	214	278	191	223	127	109	229	45	52	135	136	119	133	75	104	132	40	61	142	94	209	154	172	154	119	142	92	151	58	151	165	266	84	277	180	211	147	240
Sphaerobacteraceae	186	45	81	29	130	119	51	204	81	49	167	114	192	122	251	71	82	165	115	42	129	42	88	132	60	51	115	47	51	71	50	54	129	148	30	88	44	71	40	41	47	114	55	98	30	68	46	23	164
Thermomicrobiaceae	32	27	17	12	19	15	21	28	50	27	31	7	62	31	30	22	19	33	9	24	31	22	38	37	25	17	33	8	17	47	23	9	29	20	18	18	14	14	10	6	10	27	19	11	11	5	20	8	4
Caldilineaceae	180	58	72	22	109	163	37	272	71	61	138	41	183	115	332	94	97	151	21	94	94	78	82	224	77	56	118	40	70	123	42	123	81	125	49	50	61	50	26	32	41	95	31	39	121	22	66	34	19
Mycoplasmataceae	966	1117	506	347	775	296	385	1615	261	373	1345	556	847	658	1021	1167	2232	832	336	1210	622	324	1485	1141	1042	542	477	949	778	1694	1002	914	1542	1377	578	930	1347	893	655	1282	2380	2053	456	523	1286	479	598	426	462
Spiroplasmataceae	378	623	204	122	315	122	141	613	129	140	437	252	329	257	382	384	1091	335	83	593	247	100	561	606	525	181	174	350	363	780	375	380	654	512	186	378	501	330	236	445	796	843	172	150	486	185	327	114	240
Entomoplasmataceae	266	349	82	75	149	52	134	235	92	99	270	91	169	109	166	214	413	228	41	155	96	75	278	159	245	80	112	209	159	389	183	155	285	229	53	156	262	143	100	182	428	433	26	202	257	142	90	50	71
Acholeplasmataceae	329	593	219	166	365	74	185	485	104	131	693	220	401	240	443	400	1014	340	100	663	225	107	564	558	453	196	163	286	354	947	510	427	795	580	261	412	727	331	198	614	896	897	140	120	975	268	372	151	311
Fimbriimonadaceae	115	44	27	14	61	104	28	65	72	24	54	16	92	84	75	60	32	87	37	36	47	30	57	35	30	29	60	26	36	56	13	2	73	88	15	24	25	30	11	13	40	72	34	28	18	9	18	10	28
Chthonomonadaceae	50	19	117	19	22	43	12	32	9	13	63	125	38	66	119	20	31	36	10	17	32	27	42	60	24	48	44	8	18	20	18	27	39	36	44	58	16	68	101	24	37	57	2	83	17	8	71	34	114
Prevotellaceae	135886	122947	205376	101237	107310	317595	7551	65872	13658	323797	130129	113274	71059	238133	184296	11066	191418	52503	110957	5258	7337	195448	55940	57481	85166	116092	90016	174995	3976	46624	287516	355294	117654	141582	423811	290955	286279	283586	297034	265369	252048	144580	378771	365484	311713	217347	468997	386881	448850
Bacteroidaceae	102716	360221	148358	93208	738183	137450	2533046	109026	1139166	125965	358680	118476	138916	195037	116999	1961038	210343	443983	2381938	1813758	1707033	112662	39497	62249	46537	75046	144439	120103	77083	360953	192363	211318	145211	111555	148642	135538	228344	122199	157507	132337	153943	105973	148264	166113	346452	1277574	178600	132678	164568
Rikenellaceae	22905	30790	32423	17063	91001	54756	16951	45078	284257	40137	157678	21829	28377	71577	60047	283410	40012	221132	18087	13391	448506	37488	17356	33942	13707	42415	48207	39342	10885	83055	86625	55964	69865	52092	24145	38809	80854	29434	64550	24652	28281	28999	34013	53312	27388	16891	63551	21479	78985
Odoribacteraceae	16875	23165	32872	14852	43707	29303	104760	18248	57514	25550	73959	21022	21400	51286	34042	101576	21725	57168	17807	34864	113017	23960	18331	21543	9892	15566	20749	14596	15549	64391	49178	34702	32418	19832	43720	27140	64515	24518	29347	30468	24187	22944	33874	28893	34444	94954	24020	39662	36632
Porphyromonadaceae	6467	3269	7130	3441	3570	9655	1961	3545	6919	9352	7290	5265	6873	8588	8875	3842	5107	3939	4282	1177	2179	6472	2590	3369	2506	3299	3001	4904	537	3367	6479	10213	4967	5885	10094	7005	7349	7022	8265	6676	8495	5008	9460	10000	10263	10526	11163	8869	13903
Tannerellaceae	6112	11867	12648	3828	18211	9916	59969	13180	19422	8683	40883	5110	7608	15007	15592	75038	15313	23401	35773	49025	80027	6670	7054	6801	6499	5835	22686	11205	12672	41955	29315	27969	73769	8926	9514	10030	15800	6784	8514	6665	13787	12178	8221	12180	33530	80953	14705	8462	11005
Barnesiellaceae	3927	2780	6442	2079	2783	6487	3222	3412	11193	6022	6293	2780	5058	7372	5125	9612	3963	4440	2822	1321	2535	4598	1428	2125	1667	2276	3200	3507	565	8566	4306	6661	4972	3958	7837	6562	5535	5075	5146	4204	6950	3192	7354	7052	7751	5005	7879	7087	8792
Muribaculaceae	2845	1043	2862	1364	2186	4645	1083	1670	13569	2940	6229	2244	4787	3946	2977	2436	2350	8943	1685	505	1121	2313	1014	1489	910	1155	834	2072	394	1662	1679	3223	2052	3013	3113	2959	2513	2297	2865	2146	4316	1892	3454	3491	4694	1844	3539	2487	4102
Dysgonamonadaceae	763	541	837	517	505	1658	496	446	1325	1292	868	391	643	1379	1106	733	957	784	831	198	419	836	298	363	369	531	479	914	101	702	2110	1488	792	869	2068	2098	1375	1248	1393	1200	1682	877	1866	1607	1678	1194	1902	1795	1899
Paludibacteraceae	363	360	377	345	303	829	261	303	560	729	642	185	519	761	552	460	529	495	397	241	331	441	241	333	244	361	291	569	75	486	673	536	454	441	1174	733	726	680	581	716	812	463	822	717	1169	420	1078	1041	859
Prolixibacteraceae	958	451	1101	510	382	1853	272	621	466	1367	563	236	592	1074	1102	253	897	232	372	196	233	1110	288	368	468	670	1089	881	54	321	1315	1492	537	849	2453	1434	1201	1566	1098	1614	1257	938	2449	1964	2420	958	1990	2197	2010
Marinifilaceae	221	173	143	104	106	185	68	153	190	278	243	105	207	202	215	211	246	163	55	109	148	209	122	153	139	100	81	166	61	198	178	107	198	300	299	369	308	211	301	366	433	313	272	369	529	302	557	249	311
Salinivirgaceae	200	148	140	82	113	253	31	124	102	292	225	44	155	169	223	62	119	150	88	38	68	217	74	114	106	78	101	143	49	122	251	328	131	199	256	229	239	236	191	183	246	225	307	299	371	185	246	247	373
Marinilabiliaceae	193	217	327	178	118	280	47	166	215	218	296	28	367	265	256	139	379	106	107	82	133	244	144	175	105	96	108	206	49	247	401	459	195	219	428	502	426	294	440	324	450	255	161	274	490	287	471	363	483
Flavobacteriaceae	18444	25279	52667	18260	17230	33559	28505	16311	18962	34947	30701	16136	21222	34101	26755	16822	28988	18668	17293	18920	21534	30877	12132	17957	15159	12849	13225	26984	4600	21618	26534	30139	36516	27221	36512	30666	29115	31750	30944	32389	31999	22124	42643	39310	46375	23500	53581	32899	36980
Cryomorphaceae	111	71	90	71	25	167	49	111	111	152	108	24	141	348	144	48	81	72	111	30	38	171	80	73	49	39	44	56	11	82	131	158	63	103	144	166	169	203	283	145	194	178	194	303	257	186	379	110	395
Blattabacteriaceae	103	103	58	65	71	49	37	89	24	60	82	25	150	88	88	37	218	59	55	87	26	68	95	62	81	58	50	89	100	121	85	66	109	102	111	152	134	98	177	90	128	191	93	52	178	34	160	84	298
Crocinitomicaceae	83	84	80	75	23	62	22	48	90	69	103	20	84	98	90	60	121	70	51	9	76	85	26	59	48	33	61	45	13	91	27	128	67	92	111	135	54	135	43	99	40	115	105	84	69	24	132	95	48
Ichthyobacteriaceae	34	22	23	24	33	71	1	11	3	60	45	37	29	81	29	0	40	20	4	4	3	23	22	25	27	31	29	13	10	33	60	51	59	30	128	61	118	65	47	105	69	37	176	120	81	16	19	107	170
Hymenobacteraceae	5141	2965	4042	1982	2816	9470	1289	4117	5616	6015	4770	3500	5143	6417	6797	2722	3585	3842	1887	1290	2184	4188	2100	2756	1906	2524	2425	2735	755	2473	4417	6026	2982	4910	6402	5337	4554	5129	4968	4443	4865	3886	6397	6284	6304	3617	7951	5766	7266
Cytophagaceae	2801	1938	2019	1282	1746	3964	1022	2305	2352	3579	2727	1364	2766	3439	3744	1919	2395	2068	1323	867	1526	2211	1254	1678	1252	1435	1424	1902	437	1773	3055	3457	2138	2987	4389	3650	3217	3240	3067	2898	3216	2441	4733	4163	4213	2382	5045	3941	4336
Cyclobacteriaceae	835	862	827	618	444	1222	778	747	739	1465	893	548	952	1474	1345	783	1054	682	871	693	749	767	576	695	724	601	554	1183	263	1117	1898	1601	1134	1074	2321	1551	1722	1465	1405	1509	1613	1126	2422	1933	1522	1570	1722	2068	2139
Flammeovirgaceae	759	525	612	456	412	1213	200	520	499	773	634	345	645	742	869	519	768	385	446	358	284	540	364	461	446	339	449	644	125	627	1135	1085	645	673	1482	996	869	945	614	1003	1090	650	1246	1064	1241	893	1392	1350	1403
Persicobacteraceae	214	280	278	149	182	478	39	213	241	398	310	70	244	277	424	116	316	255	137	159	148	252	138	112	141	116	156	295	49	275	427	470	205	371	677	547	472	388	426	356	479	281	275	511	486	460	698	587	496
Bernardetiaceae	140	110	85	44	68	65	45	199	30	60	71	48	220	157	294	94	153	53	18	112	35	45	101	112	67	37	31	85	31	59	126	106	76	183	70	114	141	108	132	84	182	111	83	131	154	27	103	65	100
Amoebophilaceae	80	131	153	55	69	76	18	54	90	144	93	29	86	108	131	58	167	95	124	45	25	116	159	74	88	90	60	246	37	86	278	187	128	89	255	207	240	184	147	162	206	115	146	231	188	146	291	225	170
Sphingobacteriaceae	3404	2639	3210	1899	2035	4497	1780	2276	3692	5240	3046	1740	2873	4749	4366	3944	4133	2324	2704	1826	2513	3116	1681	2153	1978	2019	1857	3346	645	3301	5859	5922	4388	3651	7857	5065	5113	4678	5013	4922	5600	3839	6885	5803	6671	3389	7682	7169	8458
Chitinophagaceae	2182	1710	2363	1365	1360	2711	1143	1375	2097	3365	1789	1191	1905	3588	2824	1504	2471	1454	1453	1035	1471	2278	1216	1321	1247	1388	1380	2465	361	1789	3205	4220	2253	2778	4601	3631	4184	3318	3363	2791	3402	2580	4517	4095	4224	2649	5253	4152	5284
Rhodothermaceae	853	338	506	284	693	1449	223	976	502	656	854	420	1104	814	1072	641	527	865	402	185	485	574	471	493	403	388	608	335	243	465	373	409	502	744	551	464	327	411	540	341	360	593	335	567	589	283	805	439	413
Haliscomenobacteraceae	177	156	201	107	144	414	132	194	231	379	306	159	328	264	289	174	202	219	534	132	224	130	101	129	126	168	84	186	18	152	352	307	196	255	414	360	220	388	287	246	363	264	278	545	244	174	441	414	466
Saprospiraceae	68	52	68	30	49	36	34	27	120	124	54	60	56	81	83	69	93	44	10	22	36	52	44	33	34	53	65	13	9	54	48	110	94	89	96	88	115	124	84	84	64	83	81	99	124	60	156	94	123
Chlorobiaceae	1716	861	1098	558	1107	1139	636	1636	1340	1368	1508	871	1947	1505	2111	932	1333	1583	735	704	832	1042	995	1169	750	776	943	952	483	1111	902	1040	1032	1512	1928	1302	1225	1189	1124	1137	1454	1512	1123	1364	1254	775	1624	1659	1469
Ignavibacteriaceae	98	71	54	71	103	99	99	30	25	19	28	30	40	68	98	58	74	50	27	108	29	20	73	72	58	37	34	99	44	105	44	46	80	90	25	38	112	53	27	56	135	139	95	58	74	47	38	26	66
Melioribacteraceae	52	44	29	13	22	22	19	90	97	16	45	17	46	43	67	35	72	106	8	20	27	38	38	45	41	28	53	21	16	71	59	140	50	66	26	22	62	52	10	36	56	104	3	12	64	145	32	10	15
Gemmatimonadaceae	503	206	212	152	441	468	157	466	243	268	319	119	602	422	606	240	280	490	165	121	382	264	273	313	182	190	257	114	133	196	263	208	494	409	299	287	164	231	200	193	294	390	252	198	255	191	391	248	183
Fibrobacteraceae	447	239	278	187	229	483	185	330	153	283	232	120	317	518	399	126	405	261	129	102	133	250	247	289	208	183	270	62	77	197	401	467	248	481	468	357	325	451	350	355	314	333	419	623	443	273	603	408	449
Enterobacteriaceae	71006	35145	34152	22885	112913	237075	33553	44526	583765	19789	38557	240913	241592	166867	130991	102291	122140	90013	317652	24607	20619	43953	28200	56988	18341	382065	23814	8624	11205	23626	11507	8046	51011	10630	10932	7923	19689	13335	132581	685759	14251	50875	10085	129523	10455	131637	9911	9145	8714
Yersiniaceae	2413	1694	1131	831	1822	1954	1081	3479	3679	1779	2329	1172	2442	2261	3031	1457	2865	2683	1045	1512	1775	1295	1531	2334	1594	1410	1761	1339	910	2733	1638	2070	2656	2492	2018	1695	2148	1500	2273	2259	1960	2805	1701	1752	2418	1769	2142	1666	2332
Pectobacteriaceae	1569	1060	848	511	1120	889	680	1807	1346	973	1565	823	1485	1397	1602	898	1354	1542	766	763	1068	697	964	1076	938	807	1108	962	472	1480	1061	1305	1386	1342	1376	1338	1142	888	1211	1987	1293	1646	1304	809	954	884	1175	1232	1153
Erwiniaceae	1503	1065	716	489	1053	1107	723	2357	1119	1121	1524	665	1436	1251	1667	746	1914	1441	571	703	1011	854	1108	986	812	644	1059	912	473	1568	1162	1075	1890	1502	2044	1330	1301	996	1460	3591	1216	1635	830	1212	1710	811	1239	1623	1223
Morganellaceae	929	926	662	487	670	909	651	2866	769	988	1514	551	772	1056	1209	591	3248	799	465	758	732	885	732	790	900	653	764	745	419	1615	1429	1497	1101	1239	2472	1210	2225	969	1757	1119	1511	1541	1971	996	1259	600	1276	1823	1131
Hafniaceae	579	464	248	188	400	266	143	699	315	433	580	192	556	517	630	252	566	592	321	144	314	345	390	285	347	405	436	233	134	514	465	753	439	465	778	486	530	377	402	485	614	473	645	386	821	325	763	774	713
Budviciaceae	146	150	68	70	78	247	104	252	119	96	223	57	146	90	83	207	332	202	72	180	199	58	137	90	83	80	91	97	53	199	119	106	134	166	262	116	170	90	182	157	223	180	18	83	111	116	68	180	94
Pseudomonadaceae	12780	6787	5130	3166	8612	9206	5471	13710	8320	7132	11787	5561	13248	10171	12766	7307	8471	12707	4790	7107	9241	5738	7359	7658	5987	5192	9385	5283	3414	8796	6293	7846	11295	10938	8204	7504	6430	6984	6760	6965	7182	10288	7354	7205	8303	5405	8700	7189	8814
Moraxellaceae	1875	1719	1269	1027	1531	1074	1095	4406	1061	1636	2696	1133	1867	3968	1754	1359	4985	3896	905	1445	1213	1940	1590	2302	1456	1097	1368	1406	748	2896	2437	2358	10052	2032	3441	2046	3375	1896	2677	5717	2865	2937	1882	1754	2323	1641	2665	2686	2362
Xanthomonadaceae	4418	1816	1725	1074	3410	2281	1136	4116	2576	2111	3958	2000	4603	3460	4457	2438	2295	4509	1673	1187	2482	1749	2250	2537	2029	1697	3010	1657	1064	2775	1606	2436	6496	3612	2173	2496	2125	1847	2483	3433	2054	3172	2161	2422	2260	1633	2857	2013	2156
Rhodanobacteraceae	922	480	465	205	572	745	272	948	533	659	825	397	959	742	1092	479	515	968	556	275	617	376	444	542	449	399	584	549	216	646	722	731	3273	1000	686	520	771	538	829	519	727	698	943	497	733	616	557	626	761
Alteromonadaceae	1872	1305	1315	683	1072	1537	818	2936	819	1728	1855	982	1603	1761	2118	1084	2849	1486	640	873	1030	1284	1226	1403	1133	1084	1320	996	532	1788	1525	1507	1586	2118	2194	1520	2377	1381	2076	1832	1918	2025	2289	1569	1704	1185	1652	1670	2032
Shewanellaceae	1227	1025	895	602	834	851	836	2962	612	1369	1934	650	991	1385	1296	862	3140	1033	693	632	760	980	938	930	792	813	840	1163	360	1612	1679	1603	1236	1204	2970	1282	1876	1244	2019	1691	1864	1685	1343	1280	1531	1096	1349	2344	1226
Pseudoalteromonadaceae	744	671	325	277	486	519	260	2593	355	493	1216	439	635	825	682	570	3084	462	293	575	401	713	503	630	503	363	438	522	306	1283	1031	681	682	866	1642	720	1601	724	1374	1048	952	1359	423	583	758	570	1038	1123	840
Colwelliaceae	212	245	171	93	198	136	97	918	82	175	451	84	190	230	153	117	893	139	125	133	91	251	193	126	185	139	186	190	92	359	261	252	188	290	615	205	587	272	591	394	402	455	192	301	182	66	340	464	140
Idiomarinaceae	127	147	123	75	85	127	124	384	100	187	291	47	162	230	218	76	392	126	79	63	41	133	131	106	100	85	84	71	31	170	218	273	143	209	315	164	179	222	151	189	199	184	176	151	194	78	55	239	207
Ferrimonadaceae	123	60	20	22	49	171	43	179	81	97	113	32	101	92	98	47	167	115	24	28	36	91	75	41	76	52	64	34	12	51	30	61	70	75	156	72	74	60	99	60	116	77	73	118	55	32	91	148	89
Moritellaceae	53	42	16	31	57	25	9	436	53	41	92	15	41	39	32	36	358	30	16	27	24	64	86	43	46	6	41	62	17	178	70	42	63	105	272	67	126	88	184	171	94	156	28	58	36	21	23	229	15
Psychromonadaceae	37	80	15	16	17	15	22	90	14	13	47	14	20	32	17	14	100	32	44	30	30	8	40	19	35	15	46	28	11	67	47	28	86	42	41	37	65	39	41	28	36	104	92	18	33	18	76	24	10
Halomonadaceae	1848	1082	771	489	1401	1678	588	2263	1155	1042	1834	730	2208	1743	1899	1028	1489	1709	806	565	1080	742	1275	1131	922	873	1321	983	496	1524	1054	1044	1480	1525	1447	1058	1285	1168	1553	949	1210	1684	1185	1195	1239	1022	1205	1293	904
Oceanospirillaceae	520	333	241	168	257	287	80	784	191	499	497	116	486	495	510	220	640	325	213	159	268	404	304	349	224	186	326	406	141	483	667	496	341	454	766	464	607	375	449	283	532	608	732	395	455	323	444	595	572
Alcanivoracaceae	507	251	176	144	361	175	162	775	234	317	463	184	506	421	525	247	374	443	295	141	356	234	345	285	208	213	343	263	114	351	274	502	348	460	443	328	388	213	440	270	350	418	529	262	382	249	455	398	431
Saccharospirillaceae	162	113	50	89	78	94	86	278	174	108	245	100	166	171	125	143	183	199	145	73	142	93	150	106	127	72	113	73	67	138	99	135	182	110	110	122	115	74	172	134	146	194	264	88	129	105	148	97	130
Kangiellaceae	109	72	49	39	76	78	13	324	107	81	150	36	73	126	70	62	448	65	17	91	50	118	69	118	84	63	93	64	45	149	105	147	97	113	206	185	157	136	143	135	131	174	114	171	150	133	239	171	159
Hahellaceae	83	65	46	43	80	119	44	173	72	77	129	117	149	144	111	73	126	135	39	35	84	45	96	64	53	43	132	36	23	99	34	35	126	89	48	67	102	83	41	61	104	112	60	92	44	49	81	40	105
Endozoicomonadaceae	53	28	26	19	41	17	53	147	59	8	50	12	52	56	43	77	210	49	47	24	95	23	44	49	32	10	37	35	20	72	112	15	35	50	54	32	64	56	60	26	18	64	30	25	19	21	15	33	28
Oleiphilaceae	22	22	15	10	19	79	18	36	7	19	38	7	66	18	34	17	70	29	5	49	21	20	28	30	27	12	19	9	5	25	8	51	43	18	110	36	42	17	7	44	30	37	134	10	31	18	53	103	10
Vibrionaceae	2865	2546	1642	1315	1839	2003	1055	7470	1532	2420	3672	1395	2333	2837	2850	1610	7811	1839	977	1781	1253	2207	1924	2136	1747	1391	1797	1709	898	3842	3505	3459	2603	3182	5586	3306	4994	2754	4982	3131	3313	4212	3287	2871	3106	2386	3673	4114	4201
Ectothiorhodospiraceae	1104	446	397	255	765	777	298	1190	792	320	825	412	1277	745	1169	591	560	1185	504	292	563	385	611	579	484	406	759	496	296	724	632	416	723	979	705	613	532	433	524	490	418	749	864	539	547	479	634	631	688
Chromatiaceae	884	427	368	248	764	651	279	1061	341	511	883	268	1099	914	1046	571	742	1005	614	203	562	538	602	594	465	411	657	382	292	670	494	600	669	628	544	543	609	441	455	491	490	772	378	518	582	439	683	442	491
Granulosicoccaceae	170	98	79	50	94	217	59	265	46	195	134	38	124	192	281	80	183	133	119	143	107	107	103	150	97	75	96	230	52	150	111	90	99	202	125	78	170	165	92	87	103	172	119	97	157	56	98	121	103
Thioalkalispiraceae	155	113	53	40	130	55	46	193	87	93	207	52	179	174	134	92	77	232	22	31	65	86	162	104	96	47	141	75	69	151	105	133	80	221	103	163	78	113	17	46	120	128	28	61	43	83	207	91	43
Halothiobacillaceae	111	97	33	42	103	46	26	101	114	174	134	66	198	107	116	84	75	152	36	92	133	52	74	93	68	73	92	41	27	94	32	73	71	106	67	72	85	47	51	54	77	122	57	65	91	27	105	51	58
Wenzhouxiangellaceae	75	36	60	28	62	32	16	80	37	25	75	49	77	67	74	39	55	86	23	57	56	8	52	42	50	61	59	25	27	57	15	68	52	58	22	35	56	23	46	29	54	105	5	32	19	15	57	19	38
Woeseiaceae	66	37	33	11	66	28	51	82	76	20	71	39	96	91	61	27	46	79	54	12	43	33	41	51	31	31	42	21	21	39	18	2	31	45	27	24	32	27	25	31	54	59	7	25	23	9	37	22	4
Aeromonadaceae	2488	1274	1378	708	1621	1958	806	3577	1197	1831	2630	941	2245	1996	2636	1265	2098	2097	1041	736	1640	1140	1542	1471	1384	1117	1932	1864	701	2089	2215	1670	1976	1967	2624	1806	1752	1492	1838	1342	1893	2178	1984	1680	2296	1469	1890	2064	1862
Pasteurellaceae	3065	5030	5475	1061	2496	13349	3046	10248	3391	16694	31130	12561	2784	56069	3329	2712	7888	2936	1724	182047	10175	3911	11217	2986	4087	11893	1510	3741	827	10030	3568	3368	6292	9995	18630	53745	12942	13819	57332	110322	12357	8856	14520	13618	4288	5360	42952	19625	2216
Cellvibrionaceae	407	407	330	157	299	565	234	631	321	470	414	165	354	476	516	303	593	328	188	224	278	338	325	345	227	235	302	353	107	404	497	348	325	501	725	590	422	629	709	655	539	542	367	527	632	325	637	669	923
Microbulbiferaceae	265	157	175	96	155	462	112	359	127	352	271	72	280	318	204	207	208	244	196	104	167	181	170	144	170	117	205	193	67	212	366	237	253	228	228	247	188	210	306	187	278	246	414	220	276	161	111	181	387
Halieaceae	236	126	102	57	151	163	73	303	184	173	214	120	190	256	327	161	158	176	30	73	101	168	138	203	106	134	108	37	45	113	66	136	100	180	183	113	140	111	146	152	226	221	91	240	285	89	255	152	108
Spongiibacteraceae	136	86	36	70	62	64	15	183	27	59	105	91	143	81	204	118	211	85	27	136	69	43	85	185	85	46	60	38	42	93	79	30	111	142	102	64	103	98	102	51	104	144	37	70	129	42	165	74	135
Methylococcaceae	788	300	273	240	438	617	218	837	584	396	663	331	682	552	588	472	633	712	364	325	538	388	416	498	296	297	426	414	185	651	498	590	484	567	374	325	536	391	513	321	499	647	496	426	364	431	455	273	333
Piscirickettsiaceae	402	241	164	234	170	207	136	1128	146	242	519	162	376	358	502	249	794	225	192	264	216	193	262	287	227	140	250	217	114	517	331	254	362	431	652	227	609	275	455	384	528	565	123	269	293	203	271	485	119
Francisellaceae	341	396	193	182	282	172	277	960	182	187	479	191	299	368	399	182	1247	209	161	296	150	266	431	364	374	183	224	411	215	718	532	591	448	496	732	379	624	416	767	424	580	684	184	345	491	382	556	495	441
Thiotrichaceae	59	69	42	23	45	114	26	144	46	115	57	18	48	78	157	33	183	30	121	116	38	52	48	65	44	22	17	23	20	89	36	36	66	60	128	100	57	65	214	40	115	66	127	65	75	26	67	97	77
Legionellaceae	359	438	272	192	337	461	236	850	280	279	446	204	306	412	418	264	1132	404	199	298	263	272	430	401	386	289	313	215	197	713	469	449	570	494	745	494	604	539	582	550	580	698	313	470	501	275	551	554	589
Coxiellaceae	41	54	34	30	37	10	80	38	56	20	37	44	70	52	112	36	73	69	28	57	46	18	106	22	32	30	37	61	27	101	30	24	41	49	40	55	45	49	32	60	38	100	32	80	67	28	40	28	14
Sinobacteraceae	304	185	127	61	191	139	60	583	154	172	277	60	316	215	240	95	316	257	65	94	122	176	113	105	101	136	170	123	67	280	136	206	180	215	238	94	164	144	242	151	143	187	75	152	270	128	222	173	255
Acidiferrobacteraceae	260	63	67	64	195	228	62	322	211	66	222	64	329	178	243	84	167	265	86	68	128	75	144	176	98	77	152	44	51	147	43	80	163	166	43	46	63	73	83	65	51	131	94	71	66	33	108	61	121
Cardiobacteriaceae	121	98	65	24	105	65	33	99	136	51	118	40	166	78	88	73	98	136	20	74	68	54	94	92	83	64	93	99	30	79	55	78	118	72	55	40	31	33	47	105	66	67	61	12	59	25	30	41	61
Immundisolibacteraceae	88	59	20	17	92	21	41	135	58	44	99	37	150	79	75	52	39	90	58	30	62	33	58	56	36	39	72	20	49	59	24	54	62	65	26	24	43	31	24	17	40	100	5	36	86	14	27	34	4
Salinisphaeraceae	74	37	52	48	63	100	13	61	106	46	66	37	79	52	75	53	53	95	18	8	41	47	40	55	35	51	49	34	28	32	18	96	101	57	29	33	50	57	18	42	11	42	13	76	63	8	104	30	177
Orbaceae	68	145	58	30	63	73	16	302	29	64	147	51	53	96	89	65	352	52	24	99	69	67	108	37	75	51	81	78	62	173	103	191	120	92	159	109	191	80	146	153	163	192	103	81	108	84	158	131	188
Rhizobiaceae	5362	2449	2181	1154	4024	3419	1670	5155	3257	2618	4533	2448	5571	4480	5568	2806	3203	5076	2219	2360	3379	2063	3105	3383	2502	2331	3509	1613	1451	3652	1929	2568	6485	4206	2106	2409	2253	2299	2673	2456	2869	4073	2671	2420	3026	1767	3120	1924	2899
Bradyrhizobiaceae	4337	1608	1221	815	2816	2180	969	4272	2243	1423	3496	1284	4994	2901	4533	2205	2096	4063	1623	1155	2325	1081	2362	2571	1716	1418	2782	957	1108	2405	1011	851	6042	3143	1106	1535	1442	1206	1469	1422	1483	3793	1210	1526	1263	813	1682	970	1204
Phyllobacteriaceae	2634	1301	1054	562	1982	1821	697	2511	1514	1479	2211	1056	2946	2120	2674	1389	1529	2711	881	684	1434	892	1472	1388	1230	979	1951	738	795	1651	1292	1266	2713	1900	1181	1235	1086	1005	1283	1121	1519	2163	1322	1476	1233	753	1553	1044	1419
Methylobacteriaceae	1989	778	526	346	1463	985	600	1777	1232	661	1631	808	1940	1235	1906	996	800	2047	649	448	944	555	961	929	794	719	1234	485	509	1051	594	675	2766	1571	420	534	557	505	735	567	623	1533	621	708	736	515	862	395	637
Hyphomicrobiaceae	1308	621	418	282	810	1064	320	1167	787	459	1162	370	1360	1075	1246	595	802	1203	550	378	838	512	739	747	580	398	738	358	271	723	653	440	1511	1025	608	553	536	517	461	342	543	949	660	605	482	354	565	553	434
Xanthobacteraceae	570	212	205	120	561	539	189	594	271	181	601	231	771	352	625	351	229	663	204	131	315	117	371	310	289	239	445	170	214	328	130	140	595	427	97	193	228	205	207	212	150	456	157	247	207	162	222	96	186
Aurantimonadaceae	555	238	214	86	345	196	146	602	271	123	381	147	576	300	767	280	282	519	174	137	354	144	283	387	223	177	293	95	133	295	188	54	446	428	91	154	139	101	135	116	200	400	83	136	137	80	182	82	145
Methylocystaceae	418	168	252	73	241	206	98	413	139	187	210	72	453	289	397	184	272	392	202	65	190	204	219	219	152	127	218	248	96	201	141	168	338	261	302	242	172	149	215	149	149	365	140	336	306	57	191	266	324
Brucellaceae	739	376	276	146	654	410	398	580	600	274	523	241	985	435	511	429	573	814	430	297	683	360	407	425	421	242	720	368	188	639	267	214	580	662	292	420	371	234	371	278	475	595	399	322	495	298	246	246	249
Bartonellaceae	335	346	245	201	257	285	165	528	186	147	286	368	220	341	421	191	779	281	166	321	283	184	334	401	275	213	264	276	138	483	199	312	462	404	303	327	597	282	209	372	519	584	204	322	449	201	388	174	236
Chelatococcaceae	277	141	153	73	196	357	66	265	225	172	195	146	370	281	240	185	203	266	211	73	147	167	168	133	155	149	231	146	81	136	261	205	191	273	266	196	193	207	273	165	205	262	365	208	139	68	349	265	274
Rhodobiaceae	298	114	213	94	237	344	88	231	120	360	264	153	267	381	242	123	195	274	152	96	108	179	182	140	147	171	169	151	73	242	239	164	324	242	228	177	223	296	271	149	156	342	251	215	165	118	228	217	337
Cohaesibacteraceae	179	103	124	39	126	104	60	163	74	127	212	30	255	168	143	73	97	222	125	46	117	72	106	126	104	60	108	145	51	160	207	121	194	134	81	109	99	87	51	101	157	206	25	134	111	57	118	67	37
Beijerinckiaceae	169	105	60	31	159	356	47	250	190	74	185	79	191	125	181	141	124	249	92	47	128	41	86	74	114	62	130	62	74	145	104	204	190	172	78	111	76	100	77	106	176	167	165	53	55	142	130	60	204
Rhodobacteraceae	8061	3678	2994	1730	5345	4310	2643	7010	4116	3238	6439	2920	7969	5801	7440	4115	4076	7561	2710	2263	4399	2992	4463	4663	3488	3232	5288	2603	2083	4831	3152	3191	6419	5750	3492	3800	3477	3139	3160	3292	3694	5848	3486	3169	4965	2597	4778	3118	3344
Hyphomonadaceae	372	232	152	115	245	231	136	365	146	134	381	188	385	220	395	201	354	373	172	102	251	156	226	211	169	150	255	222	80	261	155	358	305	331	159	191	296	307	326	174	224	353	246	266	310	272	350	135	352
Sphingomonadaceae	5309	2378	2242	1071	3821	3843	1265	4993	3045	2667	4547	2199	5704	4180	5146	3180	2659	5346	1938	1350	3352	2066	3022	2892	2225	2185	3550	2044	1534	3149	1835	2062	7434	4040	2876	2945	2440	2315	2327	2393	2729	3989	2985	2629	3886	1619	3929	2642	2671
Erythrobacteraceae	1816	753	706	366	1131	995	444	1918	1208	823	1515	578	1795	1132	1824	1050	994	1722	522	536	833	692	882	1140	698	541	1071	349	511	1044	522	747	1699	1388	643	740	661	650	835	974	739	1357	645	664	955	603	1159	529	974
Rhodospirillaceae	3966	1801	1402	707	3315	2106	1407	4548	2000	1049	3865	1530	4821	2388	3961	2011	2522	4102	1270	1146	2322	1550	2273	2540	1905	1700	2574	1164	1068	2830	939	1125	2690	2926	1168	1452	1431	1181	1376	948	1414	2778	2169	1087	1184	1015	1468	1063	827
Acetobacteraceae	1985	1069	826	618	1464	1066	715	2127	1316	1100	1953	832	2202	1749	2261	1033	1479	2029	795	671	1300	607	1312	1350	1007	893	1429	998	596	1589	957	811	1901	1661	854	919	1137	1270	963	1012	1220	1767	997	1056	1049	622	1027	806	814
Caulobacteraceae	1587	765	624	344	1240	1464	494	1550	1080	779	1310	547	1917	1178	1726	964	723	1659	860	459	966	449	837	1005	708	715	1213	664	468	1054	646	899	2217	1145	657	790	666	585	811	1451	635	1286	820	643	655	471	979	612	635
Rickettsiaceae	261	226	86	79	96	151	122	191	164	79	133	119	121	153	131	165	382	183	41	270	117	75	183	210	163	97	179	146	114	289	110	209	192	237	145	103	178	158	100	193	263	334	142	86	147	85	94	124	214
Anaplasmataceae	155	234	144	46	144	109	69	263	67	102	155	58	177	254	205	117	397	112	101	144	108	51	246	185	194	100	139	149	135	324	209	108	191	200	174	165	237	116	134	242	308	289	171	126	106	46	178	133	98
Candidatus Midichloriaceae	30	18	10	4	16	2	3	16	5	12	15	3	7	6	17	5	22	20	1	11	11	16	25	12	22	19	10	17	6	37	52	49	3	29	32	31	50	33	5	8	17	34	2	4	11	3	12	28	32
Pelagibacteraceae	114	129	138	39	97	37	37	166	26	70	81	45	91	93	128	38	322	78	20	121	33	39	86	102	122	78	56	160	48	213	133	236	159	113	156	80	211	156	76	112	160	205	128	102	273	145	105	117	223
Holosporaceae	40	6	19	16	11	24	3	80	11	26	24	19	39	14	10	5	87	10	13	10	16	16	12	10	18	29	8	18	3	53	76	16	24	32	94	84	31	30	30	39	40	23	49	59	42	25	137	95	51
Candidatus Paracaedibacteraceae	36	9	15	8	30	20	27	56	22	13	29	9	27	18	20	29	74	6	12	4	22	23	20	19	8	6	21	14	5	28	46	125	20	25	20	37	18	2	43	87	55	35	77	12	35	86	30	16	126
Caedimonadaceae	23	9	6	2	5	3	0	16	1	40	16	7	19	26	21	16	34	7	0	36	11	2	16	30	7	9	2	4	16	17	6	8	9	22	6	10	6	3	29	19	34	22	2	21	12	9	54	4	1
Magnetococcaceae	56	18	64	20	54	34	38	57	18	72	36	30	46	47	74	26	61	75	10	77	32	39	35	88	31	39	29	28	32	64	26	77	71	35	188	39	22	74	50	46	32	79	114	99	19	16	20	172	17
Parvularculaceae	27	11	29	11	21	21	11	31	11	48	37	3	27	24	33	22	44	29	49	6	28	1	25	51	15	11	64	58	6	31	33	27	30	49	39	43	27	1	15	21	23	49	29	4	44	36	11	39	12
Burkholderiaceae	9376	4421	3412	2136	7181	7321	3391	9999	5249	4014	9589	3335	10687	7229	9139	5559	5744	10927	5104	3260	6146	3311	5627	5633	4580	3767	7069	3519	2699	6762	4112	3646	15961	7693	5020	5022	3859	4060	5247	4276	4983	8431	4265	4211	5456	3252	5255	4631	4227
Comamonadaceae	5230	2943	1760	1143	4289	3964	1805	5815	2995	2413	5308	3042	5550	4123	4951	2723	2486	6206	2515	1739	3392	1565	3306	2761	2482	2065	3955	2626	1513	4136	2350	1818	6236	4361	2648	2655	2733	2038	2001	2356	2360	4178	1988	2447	2447	1529	2999	2419	3049
Alcaligenaceae	4333	2134	1786	1117	3307	3018	1742	4691	2435	2471	4097	1463	4459	3109	4171	2350	2762	4739	1976	1427	2805	1592	2698	2483	2286	1704	3693	1913	1216	3809	2167	2482	5760	3986	2435	2430	2088	2380	2038	2091	2517	3646	2370	2073	2803	1616	2718	2204	3152
Oxalobacteraceae	3059	1699	1436	820	2287	2967	1073	3221	3115	1873	2824	1034	3231	2236	3342	2039	2065	3708	1803	861	2069	1171	1856	1934	1398	1207	2045	1305	744	2096	2615	1869	5193	2280	1947	1683	1581	1563	1401	1802	1706	3235	1922	1675	1723	1453	2075	1758	1965
Sutterellaceae	120	105	132	102	735	836	149	932	169	209	391	171	188	422	129	163	486	574	793	596	212	175	75	62	69	181	131	425	52	856	483	1013	125	144	278	157	241	191	186	119	318	122	247	168	238	1111	217	212	348
Chromobacteriaceae	1618	815	599	383	1262	742	577	1448	1047	583	1408	518	1735	1245	1618	840	1002	1631	658	456	876	664	919	962	700	675	1150	728	421	1208	765	1047	1116	1399	707	780	910	680	695	601	1155	1166	712	513	907	866	1073	619	1172
Neisseriaceae	1451	1052	895	644	1214	2283	638	2332	1103	1460	2939	998	1667	1992	1580	804	1440	1618	822	1768	951	1024	1131	1232	1188	967	1016	784	450	1260	863	1337	1861	1405	1697	1949	2188	1497	1820	3279	1479	1663	1365	1476	1408	1199	1791	1516	1464
Zoogloeaceae	1450	581	737	313	1054	1177	489	1568	973	556	1596	483	1780	1230	1549	861	877	1738	797	451	1016	449	812	797	645	497	1029	503	464	1561	320	367	1077	1277	811	675	568	487	495	425	967	1792	760	850	1444	345	850	701	1028
Rhodocyclaceae	310	153	165	88	220	365	57	357	132	236	284	107	349	252	322	181	107	334	238	131	191	177	219	182	172	130	204	178	75	209	156	201	241	286	507	212	173	157	240	160	126	232	231	228	315	161	296	435	352
Azonexaceae	167	97	72	55	137	194	54	137	59	74	97	180	159	113	115	52	133	144	103	38	67	92	82	102	96	92	96	46	37	126	141	96	181	118	239	123	88	155	97	117	154	163	68	219	34	154	225	236	84
Nitrosomonadaceae	395	312	198	137	307	256	174	624	249	280	306	251	356	469	634	289	438	304	122	271	260	205	232	343	254	216	240	107	107	380	191	566	361	404	378	438	426	358	596	309	371	404	510	215	371	208	284	295	457
Methylophilaceae	364	265	225	150	230	555	118	437	192	490	398	138	235	420	322	168	498	313	255	120	161	215	219	154	188	207	265	162	84	301	356	295	281	301	655	564	507	368	397	409	421	391	562	272	385	309	314	582	381
Gallionellaceae	330	204	149	80	217	340	86	448	143	265	305	111	337	280	403	147	263	344	101	99	155	182	215	214	155	125	181	98	87	242	92	174	222	374	190	137	207	163	119	178	152	245	115	149	165	81	192	169	240
Sterolibacteriaceae	253	171	141	100	212	544	57	247	147	290	211	58	260	239	331	118	196	252	204	45	128	164	129	115	164	165	207	214	83	213	289	237	224	255	261	233	283	286	163	196	246	226	293	273	152	138	315	263	184
Thiobacillaceae	196	98	59	50	157	73	77	261	85	34	211	47	295	203	178	135	117	243	92	43	133	55	121	97	72	61	153	79	73	200	50	23	118	213	52	60	49	68	71	56	27	152	41	77	136	26	47	34	45
Desulfovibrionaceae	11323	1690	1989	6926	4274	2728	1160	19532	2456	5361	22614	2172	12552	29783	23497	9183	2760	6825	1776	1239	2795	1858	15461	8996	3825	8429	6064	1416	4774	3226	1494	2206	6052	2687	1358	1593	1600	1593	1345	1381	1758	3352	1322	1717	1536	1062	1393	1242	1473
Desulfomicrobiaceae	408	102	144	84	349	358	158	413	255	84	381	106	408	349	385	261	170	483	156	89	248	91	254	241	152	131	226	53	86	206	74	56	229	263	51	99	86	81	69	54	81	171	95	97	65	46	61	47	62
Desulfohalobiaceae	68	62	20	33	43	11	32	51	92	14	69	18	105	58	56	25	50	69	15	16	56	42	56	95	30	6	64	11	9	44	18	17	59	44	9	61	34	41	8	23	53	132	13	48	22	12	15	7	12
Myxococcaceae	1396	551	480	233	977	676	263	1241	628	471	1246	536	1739	1005	1540	595	535	1285	333	344	807	431	716	677	492	395	932	307	403	690	239	473	814	1211	355	393	399	399	586	300	271	868	416	516	327	281	595	308	277
Archangiaceae	923	361	285	176	659	647	305	852	432	322	864	355	1014	624	1062	478	390	862	203	176	494	280	504	508	373	314	653	192	212	498	319	189	561	566	336	282	281	304	349	253	313	609	225	370	307	245	471	329	433
Anaeromyxobacteraceae	648	274	350	110	473	339	133	613	238	330	707	215	844	545	773	350	180	702	284	93	318	228	321	294	203	222	488	243	188	340	244	240	375	477	296	330	200	159	311	157	217	528	286	342	251	220	302	303	268
Vulgatibacteraceae	117	24	23	17	89	21	36	63	116	32	112	11	118	82	78	37	53	119	20	65	79	61	96	46	35	45	94	14	22	73	27	68	62	65	16	32	45	8	12	40	35	44	25	10	112	15	52	16	6
Polyangiaceae	1072	412	472	175	833	656	278	1096	692	467	1020	454	1192	868	1148	534	459	1199	414	230	588	358	610	617	461	380	879	254	338	695	361	252	774	794	618	477	408	350	226	296	328	844	510	341	429	263	595	617	294
Sandaracinaceae	177	76	73	36	143	181	80	218	129	131	218	81	199	123	223	144	116	238	174	33	146	31	91	84	68	51	114	167	62	128	93	61	141	245	203	116	83	56	65	62	63	151	93	86	57	92	81	198	59
Kofleriaceae	258	100	61	42	231	236	67	220	190	132	232	35	304	136	289	162	117	289	53	50	132	77	99	148	70	86	199	39	79	112	25	48	130	147	53	33	48	68	62	68	48	167	82	51	99	40	143	45	79
Geobacteraceae	1890	873	768	389	1436	1599	687	2114	1223	675	1679	695	2308	1526	1955	1014	985	1953	600	681	1233	619	1373	1282	951	743	1457	669	634	1482	672	734	1742	1641	628	1289	643	801	632	844	774	1452	724	818	764	508	760	560	767
Desulfuromonadaceae	1026	413	462	242	734	499	384	1034	717	484	1011	447	1080	1028	1011	576	503	1040	398	375	628	360	686	680	471	387	646	378	276	602	459	305	660	791	428	538	326	524	386	309	474	796	692	507	313	229	467	392	383
Desulfobacteraceae	829	350	270	201	539	507	268	675	477	269	506	287	812	536	823	326	557	780	170	226	482	251	510	482	399	304	511	276	241	644	282	300	525	622	359	453	393	504	415	387	429	616	468	354	594	153	554	317	555
Desulfobulbaceae	432	231	233	90	307	328	163	419	316	361	359	125	378	518	395	245	289	474	232	173	323	205	279	310	220	229	286	291	152	359	284	342	289	361	343	368	276	246	141	296	223	390	386	188	254	200	259	316	497
Syntrophaceae	189	112	59	73	125	131	47	268	95	118	208	134	198	135	348	96	196	194	41	40	98	89	170	133	95	81	143	116	56	130	91	110	162	214	57	101	76	86	128	120	151	185	84	90	75	43	74	49	112
Syntrophobacteraceae	116	101	133	40	114	188	24	185	121	162	154	53	183	139	121	173	93	151	128	19	71	102	94	97	79	100	124	81	30	95	108	184	131	137	149	195	185	111	93	88	237	142	157	142	198	93	150	95	97
Desulfarculaceae	301	107	61	37	234	56	63	325	69	38	253	59	491	192	271	202	97	346	126	50	149	64	188	142	129	72	254	60	106	152	14	10	130	160	16	39	35	28	27	58	49	181	13	18	31	43	20	7	11
Bradymonadaceae	151	61	81	24	66	101	31	91	56	60	136	107	120	117	182	58	52	189	66	29	62	91	81	84	45	61	80	55	45	82	51	26	106	88	68	58	47	73	101	46	67	114	33	94	48	22	63	54	117
Desulfurellaceae	55	81	69	35	36	71	28	108	40	129	68	46	32	92	64	74	151	18	23	66	21	63	61	110	40	42	57	181	48	98	110	85	79	108	164	47	99	95	87	82	189	106	102	45	143	95	77	140	49
Candidatus Desulfofervidaceae	14	10	8	3	12	29	9	18	11	11	25	13	31	21	20	13	44	8	19	13	8	26	42	32	41	14	31	9	9	68	9	37	21	57	53	16	85	20	27	41	28	73	55	10	47	7	69	49	20
Campylobacteraceae	2154	4074	4151	3093	1732	1566	7980	3143	1407	2626	10896	1408	3034	5122	2192	1739	3789	1546	906	2568	1490	1164	2421	1844	2376	1658	2474	3696	1422	10857	9078	2693	4008	3525	2413	2159	2875	2226	1560	24346	16906	13082	2262	8089	2159	1263	6033	2062	1844
Helicobacteraceae	563	2827	697	497	387	537	249	686	262	719	1711	288	904	6472	657	389	12626	530	234	441	380	348	654	658	467	371	520	503	258	865	1435	24119	1139	1002	952	642	983	639	536	3595	4385	3261	585	2228	696	651	1184	746	706
Nautiliaceae	102	107	65	36	58	17	75	46	44	55	118	46	64	48	55	23	106	72	11	109	40	22	109	66	78	28	113	40	60	170	80	44	70	82	30	32	51	50	67	137	117	174	10	20	66	78	73	11	23
Bdellovibrionaceae	284	188	187	60	130	152	76	283	178	275	262	165	205	244	366	116	299	213	128	115	142	196	154	192	144	112	156	196	92	175	119	354	245	175	352	179	235	251	204	241	331	253	170	199	258	142	267	271	243
Bacteriovoracaceae	70	21	63	21	38	18	14	30	5	29	33	72	25	51	62	8	61	17	75	19	10	25	57	20	31	58	17	53	13	40	32	148	32	40	129	57	117	41	25	62	56	56	141	32	26	77	95	123	153
Halobacteriovoraceae	61	114	21	57	55	45	59	85	56	87	49	47	64	42	85	55	100	38	16	73	61	37	64	67	75	65	65	72	41	127	90	123	65	49	45	177	83	137	77	36	165	145	121	60	102	87	93	27	140
Acidithiobacillaceae	183	130	140	91	163	105	49	245	148	88	191	55	255	230	242	156	100	251	179	44	146	67	143	123	106	77	176	42	88	164	116	34	138	133	96	101	159	69	76	61	94	136	94	135	98	39	120	86	90
Mariprofundaceae	138	115	47	53	107	33	38	125	116	35	96	86	127	120	226	64	100	140	26	37	84	39	105	99	63	51	101	92	59	92	47	47	127	150	53	49	88	132	75	66	81	129	17	80	56	34	69	45	84
Hydrogenophilaceae	57	15	19	11	24	19	12	52	12	11	65	6	53	15	23	30	19	55	59	5	21	14	47	23	12	20	20	12	15	34	3	11	19	30	9	5	5	20	2	6	28	40	4	2	9	5	8	12	3
Akkermansiaceae	20863	590	3838	282	1157	648	725	1259	15445	781	1324	2808	940	37491	974	1240	1233	1100	666	510	376798	583	25219	1420	2754	11635	36003	392	21485	870	475	537	73069	595	755	705	3924	640	596	489	841	880	675	820	2513	9153	1441	613	634
Verrucomicrobiaceae	339	192	120	63	224	378	148	224	242	86	256	150	389	267	308	181	131	275	84	90	283	133	147	167	155	141	204	111	87	166	194	264	151	225	323	151	416	164	133	103	144	302	286	210	278	100	244	277	224
Opitutaceae	829	489	423	239	665	680	183	868	728	658	841	337	1279	778	1101	604	512	1151	306	248	469	386	429	578	387	353	565	275	218	469	480	446	650	1037	558	514	435	618	499	291	521	776	522	699	357	442	543	457	572
Puniceicoccaceae	49	17	47	15	43	41	23	60	38	33	50	59	60	44	42	31	51	64	43	12	56	24	34	46	27	50	56	40	9	50	47	42	35	51	39	92	42	51	61	26	86	54	80	49	63	46	29	23	41
Methylacidiphilaceae	46	26	25	11	30	6	12	45	65	11	58	18	55	39	27	33	42	38	1	6	8	15	26	33	23	7	19	36	13	76	16	93	32	43	8	30	52	35	4	8	96	59	78	7	15	17	7	11	9
Planctomycetaceae	831	316	208	196	532	485	227	813	551	492	489	231	955	521	945	338	384	613	264	123	261	357	356	491	285	306	463	325	186	397	248	472	452	518	572	461	414	392	255	358	340	530	335	378	508	179	445	526	367
Gemmataceae	286	142	109	62	165	182	35	437	80	198	186	44	427	258	459	123	109	221	126	39	156	105	113	185	129	112	148	53	62	139	191	192	239	199	259	124	129	162	130	98	122	187	200	149	205	178	203	252	255
Isosphaeraceae	292	163	136	44	244	315	107	237	360	150	237	99	327	190	264	177	158	342	202	148	181	140	142	184	129	84	200	113	87	155	253	97	336	229	122	199	199	177	169	117	189	314	203	223	186	313	132	103	246
Sedimentisphaeraceae	195	127	130	52	92	88	59	119	88	72	93	139	142	132	169	70	77	173	29	63	65	60	98	122	92	77	86	54	73	143	52	42	106	203	144	87	65	80	121	60	105	184	35	89	72	22	97	142	88
Phycisphaeraceae	127	63	27	16	119	154	36	100	76	38	136	70	165	90	91	75	79	151	56	56	69	49	49	71	61	43	118	46	28	65	19	7	78	139	60	54	49	20	18	20	42	103	19	53	60	11	65	56	8
Candidatus Brocadiaceae	43	59	71	27	36	96	53	42	11	39	17	21	76	71	46	70	72	53	59	120	20	19	37	27	34	29	57	16	34	82	229	97	29	41	78	15	63	66	35	53	78	51	8	38	16	64	53	81	88
Chlamydiaceae	145	163	115	66	99	41	189	150	70	104	126	65	119	118	163	214	303	143	21	63	72	53	137	97	87	89	107	107	63	205	191	104	115	155	143	132	207	153	97	192	322	165	55	117	145	72	296	100	149
Parachlamydiaceae	49	53	32	33	44	15	32	45	30	31	34	75	70	54	49	20	86	59	27	43	36	34	53	46	40	35	30	34	34	99	47	68	72	61	58	39	43	80	48	65	58	99	8	44	48	26	27	44	59
Simkaniaceae	17	9	9	4	5	2	146	23	24	0	20	6	13	4	11	5	36	10	6	7	8	5	7	11	8	7	9	9	9	23	10	15	14	10	2	12	19	6	36	8	18	15	0	2	8	5	5	3	2
Waddliaceae	7	11	2	7	9	1	3	3	11	8	12	1	15	16	29	30	6	16	4	23	19	16	6	33	5	11	1	4	3	6	16	44	16	12	1	15	10	27	1	14	21	31	14	10	4	3	2	1	5
Kiritimatiellaceae	108	31	42	29	83	96	42	115	61	41	176	25	204	137	133	94	63	175	49	32	92	48	103	77	52	41	117	42	41	183	16	17	113	102	81	65	37	119	21	51	44	138	28	76	30	24	79	67	56
Spirochaetaceae	2604	1689	1221	775	1685	11868	1283	2345	1312	1664	2118	1887	36020	2074	128630	1575	2069	2392	928	1633	1804	883	2111	2124	1592	1084	2155	1551	946	2632	1452	1438	2656	2308	1583	1749	1519	1827	1302	1465	2181	2743	1417	1554	1301	1448	1665	1338	1381
Borreliaceae	130	247	102	56	102	74	56	211	54	69	184	149	128	124	149	91	345	139	34	160	81	75	199	162	170	76	98	169	121	276	191	149	174	174	118	167	193	155	123	177	273	374	45	85	141	81	88	88	64
Brachyspiraceae	742	545	170	146	248	191	125	412	212	153	522	236	242	241	355	327	907	239	92	500	206	207	504	575	390	282	296	339	283	788	378	278	734	1492	7956	796	516	2999	221	449	947	1165	129	147	11979	225	10284	6228	6821
Leptospiraceae	359	249	202	155	203	423	113	271	279	360	279	130	282	385	395	285	366	239	145	125	252	177	249	228	245	154	298	322	155	439	441	441	395	379	433	394	427	313	285	192	500	482	442	301	512	189	371	344	464
Fusobacteriaceae	1073	2093	587	476	988	308	676	1135	474	545	1277	945	664	1016	933	953	2184	696	352	1635	775	378	1442	1087	1431	845	670	1058	970	2492	1593	1082	1782	1539	953	1217	1780	1322	963	2792	1875	2564	762	981	1356	706	875	641	741
Leptotrichiaceae	423	915	336	223	447	203	317	555	283	407	654	411	326	585	452	562	1085	343	258	938	277	221	633	622	617	446	368	612	454	1281	705	785	799	601	408	737	840	592	432	640	1078	1243	295	314	887	418	604	294	428
Acidobacteriaceae	899	592	594	288	616	1003	225	926	617	746	917	347	992	975	1059	616	720	843	485	285	537	520	535	604	403	385	592	447	269	630	734	729	675	702	1070	741	711	675	565	488	702	729	899	925	553	644	574	921	625
Solibacteraceae	166	65	65	63	119	175	36	157	149	32	173	101	203	154	223	89	109	194	58	28	103	94	118	108	54	62	141	33	74	88	37	21	125	137	21	30	65	70	31	58	65	172	10	66	42	44	70	22	61
Vicinamibacteraceae	160	62	89	36	115	186	38	176	121	121	96	67	178	134	165	87	66	160	133	36	77	53	76	104	72	90	105	124	38	107	132	113	122	149	103	51	35	73	42	32	78	142	87	110	163	75	123	145	69
Synergistaceae	1265	493	313	251	994	343	330	1224	418	233	1052	230	1399	764	1359	700	484	1226	383	361	719	298	863	832	562	375	951	263	470	864	213	206	741	966	163	284	320	209	261	281	342	893	212	239	328	227	242	142	74
Thermotogaceae	262	219	134	73	185	107	128	351	193	181	268	126	260	171	265	150	263	257	114	167	145	136	181	213	160	157	171	241	95	284	212	251	270	349	182	259	304	296	200	157	332	502	111	172	128	107	209	161	129
Fervidobacteriaceae	268	245	195	109	213	204	75	337	64	191	212	154	208	174	313	206	513	145	136	305	146	127	243	311	252	156	212	319	138	419	215	272	253	284	344	305	345	265	306	308	305	456	170	249	302	191	352	296	294
Kosmotogaceae	109	103	37	23	84	75	72	93	43	61	89	57	125	107	157	180	127	115	25	101	84	81	94	99	88	53	123	33	51	141	48	104	81	113	49	86	146	109	48	74	167	142	68	166	35	36	66	54	66
Petrotogaceae	115	151	66	63	105	17	59	143	32	40	112	84	98	120	117	126	333	64	75	131	136	43	192	118	142	59	79	145	73	322	136	182	166	204	133	128	271	168	112	120	257	305	73	73	263	67	87	128	108
Deferribacteraceae	434	430	445	190	285	791	155	455	130	612	331	227	356	787	798	123	566	302	206	247	193	329	340	473	483	336	347	603	139	518	1287	671	415	428	1267	879	725	733	457	555	791	570	881	594	520	509	630	1146	971
Aquificaceae	172	109	90	79	76	152	34	118	89	82	107	95	99	178	131	96	148	82	91	157	60	110	105	72	94	74	127	147	57	153	265	177	149	119	238	121	225	161	473	194	248	169	146	144	124	103	110	241	127
Hydrogenothermaceae	88	147	66	43	92	57	27	130	41	72	75	71	60	142	79	42	235	74	21	88	24	98	99	82	105	118	49	84	67	104	75	164	130	85	99	99	155	149	73	126	180	210	27	121	122	30	111	65	77
Desulfurobacteriaceae	108	57	18	14	47	40	30	110	7	32	69	38	93	149	144	154	113	64	12	182	25	41	71	191	60	25	57	51	69	143	34	29	59	117	47	52	47	59	32	47	71	140	34	49	53	24	37	30	46
Nitrospiraceae	315	266	200	127	242	122	86	444	236	258	384	136	300	308	327	171	351	317	100	230	319	203	259	211	224	243	273	141	125	338	355	428	323	281	465	170	384	258	205	214	344	401	297	232	396	369	426	392	320
Elusimicrobiaceae	93	33	16	8	11	80	8	463	5	12	20	11	72	42	52	15	146	382	5	12	10	9	149	30	8	11	25	31	13	42	23	33	18	110	39	13	18	24	6	27	55	52	22	27	10	12	3	25	22
Endomicrobiaceae	117	103	75	19	66	64	44	139	36	66	55	66	70	73	57	74	119	74	37	96	38	57	49	117	64	50	58	93	30	129	58	47	64	78	53	64	113	61	55	73	79	129	58	57	29	24	48	56	51
Candidatus Babeliaceae	5	17	0	6	12	7	15	14	5	1	12	3	17	13	17	20	16	6	20	24	3	2	15	14	9	4	8	4	12	21	12	11	38	30	4	2	6	8	6	19	11	53	2	2	9	7	2	0	4
Calditrichaceae	143	59	57	39	64	44	24	157	77	86	99	96	104	99	154	27	68	101	11	41	89	92	51	85	54	83	80	23	25	42	26	31	98	87	92	74	79	84	81	27	68	96	62	104	53	28	128	72	87
Chrysiogenaceae	100	60	18	36	58	39	54	94	150	18	61	27	137	62	82	67	50	100	33	54	59	17	69	57	40	54	49	16	12	46	14	30	65	49	63	38	17	37	13	54	37	111	9	70	32	17	14	58	37
Thermodesulfobacteriaceae	85	113	85	41	59	37	22	130	26	144	89	47	83	112	94	55	210	77	82	153	79	80	63	152	99	111	47	169	77	189	254	182	119	154	191	107	195	141	87	150	262	214	144	108	185	136	147	173	217
Dictyoglomaceae	62	76	21	31	73	14	38	96	14	37	72	43	37	58	41	40	158	36	11	95	54	39	95	67	59	84	51	72	55	109	56	114	73	95	74	61	110	71	57	72	118	119	50	27	161	24	106	64	95
Caldisericaceae	39	32	6	37	9	2	14	17	24	13	19	7	15	9	20	11	22	18	5	11	15	4	20	13	28	7	5	29	20	55	19	16	33	13	6	23	30	9	9	31	40	76	3	3	22	4	6	3	2
Coprothermobacteraceae	14	12	19	4	16	11	4	78	5	10	39	1	17	39	12	12	11	16	9	6	8	11	3	10	10	15	8	7	8	10	21	44	6	42	25	23	20	14	25	14	17	14	2	13	82	2	65	22	0
[truncated: 131 more columns]

## Sheet: Genus
	Konzo1	Konzo10	Konzo11	Konzo12	Konzo13	Konzo14	Konzo15	Konzo16	Konzo17	Konzo18	Konzo19	Konzo2	Konzo20	Konzo21	Konzo22	Konzo23	Konzo24	Konzo25	Konzo26	Konzo27	Konzo28	Konzo29	Konzo3	Konzo30	Konzo4	Konzo5	Konzo6	Konzo7	Konzo8	Konzo9	L256	L257	L258	L259	L260	L261	L262	L263	L264	L265	L266	L267	L268	L269	L270	L271	L272	L273	L274
Faecalibacterium	237552	436447	41899	49418	196823	56203	273675	348818	135830	172076	226901	319508	78705	152934	106510	221411	120803	258581	194292	182578	119224	53910	136636	79594	237466	180736	257475	233646	102718	297154	99767	63494	310526	147088	62406	213731	141049	95251	137988	272632	99181	281114	76949	119296	116935	63694	128890	59762	32208
Ruminococcus	19084	11769	8667	7950	10919	1875	706876	14668	114060	2810	6647	4887	9346	20469	17325	36188	21358	22670	1729	19525	7267	1953	31420	18361	29369	10044	29057	23134	6995	16986	3983	3161	30267	19444	1394	5306	9536	5263	2030	2371	9784	24574	1480	4178	5181	12234	3298	1022	1112
Flavonifractor	11762	4310	1908	1863	10275	1337	4105	11588	5807	2064	11334	1779	15968	7628	10360	6539	2969	14999	9249	2606	9718	1181	8202	6618	4220	3191	10873	2066	5276	8618	1323	1035	5889	7181	325	1623	1322	955	949	1505	1383	5850	412	905	1112	2813	864	298	210
Caproiciproducens	2391	860	374	293	1237	378	877	1772	625	302	1490	402	2122	1344	1635	1846	1566	1957	503	2170	1189	312	1488	2384	1024	727	1797	537	937	1655	373	372	1171	1468	121	476	456	276	235	351	789	1774	214	228	353	505	215	71	176
Ethanoligenens	2011	764	490	292	1309	482	678	1877	610	287	1622	454	2180	1014	1741	1025	767	2037	460	880	1358	261	1191	1310	812	627	1677	468	727	1439	364	201	1063	1302	105	410	603	292	452	231	572	1449	615	252	331	433	231	101	87
Acutalibacter	0	0	0	0	0	0	0	0	0	71	0	0	0	0	323	0	0	0	0	0	0	0	0	0	0	0	0	0	250	0	0	0	144	0	0	0	0	0	0	0	0	0	0	0	0	0	0	0	0
Lachnoclostridium	20857	30718	7476	6766	20995	4527	17580	15506	16875	10024	17476	19220	14923	18801	11719	19063	16753	12910	10612	26098	22131	4513	20967	13561	22206	16384	16628	16869	18022	43668	11758	9348	28812	15955	6811	15036	11299	12325	5447	21671	11524	26269	7679	4846	10617	9780	8382	4656	3555
Blautia	20427	35839	5169	5496	16154	2316	12492	9190	10008	8756	12107	18283	6144	15458	7202	12106	14445	9532	6910	25593	18201	3366	21477	9997	22107	14716	13063	18828	19676	38626	10152	8148	25803	12513	6029	13064	12114	13743	4337	13589	8980	24779	8117	4100	9281	8281	7630	3776	2920
Roseburia	14920	33399	19700	6155	55716	2990	44464	22962	60367	24071	16822	30907	7850	26419	10770	12680	11977	12482	8472	28930	25615	3709	14844	27291	22873	35747	10834	22570	10800	44878	11435	15268	53738	18051	10497	23746	7980	19132	4708	11175	9534	32261	18915	4243	15803	26683	9138	6512	3771
Anaerostipes	8136	32407	4364	4387	10869	1102	16938	3891	4543	7522	29201	19762	3180	7842	4043	8142	11114	4065	18526	39316	18141	2417	15268	4607	12384	8716	6052	30860	13123	53120	19042	12341	53637	22651	9746	10358	38468	17790	12697	24031	20063	97018	6486	15385	22133	16908	26849	5568	11350
Butyrivibrio	4968	9076	2487	2512	4239	1070	3796	3782	2877	3041	4872	5019	2097	4658	2664	3258	7304	2926	1102	7285	4776	1203	5903	4642	6615	3839	4404	3888	3980	13669	4655	3874	8464	5684	2993	6917	4222	5812	2082	5134	5973	9442	3043	1950	3933	3146	3089	1990	1670
Lachnoanaerobaculum	981	1852	405	494	919	237	705	755	540	608	878	959	383	1105	475	851	1489	571	294	1733	748	293	1194	1005	1377	806	746	834	920	3059	1064	978	1737	1134	681	1349	1199	1365	522	1477	1402	2020	804	406	853	690	865	541	527
Anaerotignum	771	814	211	164	528	166	445	587	703	295	1229	384	577	823	692	644	1143	317	1022	1782	655	229	784	1070	630	390	575	512	604	1062	378	434	744	576	194	588	347	396	234	535	551	1045	215	160	418	460	205	133	125
Cellulosilyticum	602	1217	329	300	706	170	385	481	258	419	631	532	259	771	422	437	875	492	213	913	672	164	883	530	863	567	446	1262	464	1814	828	594	1303	794	505	808	665	1052	312	795	839	1580	416	270	686	477	561	322	349
Herbinix	669	1434	401	493	869	117	617	737	435	541	670	787	295	880	395	489	1012	485	175	1780	936	154	1048	601	1208	598	662	596	616	2687	747	734	1468	938	342	902	732	949	296	960	1004	1495	522	201	639	573	441	210	304
Intestinimonas	21030	9633	5511	3835	20095	2721	7561	24360	9886	5492	33115	3706	32737	25289	22778	13319	6554	27817	14873	6439	16773	2682	17348	18303	9032	9688	23036	3207	7861	18011	3434	2846	15643	14883	658	3120	2970	2772	1482	2455	2526	17384	1454	1973	2470	4909	1669	589	515
Monoglobus	1379	970	1268	565	1200	114	787	1351	459	356	1082	1216	1771	892	1285	1497	861	964	228	1980	1370	259	1572	4776	932	555	1148	526	1121	3346	384	232	713	1108	106	384	389	354	161	356	683	1296	84	126	284	558	144	77	83
Oscillibacter	37549	11787	8088	5617	30966	5509	9443	40028	20965	6340	42768	4460	59587	29401	36859	22161	9027	59010	13966	9282	29441	4403	27762	28727	13238	10406	37468	5873	14315	30582	4958	3806	19275	22116	1235	4286	3655	3325	2203	3289	4236	17998	2148	2523	3885	7990	2274	1117	1129
Clostridium	18385	49316	6123	7337	15308	3665	12023	12023	6847	10295	14327	22949	9278	12475	12341	14512	37520	9427	5694	26733	19411	4297	20574	14625	29785	18036	11076	27746	17347	44926	30213	13960	26159	25376	11967	26525	17540	16320	19018	22438	22166	42311	17039	7595	28303	11062	12990	7308	10060
Mordavella	3178	4348	1065	1008	2942	570	1790	2023	2264	1592	2402	2629	2088	7453	1899	2724	2329	2161	1270	3538	3003	836	2938	2269	2678	2269	2319	4713	2325	11469	1700	1366	4441	2132	1009	1908	1376	1553	843	2524	1556	3519	1047	872	1684	1206	1503	750	705
Geosporobacter	315	327	81	68	164	79	150	177	77	195	216	130	178	166	171	205	284	134	90	297	153	76	266	298	259	164	197	199	199	414	176	180	269	195	110	207	286	132	186	142	181	443	71	88	275	114	147	77	36
Alkaliphilus	290	383	84	91	200	39	123	194	113	128	196	150	239	235	238	190	359	177	79	283	179	61	325	333	250	191	218	207	207	536	271	175	388	300	83	216	231	266	96	218	292	446	131	121	208	115	128	58	59
Candidatus Arthromitus	93	177	34	46	100	6	95	100	46	43	90	76	71	71	84	45	243	75	40	170	59	29	134	112	158	67	36	92	84	202	170	77	128	143	73	153	184	126	80	190	122	269	82	32	132	55	105	44	77
Eubacterium	20431	107564	13876	17369	40467	9622	23456	15075	13962	30210	52732	26815	9027	23077	14093	31096	57724	11547	8533	45581	25309	4774	50940	12652	58228	26856	20573	27973	37197	94615	52605	49600	49845	30550	21471	34121	24112	37617	16351	162985	26539	53610	20090	17043	28395	23137	31840	13597	15173
Acetobacterium	427	482	99	179	303	90	179	329	160	238	317	321	208	344	306	226	388	249	115	373	279	117	415	324	383	304	253	208	236	602	285	143	590	301	181	315	344	264	237	188	299	612	244	105	332	142	385	107	263
Clostridioides	5786	8732	2269	1587	5509	955	6438	4833	7788	2279	5972	7156	4936	3944	5031	6930	4531	5227	4507	9351	10244	1792	5211	10666	5589	6545	8790	6986	5952	17928	3030	1431	5199	3598	1198	2740	2763	1706	1816	1964	4297	4512	2725	1063	1756	2325	1886	634	458
Paeniclostridium	432	2269	400	224	314	94	105	258	40	152	248	441	169	414	548	607	1590	279	83	530	285	73	677	396	1458	1482	648	1489	819	1451	1324	307	749	594	260	746	542	426	1071	208	879	925	746	267	720	406	664	153	132
Peptoclostridium	274	315	135	74	169	217	131	241	43	118	336	217	204	247	241	233	207	175	59	246	161	160	224	484	194	121	226	210	202	362	287	131	181	300	280	157	58	141	123	157	258	366	59	139	108	57	102	298	142
Filifactor	170	278	92	108	159	31	123	255	52	88	190	132	135	155	135	141	334	119	107	1030	179	46	279	247	189	154	130	272	168	469	177	112	311	230	62	159	220	175	79	125	380	382	87	63	101	110	54	44	42
Acetoanaerobium	140	226	100	57	132	32	39	132	40	85	227	116	74	114	141	174	267	113	41	288	84	43	198	216	201	99	136	129	123	260	120	122	205	205	165	164	224	114	122	155	249	326	46	102	226	66	86	120	178
Christensenella	5175	2691	1858	999	3634	933	2391	4657	2018	1130	3950	1615	5038	3454	4663	8766	2086	5038	1312	2620	4207	769	4832	3080	2842	1919	4673	1426	2412	4751	1429	1051	4947	4482	1000	1339	1442	1211	994	1130	1861	4751	538	1061	1009	1769	871	744	610
Desulfitobacterium	855	583	360	280	777	499	330	826	442	472	836	352	678	744	806	433	745	644	388	606	612	345	691	702	583	511	725	483	342	958	560	757	774	765	618	786	634	480	514	534	648	1097	1410	554	695	489	543	543	494
Desulfotomaculum	703	451	247	210	496	231	274	588	202	676	622	267	487	645	661	333	618	610	194	437	382	236	502	585	406	316	440	348	260	1441	515	472	1069	521	768	447	625	457	423	388	642	813	814	519	980	186	442	735	369
Desulfosporosinus	604	612	228	240	369	209	240	545	263	427	484	298	421	554	548	388	606	363	230	700	350	254	534	487	500	271	620	325	284	829	405	349	650	495	256	565	567	423	277	474	411	693	347	374	518	294	240	205	180
Dehalobacter	379	308	109	96	188	84	218	381	147	225	334	196	266	329	291	295	308	223	185	308	335	127	281	441	230	199	265	156	175	504	285	136	375	234	115	203	164	254	129	155	137	333	177	70	208	160	74	96	90
Dehalobacterium	252	229	63	54	169	60	121	213	126	47	202	117	210	161	208	202	167	275	136	224	310	52	197	214	221	180	256	129	142	306	98	139	278	240	39	147	156	79	37	151	169	375	37	42	141	58	86	19	40
Desulfallas	223	130	68	57	137	142	92	157	72	118	185	59	214	130	201	81	153	166	126	53	111	144	128	201	145	99	156	56	74	222	109	52	162	150	72	132	80	152	152	89	152	185	79	69	90	92	93	44	146
Syntrophobotulus	180	165	58	59	195	44	63	183	95	68	162	112	149	156	144	114	189	240	89	140	113	35	188	159	147	98	189	63	75	253	77	105	204	187	45	126	107	99	61	108	144	274	44	76	231	80	205	42	31
Thermincola	176	76	96	51	142	94	72	149	109	31	154	125	103	165	136	47	97	149	33	115	157	47	115	92	160	76	108	61	56	139	62	66	144	355	52	87	52	43	65	87	87	153	27	69	62	18	34	43	8
Candidatus Desulforudis	139	70	69	32	82	27	56	120	42	48	120	18	174	135	136	72	70	130	36	75	87	69	88	119	51	85	122	29	38	97	88	16	88	104	158	55	40	49	23	51	23	102	88	33	129	31	11	131	6
Desulfofarcimen	123	107	29	38	80	43	73	143	47	104	122	93	134	147	136	83	154	119	44	76	80	72	96	226	112	88	109	53	63	155	72	78	179	116	47	95	144	112	78	103	87	202	116	99	92	114	106	32	229
Hungateiclostridium	941	1119	435	397	740	311	610	896	429	596	821	504	675	843	793	595	1045	709	317	1424	722	312	1036	1069	886	663	937	665	578	1933	1144	726	1205	1008	629	787	797	791	302	685	1040	1903	495	530	1030	539	641	576	388
Pseudoclostridium	514	390	191	128	276	143	204	432	197	168	282	171	340	327	496	341	442	335	168	505	254	100	388	529	320	210	280	281	273	405	274	241	447	433	173	356	397	232	219	204	431	603	144	107	492	116	224	140	184
Mageeibacillus	520	581	162	199	369	76	271	378	293	326	500	272	433	415	396	246	383	497	195	340	479	106	529	428	472	285	514	188	411	606	328	148	522	294	109	333	213	214	371	193	239	518	60	101	357	127	170	87	54
Thermoclostridium	347	318	111	103	308	165	220	315	165	154	297	189	303	322	299	272	286	311	138	479	322	93	429	361	338	187	377	159	202	474	258	156	424	379	97	183	151	245	188	210	335	601	78	67	168	125	111	95	78
Ruminiclostridium	282	400	91	102	175	20	223	202	95	131	258	218	180	158	167	237	332	211	55	356	169	116	352	298	287	158	236	235	157	607	215	182	337	278	150	276	332	227	111	188	345	570	65	91	187	133	163	83	120
Fastidiosipila	155	264	161	76	208	106	87	189	45	116	169	54	143	280	276	88	233	153	42	242	79	215	214	222	290	150	144	146	92	247	191	204	269	264	189	156	258	310	150	160	291	337	200	209	145	82	174	174	175
Mogibacterium	762	710	173	245	493	245	294	452	196	323	694	413	570	615	526	411	730	349	186	445	304	210	1618	485	1251	416	619	349	400	1010	235	426	537	602	266	443	702	397	391	516	434	792	149	256	323	290	451	257	170
Aminipila	563	575	195	124	583	95	286	450	242	192	495	271	604	414	533	344	440	398	190	514	348	352	688	538	467	377	556	286	415	809	256	205	958	477	102	348	249	275	114	224	435	905	82	116	214	226	161	70	55
Thermaerobacter	236	97	52	37	187	55	63	242	122	40	236	35	306	121	183	94	75	294	48	46	204	36	165	140	88	84	227	50	95	175	41	54	137	165	28	24	62	25	24	43	40	168	11	41	95	46	53	29	7
Carboxydocella	206	126	75	58	105	64	95	231	106	59	148	98	138	191	233	80	199	139	34	77	112	123	142	230	140	100	130	48	50	237	74	59	108	123	74	133	90	96	58	92	116	224	32	44	61	40	61	46	25
Symbiobacterium	413	144	74	79	271	80	107	362	133	56	361	121	401	206	467	230	99	408	96	105	223	62	250	213	145	116	263	100	106	256	119	80	265	220	20	62	66	41	35	49	103	262	21	27	61	64	27	20	93
Heliobacterium	519	231	177	112	368	143	168	768	105	148	409	176	541	317	464	311	256	439	176	172	319	154	355	390	233	187	382	203	158	363	168	64	328	383	109	238	241	158	91	174	272	431	117	102	106	139	58	85	70
Syntrophomonas	102	52	47	17	78	56	44	71	25	24	61	60	81	81	120	63	115	156	23	191	46	48	113	132	92	63	85	61	58	100	37	63	84	146	44	45	62	64	14	64	106	104	13	37	52	18	61	29	109
Syntrophothermus	73	53	31	26	44	71	69	47	52	36	53	56	62	85	55	84	80	85	17	115	70	22	68	107	41	49	60	24	36	62	69	194	97	74	17	44	129	84	59	32	66	102	114	31	52	107	58	9	182
Moorella	232	80	52	44	100	153	55	198	93	47	130	31	205	97	253	73	89	189	66	46	76	40	124	140	89	57	137	45	65	129	55	39	109	162	43	56	54	49	59	54	124	157	37	58	45	44	60	46	57
Ammonifex	159	71	94	25	127	42	59	132	31	28	99	19	136	104	201	22	78	112	20	46	84	85	67	97	51	88	95	20	30	62	61	193	67	188	77	151	97	94	93	103	54	65	76	40	78	93	106	79	93
Thermoanaerobacter	298	426	219	119	321	182	152	252	94	276	298	220	212	376	269	277	471	194	64	458	163	167	417	402	308	204	258	347	224	598	423	403	378	397	247	467	435	338	271	353	494	752	329	281	357	207	308	211	248
Thermacetogenium	244	258	109	40	140	185	73	212	80	87	176	185	190	187	300	86	124	140	45	99	117	61	108	139	121	118	124	82	105	145	75	52	120	150	58	122	52	59	45	52	86	95	105	66	57	42	134	44	58
Tepidanaerobacter	109	104	58	46	65	17	57	81	58	45	105	80	42	88	92	50	114	65	42	132	57	50	127	132	131	76	66	81	54	152	115	74	157	81	76	149	100	133	41	90	127	208	63	34	66	74	36	62	21
Caldanaerobacter	89	94	50	27	73	7	40	70	30	17	109	45	73	44	93	82	128	62	15	52	155	14	80	81	101	33	57	66	64	225	56	38	141	89	28	61	68	42	85	90	98	169	33	30	53	31	71	41	64
Carboxydothermus	84	63	11	18	34	7	23	111	22	24	77	28	35	33	50	58	115	46	15	47	69	15	109	52	45	32	62	31	26	119	37	68	53	50	20	38	50	27	38	41	50	105	33	15	14	28	5	23	11
Thermanaeromonas	60	40	14	17	55	22	26	51	42	42	59	38	42	81	58	26	48	46	10	20	28	10	50	37	54	39	39	26	22	110	19	53	62	47	24	26	79	34	18	27	31	93	68	40	17	16	16	10	68
Caldicellulosiruptor	613	767	314	230	432	131	406	613	162	276	477	343	363	455	408	507	959	441	131	973	358	198	709	631	622	375	456	463	391	1063	526	716	687	650	454	554	582	596	364	666	772	1206	536	498	546	413	452	338	430
Thermoanaerobacterium	493	566	177	215	394	124	292	439	144	255	381	290	311	347	355	313	750	334	132	736	326	99	424	506	546	382	321	348	356	855	416	499	577	541	330	433	433	370	258	425	637	1022	185	143	499	306	232	233	275
Thermosediminibacter	149	84	57	31	124	22	27	117	32	67	109	43	175	112	145	67	109	156	38	33	94	72	100	141	62	74	107	28	74	92	24	83	91	119	34	21	115	58	22	76	50	75	88	69	89	23	100	33	15
Mahella	263	121	60	60	142	52	59	139	48	84	104	93	185	165	253	100	159	130	39	126	91	91	196	218	167	93	120	30	81	151	103	97	142	171	97	137	106	102	116	78	191	216	41	92	99	84	177	87	101
Thermodesulfobium	51	89	90	38	52	44	24	106	22	56	71	61	37	97	78	81	355	50	3	103	28	80	104	126	50	34	31	39	39	112	43	47	86	90	48	78	91	75	61	111	86	127	22	76	32	18	83	39	75
Halanaerobium	108	237	67	58	119	32	79	112	44	43	184	118	90	89	107	95	288	64	42	202	103	15	185	107	165	89	58	144	104	351	111	87	190	158	55	128	229	116	125	89	173	273	56	60	201	68	76	46	40
Halocella	93	216	54	54	114	7	44	82	30	58	90	75	30	108	56	52	93	67	25	97	35	57	120	110	101	96	41	87	90	191	67	45	89	102	21	64	71	104	40	88	123	185	71	71	125	35	76	21	13
Halothermothrix	37	100	47	32	63	26	43	60	36	60	64	37	42	112	89	26	139	43	12	76	43	26	64	99	80	52	33	94	33	153	89	111	102	70	38	87	84	120	61	79	83	135	97	38	45	25	91	27	19
Acetohalobium	76	86	26	31	82	23	66	51	81	37	92	45	57	65	54	64	81	43	35	118	86	29	69	67	87	44	58	42	51	156	56	38	115	54	23	69	51	46	28	42	62	132	49	17	47	29	54	14	12
Halobacteroides	35	81	27	28	56	21	40	37	23	31	48	34	34	33	42	36	97	38	12	37	31	21	92	77	75	41	18	55	73	156	71	43	85	89	40	52	142	60	52	83	65	151	50	24	104	20	29	28	45
Anoxybacter	111	104	53	30	128	30	44	87	30	51	74	73	39	95	66	46	145	38	28	65	62	44	96	60	108	75	41	57	78	132	66	58	106	77	50	90	71	87	17	133	79	171	78	19	33	31	38	20	40
Natranaerobius	73	76	12	18	57	32	30	180	37	32	85	60	65	39	163	62	175	37	6	53	35	16	70	64	72	34	104	52	64	134	64	34	78	65	176	52	77	32	66	42	73	119	31	23	60	30	30	138	31
Paenibacillus	10156	8423	4624	3162	7211	5107	4498	8577	4788	5544	8011	5833	8141	8961	10210	5600	8224	8089	3530	7353	7359	3980	7739	8478	7078	5371	7213	5579	4082	10583	6463	5972	9979	8382	5452	7821	6109	6091	5104	5953	7372	11136	5775	4793	6137	5103	5332	4796	4542
Brevibacillus	957	734	425	291	661	487	386	761	458	558	784	527	792	827	946	451	806	717	303	601	593	302	732	825	673	489	613	472	358	844	726	365	866	749	487	549	431	481	381	477	593	917	454	446	423	267	422	357	278
Cohnella	402	272	204	91	291	179	175	356	126	209	423	234	420	297	408	192	219	351	165	166	311	130	235	257	231	155	265	137	151	264	84	165	374	319	135	213	206	292	172	182	183	440	187	145	141	97	129	138	234
Thermobacillus	354	158	77	81	290	75	127	337	185	74	247	106	436	224	295	190	181	357	156	176	399	54	217	197	195	146	343	108	127	306	83	53	310	389	43	86	95	68	61	98	103	339	31	96	166	74	32	46	35
Aneurinibacillus	226	247	68	98	221	261	134	173	124	99	176	165	144	179	174	154	237	196	56	236	163	70	175	263	221	147	154	150	122	327	88	65	253	208	68	152	157	114	100	128	187	277	101	94	117	80	59	41	36
Bacillus	9322	11403	4526	3332	6894	3889	4256	9115	3887	5598	10371	6025	6039	8384	8409	6025	12404	6053	3758	8603	5833	5078	8805	8197	8504	5409	6955	7284	5190	14289	8762	8779	12458	11078	7035	8640	10628	8750	4954	8411	11661	13245	6463	4982	9225	5442	7633	5739	7497
Geobacillus	711	397	257	200	447	432	271	723	535	197	642	311	528	578	547	539	593	731	310	649	588	193	499	617	412	393	436	346	381	804	278	172	681	604	257	415	326	412	149	422	450	738	267	212	386	189	175	244	239
Virgibacillus	418	731	164	213	391	151	300	413	228	281	518	360	257	412	361	299	792	338	171	619	368	146	561	400	540	276	273	408	319	857	482	375	805	627	392	478	706	461	286	616	631	853	176	382	427	238	410	288	159
Lysinibacillus	429	812	206	185	356	266	166	496	220	244	461	390	322	434	324	363	858	313	195	567	260	265	546	459	565	295	243	344	329	976	476	505	834	603	348	496	606	489	282	513	578	780	279	203	565	257	312	263	245
Halobacillus	247	194	143	92	149	333	309	236	110	236	281	201	144	298	189	173	345	173	96	133	108	128	184	149	236	125	175	252	123	298	380	111	258	336	283	162	229	224	170	178	241	369	271	253	173	109	273	232	246
Anoxybacillus	307	577	126	95	253	193	104	348	108	354	306	246	234	404	253	240	395	232	158	370	194	245	299	406	257	244	264	254	156	551	337	309	387	524	4004	324	362	617	827	637	433	1054	299	219	348	313	587	3723	1169
Oceanobacillus	222	358	101	102	240	75	90	233	129	138	281	203	153	328	156	138	349	176	73	205	136	91	219	205	260	186	141	218	160	443	200	347	373	261	192	381	306	333	204	218	384	485	235	131	346	172	275	143	257
Fictibacillus	166	225	56	43	170	40	82	166	71	87	179	192	87	91	116	193	276	88	87	328	96	31	157	122	158	82	152	122	121	281	97	103	224	181	81	150	198	109	100	135	155	326	34	64	105	53	88	68	34
Aeribacillus	189	205	35	18	84	13	84	94	87	81	103	137	75	106	67	52	130	118	46	135	62	22	103	108	147	86	163	105	76	181	56	77	117	126	41	54	112	119	95	67	206	181	21	61	106	51	48	33	24
Terribacillus	111	130	37	28	91	38	47	142	45	27	81	61	86	70	131	79	100	60	22	135	71	21	77	116	86	70	66	66	63	145	53	32	126	73	35	88	58	62	43	51	70	136	30	22	48	61	34	22	14
Lentibacillus	97	84	19	28	53	5	45	45	77	15	60	66	46	40	54	47	92	41	35	100	76	17	67	117	54	41	95	63	62	70	34	42	89	53	24	42	37	25	23	48	69	77	14	14	30	28	36	13	14
Parageobacillus	267	574	144	111	197	54	109	104	83	174	196	156	187	175	275	245	532	133	271	268	215	212	272	229	243	169	220	148	131	160	371	544	343	192	303	287	98	147	250	183	625	334	343	167	446	208	158	299	196
Paraliobacillus	93	92	12	29	63	28	22	103	12	38	80	41	48	82	49	113	229	46	12	114	40	32	106	144	77	32	46	28	34	108	94	35	91	80	45	57	73	65	70	65	61	159	10	54	52	28	118	39	28
Salimicrobium	90	105	15	14	92	26	39	60	35	42	56	62	80	60	50	83	103	33	11	59	32	32	81	74	84	58	64	44	79	102	44	24	58	47	18	59	51	74	12	19	44	76	9	31	59	28	30	14	10
Amphibacillus	75	146	40	26	34	134	35	64	13	49	84	45	38	90	33	43	85	36	61	71	33	45	71	64	94	47	27	31	42	139	57	36	97	84	29	42	58	57	31	82	136	121	58	27	51	21	38	35	26
Staphylococcus	2755	5059	1114	1658	1754	1311	1123	2324	1107	1868	4736	1942	1351	4149	1817	1467	4741	1617	831	5065	1285	1612	2817	1904	3185	1406	2463	2332	2806	4839	5311	3453	3800	3786	2400	3063	4921	6511	1618	3120	6444	4959	5796	1744	3394	1057	2422	1794	1637
Macrococcus	152	307	134	74	199	68	105	120	61	119	247	165	95	228	118	169	363	119	66	231	90	63	235	180	205	148	143	287	126	315	133	111	286	272	116	247	362	225	120	271	223	349	135	118	196	95	138	64	69
Salinicoccus	83	124	53	31	93	30	43	96	78	24	86	128	53	72	77	63	124	61	34	44	62	37	70	72	94	62	66	44	36	130	49	37	335	74	85	52	45	49	86	53	84	152	65	65	60	32	44	40	103
Jeotgalicoccus	58	80	40	16	46	74	8	89	45	113	58	77	51	87	71	25	82	53	88	62	48	27	59	47	52	56	80	109	57	68	131	65	356	97	153	126	60	38	118	81	77	121	66	62	75	54	45	136	21
Auricoccus	49	67	19	9	20	3	9	71	6	14	55	27	20	17	26	26	89	22	13	17	20	21	45	20	44	14	9	26	27	73	25	24	48	39	17	52	55	26	26	21	64	70	6	13	51	16	28	21	25
Planococcus	954	882	391	243	633	351	358	865	409	510	781	398	636	693	702	453	902	600	270	603	411	390	726	704	701	493	530	348	386	1139	495	451	1158	753	493	628	762	734	419	617	671	977	539	401	597	299	627	374	223
Sporosarcina	476	610	212	176	352	189	217	464	176	338	492	376	329	369	297	234	633	322	188	396	219	171	480	411	435	205	278	455	277	646	366	265	3543	541	369	341	374	382	211	316	362	683	136	149	292	210	309	270	158
Solibacillus	165	318	101	60	217	40	74	157	148	146	170	171	115	265	147	352	353	144	53	166	123	70	173	427	259	182	120	108	238	258	198	170	1537	200	127	176	288	275	66	148	274	364	156	147	152	84	168	83	131
Jeotgalibacillus	140	166	59	45	93	38	107	114	102	54	86	101	53	91	71	59	140	116	27	120	100	32	112	95	173	66	112	98	58	204	83	50	143	117	63	126	111	131	33	104	139	214	45	49	104	68	84	57	54
Kurthia	99	146	70	29	103	81	106	121	67	51	174	79	115	102	141	98	195	97	118	117	80	102	167	131	133	79	73	48	78	232	196	60	350	135	122	205	120	87	74	128	140	235	45	76	116	55	74	101	18
Ureibacillus	117	175	75	49	92	19	66	195	106	90	227	124	92	155	164	172	366	122	41	278	101	31	177	96	125	82	68	60	138	309	144	132	205	136	232	179	258	110	126	127	160	302	28	96	98	62	57	182	42
Rummeliibacillus	54	80	29	23	39	6	46	48	43	22	52	41	20	56	54	33	83	45	18	40	40	18	105	55	71	30	65	48	49	124	55	41	190	80	25	54	70	42	33	173	82	92	40	28	34	16	22	18	35
Paenisporosarcina	47	58	17	2	27	3	23	90	50	14	54	37	33	43	40	17	82	21	12	42	25	13	77	47	45	28	43	31	33	112	35	25	45	74	33	39	51	27	35	88	133	102	10	21	15	12	22	16	10
Tumebacillus	577	254	210	102	336	330	174	517	144	155	393	138	495	366	547	381	317	439	146	182	343	149	275	332	276	186	264	206	137	430	270	294	326	443	148	316	160	219	265	141	276	378	167	114	241	232	213	123	188
Alicyclobacillus	337	138	92	44	286	109	89	330	88	105	392	83	376	248	269	147	217	329	99	100	196	47	244	197	164	120	298	45	93	226	55	74	186	201	22	80	127	53	48	98	136	274	54	47	65	53	73	27	109
Kyrpidia	132	60	60	33	94	52	75	133	89	68	125	88	136	139	134	94	65	128	68	66	103	78	116	91	57	79	96	36	50	120	41	31	106	122	67	130	80	58	108	51	111	108	61	84	97	45	116	45	75
Listeria	633	1093	189	316	565	165	248	616	302	285	668	501	380	505	592	408	1000	450	428	946	673	184	640	725	715	400	357	422	456	1094	345	283	917	614	267	370	1006	487	284	496	804	1036	202	194	476	202	547	198	158
Brochothrix	86	137	75	36	52	46	14	52	33	75	87	67	39	99	65	16	134	41	22	62	36	66	69	74	90	81	86	60	38	123	54	52	84	94	166	124	176	88	91	150	95	189	190	49	49	34	102	171	80
Exiguobacterium	332	448	151	105	212	67	233	207	254	155	285	194	229	322	345	216	364	244	96	323	256	145	327	247	311	202	225	159	195	441	162	160	454	317	205	336	313	287	146	292	289	471	115	165	290	131	243	139	145
Gemella	201	529	105	83	187	49	128	194	129	125	914	200	161	427	156	145	363	161	90	461	150	82	343	247	303	188	77	220	190	360	206	107	377	271	112	165	406	227	211	544	357	384	105	187	226	122	469	94	74
Novibacillus	101	55	35	15	75	34	32	69	19	15	39	21	57	45	42	59	43	90	15	65	82	20	56	41	49	41	77	27	40	93	16	30	99	64	25	52	48	26	37	30	29	111	10	12	37	43	28	16	8
Laceyella	88	21	65	13	28	38	20	103	111	56	60	81	76	43	163	50	44	59	23	28	57	36	36	69	38	31	51	14	21	87	42	25	78	44	34	34	34	64	15	45	19	77	5	50	36	11	65	21	62
Sporolactobacillus	65	87	35	32	61	26	35	60	26	69	115	102	51	114	93	71	90	54	38	62	32	31	59	107	67	51	55	40	53	96	59	43	127	52	35	67	61	101	24	49	78	85	52	37	61	19	21	27	25
Streptococcus	6954	23203	4302	7423	7739	10525	13312	6337	13412	30720	120501	20596	4287	65567	5961	6925	9529	3741	4759	15960	5964	7174	20346	16580	55774	12954	4224	8142	5689	24050	5581	4196	10815	6669	5991	19222	29818	21748	10895	35288	23403	10906	3841	5993	4880	6843	14121	4874	3910
Lactococcus	733	1084	348	244	630	247	536	474	253	498	720	612	371	514	579	2491	1121	402	442	869	369	255	878	426	1044	390	545	877	613	1215	931	426	1256	828	637	1386	1923	686	1036	1032	1287	1572	634	880	835	688	1085	502	412
Lactobacillus	3955	6706	2111	1540	3763	4532	2371	3594	1831	2703	5034	2920	4582	4010	3759	4954	7280	2736	61267	4202	2692	1959	4812	3548	5158	2528	2670	33780	2533	6712	3823	3152	5449	5129	3171	4234	17777	19692	2788	5117	6914	6951	3292	2409	3982	3768	3131	2485	3698
Pediococcus	204	300	202	95	162	104	200	186	96	181	909	227	189	235	241	290	384	223	136	218	78	109	296	178	219	156	138	177	152	482	151	199	317	353	232	232	618	238	230	226	515	528	97	130	261	163	157	201	147
Enterococcus	2825	3989	1107	973	2918	833	1883	2361	1498	1760	2714	2378	3882	2612	2175	4368	3387	1953	1262	3288	2362	910	2631	1723	3664	2011	2127	2108	2391	5079	2300	2130	26814	2711	2115	2521	2620	1843	1541	3372	2483	5685	1335	1260	2410	1715	2172	1743	1400
Tetragenococcus	180	262	58	96	155	35	240	233	63	102	186	143	75	243	146	302	306	118	76	118	113	101	257	286	182	128	125	94	178	399	129	126	272	230	108	205	216	275	114	230	268	451	75	105	226	141	160	90	68
Vagococcus	98	223	37	53	104	7	38	94	59	52	91	104	83	81	107	125	191	90	28	68	60	19	162	87	129	60	56	119	95	218	102	134	224	120	78	119	212	96	46	104	208	258	27	53	100	49	87	43	64
Melissococcus	42	88	12	22	54	17	47	78	17	29	103	52	30	38	24	91	157	24	109	106	35	19	50	64	77	44	12	109	34	99	80	83	71	90	54	46	99	25	41	60	88	144	67	5	53	41	27	38	18
Weissella	268	486	141	109	430	206	362	207	122	198	1135	123	197	725	216	2362	650	125	176	143	101	225	313	500	1964	146	104	130	133	677	122	175	345	300	213	581	33552	193	319	7388	480	793	542	526	172	171	429	133	1160
Leuconostoc	250	411	82	169	250	104	335	212	112	124	381	239	178	278	260	405	487	184	88	364	169	104	639	279	668	183	155	174	238	1164	1064	371	1051	630	229	3730	13956	1880	944	645	2400	3218	270	510	1134	506	542	161	271
Oenococcus	148	182	48	61	105	42	35	122	50	66	125	98	89	159	101	140	167	132	35	111	103	43	129	143	116	98	87	97	87	358	60	96	168	126	60	95	124	148	48	81	184	186	180	67	100	93	121	27	79
Carnobacterium	337	682	105	128	243	176	76	261	167	142	438	236	207	419	239	354	507	184	117	319	179	114	369	237	338	185	181	293	273	665	257	288	459	395	199	307	505	285	170	473	474	578	191	191	396	129	210	158	142
Jeotgalibaca	257	334	79	67	165	59	87	174	82	145	256	154	171	160	133	773	305	124	46	299	151	46	195	140	206	118	117	153	171	425	141	156	290	219	101	264	234	172	73	211	306	347	72	78	152	94	108	84	39
Marinilactibacillus	66	89	50	24	71	54	31	93	19	38	64	83	23	93	60	21	113	47	25	82	40	30	79	58	68	44	26	36	51	137	65	140	121	96	186	136	79	60	51	69	171	127	202	46	77	16	61	185	118
Aerococcus	390	381	202	197	294	160	326	282	125	276	534	347	261	370	339	273	480	266	68	447	168	223	328	359	323	218	215	249	224	477	336	135	401	369	243	290	299	287	262	349	415	481	118	247	296	111	305	188	208
Dialister	2345	413	8180	142	15389	10179	3542	3912	271	822	1124	3417	7242	4478	6594	275	7032	3361	4565	290	234	7149	468	6718	9522	10036	417	189	371	7725	271	2984	3725	553	4284	5528	6810	2067	3964	324	1771	1896	17496	995	232	181	4619	4005	1350
Megasphaera	2404	1253	1210	504	2792	41528	1111	2003	672	780	1721	1030	5503	1975	2410	881	2487	1823	941	796	1066	1598	1497	2409	8710	2239	1449	674	657	1930	805	693	1647	1480	934	1593	1341	1245	980	702	1077	1849	1688	729	807	365	866	832	664
Veillonella	1155	4944	801	576	570	8294	598	2035	920	10296	132888	18543	2213	47172	745	4960	1716	322	2070	30657	3623	2562	5627	3699	6598	24005	362	396	311	5313	838	665	7727	1386	12726	91594	8006	3746	48063	138292	38657	2032	3340	4487	688	2643	5269	11942	281
Negativicoccus	129	83	105	48	298	242	79	171	166	59	159	88	217	166	232	59	231	172	558	63	40	135	83	205	178	183	84	34	42	135	58	94	232	120	71	137	239	86	245	43	115	135	228	73	74	327	82	54	53
Phascolarctobacterium	3192	1692	121	1216	379	1495	149	2086	115	2093	3837	1096	1105	2869	4541	820	2280	896	48352	7954	23772	3150	1904	4578	737	840	1870	810	342	832	2145	193	237	1865	1959	2476	761	1661	1805	1171	1848	2485	203	1346	1824	20269	139	1559	435
Acidaminococcus	2263	958	2104	456	7872	4498	1286	2906	525	799	1686	1877	2641	2023	3253	621	4027	1564	323	391	669	3911	1022	4563	4240	3983	1024	511	527	1829	655	1282	1109	904	1962	1828	1204	1136	1335	629	793	1789	4590	724	708	226	1459	1638	584
Selenomonas	3511	1737	1460	895	3737	5013	1157	2997	1002	1591	2956	1409	4595	2677	3655	1377	5954	2922	1213	1083	1815	2091	2233	3386	3526	2427	2059	1065	1022	2291	1401	2276	2121	2086	1362	1798	1514	1266	1566	1389	1604	2821	1567	1201	1229	933	1382	1176	1129
Megamonas	208	347	119	151	186	71	77	284	50	109	302	148	169	175	248	137	425	109	60	269	117	112	261	206	249	133	223	201	119	360	240	343	266	272	209	229	266	200	211	246	220	479	205	96	187	87	146	158	242
Pelosinus	287	391	93	154	194	81	88	268	87	177	351	136	121	278	273	100	432	145	108	209	142	195	267	305	264	157	177	202	153	398	236	273	233	275	218	291	432	269	287	268	268	477	146	183	180	91	263	170	83
Methylomusa	170	141	70	64	124	43	89	164	61	58	133	85	106	197	184	137	177	118	60	185	275	75	187	181	117	118	158	67	66	234	90	104	148	128	77	82	92	129	67	179	110	243	38	62	170	50	85	64	30
Faecalitalea	4558	10073	1029	797	2891	624	1989	1530	1679	1268	3990	3621	1969	1421	1874	3425	3150	3260	1584	4898	2665	1489	3114	1433	3100	3406	2597	4860	5765	8509	1640	989	4200	3139	1166	3143	3354	1675	1415	1505	2844	4463	723	1299	926	1383	1483	695	831
Faecalibaculum	806	919	299	104	407	252	384	560	305	254	836	580	529	413	701	283	578	622	218	335	376	224	790	479	484	536	580	595	313	699	336	187	995	735	379	586	714	435	255	839	831	900	505	339	406	726	549	412	391
Erysipelothrix	393	581	66	115	344	193	127	237	72	155	658	316	327	243	265	320	620	214	177	377	180	135	614	268	454	207	250	164	319	416	195	190	388	365	139	251	391	182	155	256	423	472	177	138	202	156	210	80	164
Turicibacter	384	673	56	413	170	75	177	169	113	225	177	312	144	301	261	521	804	557	131	475	585	90	349	226	303	1888	328	1057	238	2058	7880	1636	3120	509	1647	244	617	633	2250	162	1885	636	1716	1197	706	1319	13710	1030	668
Erysipelatoclostridium	876	0	0	285	3031	0	489	0	614	0	0	506	495	0	0	1914	614	0	228	813	182	0	0	0	805	0	0	336	201	0	0	0	0	0	0	0	0	0	0	0	0	0	0	0	0	0	0	0	0
Peptoniphilus	502	497	150	176	366	187	194	452	272	166	410	200	346	447	436	344	511	450	289	511	292	118	460	534	455	252	359	228	291	533	287	270	572	452	147	269	333	256	154	299	519	580	128	198	335	192	255	111	121
Murdochiella	512	222	132	78	370	152	214	419	277	95	321	156	417	248	614	249	204	380	134	221	293	104	386	325	298	230	372	128	187	328	121	149	342	275	60	150	126	98	111	112	251	316	92	62	165	178	66	39	201
Anaerococcus	229	270	91	67	184	84	55	167	92	56	243	119	153	191	140	90	328	141	75	271	126	49	217	189	222	117	125	108	144	314	181	175	308	243	79	175	320	205	85	204	337	383	137	89	183	185	108	46	103
Finegoldia	189	437	243	56	177	46	129	323	53	60	284	142	185	147	231	427	564	99	133	417	151	57	274	378	280	172	120	188	224	499	221	215	270	222	146	175	326	166	237	153	288	429	67	62	184	116	100	117	60
Parvimonas	192	356	89	73	171	44	103	165	42	50	327	122	166	180	197	168	366	154	52	533	150	41	306	334	248	158	231	237	173	368	171	163	247	259	52	180	238	161	91	150	462	454	82	71	178	79	62	41	54
Soehngenia	200	137	114	39	201	150	308	162	44	79	137	75	189	136	207	174	219	148	104	177	95	55	131	181	182	187	138	163	98	281	79	97	185	172	128	140	231	93	103	79	238	228	204	36	104	82	126	105	32
Sporanaerobacter	174	276	68	64	142	37	116	145	50	72	151	144	129	122	143	148	227	127	56	214	108	59	149	187	169	115	126	119	138	315	220	115	259	164	117	152	113	162	157	128	220	351	129	93	110	131	103	68	89
Gottschalkia	88	225	48	55	113	14	54	116	49	46	112	77	56	65	113	104	219	85	30	231	62	11	143	134	192	120	84	140	136	324	227	120	222	161	42	221	188	136	136	136	235	371	147	104	159	75	74	25	55
Ezakiella	99	111	67	34	58	63	31	136	24	22	112	95	117	82	182	62	213	69	39	105	47	36	93	105	99	45	64	42	58	127	58	47	81	101	36	64	43	42	43	54	133	172	14	33	54	154	78	40	81
Ndongobacter	339	175	98	62	286	88	223	422	135	41	319	77	428	239	378	197	147	350	62	260	212	33	329	281	219	147	311	82	178	222	102	50	259	292	13	81	129	62	56	39	264	366	62	36	63	65	40	11	11
Limnochorda	221	63	42	38	138	105	44	213	77	51	210	33	217	123	186	103	76	238	70	46	87	39	153	107	90	43	162	40	66	140	48	17	133	125	26	56	46	49	34	79	47	160	24	41	35	53	64	18	18
Corynebacterium	6201	6125	1797	1321	4074	3612	1626	5692	2771	2824	4894	1948	5611	4975	7298	2515	3494	5075	1836	1624	3001	1969	3875	3510	3955	2174	4220	1439	1877	4277	2059	2396	25979	5020	2602	2683	5326	2624	2989	2178	2430	4640	2286	2574	2295	1414	2931	2264	2674
Mycobacterium	1608	715	405	333	1054	780	533	1526	1016	713	1489	508	1781	1263	1497	839	665	1650	505	461	917	431	880	851	681	631	1101	406	515	1213	524	856	1966	1197	402	780	732	628	859	607	778	1478	655	575	428	376	726	379	953
Mycolicibacterium	1153	450	312	242	822	410	413	1044	731	365	1146	383	1246	767	1146	608	423	1254	417	327	690	233	658	636	444	309	862	207	301	742	405	239	1324	717	171	409	392	252	301	327	278	986	417	357	200	193	304	141	227
Mycobacteroides	752	327	92	84	486	869	116	599	147	134	625	201	923	517	956	404	385	728	337	143	347	226	443	525	440	442	475	258	90	205	223	85	759	545	469	214	324	185	383	120	148	253	626	302	222	240	400	380	64
Mycolicibacter	103	74	52	36	79	196	42	83	69	45	111	26	154	61	94	63	36	111	26	34	57	26	66	65	48	37	95	24	32	67	16	9	151	102	10	58	37	31	19	31	77	79	79	48	17	26	24	15	2
Hoyosella	54	34	24	12	63	30	19	43	19	75	77	53	49	116	106	9	51	37	13	41	28	33	33	31	32	58	42	11	14	58	18	66	37	30	64	67	56	79	57	48	42	60	67	71	109	21	162	46	22
Rhodococcus	1420	687	596	332	1038	819	406	1302	822	632	1364	622	1828	1130	1608	857	766	1519	539	1756	1483	511	1014	862	606	556	1069	468	404	831	427	341	1729	1171	605	703	488	589	560	430	633	1232	492	544	607	337	680	584	432
Nocardia	1201	429	312	245	756	367	312	1107	677	286	780	399	1191	744	1131	551	415	1120	348	296	691	334	592	682	426	389	772	238	348	693	204	248	1125	785	179	291	339	359	434	353	438	823	323	297	338	241	405	159	243
Gordonia	755	389	383	151	521	511	235	674	406	358	761	244	835	609	739	411	333	897	498	142	511	255	478	456	320	312	712	350	222	498	204	383	820	508	230	368	303	249	327	306	315	594	372	369	545	354	514	224	200
Dietzia	347	105	128	52	275	424	112	337	170	83	292	53	481	139	409	252	102	388	146	65	163	66	179	221	129	110	229	48	116	204	192	50	404	276	44	157	52	77	104	140	56	240	153	73	41	53	31	36	49
Tsukamurella	256	103	60	52	138	111	66	227	85	119	288	111	270	152	180	80	88	290	35	43	124	94	96	138	94	117	197	23	53	114	42	87	196	206	93	68	72	51	106	31	71	163	14	93	128	38	160	98	11
Lawsonella	121	61	20	10	34	15	13	68	27	25	75	21	68	36	80	39	23	68	113	18	46	25	80	49	51	31	46	11	15	60	9	22	50	44	13	28	26	23	10	33	46	71	11	17	20	36	35	6	19
Segniliparus	71	11	12	7	36	122	17	54	5	15	55	6	85	20	47	28	10	39	21	23	42	15	37	40	20	19	22	5	14	25	8	2	32	36	2	8	12	39	9	3	11	46	4	9	7	5	2	5	2
Microbacterium	1862	638	577	295	1230	1034	541	1906	1088	563	1367	638	2128	1179	2133	1014	749	1814	835	355	867	441	1170	1060	806	541	1354	497	527	1077	805	334	5637	1464	358	599	694	441	667	717	505	1307	663	700	547	428	507	349	393
Agromyces	355	233	259	61	356	438	172	347	138	110	344	164	462	261	367	221	238	381	156	97	267	141	172	220	205	138	251	228	98	243	127	118	790	433	121	209	170	202	104	214	171	373	175	142	261	57	331	133	111
Leifsonia	331	117	62	46	215	183	91	315	105	61	325	47	386	187	337	195	164	308	178	72	125	72	137	192	117	108	246	61	90	157	93	31	2770	277	89	73	87	47	135	77	110	299	243	74	75	40	237	48	36
Rathayibacter	308	87	195	49	171	129	91	265	166	96	198	185	327	184	283	174	171	301	56	98	152	83	130	179	124	97	224	54	57	152	93	98	428	207	72	83	110	68	187	103	117	266	84	87	72	85	141	69	198
Plantibacter	241	36	14	29	49	28	19	412	89	8	75	16	218	93	251	46	57	63	29	24	49	11	98	170	44	30	45	15	54	56	20	45	180	405	5	12	21	13	31	27	14	99	19	18	15	25	8	3	6
Clavibacter	226	77	67	25	193	79	69	235	123	46	195	40	277	140	193	121	90	238	92	39	89	61	107	118	93	78	150	30	64	222	35	15	378	144	47	47	61	40	39	45	48	233	70	36	48	20	46	31	53
Cryobacterium	215	129	106	72	212	160	52	183	85	175	226	74	257	262	220	122	154	247	136	35	110	100	171	128	123	119	202	154	75	119	151	49	430	208	59	158	149	185	102	103	139	162	178	220	93	102	103	41	146
Curtobacterium	218	90	90	41	192	247	53	184	81	74	215	69	233	304	184	101	153	272	93	47	107	104	132	101	115	105	187	39	47	106	138	313	577	239	94	120	205	135	139	198	202	193	120	155	120	185	245	72	326
Microterricola	185	79	49	17	108	45	73	171	135	28	101	85	201	95	227	116	62	165	67	35	93	28	101	84	85	62	101	37	48	72	39	24	369	127	11	41	41	14	67	54	27	154	16	61	117	14	34	9	12
Salinibacterium	159	64	36	16	82	115	13	182	49	82	59	54	216	71	251	21	67	63	26	6	28	8	52	97	42	21	40	6	43	28	15	38	149	134	24	48	85	43	30	31	24	60	54	40	80	23	7	23	47
Agrococcus	164	60	40	24	115	47	49	178	62	19	197	39	230	119	156	106	55	186	65	28	62	22	103	80	52	47	122	29	48	81	42	25	447	150	13	29	47	33	43	105	15	168	43	22	20	26	38	16	8
Frondihabitans	123	42	49	18	79	18	32	101	90	28	106	18	144	66	84	89	34	97	37	23	84	18	54	61	46	34	74	29	35	67	18	9	179	69	23	21	24	7	24	44	30	76	14	21	42	14	30	23	9
Leucobacter	129	44	30	24	113	59	42	127	90	20	75	36	146	94	87	87	63	169	72	32	83	54	100	69	71	53	76	20	22	97	15	18	455	98	10	41	32	22	27	21	27	98	18	16	18	18	18	11	5
Aurantimicrobium	79	140	118	29	97	148	28	85	33	100	78	34	61	93	112	35	100	84	56	20	41	153	50	67	52	82	38	29	14	69	172	162	125	72	111	229	87	178	198	59	98	87	6	128	289	23	178	97	142
Rhodoluna	50	17	38	19	24	14	11	42	12	32	88	15	22	51	62	13	26	39	1	6	4	33	42	35	27	11	40	16	8	36	13	4	32	28	26	25	11	12	5	32	70	78	9	34	42	13	56	39	11
Candidatus Aquiluna	17	18	8	6	21	6	5	25	10	6	15	4	10	12	8	17	13	29	15	10	4	4	26	8	14	7	12	1	5	24	7	1	16	14	2	6	12	6	2	12	5	5	4	1	19	5	2	3	0
Microcella	68	35	32	11	48	14	8	32	75	16	90	14	78	78	63	33	14	61	26	11	38	9	45	28	23	19	41	7	21	30	10	5	99	47	4	23	11	5	29	8	8	43	22	24	11	12	8	2	1
Lysinimonas	53	14	8	16	34	7	4	65	96	4	56	23	71	27	40	46	23	96	10	12	27	14	42	20	19	10	47	13	15	44	15	8	163	43	2	18	6	11	27	12	7	45	13	9	9	9	6	2	3
Mycetocola	52	35	47	25	37	35	28	44	45	34	73	73	66	61	60	34	17	51	19	29	55	28	24	18	22	26	29	19	18	27	10	11	93	67	46	22	9	28	15	71	27	42	9	44	11	7	50	45	130
Gryllotalpicola	51	38	28	11	22	18	17	72	21	6	87	17	75	57	37	29	33	120	30	13	27	11	27	37	31	31	42	26	29	36	15	1	117	58	2	17	17	7	12	10	31	30	24	17	34	11	17	4	9
Cnuibacter	161	44	44	20	81	117	20	180	77	21	216	7	133	136	148	49	38	224	48	35	100	16	130	105	35	73	131	34	26	139	22	7	257	161	25	78	17	62	32	42	22	154	62	73	33	39	16	24	11
Humibacter	122	69	20	17	162	62	23	55	13	30	23	25	213	105	101	103	65	109	129	14	62	42	77	65	87	18	43	15	74	29	25	17	181	132	0	21	34	0	27	17	24	98	20	22	57	7	18	2	6
Pontimonas	12	6	14	4	13	15	9	11	20	5	20	15	33	12	12	12	14	6	0	9	9	26	18	15	16	16	4	5	3	12	2	0	35	10	4	1	22	3	6	15	8	14	4	6	5	7	3	3	3
Arthrobacter	1347	559	450	232	885	626	377	1054	649	594	1038	462	1252	1011	1156	647	599	1246	324	354	775	376	747	685	517	415	925	308	372	873	539	410	20430	1037	347	467	491	515	592	665	380	930	590	548	473	535	656	276	446
Rothia	1018	417	418	253	1069	607	270	796	1094	1252	5334	2539	3405	1868	432	515	295	506	897	306	224	403	1424	748	3138	1668	302	236	418	684	125	310	612	469	355	714	278	349	737	1505	1016	365	213	300	72	168	563	295	188
Kocuria	540	153	90	91	370	269	119	505	172	82	480	95	616	312	389	234	195	1179	203	114	255	118	313	274	202	140	394	111	152	303	146	95	1333	443	52	138	135	102	208	241	166	292	214	131	124	69	219	49	61
Pseudarthrobacter	335	118	103	57	242	103	71	248	118	63	322	216	301	241	353	176	134	286	111	86	195	58	173	167	156	106	167	114	114	190	118	30	1513	252	68	91	70	67	104	101	58	295	121	126	62	65	149	45	36
Glutamicibacter	290	98	57	67	190	210	96	238	110	84	221	130	248	157	308	92	99	280	122	39	122	100	146	213	94	89	156	56	65	178	119	22	7456	164	108	169	82	93	84	133	119	181	30	60	102	51	74	98	52
Micrococcus	161	74	54	25	144	39	41	140	69	35	151	37	224	120	196	89	70	219	60	23	116	17	104	85	52	49	128	20	46	93	59	10	608	121	6	49	26	13	29	60	37	93	64	102	41	13	26	13	19
Sinomonas	106	32	22	5	80	14	15	138	35	14	53	13	128	58	161	25	41	92	37	12	44	16	39	79	30	21	76	11	46	45	75	7	1385	147	1	36	22	6	48	47	15	84	17	68	14	12	30	2	19
Neomicrococcus	106	21	62	29	47	21	1	171	20	31	87	47	125	73	193	38	162	43	14	17	14	45	71	111	32	25	37	8	31	26	22	21	156	81	29	19	49	62	47	62	48	102	16	28	21	14	12	24	23
Auritidibacter	71	20	16	17	19	25	3	23	16	37	21	13	36	12	59	13	14	17	19	2	10	22	10	18	29	6	25	13	5	15	12	0	68	35	30	52	2	44	12	17	8	20	41	52	8	10	44	15	45
Zhihengliuella	113	50	21	8	79	68	35	72	9	12	39	57	88	78	79	35	26	159	10	12	61	12	61	55	41	41	92	35	33	61	26	7	170	92	14	24	6	20	16	55	33	72	26	18	14	20	23	2	12
Psychromicrobium	31	30	8	10	38	10	11	35	20	5	45	11	33	22	30	20	34	38	13	47	27	9	29	27	18	7	32	5	9	18	13	3	51	20	11	53	11	5	112	8	14	23	3	9	7	7	80	9	37
Renibacterium	19	15	14	3	28	8	12	35	3	6	21	10	22	17	19	20	10	29	12	4	9	8	20	24	17	7	14	4	12	22	4	6	38	13	2	9	16	22	21	9	8	27	12	4	24	4	5	2	8
Paenarthrobacter	57	27	7	0	23	32	49	85	67	7	54	29	92	16	75	77	27	116	43	43	43	29	47	86	16	46	44	3	38	38	4	2	150	30	9	18	0	12	3	7	4	69	1	19	13	3	13	17	0
Brachybacterium	551	234	183	131	379	169	209	559	285	133	495	193	588	302	570	289	172	660	268	135	276	98	305	308	228	184	381	151	154	340	207	82	7829	364	71	243	114	116	332	257	213	372	127	300	133	120	180	82	146
Devriesea	52	32	14	20	40	24	30	36	24	16	50	7	45	53	38	14	15	70	18	12	13	9	18	30	21	16	31	57	11	29	103	34	43	32	85	30	32	42	43	11	24	38	51	53	92	33	55	78	21
Dermabacter	160	46	126	32	90	79	36	113	16	66	99	17	165	209	157	30	102	111	23	27	39	79	74	131	48	17	130	12	34	99	15	49	73	109	90	70	62	36	36	39	80	284	33	94	130	14	32	63	117
Isoptericola	212	77	33	17	164	87	35	221	40	57	143	38	250	115	241	89	51	144	84	29	88	57	83	86	65	71	156	30	61	94	26	48	200	96	19	31	39	21	49	55	30	122	17	43	21	19	114	13	14
Cellulosimicrobium	184	63	71	19	140	135	61	164	104	28	188	90	210	96	127	133	84	227	42	28	140	41	131	97	102	60	123	48	60	92	36	11	243	152	35	42	43	45	42	56	67	175	28	60	50	33	76	18	11
Xylanibacterium	115	40	27	14	62	16	29	106	27	24	186	19	180	87	155	77	50	195	23	22	89	18	60	49	76	32	56	58	33	73	21	6	107	102	5	32	22	13	15	15	73	89	16	10	56	24	19	3	2
Xylanimonas	102	22	11	5	49	6	4	81	12	11	82	30	63	110	73	32	10	71	14	5	43	7	50	17	22	26	55	6	13	38	10	8	92	66	2	18	22	6	13	15	7	75	6	8	5	10	5	0	6
Xylanimicrobium	94	24	8	17	52	212	21	78	136	11	105	10	120	44	69	47	22	63	28	29	72	2	48	50	34	20	68	16	20	56	12	21	86	50	4	14	12	39	20	23	29	69	5	4	12	10	42	5	4
Janibacter	122	36	20	17	72	31	36	112	46	25	115	40	95	130	128	59	64	117	12	34	76	30	56	113	48	34	104	38	42	68	34	11	695	140	30	36	36	27	62	116	32	83	100	30	45	15	51	29	35
Ornithinimicrobium	96	34	22	11	117	15	17	107	25	7	113	12	129	64	76	67	21	108	51	48	103	6	58	39	38	34	98	8	40	51	18	4	194	79	0	23	5	5	47	90	36	75	28	18	27	15	23	2	5
Intrasporangium	106	68	43	21	101	73	37	87	50	43	96	29	113	78	81	50	45	111	66	25	69	32	49	51	69	58	118	33	38	69	31	17	238	73	3	27	26	22	42	42	32	97	53	17	19	15	61	7	23
Arsenicicoccus	79	50	15	17	89	24	27	102	67	24	82	23	141	49	76	44	28	125	32	18	41	14	83	46	51	26	96	8	26	62	15	6	150	91	10	20	4	8	26	78	9	72	22	23	18	17	23	13	3
Serinicoccus	65	42	17	13	74	20	29	65	28	20	69	43	99	51	76	25	43	72	25	17	38	29	37	45	25	30	52	15	48	42	13	18	171	46	23	11	8	9	43	81	21	72	48	49	12	8	51	12	7
Phycicoccus	37	17	36	20	38	26	21	41	36	75	104	56	113	45	46	24	36	55	20	18	38	27	30	22	27	32	33	11	17	33	13	8	269	50	26	63	44	23	62	38	15	68	37	36	34	10	53	25	108
Brevibacterium	548	186	131	95	426	243	119	436	263	191	545	207	658	417	366	274	250	505	157	160	307	124	350	289	230	161	349	109	131	278	172	221	2534	497	167	263	143	127	237	140	270	486	167	242	166	193	358	139	294
Cellulomonas	366	113	87	78	237	332	56	348	114	121	315	125	369	249	392	155	157	330	81	67	291	115	237	180	174	105	242	51	107	199	60	118	536	296	126	79	92	97	122	88	135	257	122	136	64	36	199	117	116
Paraoerskovia	72	42	12	16	64	93	13	83	20	3	86	10	94	46	72	40	24	68	23	8	31	6	28	28	34	17	35	7	13	41	12	5	76	58	2	18	6	40	14	11	11	51	13	15	3	12	43	4	1
Luteipulveratus	77	27	8	13	59	27	20	118	33	30	71	9	106	60	131	33	25	84	36	11	44	13	38	77	37	22	36	7	26	35	23	3	138	82	41	9	11	8	17	31	10	81	23	10	13	14	11	39	10
Kytococcus	112	34	32	10	105	16	29	76	32	16	141	17	136	47	149	49	26	116	37	12	46	12	74	61	45	41	61	28	28	67	28	5	144	86	2	27	17	3	14	32	65	81	21	18	37	7	13	2	5
Dermacoccus	85	37	30	24	83	24	25	87	62	10	80	91	101	67	64	67	27	121	40	17	62	70	47	49	58	26	89	15	21	63	24	9	113	54	10	13	20	16	80	30	316	107	34	18	13	16	46	14	7
Miniimonas	144	22	22	26	98	28	13	51	32	33	68	24	93	66	70	44	25	95	15	14	106	21	50	35	32	34	87	22	21	51	57	39	131	85	19	42	28	15	75	74	71	133	134	51	43	80	59	29	152
Beutenbergia	93	20	20	8	71	27	23	48	65	42	48	9	85	45	93	51	37	128	10	19	30	24	47	33	30	24	54	9	22	34	10	2	110	48	8	17	11	8	32	34	15	85	22	30	9	13	11	10	14
Austwickia	114	33	13	14	62	34	27	140	56	15	90	43	132	44	158	19	47	90	9	44	38	16	71	55	19	24	55	21	23	76	12	7	85	73	5	15	40	10	13	19	32	38	40	10	11	11	27	5	5
Dermatophilus	39	44	10	18	16	8	10	41	72	24	31	52	52	37	33	43	19	27	27	10	10	22	30	35	25	16	19	12	14	23	5	2	20	23	17	19	12	26	33	16	13	27	5	6	29	5	18	16	15
Georgenia	92	17	14	14	68	184	37	85	29	20	102	18	112	61	165	69	36	120	49	14	19	18	45	72	50	35	61	33	24	46	28	4	121	55	12	27	13	27	23	19	22	78	33	17	9	12	65	10	30
Sanguibacter	69	44	11	5	54	11	10	63	131	14	55	16	72	24	79	55	14	121	33	25	42	10	52	53	26	17	78	19	29	48	20	16	107	45	13	25	13	8	13	47	13	83	13	11	18	15	14	16	10
Tropheryma	15	6	15	1	6	0	0	11	4	2	10	2	8	9	9	5	12	8	3	14	5	2	6	27	7	8	8	8	3	17	1	9	7	5	8	6	10	5	5	641	8	10	16	0	9	0	0	5	0
Jonesia	16	18	19	15	62	31	16	27	12	16	35	10	31	26	48	16	32	55	22	7	25	4	18	17	36	21	24	4	8	32	9	13	146	44	12	45	42	51	36	15	4	40	19	30	4	16	12	6	20
Streptomyces	12082	4345	3337	2097	8348	5436	3359	11542	6206	2905	10473	3527	13584	7811	11784	6458	4616	12838	3822	2810	6481	2495	6502	6506	4786	3653	8790	2851	3398	6895	2706	2415	11320	8685	2259	3540	2893	2629	3478	3212	3098	8782	3067	3149	3245	2727	3132	2064	2782
Kitasatospora	516	207	107	83	358	87	99	500	195	59	283	134	487	270	446	223	176	516	205	128	386	46	306	223	180	161	350	83	136	279	105	56	525	365	48	211	175	109	73	90	103	348	60	90	140	90	93	43	118
Streptacidiphilus	134	47	26	22	106	51	60	112	59	71	150	150	228	119	194	85	54	166	61	16	85	48	79	89	63	63	110	25	44	117	23	16	110	109	24	32	33	55	84	55	26	103	38	26	11	26	49	20	77
Bifidobacterium	6464	3630	12848	1253	12687	9278	49068	33028	2912	4545	6721	241474	62047	4081	5352	261793	3183	80270	141998	120250	39980	6972	4150	3481	3288	49521	4606	480622	36865	7951	7218	3493	10325	8626	3052	3439	31938	10464	117792	2427	21507	6347	28184	5042	3897	24586	2507	2827	12744
Parascardovia	213	33	47	25	105	27	34	120	56	16	111	77	154	104	109	44	92	152	68	19	87	20	103	84	80	52	76	35	88	87	21	53	119	86	25	40	28	37	17	18	18	80	62	24	14	17	12	22	43
Gardnerella	134	103	131	63	107	92	147	120	39	104	95	134	98	135	166	137	243	80	20	58	78	104	104	110	110	80	100	37	67	146	67	90	118	137	121	184	126	151	200	92	258	209	114	114	217	22	158	104	180
Scardovia	47	51	32	28	34	14	113	38	26	15	38	32	38	26	41	51	48	48	54	29	53	17	56	29	38	40	57	36	22	296	17	22	75	54	11	87	51	19	52	35	58	84	74	31	49	79	31	17	155
Tessaracoccus	746	290	161	85	455	164	178	585	192	182	583	122	721	393	699	306	274	652	190	142	384	201	355	374	266	166	444	114	173	301	73	92	576	402	131	227	155	183	242	180	177	443	91	238	169	86	252	130	72
Propionibacterium	668	263	157	140	578	485	195	627	187	281	562	165	647	368	745	243	268	468	283	99	307	200	345	264	298	308	473	208	156	302	366	405	453	504	312	369	248	273	153	235	351	568	218	356	271	311	688	280	224
Acidipropionibacterium	454	191	121	55	273	466	143	365	237	111	339	87	453	277	333	242	127	464	126	90	306	98	256	230	187	128	463	62	133	327	68	83	287	320	35	86	98	106	114	131	70	278	53	99	55	79	80	39	55
Pseudopropionibacterium	210	82	30	14	63	59	30	143	98	23	70	59	152	91	226	64	56	134	30	46	64	17	90	70	100	47	98	48	60	141	29	8	92	90	16	54	109	27	75	41	47	98	16	32	55	29	31	14	6
Microlunatus	208	72	69	73	153	114	72	171	94	147	178	45	210	136	168	85	82	253	84	31	150	58	116	83	76	75	183	98	44	116	107	100	280	125	103	128	46	73	95	92	92	206	161	81	79	128	63	98	78
Cutibacterium	243	111	111	62	142	206	94	177	140	158	211	127	276	224	247	116	124	204	73	36	109	49	148	107	150	99	151	103	62	180	65	182	353	277	239	141	349	174	235	180	208	268	40	317	156	129	154	241	261
Propionimicrobium	136	33	12	15	52	9	26	64	85	33	54	9	48	22	37	18	20	50	28	100	80	4	29	30	32	13	40	54	28	40	12	13	25	17	3	21	15	12	35	50	7	50	52	7	10	17	8	4	18
Auraticoccus	99	34	12	20	64	15	27	68	23	20	89	38	121	45	78	35	24	88	11	16	36	21	71	52	26	18	73	11	19	32	24	4	139	59	7	11	29	15	25	21	10	67	8	22	23	18	16	6	5
Nocardioides	645	171	141	125	434	183	122	709	243	122	578	153	747	476	793	308	226	601	133	117	278	165	337	411	252	176	424	72	164	372	142	249	1612	503	135	168	103	155	298	281	194	486	419	242	280	155	370	137	273
Aeromicrobium	294	154	90	41	260	89	80	346	205	52	332	105	365	215	330	237	144	452	134	80	226	34	199	213	126	111	233	132	125	215	59	17	538	253	35	108	68	118	68	122	59	288	95	109	101	60	60	21	21
Friedmanniella	206	99	73	27	158	77	59	158	96	82	199	100	207	134	128	160	98	217	90	50	85	87	83	84	80	45	162	50	63	108	26	10	428	210	42	56	41	27	81	45	52	185	47	59	94	33	97	37	96
Marmoricola	134	35	20	7	49	57	15	150	20	14	92	20	116	51	175	50	30	129	18	12	62	14	60	95	34	28	52	12	23	60	26	9	370	62	3	25	18	12	23	58	22	83	93	28	77	18	58	3	40
Kribbella	120	45	37	28	85	51	33	63	41	62	89	29	138	104	86	51	36	124	17	26	90	52	73	50	53	45	113	27	34	64	46	86	173	75	29	45	41	74	128	47	39	68	91	65	59	98	93	28	169
Pimelobacter	127	57	21	13	93	133	33	115	40	7	74	38	160	103	109	59	37	130	57	26	69	16	73	90	48	37	83	26	45	88	28	6	288	100	9	18	22	29	29	72	45	108	40	17	32	23	43	13	14
Actinopolymorpha	113	46	41	21	45	70	49	105	31	35	128	47	115	63	138	54	39	96	48	42	61	32	55	75	47	55	74	23	37	65	19	9	117	74	5	17	17	14	12	8	16	75	9	21	19	14	42	1	5
Micropruina	134	67	78	37	103	52	28	94	76	31	101	35	121	153	202	62	123	165	70	10	50	23	67	65	69	30	101	17	14	60	16	17	127	112	47	107	54	64	23	86	29	139	69	48	10	17	23	56	5
Amycolatopsis	1089	336	213	145	683	578	281	941	532	203	780	290	1129	636	1134	556	334	1157	364	201	599	153	587	610	384	290	803	220	298	596	238	147	1070	860	83	243	319	222	247	240	246	756	173	250	216	158	138	86	107
Pseudonocardia	667	217	118	101	447	341	175	632	341	101	509	166	684	468	684	297	201	665	226	108	327	100	336	397	217	202	440	152	219	371	130	253	794	479	102	169	140	121	273	211	183	604	238	150	340	76	211	74	332
Saccharomonospora	351	110	73	44	232	125	128	340	182	98	253	162	306	211	334	190	146	301	103	104	224	71	142	173	130	136	242	67	76	149	81	44	348	217	50	90	97	81	203	154	74	245	63	120	126	130	133	54	233
Actinoalloteichus	309	176	71	59	244	142	66	308	137	66	339	129	399	274	299	186	112	447	170	615	378	68	217	163	147	116	383	59	106	248	112	38	350	243	29	81	67	145	152	85	117	307	45	93	68	64	77	45	76
Actinosynnema	234	65	59	59	163	29	60	158	259	19	165	93	216	104	159	115	78	276	35	51	81	42	114	100	96	57	136	45	55	143	30	35	176	119	20	58	52	26	30	26	94	158	60	23	36	30	31	22	13
Kibdelosporangium	147	65	20	33	104	38	30	143	27	33	149	34	172	115	215	70	76	105	59	65	112	54	62	88	72	51	96	20	29	82	58	18	119	166	83	78	41	31	109	62	36	102	24	59	39	24	58	63	10
Kutzneria	149	46	57	15	83	38	64	156	47	68	141	119	200	97	264	66	56	179	36	53	64	36	95	82	52	39	88	40	31	65	69	55	119	100	10	61	29	38	86	31	38	115	13	64	43	18	60	16	40
Allokutzneria	142	53	33	21	113	37	35	114	110	17	119	31	160	74	98	95	75	172	31	54	76	7	63	52	54	41	102	19	47	69	6	17	142	89	16	20	34	57	31	20	13	108	20	49	18	19	18	5	25
Saccharopolyspora	132	73	20	15	111	42	31	122	103	24	81	48	175	107	93	82	58	190	18	33	46	40	38	42	57	38	80	9	30	79	11	5	138	147	15	40	25	30	37	26	43	87	29	30	17	10	27	10	25
Lentzea	125	57	43	16	106	150	23	155	74	30	166	54	156	92	107	111	63	176	38	28	118	47	66	70	51	33	79	25	35	76	22	13	152	86	45	35	17	32	48	21	44	129	11	20	20	17	23	26	38
Saccharothrix	121	46	17	18	86	35	28	112	30	14	87	18	120	64	81	75	36	128	38	26	55	13	63	50	27	23	93	17	30	82	23	7	161	80	14	21	14	10	36	15	15	101	17	20	35	24	15	8	5
Prauserella	103	62	21	20	71	38	9	84	46	16	127	14	82	66	137	21	76	83	20	14	17	13	39	38	30	20	67	19	26	65	106	6	76	72	75	29	17	25	90	39	41	66	4	125	30	13	79	47	82
Alloactinosynnema	98	42	29	14	94	20	26	79	44	19	67	20	141	59	92	53	44	134	54	23	35	23	47	66	49	47	59	9	18	58	44	131	130	92	14	25	28	39	61	70	32	126	136	19	43	115	37	18	129
Actinomyces	2281	1144	343	352	1378	1171	553	1686	880	936	1882	1499	2287	2263	1559	1435	823	1680	664	738	1301	408	1840	1041	1798	834	1518	880	829	1596	381	361	1201	1240	673	550	1290	598	756	1416	704	1295	382	455	559	354	627	572	452
Trueperella	488	112	58	86	261	89	102	356	131	69	283	86	380	196	433	181	135	343	91	47	196	82	225	234	163	90	595	65	117	139	67	81	216	225	130	106	138	98	19	123	91	199	39	76	118	83	30	92	10
Schaalia	339	374	85	102	276	169	122	143	153	218	335	205	191	658	139	392	127	232	124	201	306	63	426	158	727	156	352	307	180	315	137	31	197	213	76	154	307	80	194	492	128	223	20	122	50	68	154	81	9
Mobiluncus	349	37	56	15	27	41	20	50	13	113	101	29	45	73	48	63	30	46	449	17	37	27	48	32	147	49	43	7	14	29	30	17	27	33	33	33	36	73	64	7	82	46	32	53	18	20	71	37	41
Flaviflexus	192	44	52	24	85	52	51	171	66	35	124	35	252	150	205	38	56	141	118	20	37	19	83	122	55	33	111	31	55	73	19	17	112	231	34	47	39	22	49	34	34	138	24	86	25	30	49	24	17
Arcanobacterium	194	94	69	50	63	39	29	96	104	129	73	46	147	107	83	72	85	68	21	50	94	48	122	132	79	37	81	116	37	97	154	80	110	140	118	108	104	54	37	72	97	165	108	119	39	75	78	101	10
Actinobaculum	57	33	17	12	37	106	28	50	44	29	77	28	63	54	44	16	24	60	20	20	40	10	33	40	30	22	40	47	20	77	10	11	46	52	28	47	17	69	35	39	15	50	33	25	35	18	8	20	34
Actinotignum	46	27	10	10	28	6	23	44	72	10	38	13	51	39	42	33	19	82	14	22	20	3	37	31	18	16	49	23	19	61	10	33	53	43	2	20	20	4	37	14	6	50	3	6	19	12	19	1	0
Micromonospora	1559	662	446	292	1239	634	490	1568	839	585	1574	562	1877	1108	1728	785	633	2068	783	445	873	346	1021	785	642	527	1341	505	467	977	407	405	1940	1119	337	541	486	388	544	511	402	1335	627	504	553	320	502	325	554
Actinoplanes	1022	368	282	186	620	658	239	1130	545	309	805	285	1089	563	967	516	415	964	326	293	476	217	563	650	439	263	836	236	271	596	321	225	1769	900	295	232	353	304	373	322	283	756	401	398	315	137	476	254	272
Plantactinospora	301	99	68	44	166	62	52	187	82	71	216	128	299	196	196	151	108	267	109	63	89	70	136	139	163	87	189	47	71	132	49	55	341	189	82	152	67	69	201	103	117	230	73	102	83	161	225	91	244
Salinispora	134	30	27	15	83	27	27	100	33	23	102	29	139	70	95	53	49	153	23	46	85	28	73	76	50	35	98	21	45	72	21	17	124	83	18	58	33	54	21	86	43	100	103	45	18	28	27	11	31
Verrucosispora	139	22	17	11	55	16	24	125	127	25	92	55	87	44	194	73	41	121	24	35	41	20	58	95	41	39	51	14	32	82	13	13	76	49	20	24	7	39	15	8	27	74	3	39	18	14	14	17	23
Streptosporangium	319	91	66	43	226	205	75	331	161	65	272	94	395	147	299	189	126	350	107	85	221	37	223	170	130	106	258	89	87	165	98	162	359	244	327	111	105	71	96	73	74	242	25	100	247	43	74	240	104
Nonomuraea	264	103	90	37	229	130	78	215	215	102	226	185	317	276	204	151	120	331	117	47	147	108	116	140	105	138	254	57	81	188	63	187	315	197	99	165	184	131	162	103	217	181	189	176	187	41	183	124	149
Nocardiopsis	384	193	97	88	264	174	112	369	142	143	320	178	384	236	516	196	200	455	140	93	156	96	225	264	310	118	292	81	129	248	73	71	345	334	89	147	525	76	93	126	91	277	45	128	106	56	146	84	116
Thermobifida	42	26	16	8	55	70	9	55	50	15	32	17	80	30	38	24	24	64	17	13	48	6	41	40	36	11	67	20	30	49	9	6	68	33	5	10	14	9	10	11	15	25	4	6	21	11	9	1	3
Actinomadura	155	75	19	27	131	24	38	135	51	28	154	40	182	90	169	118	44	194	27	27	99	32	102	93	56	44	143	24	56	115	10	3	140	87	12	34	12	19	24	13	30	98	13	11	18	22	18	11	5
Thermomonospora	114	53	33	21	114	49	43	127	67	34	121	47	150	64	140	62	67	149	33	97	100	31	105	68	71	60	102	30	23	81	36	15	115	79	5	35	17	20	18	52	37	87	41	9	138	21	46	7	2
Frankia	632	229	164	77	478	256	169	576	358	163	486	202	686	377	522	407	226	695	190	123	362	182	377	319	191	193	403	99	204	369	173	149	556	437	103	241	232	120	170	144	223	459	192	132	87	103	210	86	62
Jatrophihabitans	88	15	19	18	41	16	60	48	49	9	49	15	91	23	196	40	29	57	12	17	43	20	40	56	31	11	34	3	23	32	9	11	61	77	3	6	11	4	14	7	12	54	13	3	15	11	3	8	1
Modestobacter	115	39	12	9	88	16	36	68	21	55	90	24	109	52	82	37	42	96	26	31	52	16	56	42	32	31	87	13	24	46	30	10	367	63	73	26	12	29	45	22	22	145	29	21	37	19	74	74	31
Blastococcus	106	44	14	15	80	7	23	106	57	15	77	14	128	38	51	41	16	106	17	29	36	14	71	34	41	22	67	24	19	61	37	15	342	44	5	17	11	14	42	46	15	114	17	22	66	25	63	14	5
Geodermatophilus	107	26	13	14	75	19	22	121	21	24	67	13	153	73	133	60	29	64	29	9	42	10	65	30	30	26	68	7	18	98	20	9	424	57	13	11	10	12	48	65	18	125	29	34	56	21	91	14	10
Nakamurella	285	70	88	32	203	222	45	284	85	30	272	98	327	208	317	111	132	302	73	44	117	57	185	174	91	90	218	59	75	181	27	98	356	170	16	103	49	91	119	100	87	202	49	89	72	103	139	16	81
Jiangella	266	125	67	43	210	177	80	293	171	91	247	90	305	182	269	177	81	277	153	94	161	36	152	152	112	77	201	92	69	205	73	42	303	199	44	93	52	53	89	68	53	243	38	67	63	69	37	57	28
Candidatus Planktophila	191	190	127	84	138	119	80	392	73	97	154	124	136	212	152	124	422	128	89	150	88	137	134	203	128	77	156	145	103	287	163	287	175	219	185	216	278	171	322	173	239	277	230	114	284	210	276	174	217
Candidatus Nanopelagicus	23	31	4	12	22	32	6	38	5	20	38	31	13	72	27	12	46	20	13	20	10	14	33	23	43	10	12	12	13	60	31	36	40	55	18	36	23	34	6	23	64	59	28	23	27	11	10	8	22
Stackebrandtia	177	54	25	19	119	27	53	146	117	19	117	64	139	80	160	87	49	152	47	34	109	25	59	87	54	35	119	52	29	118	23	44	106	75	7	27	34	14	44	13	60	85	12	10	22	24	21	11	27
Catenulispora	139	63	36	21	105	257	28	131	124	34	112	37	116	77	115	97	66	200	34	43	133	46	98	103	53	50	163	31	32	91	31	17	165	175	12	25	18	44	61	42	44	97	24	45	37	17	34	20	16
Kineococcus	149	58	36	26	90	24	26	113	102	28	137	27	197	78	137	53	45	143	23	38	66	41	84	81	42	35	163	17	34	89	33	7	155	84	186	56	25	39	26	60	28	99	13	44	28	17	21	172	8
Actinopolyspora	105	44	31	21	59	133	76	172	83	33	58	53	134	67	172	32	58	104	12	19	34	53	47	70	32	22	64	8	15	41	6	51	62	67	22	50	58	59	28	20	14	64	53	43	20	4	39	13	23
Thermobispora	88	19	25	6	58	125	11	79	46	25	43	23	72	39	55	26	20	93	47	10	31	9	42	52	40	18	74	12	37	44	79	10	91	50	7	14	22	16	36	24	11	60	68	23	71	4	17	4	3
Acidothermus	33	19	10	7	17	6	11	24	13	5	20	4	37	30	13	24	12	24	10	14	21	3	14	18	11	8	20	3	11	20	13	0	31	16	2	5	4	4	8	17	11	38	3	5	4	5	13	2	2
Collinsella	34194	35418	4449	4191	40967	17280	9261	9534	7141	25160	68105	45046	48204	12045	34184	37388	37057	38491	109613	7308	13814	3329	10845	7297	22779	37997	39149	42890	43266	17713	3244	1896	13973	24931	3970	4236	22799	5071	18328	6625	16162	20767	4484	4687	7796	6312	4097	2805	10675
Coriobacterium	380	190	76	56	236	166	92	258	128	81	242	106	329	203	266	178	156	325	129	116	185	44	205	138	133	176	216	66	135	190	105	61	156	224	136	122	107	93	82	58	119	264	16	62	48	66	100	136	34
Olsenella	11708	2876	887	1049	4619	2869	1088	3709	1154	1253	4134	4192	8593	3888	7666	11474	6263	7708	2194	2063	2043	846	3241	2579	6315	6941	8486	20001	6147	4254	4370	596	3504	4452	820	2119	5444	1846	3599	1003	3297	4819	668	1415	897	796	1124	764	1042
Libanicoccus	1548	668	286	227	1634	860	290	1006	323	438	1212	607	1716	965	1301	1036	711	1064	743	201	622	300	849	601	1261	1070	3537	421	575	639	285	121	2485	5975	244	808	21675	1063	412	319	1733	2969	131	982	201	1733	738	213	677
Parolsenella	1608	511	230	178	1554	406	194	1063	198	535	1209	3725	1385	826	1036	586	635	1094	1248	193	500	425	835	950	3021	8833	918	375	600	513	299	141	576	816	165	444	1128	315	350	189	346	834	178	252	371	235	328	178	178
Atopobium	175	190	23	55	95	162	80	139	59	119	218	78	143	1384	120	111	116	140	45	129	101	94	235	99	279	118	194	109	73	309	62	72	119	135	59	67	114	111	88	292	120	197	16	47	54	28	126	45	9
Gordonibacter	4534	2806	577	657	5910	1182	4352	2837	1362	1274	2643	2088	4031	2075	4206	4395	2550	4380	3461	630	2694	502	4257	1326	2282	1798	8500	3084	2369	6787	600	408	1494	3553	374	991	1394	957	1122	991	751	3952	482	445	465	429	979	357	442
Eggerthella	2930	5253	335	509	1628	466	9208	1839	709	684	1884	1130	2463	1214	2653	3124	1688	2257	1390	739	2295	259	2841	916	1415	1101	3409	3296	1379	1632	523	204	1028	2129	186	846	987	716	953	670	582	2981	160	259	230	211	692	154	180
Adlercreutzia	1745	1860	237	275	2561	376	229	1284	540	445	1019	635	1461	760	1447	2092	948	2045	4318	972	1059	189	1473	593	877	645	1845	5206	786	1474	286	149	685	1186	152	414	472	501	440	335	413	1532	199	147	239	208	315	133	83
Slackia	1295	777	275	206	847	286	188	1107	296	353	845	524	1247	687	1319	502	695	1053	319	175	439	235	954	609	581	447	1084	172	449	698	205	123	581	881	134	411	447	376	248	283	291	1260	212	179	180	127	453	128	160
Denitrobacterium	845	542	156	149	511	171	145	570	220	201	449	328	579	370	734	426	558	820	340	145	202	112	744	323	418	320	757	159	340	437	242	168	346	612	117	389	342	480	225	210	179	1114	177	209	207	133	260	98	162
Phoenicibacter	549	490	119	88	430	56	295	211	249	141	302	259	132	193	274	327	337	232	159	452	174	100	254	139	458	184	266	285	531	1414	123	364	335	2082	254	628	816	438	99	306	249	463	519	75	386	191	272	138	128
Cryptobacterium	110	114	23	34	79	18	30	84	95	60	101	87	94	100	128	38	85	146	8	73	37	22	113	102	73	64	114	26	54	120	188	66	136	91	13	58	87	118	36	61	73	177	10	40	33	35	36	16	46
Rubrobacter	301	106	94	50	233	87	69	353	115	52	237	80	400	199	374	144	133	375	71	68	188	60	229	186	125	103	185	70	102	153	48	46	211	192	23	78	75	70	57	62	68	212	54	72	34	54	41	29	63
Conexibacter	197	54	66	38	181	80	55	157	102	18	141	43	210	182	147	94	77	232	103	37	102	18	132	81	79	68	128	44	77	126	36	9	321	125	29	62	42	69	82	37	39	241	49	66	67	34	50	17	113
Euzebya	149	67	36	13	132	52	50	123	46	16	130	43	176	69	132	66	52	173	26	27	118	35	103	66	78	62	111	24	43	106	32	17	111	127	19	31	30	18	35	21	19	116	34	17	18	25	21	14	16
Acidimicrobium	57	16	18	16	21	20	3	42	10	11	37	15	48	23	48	33	17	50	23	15	39	3	26	29	23	13	26	12	15	29	6	10	53	30	6	14	12	41	8	5	16	26	1	6	7	10	4	6	12
Synechococcus	1190	472	554	333	682	1552	431	1010	770	696	935	561	1078	954	1097	497	621	996	432	440	689	477	702	759	683	553	810	674	335	814	710	719	809	774	755	743	812	680	634	605	736	854	545	650	711	608	727	661	605
Cyanobium	277	130	111	48	231	57	39	382	204	105	283	111	338	177	335	127	119	318	44	72	119	98	128	167	101	105	227	45	97	176	46	89	174	237	132	114	130	107	167	62	91	170	21	128	137	66	260	118	114
Thermosynechococcus	49	25	8	9	24	21	0	38	31	28	42	9	24	28	46	48	27	65	27	24	54	27	30	27	19	12	33	6	19	32	17	14	35	23	39	15	32	6	3	23	35	39	10	7	13	9	9	24	13
Dactylococcopsis	32	45	19	1	20	16	11	14	8	22	31	17	14	20	13	18	20	25	2	6	17	8	36	21	13	13	4	18	19	30	16	5	21	31	8	12	25	14	2	56	13	16	1	15	15	3	7	7	6
Leptolyngbya	287	318	209	112	216	211	93	362	123	366	360	137	267	275	372	80	228	224	140	113	147	197	235	272	147	142	151	174	66	267	190	369	300	237	449	340	245	373	244	249	324	335	247	400	413	306	458	416	320
Prochlorococcus	168	164	112	71	132	148	50	356	97	148	159	57	146	147	224	114	459	105	83	114	99	88	193	162	136	80	150	286	83	409	329	238	200	215	294	292	381	192	210	179	365	395	276	139	219	149	98	277	133
Halomicronema	120	55	88	42	86	106	17	59	25	84	206	78	83	121	142	40	90	68	7	15	38	133	48	102	63	37	43	19	8	41	107	67	76	78	344	81	105	118	63	88	115	79	109	169	38	40	111	310	114
Acaryochloris	114	50	117	37	43	91	5	41	9	117	90	25	48	104	104	20	64	32	15	11	17	128	41	49	40	37	52	56	12	17	162	83	38	74	189	156	61	52	132	81	73	104	64	104	26	200	120	166	84
Pseudanabaena	71	90	25	30	49	27	17	44	68	71	60	41	75	87	76	106	62	64	27	108	87	74	50	82	40	31	47	33	24	78	38	34	43	70	49	91	53	116	85	82	371	61	17	116	391	19	122	53	14
Synechocystis	59	52	74	27	27	49	19	77	29	40	61	30	72	97	78	44	93	70	22	82	24	45	42	52	31	16	42	44	17	77	19	4	55	35	41	86	55	41	67	31	90	56	23	64	55	10	69	34	24
Chamaesiphon	25	73	33	13	62	36	38	34	35	19	31	29	36	60	54	27	32	36	14	18	34	26	28	19	26	47	16	11	6	34	69	8	21	36	21	70	65	11	21	42	24	37	90	20	16	9	12	18	6
Nostoc	617	413	637	241	778	636	316	581	128	327	486	515	556	756	839	337	848	453	132	450	344	705	474	673	605	609	410	328	211	895	490	770	453	452	910	591	1082	542	520	697	787	789	998	601	390	414	735	849	848
Trichormus	111	105	197	51	162	201	54	142	83	253	243	160	142	216	162	98	229	67	91	88	71	337	154	192	141	101	107	43	31	159	203	162	87	133	121	268	133	155	138	105	177	262	64	281	159	67	256	119	144
Anabaena	67	116	85	74	57	79	30	123	21	74	119	155	37	164	117	43	155	39	17	51	43	39	86	68	67	63	70	175	21	98	93	59	136	81	183	56	125	159	108	110	66	160	86	128	68	18	39	166	152
Cylindrospermum	51	33	14	21	35	5	17	32	63	67	16	32	23	37	42	24	55	26	17	17	24	18	24	26	48	45	19	26	27	59	10	75	65	41	56	31	84	22	5	14	22	50	52	28	44	6	36	32	37
Calothrix	440	526	538	226	470	522	279	407	234	606	419	249	365	583	590	225	662	403	322	229	221	448	291	349	397	352	307	553	108	688	706	695	594	607	983	761	926	667	644	555	810	795	995	730	526	478	505	924	909
Rivularia	86	66	21	19	35	14	34	27	28	47	50	13	57	27	42	70	122	34	30	77	42	31	30	81	29	14	55	31	15	77	32	25	46	44	129	31	52	21	55	112	73	48	22	31	36	15	37	122	12
Microchaete	37	35	23	45	38	25	4	13	4	28	34	19	45	42	17	14	71	27	32	20	5	6	19	27	38	41	10	18	15	41	15	24	20	47	25	28	14	22	21	18	22	44	16	3	20	5	65	15	34
Sphaerospermopsis	41	59	67	17	103	128	45	63	36	141	71	29	104	55	49	65	121	74	17	39	33	47	52	23	70	84	28	43	10	117	31	44	95	53	152	37	246	71	64	72	63	55	18	43	46	9	94	153	22
Raphidiopsis	35	33	6	28	43	5	13	21	14	72	27	6	28	37	27	47	117	4	7	13	10	4	16	12	13	15	8	31	4	34	29	23	24	32	35	399	26	210	358	127	70	69	870	17	1276	12	196	18	44
Anabaenopsis	40	33	41	10	16	30	42	33	86	72	45	102	36	48	16	17	40	29	5	21	25	24	57	26	14	13	16	3	11	29	11	23	25	22	54	26	58	19	87	18	21	61	2	43	17	3	50	31	60
Dolichospermum	32	50	33	17	17	62	5	24	10	10	21	11	9	40	50	90	27	8	1	23	18	53	14	28	56	30	33	30	15	16	94	28	34	36	104	44	52	61	9	15	93	76	155	25	12	12	1	73	4
Nodularia	5	61	20	13	15	28	16	16	18	33	30	45	17	24	33	6	152	6	13	58	25	13	50	20	33	18	40	12	19	42	15	30	39	55	39	49	34	59	25	36	45	51	35	21	6	17	16	29	94
Scytonema	134	71	102	58	92	85	25	113	54	62	51	66	79	94	109	73	215	51	78	62	68	124	73	137	107	71	53	47	35	126	113	45	144	101	86	138	107	140	263	83	187	151	63	133	58	20	140	96	240
Fischerella	99	117	48	74	64	17	117	140	104	23	148	40	50	78	98	129	154	64	42	288	180	48	62	76	84	77	65	231	35	213	94	200	92	89	86	46	95	77	59	120	111	146	73	203	213	162	208	63	93
Aulosira	0	0	0	0	0	0	0	0	0	0	0	0	0	0	0	0	0	0	0	0	0	0	0	0	0	0	0	0	0	0	0	0	0	0	0	0	0	0	0	0	0	0	0	0	0	0	0	0	0
Oscillatoria	137	73	186	40	51	64	29	77	46	56	162	68	83	110	195	65	89	106	15	71	38	108	78	88	57	33	88	38	20	58	40	43	102	83	181	52	54	105	58	60	57	99	83	84	66	14	160	135	32
Moorea	74	103	398	74	76	172	12	138	20	110	119	76	58	207	220	39	154	88	5	95	53	83	73	137	70	38	104	134	34	221	197	109	89	73	311	221	340	213	132	115	107	125	43	197	122	86	124	259	133
Cyanothece	210	198	159	63	110	241	122	188	153	170	178	201	138	194	195	112	191	139	124	232	179	157	182	144	187	138	106	174	103	343	147	282	182	167	166	156	204	137	128	94	150	244	198	111	232	58	112	116	193
Arthrospira	58	75	77	18	17	45	3	43	21	74	26	5	52	71	72	42	353	72	12	21	10	13	53	44	63	35	24	26	16	31	21	9	59	57	24	67	80	45	84	82	25	88	15	111	49	178	17	26	75
Microcoleus	54	25	11	26	15	31	20	23	25	39	30	43	46	57	43	56	75	19	26	75	48	24	107	48	39	40	30	14	19	63	25	22	46	44	23	29	74	50	35	14	35	34	109	50	18	13	42	18	151
Trichodesmium	48	62	74	7	35	4	14	90	8	40	61	22	37	23	95	9	140	21	1	27	19	46	47	58	32	35	37	27	22	72	93	79	40	44	99	34	52	33	98	68	98	67	44	53	64	13	41	75	9
Planktothrix	15	64	10	18	44	8	10	30	26	14	23	11	30	24	23	34	104	32	4	32	44	13	34	67	15	9	34	8	14	42	11	14	43	12	26	11	34	15	53	21	14	45	4	34	15	2	23	7	6
Geitlerinema	94	64	22	32	61	161	32	86	44	73	88	8	80	63	76	42	58	102	21	23	59	52	52	34	49	28	50	17	26	43	23	37	78	74	43	38	25	47	71	20	45	88	44	84	18	16	86	36	3
Crinalium	41	35	18	16	17	5	14	41	13	30	27	22	30	27	19	43	80	27	11	36	31	9	37	47	43	26	9	28	15	41	21	27	19	45	9	36	40	45	58	43	52	52	5	18	20	8	43	6	9
Geminocystis	78	153	244	80	160	160	110	149	51	114	100	61	99	126	115	64	191	74	144	69	111	78	131	107	161	231	65	200	57	259	313	185	149	138	176	291	387	161	169	119	195	164	204	178	318	111	119	144	95
Chondrocystis	24	14	8	11	22	26	8	54	4	19	49	40	39	64	23	37	110	37	8	37	14	14	17	62	26	13	11	28	32	80	20	50	20	34	39	32	66	29	27	27	46	39	15	36	41	9	8	25	21
Gloeocapsa	11	26	30	3	9	1	15	18	33	31	15	4	8	30	14	6	19	13	2	4	17	8	28	11	12	11	11	9	7	45	16	10	30	20	32	39	21	13	10	42	62	30	15	11	8	4	7	27	41
Cyanobacterium	71	21	25	48	45	35	39	59	39	14	41	28	50	84	59	28	77	71	18	41	30	28	28	61	39	28	46	37	15	112	52	82	43	67	33	36	29	29	15	15	47	69	49	22	40	18	14	26	39
Candidatus Atelocyanobacterium	39	20	17	5	17	94	3	6	3	12	27	7	3	1	7	10	35	10	3	25	28	28	35	10	35	15	11	18	5	51	5	28	19	24	23	10	34	14	10	17	29	31	4	8	19	3	53	14	9
Halothece	32	23	5	7	25	10	12	47	3	12	18	22	10	24	21	3	61	13	11	21	15	6	59	10	20	12	6	52	8	33	13	23	40	11	6	12	49	13	16	53	41	32	41	32	47	124	10	16	47
Microcystis	54	78	68	25	59	27	69	76	63	82	111	83	159	90	73	54	86	51	29	67	53	62	68	83	44	63	64	60	27	92	46	97	129	76	58	61	125	109	48	37	108	87	11	57	141	26	128	54	55
Gloeobacter	189	63	68	37	189	214	83	241	83	47	178	86	222	137	280	230	81	209	102	58	86	79	116	132	81	80	163	139	67	130	56	129	169	156	56	79	123	108	44	26	129	148	80	41	165	69	89	59	46
Stanieria	58	104	40	32	63	34	18	73	13	16	55	42	28	65	81	98	113	54	3	59	15	97	45	127	64	49	14	58	43	150	48	76	33	83	78	74	98	103	63	66	159	121	16	45	53	15	92	66	126
Pleurocapsa	46	109	8	21	49	54	32	75	21	73	87	32	37	56	31	59	208	61	3	29	37	36	34	39	28	64	59	112	22	69	95	239	40	65	200	100	106	92	54	51	91	82	103	72	133	423	73	166	51
Chroococcidiopsis	59	47	61	32	135	145	79	81	14	10	94	43	138	69	125	5	130	117	34	34	22	112	23	131	146	140	21	33	13	70	32	41	104	89	153	119	228	90	36	37	30	195	158	81	45	14	40	111	37
Gloeomargarita	28	8	9	10	8	99	16	39	15	9	20	6	29	21	32	8	18	26	5	7	12	13	14	29	14	7	8	17	12	42	21	37	19	27	15	14	24	13	6	20	27	23	5	12	16	8	23	11	4
Deinococcus	1863	833	560	333	1400	1172	541	1881	936	638	1658	606	2066	1494	1891	1025	815	2105	589	613	1253	538	1189	1017	862	666	1491	472	561	1161	430	381	1372	1398	434	698	597	575	589	780	623	1390	394	707	751	339	841	429	502
Truepera	111	34	32	19	104	42	19	82	41	27	87	24	122	86	86	63	54	124	33	47	89	29	55	57	55	25	87	12	41	71	19	27	92	81	18	48	30	33	22	14	39	74	8	24	23	34	15	12	12
Thermus	456	182	120	59	314	329	129	449	181	211	339	134	503	256	478	230	208	553	165	58	217	166	291	250	176	156	300	244	144	302	196	159	254	290	191	166	225	145	134	190	178	273	188	109	185	131	196	194	56
Meiothermus	199	67	44	29	110	106	36	144	67	50	132	42	161	90	168	69	79	144	51	36	93	66	111	134	64	74	103	55	53	123	56	72	121	93	36	39	42	52	44	33	64	116	40	29	52	35	23	35	27
Oceanithermus	132	54	26	36	79	27	45	154	75	18	63	44	125	77	159	56	44	123	27	31	49	19	62	76	44	28	89	17	40	78	21	12	78	104	9	27	30	10	29	14	25	80	13	18	24	15	53	5	3
Marinithermus	68	11	16	10	49	8	24	86	31	6	64	13	80	32	125	38	22	76	12	4	46	9	50	30	36	15	38	7	25	35	11	7	39	43	1	17	13	11	3	11	3	70	7	7	5	19	3	3	3
Pelolinea	125	70	31	21	85	24	54	103	34	22	105	39	141	85	127	43	44	136	14	41	54	15	86	78	54	44	131	61	45	123	28	28	102	86	17	25	26	23	22	41	33	85	38	34	14	29	11	15	28
Anaerolinea	120	109	95	33	67	159	16	116	18	148	76	32	106	170	157	44	85	71	113	22	34	114	66	36	43	55	81	140	23	95	155	234	114	119	186	173	132	140	130	115	164	92	205	157	169	153	237	176	202
Brevefilum	82	29	32	19	34	16	17	60	49	18	58	11	72	25	81	78	37	68	34	79	50	10	88	39	32	18	47	22	17	64	20	0	44	35	4	15	22	18	4	1	27	32	3	13	27	4	25	3	21
Dehalococcoides	379	162	118	61	158	119	299	579	143	214	186	103	266	194	301	134	145	175	139	173	185	94	209	295	122	158	201	337	100	169	282	191	217	188	184	210	199	146	86	182	305	273	51	174	190	177	97	192	193
Dehalogenimonas	235	93	77	45	115	69	45	171	49	86	117	62	191	126	206	78	117	157	45	42	87	118	132	122	65	85	122	49	49	116	69	236	154	188	238	114	154	71	138	151	98	148	222	95	233	168	218	193	334
Roseiflexus	255	57	204	31	465	389	145	202	98	50	160	168	376	257	331	140	177	198	86	60	109	164	102	197	308	301	177	124	59	257	147	110	171	107	211	152	144	144	171	86	125	163	567	138	42	40	230	199	106
Chloroflexus	104	56	87	21	236	157	95	128	166	84	72	78	154	112	156	55	140	129	34	54	83	84	54	139	88	130	36	13	33	118	33	49	136	134	38	120	89	78	52	16	102	83	182	41	36	30	84	41	40
Candidatus Promineofilum	242	122	121	67	122	80	52	236	51	166	201	214	278	191	223	127	109	229	45	52	135	136	119	133	75	104	132	40	61	142	94	209	154	172	154	119	142	92	151	58	151	165	266	84	277	180	211	147	240
Sphaerobacter	186	45	81	29	130	119	51	204	81	49	167	114	192	122	251	71	82	165	115	42	129	42	88	132	60	51	115	47	51	71	50	54	129	148	30	88	44	71	40	41	47	114	55	98	30	68	46	23	164
Thermomicrobium	32	27	17	12	19	15	21	28	50	27	31	7	62	31	30	22	19	33	9	24	31	22	38	37	25	17	33	8	17	47	23	9	29	20	18	18	14	14	10	6	10	27	19	11	11	5	20	8	4
Caldilinea	180	58	72	22	109	163	37	272	71	61	138	41	183	115	332	94	97	151	21	94	94	78	82	224	77	56	118	40	70	123	42	123	81	125	49	50	61	50	26	32	41	95	31	39	121	22	66	34	19
Mycoplasma	901	1040	495	336	749	287	374	1498	253	365	1271	542	805	633	960	1119	2055	782	327	1177	607	309	1404	1077	985	522	474	923	726	1601	941	896	1454	1290	541	888	1255	863	602	1182	2249	1959	448	515	1251	461	567	406	448
Ureaplasma	49	47	8	8	16	9	7	104	6	5	62	8	33	17	45	45	162	39	7	23	9	12	61	46	44	16	3	20	45	70	49	13	59	67	36	27	81	19	51	77	123	66	6	5	23	14	21	19	7
Candidatus Hepatoplasma	15	30	3	3	10	0	4	13	2	3	11	5	8	8	15	2	15	10	2	9	6	3	20	18	13	4	0	5	6	22	11	4	28	19	1	14	11	10	2	22	7	27	2	3	11	4	9	1	7
Spiroplasma	378	623	204	122	315	122	141	613	129	140	437	252	329	257	382	384	1091	335	83	593	247	100	561	606	525	181	174	350	363	780	375	380	654	512	186	378	501	330	236	445	796	843	172	150	486	185	327	114	240
Mesoplasma	155	210	59	52	102	35	109	163	52	66	170	61	107	71	119	163	270	158	24	114	59	31	178	99	159	54	69	127	110	254	128	107	188	152	45	96	197	115	72	114	313	295	16	67	182	33	73	38	54
Entomoplasma	110	139	23	23	46	17	25	72	39	33	100	30	62	37	47	51	142	69	16	41	37	43	99	59	86	26	43	81	49	135	54	47	96	77	7	60	64	28	28	67	114	138	9	134	74	109	17	11	17
Acholeplasma	287	541	193	140	318	69	174	398	93	121	579	204	339	213	370	391	836	267	95	629	187	91	445	452	387	179	141	272	317	837	448	346	648	502	186	385	644	287	185	509	825	773	128	105	879	238	320	95	296
Candidatus Phytoplasma	42	51	26	25	46	5	11	87	10	10	114	16	62	27	73	8	178	72	5	33	37	16	118	105	65	17	22	13	37	109	62	80	146	77	75	26	82	44	13	105	71	124	12	14	95	29	52	55	14
Candidatus Izimaplasma	51	78	28	15	39	5	11	71	6	12	65	36	32	32	83	23	147	39	8	28	42	6	86	79	56	16	9	58	47	96	40	33	89	56	10	28	56	59	6	47	94	138	10	13	64	20	20	10	14
Fimbriimonas	115	44	27	14	61	104	28	65	72	24	54	16	92	84	75	60	32	87	37	36	47	30	57	35	30	29	60	26	36	56	13	2	73	88	15	24	25	30	11	13	40	72	34	28	18	9	18	10	28
Chthonomonas	50	19	117	19	22	43	12	32	9	13	63	125	38	66	119	20	31	36	10	17	32	27	42	60	24	48	44	8	18	20	18	27	39	36	44	58	16	68	101	24	37	57	2	83	17	8	71	34	114
Thermobaculum	33	21	10	13	24	40	6	27	8	17	30	7	38	24	34	14	49	49	9	7	27	13	26	31	26	16	31	13	8	51	48	16	26	37	23	31	13	25	19	18	19	43	21	49	16	20	31	8	35
Prevotella	135886	122947	205376	101237	107310	317595	7551	65872	13658	323797	130129	113274	71059	238133	184296	11066	191418	52503	110957	5258	7337	195448	55940	57481	85166	116092	90016	174995	3976	46624	287516	355294	117654	141582	423811	290955	286279	283586	297034	265369	252048	144580	378771	365484	311713	217347	468997	386881	448850
Bacteroides	102716	360221	148358	93208	738183	137450	2533046	109026	1139166	125965	358680	118476	138916	195037	116999	1961038	210343	443983	2381938	1813758	1707033	112662	39497	62249	46537	75046	144439	120103	77083	360953	192363	211318	145211	111555	148642	135538	228344	122199	157507	132337	153943	105973	148264	166113	346452	1277574	178600	132678	164568
Alistipes	22427	30519	32049	16764	90715	53866	16813	44795	283813	39521	157024	21447	27476	70975	59573	282783	39631	220673	17840	13287	448102	37011	17141	33624	13475	42178	47870	39102	10811	82806	86289	55256	69442	51584	23288	38316	80065	28519	64044	24184	27806	28503	33042	52407	26865	16338	62720	20735	77948
Mucinivorans	477	271	374	298	285	889	138	283	444	615	653	381	901	602	474	627	380	458	246	104	403	477	215	317	232	237	337	240	74	248	336	707	422	508	856	493	789	915	506	467	475	495	970	904	523	553	830	743	1036
Butyricimonas	12161	10747	16497	8547	17624	22117	67530	12516	33664	17964	26895	11778	14813	27594	24429	72413	14718	33861	14411	18277	57841	17844	15369	16750	7498	10311	13861	9376	9250	41857	32027	18945	18851	14326	37844	21051	55595	17668	25198	21788	16561	15955	29683	20709	22933	15339	14601	34293	29225
Odoribacter	4713	12418	16375	6304	26082	7185	37229	5731	23850	7586	47064	9243	6587	23691	9612	29163	7007	23306	3396	16587	55176	6116	2962	4792	2393	5254	6887	5220	6299	22534	17151	15756	13567	5506	5875	6089	8920	6850	4148	8680	7625	6989	4190	8184	11510	79614	9418	5368	7406
Porphyromonas	4423	2393	3675	2101	2607	6828	1290	2406	5133	5981	4553	2706	4246	5765	5366	2232	3530	2571	3287	642	1136	4439	1607	2107	1832	2137	1778	3696	375	2098	4415	7933	3166	3350	7095	4646	5060	4466	5651	4608	5419	3252	6897	6793	7688	8695	8587	6088	9827
Petrimonas	1714	749	2816	1038	771	2328	521	917	1370	2892	2227	2431	2318	2245	2951	1210	1310	1039	746	320	710	1778	781	1041	514	962	1049	777	85	919	1376	1655	1460	2183	2248	1673	1884	2013	2014	1437	2356	1426	1824	2663	1823	1366	2078	2106	3448
Fermentimonas	329	125	638	301	191	499	148	221	414	478	509	127	308	577	557	398	266	328	248	213	333	253	201	219	160	199	173	430	76	349	686	625	340	350	749	684	403	542	599	630	719	329	738	542	751	465	497	674	627
Parabacteroides	3284	10541	10274	2403	16310	4965	58337	10842	15540	5072	37338	2824	4632	11112	11680	72389	12873	20541	34137	47470	77754	3907	5983	5036	5356	4280	21283	9478	12387	39860	27216	24918	71360	5702	5582	7274	12358	3968	4541	4423	10464	9943	5084	8412	30034	78919	9896	4969	6512
Tannerella	2827	1326	2373	1425	1901	4951	1632	2337	3881	3611	3545	2285	2976	3894	3912	2648	2440	2860	1636	1554	2273	2762	1070	1765	1142	1555	1402	1726	285	2095	2099	3050	2409	3224	3931	2755	3442	2815	3973	2242	3323	2235	3137	3767	3495	2033	4808	3492	4492
Barnesiella	3927	2780	6442	2079	2783	6487	3222	3412	11193	6022	6293	2780	5058	7372	5125	9612	3963	4440	2822	1321	2535	4598	1428	2125	1667	2276	3200	3507	565	8566	4306	6661	4972	3958	7837	6562	5535	5075	5146	4204	6950	3192	7354	7052	7751	5005	7879	7087	8792
Muribaculum	2845	1043	2862	1364	2186	4645	1083	1670	13569	2940	6229	2244	4787	3946	2977	2436	2350	8943	1685	505	1121	2313	1014	1489	910	1155	834	2072	394	1662	1679	3223	2052	3013	3113	2959	2513	2297	2865	2146	4316	1892	3454	3491	4694	1844	3539	2487	4102
Candidatus Azobacteroides	218	88	92	82	76	265	18	186	107	300	192	19	341	196	283	191	147	118	122	15	84	183	94	134	82	54	93	186	39	199	240	300	187	188	272	289	279	240	311	186	282	204	338	198	294	319	332	223	453
Proteiniphilum	763	541	837	517	505	1658	496	446	1325	1292	868	391	643	1379	1106	733	957	784	831	198	419	836	298	363	369	531	479	914	101	702	2110	1488	792	869	2068	2098	1375	1248	1393	1200	1682	877	1866	1607	1678	1194	1902	1795	1899
Paludibacter	363	360	377	345	303	829	261	303	560	729	642	185	519	761	552	460	529	495	397	241	331	441	241	333	244	361	291	569	75	486	673	536	454	441	1174	733	726	680	581	716	812	463	822	717	1169	420	1078	1041	859
Draconibacterium	958	451	1101	510	382	1853	272	621	466	1367	563	236	592	1074	1102	253	897	232	372	196	233	1110	288	368	468	670	1089	881	54	321	1315	1492	537	849	2453	1434	1201	1566	1098	1614	1257	938	2449	1964	2420	958	1990	2197	2010
Salinivirga	200	148	140	82	113	253	31	124	102	292	225	44	155	169	223	62	119	150	88	38	68	217	74	114	106	78	101	143	49	122	251	328	131	199	256	229	239	236	191	183	246	225	307	299	371	185	246	247	373
Alkalitalea	193	217	327	178	118	280	47	166	215	218	296	28	367	265	256	139	379	106	107	82	133	244	144	175	105	96	108	206	49	247	401	459	195	219	428	502	426	294	440	324	450	255	161	274	490	287	471	363	483
Chryseobacterium	3918	3886	9665	3702	3113	4935	1705	3063	2896	6356	3995	4189	3990	6500	4853	2696	5179	4470	4233	2012	2263	4950	2415	4130	3046	2847	2519	6489	1142	3921	6502	6238	18927	4413	7575	6676	6027	5920	5835	8448	6440	5132	7043	6901	6706	4050	9368	6817	7526
Capnocytophaga	2175	2051	2313	1757	1644	3372	890	1343	1887	3227	1984	1172	2319	3386	3379	1233	2816	1422	1484	880	1097	2619	1177	1426	1181	1358	1189	2600	256	1569	3384	3718	2273	2151	5669	3861	3535	3480	3947	3566	4495	2354	4236	4822	4796	3354	6151	4989	5734
Flavobacterium	2096	2200	2634	1564	1630	3178	1014	1620	1982	3561	2206	1510	2684	3487	2884	2677	3376	1949	1364	1200	1333	2254	1450	1585	1472	1610	1462	2254	565	1971	3634	3265	2690	2777	4647	3847	3749	3800	2945	3739	3673	2860	4248	4123	3884	2495	4957	4320	4800
Ornithobacterium	2973	8745	28823	5197	5404	12748	20849	3343	6370	10611	14443	3815	4010	9148	5360	4547	5433	4876	3294	10506	12606	13833	2053	4590	3888	1581	3386	5421	553	5628	1599	4451	2436	8973	3563	3310	2320	6723	5501	4470	4328	2195	14777	10078	16583	4373	16182	3128	4338
Gramella	624	823	1071	461	430	1320	166	554	432	1772	728	205	761	1453	1099	349	899	441	791	256	264	853	386	485	421	618	517	979	120	670	1766	1403	696	894	1851	1418	1383	1098	1185	1322	1551	808	1510	1514	1686	1140	2075	1702	1770
Elizabethkingia	938	1161	1540	960	804	519	918	779	712	1150	1183	1373	723	1391	938	867	1311	898	947	591	549	702	503	1131	618	906	362	2330	206	793	704	785	788	738	749	1281	1446	817	1632	947	943	896	751	1247	657	466	2132	697	1510
Nonlabens	517	520	662	413	312	892	83	406	303	942	556	380	643	717	783	206	647	413	528	209	177	504	376	401	389	339	336	897	118	512	1257	944	768	500	1391	854	867	922	913	1061	860	562	1376	1278	1069	693	1054	1272	917
Polaribacter	374	520	415	351	319	580	206	446	339	518	548	284	368	511	539	336	925	289	307	296	263	237	376	290	421	300	220	476	197	750	753	489	503	607	795	545	782	662	563	707	919	752	562	595	736	393	685	783	381
Maribacter	413	577	473	380	325	426	180	383	341	516	378	275	439	535	620	278	729	262	265	211	234	510	232	326	281	334	246	271	78	412	507	699	515	572	877	648	759	764	500	616	609	528	509	767	1099	411	1368	769	1022
Muricauda	232	162	197	124	160	467	39	100	149	359	261	157	214	340	207	92	254	175	104	64	142	181	154	107	143	123	136	282	30	189	272	330	184	185	533	251	359	387	317	342	262	230	527	495	193	368	419	453	541
Dokdonia	236	274	280	206	151	193	70	165	235	332	271	107	213	478	295	140	380	190	111	138	119	231	219	121	147	193	159	188	79	146	384	498	295	256	479	543	402	415	517	653	427	299	424	521	647	368	719	404	438
Tenacibaculum	232	362	425	213	207	367	92	423	194	405	426	128	350	478	475	244	791	235	382	198	172	318	279	229	257	224	178	640	159	570	698	597	479	397	888	698	679	686	641	675	686	496	737	562	643	529	776	803	422
Formosa	222	243	218	139	166	269	75	185	144	314	270	283	196	311	302	98	359	147	180	62	70	240	115	141	74	95	82	136	59	238	187	149	284	251	495	252	326	352	293	277	279	298	269	366	280	113	415	434	172
Cellulophaga	208	296	200	160	156	337	114	160	142	294	162	88	144	279	293	172	393	127	136	142	67	188	200	196	169	147	148	296	56	238	538	397	289	276	629	590	432	477	656	335	541	284	507	443	536	494	496	624	385
Winogradskyella	196	238	184	148	187	130	94	315	184	215	251	99	272	218	349	160	474	174	121	211	155	269	150	222	201	66	153	82	87	315	179	192	223	266	430	353	304	260	164	387	192	324	482	285	186	69	344	362	295
Robiginitalea	211	44	78	61	84	257	54	307	236	99	121	30	274	170	472	166	74	213	113	24	55	99	80	208	45	53	73	21	32	107	96	218	123	179	111	144	55	145	96	125	80	124	155	150	209	124	152	125	299
Aquimarina	172	164	117	178	89	111	128	233	88	204	157	79	138	182	144	96	248	99	91	72	95	97	105	112	133	101	83	164	53	271	139	156	241	169	322	236	199	205	387	237	436	198	53	216	288	199	301	281	243
Gilvibacter	180	78	127	124	91	86	8	102	81	122	102	22	113	180	115	49	170	64	12	17	31	166	40	51	41	71	78	5	11	36	93	408	96	117	167	189	204	182	297	195	182	217	253	232	286	275	395	170	536
Myroides	169	422	275	175	148	193	585	200	228	402	310	147	167	403	305	371	430	251	1001	161	214	325	162	174	164	164	183	478	61	393	467	406	308	234	378	319	425	358	427	324	553	256	418	417	813	573	348	327	447
Mariniflexile	148	170	184	79	81	163	98	101	78	233	120	53	99	245	151	97	175	81	92	140	93	153	42	108	112	191	127	94	33	111	157	190	152	135	351	195	267	247	141	223	142	104	281	246	274	83	461	301	287
Salegentibacter	191	139	107	202	124	88	50	195	175	165	130	113	362	343	268	176	197	227	44	236	175	112	112	153	146	115	73	180	47	195	211	190	252	208	124	222	284	181	215	224	240	203	194	266	135	143	303	119	240
Zobellia	142	84	74	71	57	270	30	197	70	202	58	52	169	199	195	76	119	39	36	60	72	49	67	66	72	28	104	36	37	101	61	128	114	203	191	69	99	177	115	96	232	155	189	214	138	36	319	153	305
Lacinutrix	143	159	94	96	73	107	51	90	79	198	140	47	138	127	101	56	274	84	64	88	64	55	97	95	147	256	41	227	27	108	185	394	198	185	308	539	170	412	462	319	417	163	35	277	602	60	284	271	75
Aequorivita	113	114	54	75	56	221	65	96	57	246	184	69	147	122	203	83	176	73	6	89	95	133	76	107	87	60	99	40	37	135	70	158	750	210	152	378	176	162	140	171	294	244	98	122	265	107	406	105	353
Seonamhaeicola	106	68	162	43	48	60	29	96	16	149	84	6	39	97	108	44	223	59	160	35	12	57	22	32	75	41	47	208	12	121	93	118	110	77	527	121	188	82	274	131	202	101	132	148	294	267	219	492	227
Flavivirga	92	92	116	78	70	105	32	93	85	110	100	34	84	105	123	56	192	74	20	39	50	85	54	73	69	32	81	52	25	71	155	96	88	139	152	385	159	137	119	146	145	132	71	141	244	230	206	147	245
Apibacter	84	56	13	31	64	23	27	59	94	23	34	16	74	39	29	21	77	49	23	57	71	25	39	40	46	16	54	29	9	81	26	34	111	58	15	40	80	70	37	72	48	68	57	85	59	22	104	9	27
Zunongwangia	140	180	375	117	96	208	162	118	168	169	102	185	118	342	141	157	225	181	77	110	100	267	122	186	93	60	111	118	52	117	86	362	148	118	220	231	205	204	454	369	194	196	228	280	300	233	357	174	570
Wenyingzhuangia	78	56	21	27	70	11	17	75	13	54	51	35	100	108	99	17	113	16	8	27	22	24	50	87	64	35	37	19	17	43	43	137	52	62	24	29	122	84	47	72	82	86	79	52	54	58	76	29	87
Aureitalea	71	48	38	61	75	151	10	32	22	99	43	103	57	130	65	24	74	39	7	14	20	53	32	34	74	48	44	5	3	74	160	141	85	102	79	59	230	174	65	109	43	88	129	178	47	6	96	75	314
Riemerella	68	113	78	164	89	87	13	53	57	61	110	51	254	252	151	187	279	107	5	74	43	113	102	110	83	79	89	50	41	124	135	290	141	232	217	149	194	275	111	131	281	214	383	201	195	225	275	201	301
Muriicola	61	29	22	40	5	163	14	55	32	72	22	15	104	38	67	24	68	20	25	21	16	37	31	30	36	17	51	37	23	52	41	71	39	88	109	79	87	73	104	52	81	50	36	87	45	39	95	106	29
Flagellimonas	59	84	113	34	62	130	16	29	27	123	50	51	32	123	77	44	91	43	80	36	29	93	38	50	71	78	36	202	13	93	80	374	158	105	135	114	223	105	81	110	121	86	187	84	216	193	47	91	175
Kordia	55	150	188	40	34	139	30	42	93	111	78	27	92	112	124	37	87	26	13	43	52	96	43	43	58	30	38	350	15	95	248	127	95	91	408	202	137	115	97	145	204	81	88	106	206	112	116	391	45
Tamlana	54	56	109	69	112	73	17	47	53	162	96	86	32	116	90	78	138	45	168	11	20	48	49	34	45	34	38	66	24	136	98	63	152	86	201	182	127	187	119	124	148	97	134	88	119	19	127	166	150
Psychroflexus	49	24	16	41	24	32	16	41	31	36	47	25	142	59	75	12	81	23	18	20	47	63	31	25	38	12	14	112	31	62	122	253	152	87	149	142	411	51	287	46	71	51	87	58	20	48	66	128	374
Euzebyella	67	64	171	65	59	328	128	88	48	272	129	135	191	251	135	136	79	94	324	11	37	209	77	85	54	53	113	267	13	99	271	220	98	77	353	251	174	165	226	206	212	124	172	300	251	178	132	374	209
Cloacibacterium	61	48	43	45	70	11	8	53	35	63	59	35	140	36	47	17	137	33	84	41	47	28	37	41	49	19	24	43	22	38	29	140	141	61	52	81	144	57	58	55	30	129	46	61	49	18	79	37	165
Lutibacter	53	99	114	83	42	101	35	69	55	147	62	132	118	48	124	29	193	46	54	61	11	53	75	59	105	86	94	200	29	136	194	251	120	171	187	129	260	191	290	204	271	159	207	177	252	208	226	160	119
Sediminicola	44	41	30	52	39	43	66	19	93	29	35	76	45	115	31	53	138	19	13	46	57	45	28	47	28	20	15	21	16	44	26	60	86	66	91	64	35	101	86	25	61	51	13	85	135	25	151	66	95
Olleya	44	83	38	41	44	34	3	47	27	56	26	56	72	57	87	72	158	28	186	21	46	15	23	52	66	41	30	39	22	102	98	105	105	67	38	155	145	37	103	46	71	89	66	70	107	112	66	37	51
Algibacter	42	69	121	43	59	97	91	70	62	82	91	64	57	120	39	33	108	63	41	31	40	72	34	39	50	33	53	42	18	96	61	126	99	95	106	122	103	129	106	138	174	64	120	190	229	93	160	96	170
Arenibacter	38	66	66	46	68	35	50	39	84	148	77	71	48	97	114	121	111	63	48	102	64	54	42	137	55	61	33	107	34	148	34	185	144	87	41	168	105	85	55	146	131	65	192	114	69	69	96	46	70
Weeksella	35	44	33	55	45	53	17	79	21	59	42	4	73	77	90	25	72	42	31	10	14	97	36	24	42	51	21	24	17	37	46	108	59	67	205	63	116	100	67	105	53	63	57	45	198	22	254	135	75
Siansivirga	21	61	32	26	18	127	26	32	42	43	27	9	44	36	46	43	31	43	39	25	50	6	36	23	37	12	17	35	16	45	35	58	50	46	32	99	60	62	23	31	44	43	31	51	82	19	65	22	5
Croceibacter	18	18	9	49	16	39	22	14	15	26	40	26	43	98	20	58	84	35	4	15	21	21	51	19	31	22	42	13	8	38	54	13	40	30	56	53	77	67	19	88	95	81	42	61	37	37	100	69	55
Gillisia	15	28	29	34	25	21	18	31	146	41	26	23	25	62	74	48	66	33	15	24	28	18	30	20	41	23	30	16	18	70	171	119	83	13	24	23	39	100	24	51	109	55	153	134	66	143	54	51	38
Owenweeksia	111	71	90	71	25	167	49	111	111	152	108	24	141	348	144	48	81	72	111	30	38	171	80	73	49	39	44	56	11	82	131	158	63	103	144	166	169	203	283	145	194	178	194	303	257	186	379	110	395
Blattabacterium	103	103	58	65	71	49	37	89	24	60	82	25	150	88	88	37	218	59	55	87	26	68	95	62	81	58	50	89	100	121	85	66	109	102	111	152	134	98	177	90	128	191	93	52	178	34	160	84	298
Fluviicola	83	84	80	75	23	62	22	48	90	69	103	20	84	98	90	60	121	70	51	9	76	85	26	59	48	33	61	45	13	91	27	128	67	92	111	135	54	135	43	99	40	115	105	84	69	24	132	95	48
Ichthyobacterium	34	22	23	24	33	71	1	11	3	60	45	37	29	81	29	0	40	20	4	4	3	23	22	25	27	31	29	13	10	33	60	51	59	30	128	61	118	65	47	105	69	37	176	120	81	16	19	107	170
Candidatus Sulcia	8	29	8	8	18	7	2	17	11	18	27	4	41	17	28	5	40	10	1	13	6	4	17	20	20	12	4	4	13	16	17	16	24	39	24	19	39	28	31	9	32	35	10	19	25	4	32	17	36
Candidatus Walczuchella	7	11	1	1	2	3	0	1	1	7	1	0	3	10	3	18	17	1	4	0	0	5	7	3	7	12	5	1	0	4	9	10	7	4	12	11	11	20	6	4	13	9	3	9	39	4	15	11	14
Hymenobacter	3363	1690	2374	1003	1822	6233	917	2851	4446	3412	2907	2315	3476	3764	4391	1906	1932	2437	1220	735	1507	2613	1307	1729	1131	1452	1570	1428	457	1505	2288	2949	1887	3023	3483	2836	2631	2812	2801	2312	2328	2276	3393	3564	3477	1949	4441	3137	4006
Pontibacter	993	609	852	438	515	1365	183	692	650	1374	993	440	926	1192	1225	476	849	823	314	304	384	724	404	480	396	484	469	721	145	505	1083	1274	627	1022	1448	1256	1016	1153	1024	1014	1385	869	1311	1267	1228	539	1244	1323	1193
Rufibacter	784	665	815	540	478	1871	188	573	519	1227	869	744	740	1460	1180	339	802	580	353	250	291	850	388	545	378	586	384	585	152	462	1045	1802	468	864	1470	1243	906	1164	1142	1116	1151	741	1691	1452	1598	1128	2265	1305	2067
Spirosoma	885	760	787	546	650	1523	316	912	885	1516	1054	479	937	1579	1344	635	1001	747	652	297	534	790	437	546	410	628	518	790	140	676	1169	1551	657	1164	1827	1571	1412	1347	1296	1272	1454	904	2060	1793	1687	1050	2135	1715	1846
Fibrella	732	258	331	184	268	823	150	479	546	693	591	390	535	580	652	521	293	441	216	67	309	489	169	295	253	244	297	284	54	250	399	587	376	468	638	609	398	528	699	398	473	460	1117	565	509	412	621	576	821
Runella	461	207	296	213	206	830	157	352	264	332	348	113	488	509	601	169	334	301	83	87	216	292	208	280	221	121	177	195	45	220	527	348	396	441	710	442	417	436	356	442	448	342	488	596	511	369	634	575	432
Dyadobacter	288	195	259	136	227	307	72	188	294	375	281	112	259	325	452	224	202	305	112	110	182	210	143	161	93	121	165	294	71	213	277	242	293	446	443	306	298	365	159	314	340	336	379	351	480	217	530	412	195
Leadbetterella	146	142	109	71	187	250	245	127	120	151	152	50	223	122	260	94	165	115	124	87	108	174	98	155	73	155	67	39	28	78	421	280	126	204	316	299	295	232	230	204	138	124	354	319	217	63	299	279	595
Cytophaga	130	121	64	47	56	62	31	120	83	204	153	132	112	109	172	97	85	77	22	40	75	107	78	51	66	61	84	60	26	157	24	120	98	76	147	88	157	78	114	82	64	107	61	139	240	31	225	111	159
Arcticibacterium	120	211	121	44	60	72	14	54	130	226	110	45	82	144	98	135	256	36	105	147	56	104	62	136	98	85	70	185	59	106	184	215	129	107	253	196	161	190	141	119	262	97	156	270	442	187	476	230	236
Pseudarcicella	34	41	49	37	88	93	35	69	27	79	34	40	126	67	161	41	55	42	7	30	42	39	56	50	34	17	43	52	13	70	51	108	61	76	52	135	77	60	69	64	33	68	116	128	123	49	122	40	49
Echinicola	266	248	318	201	170	480	115	204	277	548	281	256	258	577	377	180	426	207	406	125	235	300	179	212	196	207	185	353	64	274	678	497	364	265	735	625	522	664	702	485	542	359	859	832	311	471	782	658	931
Cyclobacterium	239	233	212	113	105	306	92	280	133	259	158	95	291	260	443	209	228	108	51	127	121	111	107	198	212	79	128	249	100	287	265	252	218	351	420	303	442	199	255	312	289	236	280	267	310	319	267	407	285
Algoriphagus	168	224	250	167	93	279	118	116	103	369	180	86	155	303	336	143	170	135	312	147	136	201	153	143	181	179	148	379	48	218	644	533	246	261	837	383	345	386	260	441	451	266	854	665	566	439	372	726	519
Belliella	103	78	12	70	47	94	409	92	95	87	122	77	177	201	90	213	109	127	11	167	161	107	76	80	68	71	29	63	17	117	102	253	142	55	96	122	195	143	62	175	144	154	131	97	158	215	252	56	281
Aquiflexum	57	76	33	65	28	61	43	53	129	201	150	32	70	131	97	37	119	103	89	125	95	46	59	60	64	63	62	137	33	220	205	63	162	140	231	116	216	71	124	93	185	109	296	70	175	124	47	220	122
Flammeovirga	326	262	291	202	209	363	109	188	265	394	276	147	222	380	334	309	403	158	213	191	133	230	163	227	212	184	238	393	55	390	707	751	365	326	788	605	583	464	325	558	622	340	670	558	636	437	746	693	739
Marivirga	163	66	73	52	55	217	30	157	56	114	108	43	176	107	239	48	96	75	41	44	43	95	54	107	77	27	54	64	22	105	78	48	86	110	141	106	66	115	76	83	116	118	132	141	139	33	85	101	184
Chryseolinea	410	177	312	142	226	880	48	200	486	471	353	126	421	484	632	160	265	284	143	110	153	313	172	202	157	222	179	125	33	210	192	363	281	418	412	451	310	500	349	316	626	249	446	563	500	167	675	380	520
Persicobacter	214	280	278	149	182	478	39	213	241	398	310	70	244	277	424	116	316	255	137	159	148	252	138	112	141	116	156	295	49	275	427	470	205	371	677	547	472	388	426	356	479	281	275	511	486	460	698	587	496
Bernardetia	140	110	85	44	68	65	45	199	30	60	71	48	220	157	294	94	153	53	18	112	35	45	101	112	67	37	31	85	31	59	126	106	76	183	70	114	141	108	132	84	182	111	83	131	154	27	103	65	100
Candidatus Cardinium	58	109	130	46	55	63	9	44	80	110	49	23	38	99	100	45	126	81	119	6	8	100	54	44	55	73	58	235	20	62	270	176	108	80	208	154	223	154	107	114	188	78	138	226	179	116	276	194	166
Candidatus Amoebophilus	13	22	23	7	12	12	9	10	10	33	44	6	48	9	29	13	33	14	5	39	17	16	105	29	26	17	2	11	14	24	8	10	18	6	47	52	17	30	40	48	17	35	8	5	7	28	14	31	4
Mucilaginibacter	1095	797	969	585	680	1478	635	720	1365	1608	926	642	905	1727	1533	880	1190	811	756	422	869	1003	499	628	583	569	569	900	164	879	1475	1581	1121	1190	1831	1585	1611	1338	1715	1217	1250	1168	2176	1638	1601	926	2184	1615	2703
Pedobacter	937	699	919	595	619	1311	601	764	1193	1450	869	513	890	1103	1234	848	1245	676	781	652	657	692	517	572	564	649	463	984	213	1017	1518	1642	1463	989	2602	1273	1515	1375	1356	1253	1541	990	2108	1777	2209	883	1909	2338	1939
Sphingobacterium	748	601	720	413	374	893	287	444	593	1121	674	331	655	1091	884	1800	1035	418	651	415	548	751	348	550	450	495	457	674	149	785	1597	1567	1228	938	1887	1064	1255	1064	1306	1294	1639	918	1346	1399	1925	1053	2406	1782	2252
Solitalea	180	180	137	89	126	219	107	118	203	250	131	97	161	224	132	179	161	129	121	158	191	151	78	158	93	50	100	84	45	124	278	246	115	161	267	188	184	175	204	150	249	243	236	257	135	117	368	238	292
Pseudopedobacter	194	117	253	80	71	205	93	101	223	315	226	111	119	276	238	134	183	142	162	95	119	151	148	104	127	141	84	358	44	302	478	347	294	215	635	496	148	312	134	515	496	203	419	321	344	193	348	614	575
Chitinophaga	759	507	679	434	390	522	314	452	671	1062	482	324	715	883	844	573	613	405	517	316	480	677	345	491	394	356	434	538	104	502	557	1039	713	723	1125	917	1162	857	806	704	797	846	1362	1111	842	622	1399	997	1319
Niastella	298	256	347	186	213	755	111	217	161	551	261	338	268	984	496	164	457	208	260	96	117	505	201	190	203	281	161	313	37	300	562	919	375	640	999	616	796	815	729	494	598	479	1100	993	836	538	1320	917	1442
Arachidicoccus	285	265	402	185	154	428	65	209	300	371	210	111	227	421	356	113	349	245	81	66	110	242	145	195	139	191	128	483	34	184	591	681	286	570	850	638	578	529	513	415	697	314	488	588	634	302	666	808	731
Pseudoflavitalea	262	237	271	140	217	310	149	169	242	466	243	107	233	392	471	160	353	147	178	141	120	317	156	125	183	236	223	555	49	190	614	824	302	327	732	604	621	346	473	546	485	265	624	677	719	591	811	624	716
Filimonas	219	193	263	154	158	273	212	111	281	495	229	69	173	224	204	147	285	136	174	141	255	214	100	92	91	129	164	251	44	145	292	261	174	162	420	431	398	393	205	206	369	221	564	337	577	284	584	391	454
Niabella	183	159	281	222	159	299	149	113	332	288	242	124	197	386	230	227	208	210	170	225	279	208	145	142	132	117	159	226	66	315	457	160	282	252	300	226	413	282	373	313	320	302	239	303	302	163	203	265	225
Flavisolibacter	173	90	118	40	67	121	141	100	107	128	119	114	89	296	220	118	203	99	69	46	107	112	122	81	103	76	109	97	25	152	130	334	119	102	173	196	213	94	262	110	134	149	137	82	312	146	269	147	394
Rhodothermus	275	116	152	85	203	344	95	288	198	178	374	164	372	313	314	265	174	349	173	40	161	161	147	147	131	134	202	54	91	153	110	67	167	209	88	100	42	94	164	71	100	200	57	128	96	38	190	78	67
Salinibacter	217	112	171	82	221	398	41	263	76	235	206	71	277	238	279	151	142	192	147	71	104	211	126	148	105	122	159	125	60	134	97	169	131	198	171	246	153	131	245	126	144	178	179	247	244	132	287	148	188
Haliscomenobacter	177	156	201	107	144	414	132	194	231	379	306	159	328	264	289	174	202	219	534	132	224	130	101	129	126	168	84	186	18	152	352	307	196	255	414	360	220	388	287	246	363	264	278	545	244	174	441	414	466
Saprospira	68	52	68	30	49	36	34	27	120	124	54	60	56	81	83	69	93	44	10	22	36	52	44	33	34	53	65	13	9	54	48	110	94	89	96	88	115	124	84	84	64	83	81	99	124	60	156	94	123
Chlorobium	480	343	345	185	340	469	224	386	339	594	365	430	537	526	505	241	398	361	238	193	232	402	321	330	253	342	247	347	135	377	352	538	311	452	661	529	526	497	554	420	738	605	398	603	430	380	804	555	724
Pelodictyon	223	97	238	89	161	61	135	151	218	148	312	75	210	192	221	88	167	251	182	66	99	101	113	127	98	67	88	61	51	136	164	68	117	137	312	217	119	139	94	79	89	190	160	112	115	50	155	261	44
Chlorobaculum	538	208	254	111	340	264	120	595	419	338	446	182	603	365	727	242	356	509	179	101	188	229	275	300	205	197	308	278	99	271	189	214	261	389	426	218	330	270	247	305	284	312	333	293	296	164	351	405	345
Prosthecochloris	396	188	208	163	236	232	138	443	339	201	343	155	508	386	557	332	378	392	123	327	283	249	255	383	152	140	224	237	170	274	171	205	267	479	332	303	215	207	181	257	304	325	165	333	367	161	284	250	308
Chloroherpeton	79	24	52	9	29	111	18	60	23	85	40	28	86	35	99	27	33	68	11	16	28	59	29	28	40	28	74	27	27	52	25	15	73	54	195	34	33	75	47	74	38	78	66	21	44	18	29	186	47
Ignavibacterium	98	71	54	71	103	99	99	30	25	19	28	30	40	68	98	58	74	50	27	108	29	20	73	72	58	37	34	99	44	105	44	46	80	90	25	38	112	53	27	56	135	139	95	58	74	47	38	26	66
Melioribacter	52	44	29	13	22	22	19	90	97	16	45	17	46	43	67	35	72	106	8	20	27	38	38	45	41	28	53	21	16	71	59	140	50	66	26	22	62	52	10	36	56	104	3	12	64	145	32	10	15
Candidatus Cyclonatronum	71	71	54	26	67	133	74	75	157	46	81	66	125	202	134	111	72	76	41	49	122	34	63	54	68	34	55	32	19	104	13	86	52	91	127	33	104	62	39	38	32	97	125	111	58	49	55	102	52
Gemmatirosa	296	94	49	90	258	131	81	258	124	118	202	44	366	220	331	126	148	311	85	87	210	129	166	162	70	80	138	23	80	123	63	45	223	220	70	100	61	95	102	105	83	221	136	114	53	71	210	46	162
Gemmatimonas	207	112	163	62	183	337	76	208	119	150	116	75	236	202	274	114	132	179	80	34	171	135	107	151	112	110	119	91	53	73	200	163	271	189	229	187	102	136	98	88	210	169	116	84	202	120	181	202	21
Fibrobacter	447	239	278	187	229	483	185	330	153	283	232	120	317	518	399	126	405	261	129	102	133	250	247	289	208	183	270	62	77	197	401	467	248	481	468	357	325	451	350	355	314	333	419	623	443	273	603	408	449
Candidatus Cloacimonas	111	177	78	29	82	29	14	55	9	155	60	26	65	84	90	11	106	39	13	10	18	143	73	19	42	118	46	39	37	98	48	152	26	66	102	66	71	125	163	65	184	120	98	134	323	16	376	84	65
Escherichia	62656	27999	26488	17853	97756	226002	25365	9008	506574	13310	27371	226671	198073	19742	56227	80335	58638	81546	307961	17533	13728	8924	11377	19566	9669	369258	10548	3508	7981	11644	3467	1746	40665	2378	2657	1685	11685	979	126243	9648	6469	28856	3583	121076	2138	125786	1823	2242	2461
Enterobacter	1709	2115	1969	672	1388	1517	1254	5345	17387	1298	1869	2589	9696	27216	5573	1658	9130	1562	1173	2072	1580	6125	1822	3145	1448	1751	1934	1975	592	2098	1513	1690	2282	2104	1734	1593	1921	1035	1120	4547	1558	12539	1338	1387	1259	829	1653	1596	1786
Klebsiella	1317	1477	3491	2159	1181	1891	4470	21319	43956	2317	4144	5086	24318	112979	62613	16366	47155	2037	1448	2622	1635	25831	10599	31029	3270	1962	8017	1204	1013	5457	1340	984	1670	1495	1514	1254	1230	893	808	12281	1343	2929	1313	907	1740	1113	1361	1449	627
Citrobacter	906	717	417	275	1071	1164	440	1206	3153	654	884	1215	2074	1035	987	1016	986	816	1073	417	710	475	605	594	1103	1611	533	303	222	845	630	307	917	891	842	573	772	548	682	952	913	1803	468	845	677	722	983	726	798
Salmonella	1411	883	512	981	1399	1680	421	3078	3155	580	1566	1628	2054	1619	1128	834	2495	1126	1649	429	1148	657	1794	600	824	2195	954	512	541	856	1866	1021	1678	1224	1570	840	1973	8177	1260	1493	1709	1212	991	2468	2150	1201	1389	1010	1220
Candidatus Blochmannia	47	62	18	23	37	29	251	217	27	6	94	35	53	19	30	45	234	30	5	23	16	33	53	46	40	23	16	21	18	110	50	33	63	78	110	35	136	69	132	84	94	94	10	51	24	19	85	82	30
Candidatus Hamiltonella	25	10	10	6	6	14	25	138	28	10	39	10	36	21	11	26	82	16	23	30	21	32	20	30	18	8	11	7	10	39	14	6	14	16	24	16	58	13	56	56	77	53	5	20	12	3	4	23	8
Candidatus Hoaglandella	19	4	12	9	36	10	1	70	7	19	20	32	23	38	34	6	124	5	49	1	3	8	11	13	41	21	9	43	1	30	26	54	31	16	35	8	137	19	42	5	10	15	71	15	2	3	21	28	88
Candidatus Gullanella	15	7	4	8	7	85	2	72	29	1	18	4	6	5	5	6	75	13	2	16	8	10	7	8	12	3	5	3	0	16	20	8	5	10	19	7	8	15	13	12	8	12	6	5	4	1	1	12	1
Candidatus Doolittlea	15	8	6	6	2	5	6	223	7	3	45	6	26	6	15	3	124	15	2	2	3	31	3	7	15	8	4	4	7	35	22	10	5	10	46	2	55	3	70	19	14	21	1	4	22	1	2	31	1
Candidatus Tachikawaea	15	17	9	5	16	0	6	24	3	8	19	7	11	5	13	0	45	3	5	23	5	6	7	8	13	7	19	2	1	13	21	10	21	16	16	6	16	4	20	11	28	39	0	16	7	0	2	11	1
Candidatus Annandia	2	6	1	5	3	0	0	15	1	2	0	7	15	0	8	1	10	3	0	2	2	0	4	6	1	5	3	5	10	29	1	4	5	8	1	14	12	1	6	3	13	13	5	0	2	2	1	1	0
Candidatus Mikella	1	1	5	1	3	0	4	6	4	2	3	1	6	6	7	31	3	4	0	9	2	0	4	6	0	4	6	11	1	4	2	0	6	6	0	0	10	4	0	1	37	5	1	0	3	3	0	3	1
Candidatus Purcelliella	1	17	3	0	6	0	0	213	2	0	17	6	3	2	4	1	41	5	2	0	1	35	3	15	2	8	0	4	3	19	41	2	0	17	3	3	37	5	74	16	23	15	0	7	2	2	29	5	2
Cronobacter	403	236	219	124	326	434	297	452	728	153	310	349	570	430	444	171	262	435	404	253	305	338	411	317	191	343	254	123	116	288	351	392	390	365	263	234	211	203	548	410	317	460	404	362	386	293	408	216	425
Kosakonia	267	197	140	105	258	294	152	291	513	191	229	234	365	297	409	232	263	306	223	116	182	92	157	195	140	326	194	99	102	226	230	170	336	235	338	302	195	168	334	653320	188	268	82	253	284	249	269	292	215
Lelliottia	249	129	99	68	186	247	92	314	481	266	249	233	318	543	302	190	260	251	175	145	154	236	142	236	160	359	152	82	93	231	101	171	251	241	381	186	158	172	148	321	208	196	177	197	275	83	178	310	163
Cedecea	233	205	75	70	186	174	87	219	236	131	225	188	265	194	248	108	147	217	212	90	158	86	140	127	116	254	181	70	79	316	228	165	208	183	189	133	75	190	191	590	265	212	82	197	183	143	197	174	244
Pluralibacter	197	99	82	36	179	314	107	371	337	75	244	152	266	285	238	106	275	275	184	84	202	74	135	141	145	202	137	149	73	185	147	98	252	134	106	175	107	115	149	121	88	229	86	104	165	133	133	97	56
Shigella	432	161	173	143	8048	2281	171	19	4620	111	81	1695	1750	188	484	326	432	371	2363	150	102	63	80	70	108	2707	105	5	27	119	203	238	342	62	110	30	77	3	183	30	30	222	24	950	0	611	10	78	0
Raoultella	229	189	110	64	152	247	107	272	423	157	190	181	341	392	340	118	206	210	132	151	196	198	151	183	112	222	131	61	69	219	104	150	221	351	231	128	149	122	78	168	90	138	203	161	235	83	157	208	29
Leclercia	196	82	89	38	103	62	51	118	272	79	180	73	212	137	173	44	118	172	70	76	43	57	96	88	129	106	83	110	34	134	43	113	925	160	38	89	142	60	58	67	209	115	48	32	173	38	74	20	82
Gibbsiella	73	29	17	19	65	51	29	74	60	27	61	31	56	58	48	58	50	63	40	11	91	25	30	43	34	78	50	16	17	53	30	47	59	56	20	57	34	24	28	74	44	68	37	20	25	47	16	13	42
Kluyvera	66	63	19	13	57	157	13	266	144	19	56	64	118	119	98	62	76	60	51	21	22	39	37	51	66	88	40	13	5	46	17	5	32	22	36	11	37	44	28	124	55	53	3	33	31	25	15	13	0
Shimwellia	57	37	7	8	45	44	28	73	119	16	33	51	60	77	38	48	39	70	28	15	57	21	25	31	45	56	45	14	23	37	27	15	63	32	27	24	25	20	11	31	19	71	14	25	16	33	68	30	8
Atlantibacter	53	26	10	20	70	55	47	81	93	13	49	50	69	90	63	74	68	95	43	62	47	25	66	52	31	79	44	19	38	51	30	9	72	50	9	68	15	71	24	396	15	56	2	88	16	16	26	9	13
Limnobaculum	35	32	5	6	15	13	8	46	25	5	41	18	29	16	19	18	41	15	18	16	7	19	35	11	22	18	13	24	15	62	42	18	35	21	21	23	17	18	6	28	27	37	28	24	55	11	4	19	151
Buttiauxella	32	48	16	16	36	24	7	52	113	18	23	48	44	28	42	20	36	29	32	40	45	36	16	34	21	53	27	21	5	39	25	16	50	30	37	32	20	30	17	52	14	56	4	29	20	21	14	32	5
Candidatus Riesia	15	17	5	2	26	1	4	79	8	4	52	14	13	7	12	26	102	8	3	9	9	13	12	15	19	10	7	13	21	38	63	11	36	37	23	15	42	17	24	12	56	25	2	6	24	2	12	18	54
Candidatus Ishikawaella	14	4	3	3	11	3	0	13	0	0	15	3	12	2	37	1	24	4	1	6	6	7	17	19	14	7	32	3	4	11	10	4	14	18	5	58	33	6	18	26	21	35	12	4	10	3	33	5	14
Candidatus Moranella	5	5	0	2	8	0	0	22	4	0	16	3	6	18	6	1	36	2	12	2	3	3	3	0	1	12	1	1	6	9	3	9	10	10	10	1	19	16	3	5	4	15	9	5	4	0	1	9	6
Metakosakonia	10	18	2	5	5	1	0	30	17	4	6	4	8	16	20	6	6	6	5	2	3	9	15	10	3	4	13	36	3	4	554	19	19	92	0	17	18	68	0	82	13	5	377	36	0	1	7	0	0
Serratia	1444	914	655	405	1176	1170	574	1686	1515	1065	1532	654	1512	1290	1938	814	892	1625	565	947	1076	743	962	1025	802	663	1133	822	462	1104	858	1268	1373	1383	1128	973	1186	699	997	1018	1176	1417	1049	781	999	848	1116	986	1639
Yersinia	670	571	317	319	466	380	388	1430	1965	557	530	395	680	726	806	429	1582	843	300	411	514	367	375	1082	630	578	409	361	325	1305	584	601	1074	817	594	444	731	518	933	891	528	1054	405	645	1107	722	637	455	597
Rahnella	236	149	140	80	140	317	53	269	154	104	222	94	204	192	230	119	318	178	125	110	118	158	151	191	139	132	184	134	77	247	135	89	153	228	198	217	134	198	251	250	166	264	181	252	198	56	160	145	81
Chania	54	49	15	20	28	82	55	26	40	45	33	17	39	41	47	42	35	32	48	27	42	20	26	24	16	33	32	16	27	49	38	98	44	45	88	49	82	69	73	84	66	42	20	53	109	130	225	65	9
Candidatus Fukatsuia	8	9	2	6	10	3	10	67	4	5	10	10	5	10	9	51	36	2	7	15	23	5	15	10	6	3	2	4	17	26	21	12	10	17	9	10	14	14	17	14	23	27	43	20	3	12	3	14	5
Dickeya	793	552	446	271	539	490	366	827	655	497	766	361	671	585	780	473	769	739	387	360	490	381	450	580	482	428	541	583	235	729	589	716	667	604	890	535	552	522	630	747	670	807	739	398	427	469	693	813	632
Pectobacterium	430	252	249	162	290	236	185	564	247	281	328	250	467	376	482	195	310	301	270	215	276	164	264	218	253	205	277	250	106	338	366	372	351	390	358	477	355	225	391	483	417	484	389	236	311	299	273	329	297
Brenneria	164	125	64	38	160	80	84	181	134	76	215	104	167	178	133	133	115	219	48	98	114	74	108	136	101	78	147	63	68	223	41	90	159	140	54	79	115	62	43	651	64	136	58	71	69	34	27	28	60
Sodalis	140	93	70	27	90	67	30	175	157	88	209	66	144	210	155	71	103	243	53	74	152	62	113	116	67	76	88	47	48	142	49	108	138	163	69	204	109	67	89	58	125	160	87	65	111	71	135	51	124
Lonsdalea	40	36	17	11	39	15	14	58	150	29	44	40	34	46	51	25	54	38	7	15	34	14	27	24	32	18	53	16	13	45	13	17	69	42	4	40	9	9	57	46	16	56	30	37	34	10	45	8	38
Pantoea	709	525	328	258	543	493	417	1114	700	699	958	401	721	726	687	394	894	836	256	382	647	551	527	488	404	319	614	481	203	716	581	567	1207	790	1346	621	703	407	780	2694	558	856	318	618	1144	389	699	1098	593
Erwinia	376	268	216	96	328	462	137	526	258	268	270	157	402	337	474	188	435	368	151	113	234	191	278	236	186	168	243	130	139	368	285	349	312	316	373	375	243	291	324	461	363	338	349	386	358	224	362	325	272
Mixta	278	97	29	44	86	39	52	236	67	30	86	28	174	61	366	77	53	105	51	34	49	18	85	104	68	61	84	33	44	111	22	12	109	177	25	89	27	61	60	139	43	100	3	48	35	17	18	30	19
Tatumella	83	69	90	31	26	70	72	292	76	75	93	32	62	49	56	38	236	41	89	55	41	64	66	77	49	54	75	116	31	115	132	79	70	63	168	89	121	62	98	167	89	90	120	55	85	146	83	103	242
Buchnera	48	95	44	53	51	25	28	167	17	16	95	40	65	65	77	26	277	56	20	92	31	23	115	73	91	39	36	143	47	227	120	65	144	139	117	131	198	126	188	117	132	212	36	66	77	30	57	56	83
Wigglesworthia	8	9	6	5	17	16	15	19	0	30	20	5	9	12	5	21	17	32	3	25	7	5	35	7	11	2	5	6	6	29	20	1	46	16	12	22	8	46	6	10	28	37	2	37	10	3	18	9	12
Providencia	304	287	245	159	202	254	302	1087	313	340	538	139	242	290	329	150	1352	268	111	184	220	372	233	268	261	162	245	136	119	572	620	501	326	389	1128	371	823	417	660	384	569	488	556	305	279	135	469	762	461
Xenorhabdus	172	181	132	133	134	359	59	437	132	180	295	124	168	219	251	130	463	153	158	174	111	87	141	211	169	172	143	218	69	256	292	229	220	210	372	266	331	151	387	200	201	262	520	240	292	144	147	338	165
Proteus	193	206	148	134	141	170	117	729	81	307	332	104	136	272	269	98	811	130	92	176	89	286	194	132	241	149	178	244	98	412	264	317	210	350	688	341	689	210	363	320	416	381	375	232	449	183	443	528	178
Morganella	159	144	54	29	114	54	106	199	149	93	127	102	134	184	204	110	148	172	66	140	168	42	100	102	135	74	132	64	83	181	102	293	197	170	55	63	160	76	106	87	147	168	290	101	121	53	126	49	174
Photorhabdus	71	84	69	19	55	42	59	232	89	64	158	68	71	66	125	74	276	71	19	70	125	65	44	61	56	77	51	64	35	131	97	146	132	94	110	139	145	80	155	101	127	177	127	54	98	73	74	71	118
Arsenophonus	27	21	12	11	22	28	6	180	2	3	60	12	20	22	28	26	196	4	18	12	16	31	18	14	36	16	12	16	14	61	52	8	14	23	117	28	75	32	85	25	48	62	101	61	18	9	15	73	32
Edwardsiella	406	308	172	121	277	211	109	420	215	300	360	127	395	364	354	148	270	423	242	113	219	221	278	140	250	235	347	175	86	281	366	449	292	317	583	373	367	258	282	302	364	326	545	270	506	271	448	642	605
Hafnia	124	91	59	48	93	29	26	260	87	61	142	50	103	97	253	60	271	106	60	23	58	92	97	132	69	85	52	49	32	192	68	267	94	98	138	79	95	50	104	84	213	109	95	69	146	50	74	93	103
Obesumbacterium	47	64	16	18	29	25	6	18	12	71	77	14	57	54	23	43	24	62	19	7	36	30	14	12	27	84	36	8	15	40	30	35	52	49	56	33	67	69	15	98	36	37	4	46	167	2	240	38	4
Pragia	85	103	42	56	31	127	67	134	69	43	124	22	73	46	36	158	229	103	37	147	129	36	57	40	43	36	55	36	37	134	81	25	75	91	113	68	83	41	112	105	165	97	8	54	73	94	51	73	83
Leminorella	61	46	25	13	47	119	36	118	50	52	98	35	73	44	47	49	103	99	35	33	69	22	80	49	40	44	35	61	15	64	37	80	58	74	148	48	87	48	69	51	58	83	10	29	37	22	16	106	11
Plesiomonas	68	70	12	37	41	44	24	93	27	65	87	21	64	60	60	28	89	27	23	98	104	45	47	48	47	28	51	17	9	46	244	35	55	82	222	62	33	67	86	70	65	88	14	117	100	38	73	195	168
Phytobacter	83	29	7	22	33	114	47	107	22	54	11	24	72	40	52	73	55	39	92	40	114	40	56	25	85	12	118	299	12	166	31	165	91	124	242	92	343	86	9	64	63	100	385	97	39	9	134	120	95
Pseudomonas	12398	6687	5084	2992	8475	9135	5386	13278	8217	7031	11583	5490	12830	9945	12411	7157	8198	12417	4680	6999	9043	5626	7216	7492	5894	5134	9223	5221	3308	8602	6014	7688	11145	10690	8044	7396	6263	6846	6559	6814	6975	10060	7223	7083	8223	5154	8485	7039	8683
Azotobacter	225	84	29	94	117	45	73	207	79	81	138	52	278	170	227	119	130	202	42	75	131	74	108	98	76	45	125	50	51	112	213	131	88	168	84	75	77	111	109	115	82	119	120	90	47	95	152	85	113
Oblitimonas	76	10	5	22	5	24	6	157	6	14	52	10	21	22	87	19	116	24	67	14	29	20	9	42	9	5	11	4	26	34	51	23	39	53	73	26	68	22	91	22	103	66	6	31	23	133	62	63	17
Acinetobacter	1316	1294	804	808	1155	726	813	3320	755	1106	1971	772	1358	3344	1186	1011	3746	1907	552	1098	828	1434	1112	1864	1137	763	978	1068	553	2237	1633	1884	8551	1501	2243	1262	2509	1312	1904	4980	2044	2086	1248	1250	1638	969	1757	1724	1525
Moraxella	279	182	240	81	171	180	142	559	158	219	352	215	255	350	250	160	595	314	146	162	199	277	207	179	137	146	178	98	85	303	230	212	265	214	654	266	468	276	411	329	375	393	281	209	355	301	433	522	388
Psychrobacter	264	230	219	134	196	160	134	511	125	302	337	133	228	260	299	179	630	1661	190	115	143	228	263	245	174	168	183	227	102	351	564	244	1220	309	519	513	379	303	349	399	437	445	339	294	313	364	471	420	440
Stenotrophomonas	1566	642	548	354	1183	612	466	1392	907	728	1370	644	1628	1016	1605	857	708	1579	406	368	824	645	816	894	639	489	1123	650	359	950	681	896	3019	1374	827	866	664	656	775	1082	685	1099	621	756	817	606	810	731	554
Xanthomonas	1317	504	605	355	1171	1008	329	1255	992	803	1031	811	1327	1376	1240	774	832	1307	738	420	757	678	685	814	745	713	829	571	335	1026	593	1005	1463	1087	623	1016	893	700	779	904	737	1022	938	914	808	542	1203	633	971
Lysobacter	818	385	366	167	556	321	173	719	304	307	830	234	852	610	775	434	389	844	331	160	399	241	358	428	289	233	532	191	189	385	150	259	1035	554	419	287	205	237	235	478	351	482	199	372	338	239	487	352	269
Luteimonas	331	127	106	79	248	179	75	341	196	151	332	125	385	193	327	151	144	313	96	137	275	78	159	166	146	104	292	61	83	194	87	213	462	222	88	181	148	118	554	695	139	266	222	216	96	120	243	101	206
Pseudoxanthomonas	231	62	52	63	105	97	49	228	86	53	195	65	198	133	315	124	74	292	42	59	150	21	108	115	99	76	141	77	62	118	42	15	309	215	3	47	28	30	74	176	74	158	32	43	64	36	37	15	61
Xylella	67	40	33	32	52	45	24	81	47	38	88	64	95	38	77	35	59	72	11	26	16	51	54	38	46	60	28	75	17	37	27	5	87	53	181	36	62	65	47	51	54	79	102	80	125	69	49	158	49
Dyella	303	184	140	63	213	361	57	217	183	337	314	137	278	262	287	103	142	311	248	62	167	236	146	139	155	192	203	220	58	169	375	372	1090	279	245	276	342	253	401	270	278	247	474	308	317	265	328	228	477
Rhodanobacter	137	63	114	29	33	54	27	182	30	120	93	11	179	74	313	32	70	62	84	10	41	32	41	91	42	30	46	9	19	55	115	19	875	146	145	104	55	84	52	86	120	83	160	37	19	50	72	120	40
Dokdonella	110	32	18	24	77	18	19	114	77	20	67	23	124	46	89	69	34	92	48	31	77	19	42	84	35	26	72	71	36	68	14	11	155	80	21	18	32	8	24	23	21	73	11	13	51	13	9	17	13
Frateuria	89	105	70	25	42	13	76	78	108	42	55	16	111	128	83	44	80	96	26	28	59	30	55	58	28	37	62	19	35	61	42	54	94	93	50	20	32	56	100	47	67	67	27	53	19	107	37	36	32
Luteibacter	67	31	12	16	65	165	11	57	42	23	74	72	59	94	127	104	66	110	24	44	90	11	31	70	43	33	43	1	17	38	6	7	498	65	20	30	11	42	57	33	37	48	23	24	27	10	11	20	25
Ahniella	58	29	30	30	46	40	23	60	38	64	74	18	71	41	80	16	21	58	98	12	28	7	45	37	42	39	33	78	17	103	53	53	74	32	118	20	7	43	79	28	71	36	105	18	87	94	10	120	13
Marinobacter	851	426	486	284	490	696	467	825	425	620	711	426	759	609	968	416	650	791	297	336	539	355	555	508	436	402	648	320	248	592	592	282	710	751	586	528	674	397	658	611	589	786	766	472	535	471	537	438	554
Alteromonas	541	530	418	201	311	521	152	1046	195	596	596	270	416	684	689	246	1148	390	156	314	193	512	415	530	392	368	311	289	155	610	422	713	451	856	756	580	924	544	756	685	798	679	785	595	858	434	729	545	848
Glaciecola	191	135	206	84	72	175	55	217	85	287	187	88	204	209	210	240	322	86	121	64	80	140	106	107	86	131	180	160	47	194	268	282	183	231	350	248	277	206	229	285	318	241	464	221	192	172	191	308	334
Salinimonas	97	67	54	23	62	41	70	323	44	52	109	93	78	110	59	92	264	73	32	75	127	89	42	56	54	52	55	27	21	127	76	49	65	90	207	71	189	47	174	33	84	100	68	91	17	20	56	140	148
Lacimicrobium	80	75	74	43	80	61	38	74	41	131	42	44	58	62	95	45	65	104	19	56	38	68	30	108	91	100	71	151	21	77	78	127	89	80	132	38	105	94	69	111	56	62	167	88	54	14	108	132	82
Agarivorans	41	25	5	12	15	8	17	188	4	8	65	10	35	17	22	6	189	22	2	7	17	41	22	24	25	5	30	20	13	74	48	9	38	43	63	12	79	36	82	28	9	66	2	30	14	7	0	36	10
Paraglaciecola	34	21	36	22	21	27	9	45	15	22	44	20	24	31	34	26	90	13	7	16	5	7	26	30	20	17	18	3	19	47	19	32	25	28	47	24	68	30	32	40	33	32	29	47	7	61	6	35	44
Catenovulum	33	22	31	12	18	6	9	215	8	11	98	26	25	35	37	11	118	4	5	3	27	68	27	37	26	7	4	25	6	63	18	9	22	36	49	15	58	23	72	37	27	54	4	21	24	3	23	32	8
Shewanella	1227	1025	895	602	834	851	836	2962	612	1369	1934	650	991	1385	1296	862	3140	1033	693	632	760	980	938	930	792	813	840	1163	360	1612	1679	1603	1236	1204	2970	1282	1876	1244	2019	1691	1864	1685	1343	1280	1531	1096	1349	2344	1226
Pseudoalteromonas	744	671	325	277	486	519	260	2593	355	493	1216	439	635	825	682	570	3084	462	293	575	401	713	503	630	503	363	438	522	306	1283	1031	681	682	866	1642	720	1601	724	1374	1048	952	1359	423	583	758	570	1038	1123	840
Colwellia	164	180	157	80	158	122	59	722	52	155	318	46	154	192	110	91	641	108	110	102	73	211	157	89	137	110	142	136	53	259	210	202	156	201	529	162	446	247	478	347	295	355	116	226	152	49	312	423	109
Thalassotalea	35	42	8	8	21	3	13	48	17	11	37	23	7	14	26	15	92	24	13	23	12	15	24	22	30	23	40	44	22	44	11	33	22	53	28	37	59	15	34	26	29	39	70	65	13	14	6	15	16
Litorilituus	13	22	6	4	19	11	25	147	13	9	96	13	29	24	16	11	159	6	2	7	5	24	11	14	17	6	3	9	16	55	39	16	9	35	57	5	81	10	78	20	77	60	6	9	16	3	22	24	14
Idiomarina	85	109	98	48	62	69	68	219	95	139	178	42	132	141	196	61	250	61	63	54	29	83	68	89	64	64	28	57	21	114	129	199	124	130	218	97	114	167	92	148	128	149	168	99	179	73	50	174	183
Ferrimonas	123	60	20	22	49	171	43	179	81	97	113	32	101	92	98	47	167	115	24	28	36	91	75	41	76	52	64	34	12	51	30	61	70	75	156	72	74	60	99	60	116	77	73	118	55	32	91	148	89
Moritella	53	42	16	31	57	25	9	436	53	41	92	15	41	39	32	36	358	30	16	27	24	64	86	43	46	6	41	62	17	178	70	42	63	105	272	67	126	88	184	171	94	156	28	58	36	21	23	229	15
Psychromonas	37	80	15	16	17	15	22	90	14	13	47	14	20	32	17	14	100	32	44	30	30	8	40	19	35	15	46	28	11	67	47	28	86	42	41	37	65	39	41	28	36	104	92	18	33	18	76	24	10
Halomonas	1322	713	524	349	963	1148	431	1633	887	682	1291	503	1659	1176	1228	742	1115	1275	468	412	770	557	922	866	629	601	893	740	398	1141	601	700	1032	1145	975	748	904	811	1191	527	872	1143	914	877	790	657	766	815	753
Kushneria	141	123	66	47	124	173	52	155	110	190	110	79	129	128	131	74	87	130	155	45	59	51	54	73	90	95	127	61	24	116	233	142	91	166	168	131	129	129	187	196	172	177	113	186	194	115	159	188	47
Cobetia	105	36	0	0	0	20	0	80	0	26	98	25	79	82	130	34	47	0	14	0	34	0	51	0	13	19	88	19	0	0	53	0	57	0	0	0	0	55	95	45	0	43	0	0	0	100	0	28	0
Salinicola	92	34	20	13	107	29	34	99	26	30	140	32	127	78	97	64	40	108	47	29	76	25	57	44	51	29	74	25	23	80	17	9	86	53	25	23	21	20	18	34	19	71	16	22	18	14	11	24	5
Halotalea	80	27	10	16	63	108	18	131	22	11	47	38	96	85	161	37	30	50	14	8	47	21	38	54	29	39	33	21	21	40	13	9	81	36	12	16	81	9	19	23	55	68	5	19	24	8	29	5	3
Chromohalobacter	68	28	12	34	58	21	16	60	62	17	66	20	62	48	64	32	41	90	6	12	28	32	57	56	39	8	48	31	11	46	21	7	51	38	36	61	11	17	13	12	9	66	14	23	6	102	63	24	25
Zymobacter	30	93	131	25	62	175	30	52	41	79	63	25	45	133	53	34	89	46	90	24	43	50	74	22	37	71	50	74	9	72	85	156	52	59	216	69	126	112	18	101	67	70	115	63	194	20	166	203	57
Candidatus Carsonella	4	17	3	0	2	1	2	20	1	1	3	0	4	4	27	4	15	2	6	12	9	2	5	7	14	4	2	3	1	13	11	13	13	17	6	2	9	7	8	6	11	30	3	2	7	2	3	1	1
Candidatus Evansia	2	5	0	3	4	0	0	19	2	2	1	3	2	0	2	3	20	2	1	13	4	1	10	5	13	3	1	5	1	7	12	5	5	5	1	2	1	5	0	2	2	10	2	0	2	1	3	2	2
Candidatus Portiera	2	1	3	1	16	1	2	9	1	1	11	1	2	7	1	1	3	3	1	7	6	0	4	1	4	2	2	1	4	6	3	0	9	2	5	3	0	0	1	0	1	3	0	1	1	0	2	0	7
Marinomonas	206	191	150	90	118	133	32	310	75	246	224	36	259	294	172	80	293	115	46	102	139	194	123	178	88	90	160	124	66	219	299	303	170	284	310	353	324	272	216	173	314	281	306	198	205	107	314	232	240
Marinobacterium	143	33	29	31	50	25	16	105	77	20	58	23	101	50	137	38	74	74	25	22	63	97	56	48	30	44	61	64	19	73	13	56	51	41	24	30	53	18	33	19	44	115	186	79	21	20	56	21	209
Bacterioplanes	75	26	21	16	46	70	13	59	19	84	58	29	43	90	62	29	42	59	73	13	17	39	44	27	54	21	53	12	15	38	72	21	24	35	130	23	18	28	26	35	39	66	102	60	43	21	46	122	63
Oleispira	51	48	13	16	17	19	5	144	8	91	81	3	41	13	34	15	98	14	8	7	13	38	57	36	11	12	12	14	23	53	149	18	23	17	151	16	45	13	40	31	20	53	12	47	14	22	17	137	13
Thalassolituus	43	34	27	14	25	39	13	164	12	56	74	25	41	46	103	57	131	62	60	15	36	35	21	59	39	19	38	190	17	97	132	97	71	74	149	41	165	43	132	24	113	91	124	10	171	152	8	81	46
Alcanivorax	424	147	124	76	279	100	102	436	201	154	359	160	408	245	425	187	163	387	120	126	280	123	288	229	139	145	289	108	102	284	112	306	271	365	110	141	188	94	188	132	180	274	237	82	197	76	235	119	176
Ketobacter	83	103	52	68	82	74	60	339	32	162	104	24	97	175	99	59	211	56	175	14	75	110	57	55	69	68	54	155	12	66	162	195	76	95	332	186	200	119	251	137	170	144	292	180	185	172	220	279	255
Gynuella	85	56	18	44	41	27	39	123	42	23	123	54	86	76	67	41	90	100	25	23	36	28	59	44	79	41	54	45	37	79	58	89	51	60	56	68	54	35	86	84	77	108	251	39	44	83	64	39	94
Saccharospirillum	52	43	15	19	21	46	34	70	101	51	71	28	60	38	31	84	26	59	92	40	92	38	46	36	30	22	27	12	23	31	16	40	60	30	30	30	41	19	28	24	37	35	5	21	68	20	47	40	3
Reinekea	24	14	17	26	15	20	13	83	31	34	50	18	20	57	27	18	67	40	28	10	14	27	45	26	18	9	32	16	7	27	24	5	71	19	23	24	19	19	58	26	31	50	7	28	16	2	36	17	32
Kangiella	109	72	49	39	76	78	13	324	107	81	150	36	73	126	70	62	448	65	17	91	50	118	69	118	84	63	93	64	45	149	105	147	97	113	206	185	157	136	143	135	131	174	114	171	150	133	239	171	159
Hahella	83	65	46	43	80	119	44	173	72	77	129	117	149	144	111	73	126	135	39	35	84	45	96	64	53	43	132	36	23	99	34	35	126	89	48	67	102	83	41	61	104	112	60	92	44	49	81	40	105
Endozoicomonas	53	28	26	19	41	17	53	147	59	8	50	12	52	56	43	77	210	49	47	24	95	23	44	49	32	10	37	35	20	72	112	15	35	50	54	32	64	56	60	26	18	64	30	25	19	21	15	33	28
Oleiphilus	22	22	15	10	19	79	18	36	7	19	38	7	66	18	34	17	70	29	5	49	21	20	28	30	27	12	19	9	5	25	8	51	43	18	110	36	42	17	7	44	30	37	134	10	31	18	53	103	10
Vibrio	2364	2078	1347	1120	1583	1508	873	5395	1213	2011	2789	1183	1943	2235	2325	1269	5813	1463	794	1287	1058	1693	1538	1656	1345	1120	1422	1263	693	2898	2596	2788	2132	2539	4176	2708	3719	2218	3986	2439	2429	3204	2568	2402	2464	1976	3125	3105	3502
Photobacterium	274	199	108	102	103	280	115	1365	221	174	462	111	217	352	276	145	1191	179	48	317	94	314	145	276	170	135	180	140	77	449	399	486	170	264	814	203	653	294	561	351	471	459	342	236	388	124	359	539	452
Aliivibrio	121	190	129	56	82	153	38	481	54	156	254	53	101	161	176	112	476	117	96	81	57	160	124	77	179	71	110	212	74	309	335	151	155	278	435	311	491	142	307	246	328	385	273	167	174	198	121	358	179
Grimontia	66	20	49	15	30	54	18	58	27	62	64	11	49	44	43	19	74	57	31	12	22	19	16	34	29	20	39	64	16	102	106	17	78	44	78	55	69	61	54	54	48	81	56	55	48	73	28	57	52
Paraphotobacterium	23	41	7	18	24	2	5	52	14	7	33	25	13	24	18	34	117	8	5	64	12	9	24	52	15	25	35	23	31	37	30	10	34	29	32	19	19	12	28	25	28	46	17	2	19	8	33	16	5
Enterovibrio	15	16	1	3	15	5	5	116	2	9	68	10	7	18	9	29	139	13	2	19	7	10	76	39	6	19	9	6	6	46	38	5	30	26	50	9	40	25	44	14	7	35	28	9	11	5	4	38	9
Thioalkalivibrio	412	165	155	76	269	433	113	419	229	135	356	213	493	302	346	266	166	456	307	115	204	115	225	235	198	154	351	246	121	282	304	130	317	299	340	216	145	151	145	114	175	295	340	163	204	134	192	291	133
Acidihalobacter	215	93	59	66	153	70	70	156	299	72	105	58	224	169	198	45	107	219	45	78	120	78	129	88	82	103	157	138	56	153	113	197	130	233	142	150	134	112	202	88	97	156	166	170	173	108	244	150	335
Ectothiorhodospira	134	77	89	43	135	146	32	230	47	41	137	41	213	100	274	51	104	166	29	32	90	90	105	77	70	74	95	32	28	110	100	39	67	167	55	90	126	95	61	148	45	106	194	94	80	176	89	51	164
Halorhodospira	121	51	45	24	97	74	42	152	96	29	101	49	121	81	82	139	113	132	54	39	65	42	68	62	82	43	77	47	33	92	80	34	107	100	115	50	74	36	88	37	56	80	95	46	55	27	54	86	37
Spiribacter	115	27	28	19	53	24	22	136	78	16	77	13	127	41	179	38	44	101	25	12	33	25	44	94	17	17	35	17	34	43	27	6	60	137	11	45	41	15	11	19	27	61	55	22	24	16	35	14	3
Alkalilimnicola	103	30	19	25	55	28	16	94	41	25	46	37	98	49	89	48	23	109	43	13	49	33	37	21	32	13	42	14	21	42	7	8	39	40	40	60	10	23	15	81	16	48	11	42	10	16	17	38	15
Thiodictyon	194	74	99	48	209	168	73	146	62	132	188	49	265	180	177	75	151	246	266	34	124	110	141	95	86	125	171	30	50	127	171	183	127	138	76	198	65	104	75	73	80	147	133	185	146	42	165	74	64
Thioflavicoccus	115	56	16	28	114	55	22	127	40	50	86	25	195	129	191	51	60	121	126	43	97	71	62	95	64	64	100	23	32	73	43	46	80	68	16	38	87	49	31	36	32	79	42	32	78	15	182	19	26
Thiocystis	107	54	41	16	72	25	10	85	64	47	89	17	106	66	103	36	30	107	51	19	45	57	73	77	47	46	67	111	27	73	30	15	89	51	38	33	83	28	29	48	94	79	17	49	125	22	63	41	19
Allochromatium	101	58	48	24	74	76	37	114	40	62	106	69	88	124	89	37	30	123	34	24	57	69	47	50	37	33	66	16	42	60	17	46	95	52	52	39	20	57	32	35	45	67	3	47	105	36	85	35	44
Marichromatium	105	40	41	16	82	116	32	119	48	34	119	18	141	67	139	126	38	183	38	16	87	48	72	51	65	25	65	26	37	62	26	47	92	65	37	69	27	39	21	26	31	82	1	44	4	34	37	42	7
Nitrosococcus	77	36	33	49	67	138	45	128	29	138	122	21	97	154	116	78	143	91	37	16	38	74	77	108	58	75	47	107	25	108	92	128	79	110	185	104	192	53	79	179	112	123	61	61	75	90	53	145	139
Rheinheimera	29	30	23	29	22	16	9	197	20	15	65	19	50	44	98	67	132	28	19	11	30	65	36	36	30	9	39	28	19	57	40	12	38	45	57	16	54	15	88	46	17	62	31	16	23	65	48	26	15
Candidatus Nitrosoglobus	22	19	39	16	40	2	13	42	3	7	17	8	11	26	13	7	90	6	1	8	8	18	25	14	13	6	10	16	3	38	17	2	12	15	45	5	20	40	25	12	5	32	0	43	0	6	34	29	1
Granulosicoccus	101	57	47	26	53	49	39	170	26	44	59	18	72	93	173	54	103	70	24	87	64	67	52	92	50	25	43	19	33	88	20	49	52	113	32	47	97	80	11	38	32	104	63	43	57	23	84	38	52
Sulfuriflexus	69	41	32	24	41	168	20	94	20	151	75	20	52	99	108	26	80	63	95	56	43	40	51	58	47	50	53	211	19	62	91	41	47	88	92	31	73	85	81	49	71	68	56	54	100	33	14	83	51
Sulfurivermis	155	113	53	40	130	55	46	193	87	93	207	52	179	174	134	92	77	232	22	31	65	86	162	104	96	47	141	75	69	151	105	133	80	221	103	163	78	113	17	46	120	128	28	61	43	83	207	91	43
Halothiobacillus	111	97	33	42	103	46	26	101	114	174	134	66	198	107	116	84	75	152	36	92	133	52	74	93	68	73	92	41	27	94	32	73	71	106	67	72	85	47	51	54	77	122	57	65	91	27	105	51	58
Wenzhouxiangella	75	36	60	28	62	32	16	80	37	25	75	49	77	67	74	39	55	86	23	57	56	8	52	42	50	61	59	25	27	57	15	68	52	58	22	35	56	23	46	29	54	105	5	32	19	15	57	19	38
Woeseia	66	37	33	11	66	28	51	82	76	20	71	39	96	91	61	27	46	79	54	12	43	33	41	51	31	31	42	21	21	39	18	2	31	45	27	24	32	27	25	31	54	59	7	25	23	9	37	22	4
Aeromonas	1929	963	901	481	1235	1319	616	2597	975	1300	1955	732	1805	1345	1925	1008	1420	1614	833	540	1302	731	1201	1122	917	695	1398	1199	541	1516	1376	1010	1418	1566	1709	1035	1175	946	1052	810	1186	1578	1013	978	1207	965	1262	1259	1312
Zobellella	165	73	85	21	80	143	65	135	77	79	178	84	115	127	173	80	81	167	60	39	129	60	95	87	76	90	124	112	57	123	135	89	119	84	70	92	79	44	32	84	82	120	160	75	165	87	97	75	32
Oceanimonas	159	88	88	63	115	268	45	131	69	144	144	53	185	218	169	79	96	222	40	83	82	104	77	104	157	138	114	68	23	142	119	131	130	95	139	152	70	135	96	91	176	178	245	141	184	126	170	160	270
Tolumonas	157	102	130	96	96	116	37	527	49	117	188	39	74	142	194	43	302	63	74	34	58	154	71	95	120	115	156	79	56	134	135	300	191	143	277	231	268	203	402	148	214	201	286	187	196	50	243	180	76
Oceanisphaera	76	45	173	44	92	111	40	185	26	188	162	31	63	162	173	53	198	29	32	38	67	88	96	61	112	78	138	404	22	171	448	138	115	76	428	295	157	162	253	206	233	98	277	297	541	239	117	388	170
Haemophilus	765	3144	3964	297	1409	11580	2137	4575	2340	15029	27621	11423	525	53412	1282	1628	2670	814	857	176713	8800	2408	9395	1288	2410	10695	316	1981	180	6666	1438	1381	4006	7235	14694	50771	7936	11476	49730	100159	9661	5347	12539	11829	1603	3717	39179	16378	456
Actinobacillus	200	218	85	76	147	108	90	612	93	133	330	143	161	301	247	98	675	142	50	563	142	122	170	127	172	86	156	137	87	353	305	257	256	229	440	297	382	259	410	458	378	428	124	175	361	145	409	357	188
Mannheimia	207	185	89	77	99	43	84	544	77	83	315	50	124	179	92	99	527	128	14	384	84	78	184	120	106	63	117	111	62	237	142	67	125	150	271	136	321	174	289	320	163	215	100	102	124	30	196	163	102
Pasteurella	1260	925	900	335	404	804	540	2138	499	743	1587	491	1412	1120	1017	546	1887	1402	534	1030	622	648	741	872	743	597	484	681	302	1832	831	793	991	1160	1359	1062	1302	1123	1250	1229	1139	1488	998	665	1340	961	1035	1144	920
Aggregatibacter	149	186	126	59	150	305	18	405	180	255	371	196	179	628	195	75	439	140	104	2600	263	190	353	79	305	215	101	264	34	180	215	249	421	763	549	1001	2074	425	4610	7384	433	605	246	403	527	165	1639	557	151
Basfia	130	39	35	25	38	44	27	588	36	32	144	28	79	61	116	18	377	51	6	42	41	108	106	44	68	42	46	26	9	78	80	18	60	77	176	46	169	23	211	110	48	140	22	64	15	7	87	105	28
Glaesserella	105	94	55	46	78	71	26	297	44	51	247	68	100	100	112	63	289	83	52	200	33	70	93	155	64	54	63	156	22	195	112	125	113	81	248	162	187	80	158	151	100	188	88	122	142	103	129	182	65
Bibersteinia	54	39	89	30	37	324	21	248	16	225	157	24	31	90	112	14	238	28	67	86	37	80	30	38	93	67	109	192	21	148	219	264	102	69	486	113	191	106	163	197	147	97	282	95	62	59	81	467	201
Avibacterium	47	33	10	16	19	28	11	190	28	7	104	52	47	37	42	69	139	44	2	139	23	70	35	99	36	21	59	14	42	61	50	126	45	50	101	23	87	23	177	74	90	78	91	7	33	119	43	69	28
Histophilus	46	53	56	26	36	7	26	44	19	17	19	23	18	27	44	26	100	19	10	74	19	18	42	48	33	9	21	39	17	50	33	29	59	51	21	50	50	24	26	67	81	64	5	15	32	16	31	19	37
Gallibacterium	21	26	25	20	35	8	27	97	16	3	53	20	33	31	14	13	130	18	8	43	29	8	15	17	16	14	9	47	15	85	24	22	30	36	88	7	58	23	63	52	40	76	6	19	9	16	46	43	8
Cellvibrio	219	241	201	75	141	300	125	346	169	367	214	42	179	348	233	132	417	171	141	134	159	189	150	124	112	141	180	272	33	209	397	276	181	303	546	416	277	453	587	471	271	323	273	381	402	219	385	535	652
Simiduia	80	22	19	13	53	215	33	140	80	12	44	15	96	34	138	47	31	58	8	33	56	51	35	81	44	27	31	23	30	50	13	20	61	42	46	35	61	25	6	58	69	44	43	8	49	16	70	40	134
Teredinibacter	46	56	65	38	37	12	18	90	29	47	58	79	33	47	62	72	62	47	17	37	21	8	68	39	22	23	49	29	16	61	10	15	24	55	65	35	30	49	69	44	76	66	8	41	89	16	135	46	79
Saccharophagus	43	47	40	15	30	24	30	22	39	19	40	13	13	37	57	43	59	39	15	9	38	51	32	61	20	28	15	13	9	28	9	22	38	58	22	47	19	62	9	57	43	35	33	48	21	13	27	20	12
Agarilytica	17	40	5	15	37	13	26	31	4	24	56	16	31	8	23	7	22	12	7	11	4	38	38	38	28	16	26	15	16	55	67	12	20	42	44	56	32	39	38	25	77	71	9	48	69	61	18	26	44
Microbulbifer	265	157	175	96	155	462	112	359	127	352	271	72	280	318	204	207	208	244	196	104	167	181	170	144	170	117	205	193	67	212	366	237	253	228	228	247	188	210	306	187	278	246	414	220	276	161	111	181	387
Halioglobus	156	93	63	36	95	156	22	221	164	155	138	105	127	193	253	105	127	103	27	59	68	137	90	151	61	96	63	26	37	78	56	53	61	128	152	71	109	68	102	79	103	142	34	197	265	20	202	119	88
Congregibacter	79	33	39	21	56	7	51	82	20	18	76	15	63	63	74	56	31	73	3	13	33	31	48	52	44	38	45	11	8	35	9	82	39	52	31	42	30	43	44	72	122	78	56	43	19	69	53	32	19
Zhongshania	59	19	9	13	25	20	7	108	11	20	33	10	93	43	133	88	135	25	5	121	37	16	37	131	26	20	20	32	23	39	43	11	14	81	49	31	30	25	60	8	36	56	15	29	9	32	22	46	49
Oceanicoccus	57	52	23	22	18	33	5	50	11	22	47	53	25	20	49	12	55	37	15	11	17	25	35	45	49	9	30	6	14	45	31	5	68	41	39	15	65	29	36	36	45	57	6	28	74	4	137	19	86
Spongiibacter	19	15	4	35	18	11	3	24	5	17	24	28	24	18	21	18	20	22	7	4	15	2	12	8	10	17	9	0	5	7	4	13	29	20	13	17	6	44	6	7	22	30	15	13	45	6	5	9	0
Methylomonas	338	133	102	87	143	285	103	246	238	236	297	125	276	273	282	178	284	258	154	148	269	127	160	179	138	123	140	238	69	311	238	264	246	217	113	160	290	174	202	165	218	282	295	200	198	222	117	84	164
Methylomicrobium	209	85	80	101	136	171	36	157	165	85	144	57	168	136	143	117	87	211	118	61	115	153	149	163	67	68	156	115	46	157	146	254	105	156	141	82	91	126	127	66	135	189	80	134	87	161	261	98	133
Methylococcus	100	16	25	17	62	23	33	101	50	4	72	38	114	49	47	39	30	111	14	18	59	13	39	41	34	28	73	10	25	63	67	8	29	85	22	40	58	29	23	10	75	62	34	26	14	10	12	19	10
Methylovulum	69	20	37	4	31	108	14	236	63	36	59	88	45	46	39	60	169	52	31	19	43	66	29	28	27	37	19	13	6	55	23	35	32	49	83	21	71	46	138	34	44	55	78	38	45	20	43	58	11
Methylocaldum	70	45	28	30	64	29	31	95	66	34	89	22	77	46	76	76	61	77	46	77	50	28	36	85	28	39	35	37	38	64	21	28	72	58	13	19	23	15	22	45	26	57	7	28	19	17	19	12	14
Methylophaga	126	54	23	74	40	53	19	503	36	39	204	36	85	46	51	102	348	44	13	64	36	82	68	89	72	21	63	96	22	153	144	118	76	109	219	37	301	68	226	51	125	214	58	40	30	70	100	143	25
Thiomicrospira	85	47	38	40	49	46	53	170	26	41	100	17	64	62	114	65	128	46	45	54	62	45	83	64	46	26	45	43	22	113	57	13	120	64	192	77	79	97	81	148	153	126	36	64	43	26	38	157	23
Thiomicrorhabdus	72	49	9	56	26	29	37	242	18	18	81	66	129	87	117	34	150	56	91	40	38	30	55	59	49	26	35	17	26	97	50	15	55	69	59	29	77	48	55	69	59	109	6	17	39	28	41	48	47
Piscirickettsia	67	17	3	14	13	6	5	97	14	12	61	15	16	20	96	8	42	13	4	6	11	9	22	10	19	9	24	4	6	40	19	52	27	28	42	17	66	6	67	33	60	34	2	6	10	8	3	26	6
Hydrogenovibrio	32	14	44	34	24	71	12	44	51	97	41	13	49	61	71	14	45	38	10	13	23	11	14	23	16	18	38	7	15	40	32	31	31	87	6	28	51	12	25	18	68	39	20	117	82	57	53	11	2
Cycloclasticus	17	57	46	15	16	0	7	71	0	33	31	13	32	80	50	24	79	26	28	85	44	15	17	40	22	39	42	48	21	71	27	23	51	71	132	37	32	43	0	64	61	40	0	24	86	13	34	98	14
Francisella	327	306	187	169	272	159	276	908	181	180	445	185	274	350	347	180	1126	199	156	284	147	231	408	342	357	172	208	371	205	691	447	421	432	454	716	364	583	384	684	369	520	645	168	329	418	349	515	482	374
Allofrancisella	13	89	6	13	10	13	1	51	1	6	33	5	24	18	51	2	120	10	5	12	3	34	23	21	17	10	16	39	10	27	85	169	15	41	16	15	40	32	83	55	60	39	16	16	72	33	41	12	67
Thioploca	30	28	38	10	15	70	5	25	28	53	19	6	15	27	113	11	74	13	99	100	9	18	9	32	19	13	14	0	9	19	13	24	28	31	84	64	14	22	108	17	98	39	38	24	15	14	33	68	35
Beggiatoa	29	41	4	13	30	44	21	119	18	62	38	12	33	51	44	22	109	17	22	16	29	34	39	33	25	9	3	23	11	70	23	12	38	29	44	36	43	43	106	23	17	27	89	41	60	12	34	29	42
Candidatus Ruthia	2	9	1	13	1	3	4	13	5	53	31	5	3	12	4	6	18	10	0	1	3	1	16	5	16	8	2	9	11	19	3	10	3	5	4	5	9	9	4	3	58	16	2	0	9	5	5	3	0
Thiohalobacter	89	33	21	34	83	27	59	71	51	32	111	34	121	54	82	40	34	134	14	23	96	51	98	70	55	38	101	32	20	68	32	4	77	56	30	48	37	44	45	63	25	84	32	50	24	24	86	34	19
Sedimenticola	74	47	33	23	63	59	48	112	41	27	42	67	92	61	94	76	67	84	28	36	71	26	68	55	30	31	53	28	20	38	32	5	50	126	28	27	28	16	45	54	15	84	32	34	74	59	12	22	17
Candidatus Thioglobus	75	83	41	26	37	26	15	129	32	44	102	60	48	102	44	41	158	57	14	106	46	35	53	69	57	41	19	53	35	140	59	59	65	83	55	43	74	50	71	56	124	93	68	42	37	15	34	40	27
Thiolapillus	57	18	38	19	94	65	54	69	25	19	51	12	103	69	73	54	51	77	13	23	48	35	37	64	61	52	58	56	13	90	34	76	68	31	67	44	36	25	34	76	88	87	54	13	28	71	100	84	115
Pseudohongiella	54	35	23	17	35	25	7	32	13	17	41	66	46	66	22	34	50	46	9	13	17	42	30	36	19	28	46	108	20	69	160	123	58	50	26	33	104	28	88	17	35	58	29	73	138	67	27	24	110
Gallaecimonas	30	12	39	16	9	80	28	68	18	49	55	15	41	50	44	18	41	39	7	33	33	30	32	26	13	28	27	42	15	51	45	19	31	25	113	24	27	26	44	89	72	49	21	79	34	40	51	89	45
Candidatus Nardonella	6	7	0	2	3	1	3	12	7	0	3	4	5	1	3	4	26	5	1	19	1	0	10	4	4	4	3	0	3	35	9	2	9	21	3	4	8	5	4	9	21	5	3	1	4	2	9	12	5
Legionella	313	387	267	170	319	446	194	752	264	267	400	197	273	385	347	244	1023	370	148	281	239	242	379	347	348	281	271	194	179	655	435	435	530	441	695	445	567	527	536	508	499	640	298	445	462	269	511	518	570
Fluoribacter	32	30	3	7	15	4	40	65	11	8	36	6	18	17	56	16	30	15	2	11	20	12	40	17	19	7	27	12	8	51	17	9	30	36	28	33	31	6	19	37	42	24	15	19	25	4	12	19	5
Tatlockia	13	21	2	14	2	11	2	32	5	4	9	1	15	10	14	4	78	19	48	6	4	18	11	37	18	1	15	9	9	6	16	4	9	16	22	16	5	6	27	5	38	33	0	6	13	2	27	17	14
Coxiella	33	52	24	21	20	7	79	31	34	9	26	29	59	32	35	20	29	40	26	42	24	15	55	16	17	23	24	36	21	73	21	12	30	28	39	38	4	38	18	42	21	79	29	58	55	19	10	23	11
Rickettsiella	8	2	10	9	17	3	1	7	22	11	11	15	11	20	77	16	44	29	2	15	22	3	51	6	15	7	13	25	6	28	9	12	11	21	1	17	41	11	14	18	17	21	3	22	12	9	30	5	3
Solimonas	169	110	72	45	116	104	29	422	60	117	212	34	204	128	136	59	222	165	21	35	54	111	72	72	58	84	133	100	43	189	97	164	127	114	149	76	144	81	228	90	76	146	61	109	139	26	135	102	57
Steroidobacter	134	75	54	16	75	35	31	161	94	54	65	26	112	87	104	36	94	92	44	59	68	65	40	33	42	52	36	22	24	90	39	42	53	101	88	18	20	63	14	61	67	41	14	43	131	102	86	70	198
Sulfurifustis	117	17	10	15	72	171	17	154	85	17	89	30	147	70	84	40	46	93	53	14	44	19	52	43	42	23	56	24	22	59	19	5	69	68	8	19	21	53	42	15	10	54	5	20	8	14	25	13	20
Sulfuricaulis	91	25	34	30	55	24	28	109	68	25	70	24	107	67	110	17	86	107	12	42	32	35	46	83	27	24	52	13	18	49	18	16	45	73	24	6	28	6	32	47	31	39	22	39	17	15	7	34	92
Acidiferrobacter	52	21	23	18	68	33	17	58	58	24	63	10	73	41	49	27	35	65	21	12	52	21	46	50	29	30	44	7	10	39	5	59	49	25	11	21	14	14	9	3	10	38	67	12	41	4	76	14	9
Cardiobacterium	89	38	53	16	92	58	25	63	114	24	84	39	104	67	65	55	63	110	16	63	39	49	71	69	79	60	75	81	22	65	37	29	85	48	17	26	18	12	32	62	42	42	49	8	48	16	13	25	8
Dichelobacter	31	59	11	7	12	7	7	36	22	27	33	1	62	10	23	17	35	25	4	11	29	5	23	22	3	4	18	18	7	14	18	49	32	23	38	13	13	21	14	43	23	24	11	4	11	9	16	16	52
Immundisolibacter	88	59	20	17	92	21	41	135	58	44	99	37	150	79	75	52	39	90	58	30	62	33	58	56	36	39	72	20	49	59	24	54	62	65	26	24	43	31	24	17	40	100	5	36	86	14	27	34	4
Salinisphaera	74	37	52	48	63	100	13	61	106	46	66	37	79	52	75	53	53	95	18	8	41	47	40	55	35	51	49	34	28	32	18	96	101	57	29	33	50	57	18	42	11	42	13	76	63	8	104	30	177
Gilliamella	42	102	57	19	45	51	12	132	22	53	102	39	36	60	81	46	159	40	16	89	45	46	85	28	47	47	66	70	47	98	57	166	72	65	97	80	125	50	75	138	138	144	87	72	95	74	148	78	176
Frischella	25	42	1	10	17	21	4	170	6	10	45	11	16	35	7	19	192	11	7	9	23	20	22	9	27	4	14	8	14	75	46	24	48	26	62	29	65	30	70	15	25	47	15	9	12	9	9	53	11
Rhizobium	2379	1182	1072	572	1881	1664	812	2520	1354	1175	2086	1060	2563	2314	2617	1387	1468	2351	955	754	1394	931	1443	1374	1072	1129	1576	782	608	1723	998	1481	3370	1908	938	1167	1248	1168	1292	1094	1391	1880	1515	1259	1557	886	1436	936	1585
Agrobacterium	1184	444	462	230	805	609	321	888	595	733	976	716	974	818	861	488	652	857	497	515	596	539	618	757	574	465	713	425	329	749	324	473	1058	822	481	496	456	436	679	551	681	859	397	518	597	358	853	395	672
Neorhizobium	248	145	85	55	226	163	104	271	184	130	205	75	391	248	425	90	109	249	113	77	178	93	148	172	100	105	192	57	67	194	75	47	500	257	86	129	68	131	136	215	131	207	104	184	192	112	200	91	110
Sinorhizobium	887	337	336	178	671	607	252	843	460	299	777	292	950	615	869	521	452	994	409	867	843	343	505	681	444	389	659	182	265	573	215	404	876	675	223	279	302	301	259	321	370	650	371	215	425	215	377	205	337
Ensifer	301	179	115	67	173	217	89	266	398	155	269	188	324	258	422	151	255	299	148	61	158	98	174	184	145	94	162	65	95	186	213	78	254	264	259	204	61	110	212	126	127	264	129	158	96	113	168	224	110
Shinella	312	109	73	32	213	53	83	217	238	35	149	100	307	159	306	125	105	270	56	67	180	20	138	165	110	105	170	40	48	138	35	34	349	213	41	66	33	112	40	50	38	120	23	48	47	49	42	30	12
Liberibacter	47	50	35	17	51	103	6	146	26	88	68	14	58	66	65	41	160	51	36	16	28	36	77	47	56	41	34	59	37	88	67	47	74	64	75	65	82	39	52	95	129	90	128	35	109	30	41	41	70
Bradyrhizobium	2555	1057	771	525	1729	1291	587	2453	1195	1030	1946	686	2910	1786	2675	1233	1245	2369	986	690	1435	618	1478	1457	1078	943	1780	669	643	1537	720	498	4246	1797	857	1035	1013	826	1042	1006	980	2459	834	977	844	554	1154	767	746
Bosea	626	181	104	109	369	234	125	549	388	115	452	235	651	366	641	296	239	525	187	137	228	122	308	420	212	192	265	93	158	245	89	67	602	558	41	120	91	124	130	109	170	445	70	160	124	73	156	47	86
Rhodopseudomonas	679	258	187	119	431	468	136	896	410	139	625	246	963	490	879	419	396	669	274	205	424	185	357	491	292	187	459	116	210	350	101	137	717	460	101	219	199	135	137	152	182	535	143	164	174	106	187	76	230
Nitrobacter	135	30	58	16	84	22	14	104	51	50	142	55	150	92	103	53	59	138	66	20	72	33	56	42	42	24	89	19	17	62	16	18	115	66	29	18	30	12	27	30	41	85	26	69	15	25	24	23	12
Variibacter	93	6	40	13	43	29	5	57	65	11	50	10	78	45	37	61	32	61	39	15	20	38	37	60	27	16	25	12	19	35	5	13	72	43	25	15	12	27	17	16	10	80	11	32	14	15	18	21	9
Afipia	116	42	29	5	63	80	8	106	77	44	131	13	115	54	87	67	38	122	34	6	44	43	56	42	21	25	76	34	33	61	22	17	151	68	14	87	21	15	54	52	21	100	14	34	44	20	56	12	56
Oligotropha	64	20	14	9	36	44	43	54	26	17	110	9	57	27	61	40	48	112	13	44	36	26	28	19	13	14	29	6	15	68	45	92	55	56	24	11	24	14	52	43	63	41	79	28	28	8	79	14	48
Mesorhizobium	1920	967	765	397	1414	1129	506	1806	1131	1229	1591	836	2179	1623	1893	1027	1112	2003	612	512	995	693	1065	982	863	710	1403	500	600	1210	1014	858	1918	1398	948	908	649	714	993	801	950	1528	1023	1218	828	563	1200	844	1163
Nitratireductor	205	103	63	55	172	269	40	141	55	92	193	62	219	154	146	132	152	189	56	35	121	88	111	100	94	76	163	40	43	109	86	122	204	158	66	102	146	84	75	73	66	183	26	120	142	59	198	65	80
Aminobacter	222	56	71	44	145	214	53	256	179	46	179	66	235	66	337	99	74	207	43	41	148	24	144	121	98	76	155	75	56	138	46	178	274	139	35	82	65	63	143	81	41	229	113	41	83	29	81	26	112
Hoeflea	127	61	99	34	105	86	49	146	54	83	139	46	158	167	151	66	88	122	123	28	84	49	77	87	68	58	119	93	44	81	73	72	173	97	68	90	135	72	23	89	165	120	117	56	102	72	37	58	43
Chelativorans	97	43	19	11	52	36	26	79	62	14	43	20	92	54	73	25	28	71	30	20	34	7	36	33	54	30	53	13	21	44	15	20	60	56	10	20	23	19	33	13	31	53	15	11	16	14	10	7	7
Phyllobacterium	60	69	34	18	90	86	21	79	31	13	62	23	60	54	71	38	74	117	14	45	50	29	37	62	51	27	55	14	28	64	54	13	81	49	49	30	65	49	14	61	263	48	26	27	58	12	25	41	10
Methylobacterium	1269	543	318	208	963	505	399	1156	792	352	1017	429	1242	802	1225	655	558	1367	423	330	627	306	643	642	524	425	848	369	323	683	447	434	2020	1073	284	317	387	286	431	378	464	1084	364	404	402	361	449	264	354
Methylorubrum	436	137	103	86	287	397	80	397	334	210	429	259	414	246	395	224	140	422	138	54	180	178	221	168	155	196	261	68	116	226	106	137	368	351	95	154	74	124	216	125	90	292	151	217	235	106	209	93	194
Microvirga	284	97	105	51	211	82	120	223	106	97	184	118	283	186	284	117	101	257	86	63	135	69	96	119	114	97	124	47	68	141	40	102	377	146	40	62	96	94	87	64	68	157	105	86	98	47	203	37	87
Devosia	497	193	130	101	288	185	140	441	237	102	330	144	477	430	448	250	267	373	172	88	269	214	282	249	188	135	266	109	103	241	170	102	646	311	274	190	143	218	116	167	135	322	186	153	107	108	206	242	55
Hyphomicrobium	270	98	103	59	164	145	53	258	221	91	243	109	314	231	264	151	194	265	62	92	205	105	173	172	114	67	152	45	43	187	57	37	239	213	53	76	102	83	117	47	115	222	113	151	59	85	87	36	103
Blastochloris	184	67	51	36	128	194	26	177	143	19	282	37	216	150	155	64	101	275	72	75	121	49	101	120	85	58	105	44	52	121	21	26	136	195	23	68	37	39	47	14	74	129	51	21	53	29	37	23	21
Rhodomicrobium	102	33	8	13	43	137	15	75	25	7	80	11	61	48	38	50	21	93	13	36	91	14	43	59	45	20	39	12	16	29	21	7	64	47	5	12	75	16	8	7	17	60	41	9	7	12	17	9	47
Pelagibacterium	92	62	24	9	66	177	18	56	94	56	49	25	101	22	151	12	32	37	7	13	47	31	31	51	32	18	38	10	16	41	7	64	61	85	13	18	58	19	13	36	14	29	6	35	11	16	45	13	6
Rhodoplanes	86	63	21	25	70	159	34	67	43	91	84	25	125	107	111	49	54	78	143	30	24	42	61	50	75	34	63	18	21	54	152	52	236	98	49	51	31	42	74	22	40	115	122	86	99	15	54	49	54
Filomicrobium	45	40	47	17	27	37	12	40	6	85	56	3	37	56	47	11	53	40	70	29	23	21	20	21	16	23	54	105	5	29	204	68	85	22	146	101	72	38	57	24	77	29	131	95	71	75	56	150	36
Maritalea	29	61	31	19	21	26	20	50	15	6	35	13	25	26	28	6	77	39	8	11	54	33	24	22	23	41	19	12	11	16	18	82	41	52	41	35	15	59	26	22	69	40	7	51	72	12	59	27	108
Azorhizobium	173	81	71	31	145	83	48	127	108	103	147	99	168	99	173	55	69	185	43	42	29	39	102	67	73	77	105	78	47	85	77	86	171	101	52	53	98	88	102	119	44	119	108	98	153	97	100	54	144
Starkeya	151	27	58	34	140	43	22	145	75	23	124	41	172	85	124	84	74	130	101	15	56	27	65	62	55	29	97	10	40	49	20	18	108	146	21	50	37	23	29	46	44	85	3	54	20	21	49	26	14
Xanthobacter	166	61	39	33	192	323	100	256	62	36	218	67	298	114	254	157	53	253	27	55	166	26	172	143	120	76	186	52	92	117	21	25	166	134	5	47	29	55	44	30	32	190	26	80	25	31	28	7	11
Pseudolabrys	79	42	36	20	82	89	18	65	25	18	110	23	131	53	73	53	32	94	32	18	62	23	30	36	39	56	55	28	33	75	10	10	149	45	18	42	63	38	29	15	29	61	19	14	9	13	45	8	15
Martelella	459	181	193	75	270	178	130	514	209	106	312	117	451	236	680	252	248	386	147	122	300	114	199	347	172	150	192	81	106	247	178	43	336	357	88	112	92	87	118	105	176	327	72	119	115	67	139	74	141
Aureimonas	96	57	20	11	75	18	15	88	62	16	68	29	125	64	86	28	34	133	26	15	54	29	84	40	51	27	100	13	27	48	10	11	108	70	3	42	47	14	16	11	24	72	11	16	22	13	43	8	4
Methylocystis	248	117	143	49	100	116	46	255	42	107	104	18	247	133	225	104	134	189	140	26	103	161	102	107	86	67	120	135	53	69	33	146	158	117	164	143	124	96	170	97	91	144	111	221	212	24	155	145	206
Pleomorphomonas	113	23	36	14	68	58	22	91	31	24	49	38	110	48	88	42	36	110	27	27	34	24	62	61	37	38	49	15	28	72	18	10	97	79	12	36	19	22	29	22	16	124	23	56	14	6	16	9	22
Methylosinus	56	27	72	9	72	31	29	66	64	54	56	15	94	107	82	37	101	92	34	11	53	19	54	50	29	21	48	98	14	58	89	10	82	64	124	62	27	30	15	29	42	96	5	59	79	26	18	111	94
Ochrobactrum	595	298	228	115	584	353	275	435	543	244	342	199	350	363	410	327	499	658	289	187	574	327	313	338	349	184	520	119	149	349	233	191	378	499	268	371	229	204	296	250	347	405	371	306	262	119	190	227	238
Brucella	144	77	48	30	70	57	122	145	57	29	181	41	634	71	100	101	74	156	141	110	109	32	93	86	71	57	199	249	38	289	33	23	202	162	24	49	141	30	75	27	127	190	28	16	233	178	56	19	11
Bartonella	335	346	245	201	257	285	165	528	186	147	286	368	220	341	421	191	779	281	166	321	283	184	334	401	275	213	264	276	138	483	199	312	462	404	303	327	597	282	209	372	519	584	204	322	449	201	388	174	236
Methyloceanibacter	115	36	28	22	83	76	24	153	28	30	108	37	98	126	112	114	93	139	51	23	106	40	85	80	56	49	74	28	46	81	21	10	89	121	34	27	24	13	22	35	36	85	21	14	15	13	24	27	23
Pseudorhodoplanes	88	26	60	13	50	27	16	76	29	15	63	14	98	63	69	39	50	70	14	23	48	30	46	67	46	21	33	10	32	43	32	33	92	58	5	25	17	50	58	33	38	63	31	33	21	10	14	5	57
Hartmannibacter	93	18	22	17	99	52	23	78	51	9	62	8	114	52	54	46	35	100	6	18	38	23	48	61	55	22	58	15	15	58	16	6	65	60	16	28	34	26	28	9	17	80	26	11	19	6	14	20	9
Chelatococcus	277	141	153	73	196	357	66	265	225	172	195	146	370	281	240	185	203	266	211	73	147	167	168	133	155	149	231	146	81	136	261	205	191	273	266	196	193	207	273	165	205	262	365	208	139	68	349	265	274
Parvibaculum	131	59	94	32	80	74	27	103	31	68	94	74	121	93	62	33	48	94	13	34	33	108	76	60	59	45	69	35	32	106	44	30	129	111	36	72	52	62	47	30	49	119	50	35	52	19	104	44	138
Candidatus Phaeomarinobacter	63	14	20	13	69	16	22	44	56	22	39	41	25	37	26	52	42	39	26	35	31	6	44	34	29	39	20	23	18	42	6	51	63	28	13	17	54	5	17	12	22	37	36	21	20	7	16	6	42
Anderseniella	55	26	24	16	40	23	20	40	27	57	38	9	69	73	63	21	38	70	13	11	37	10	31	20	22	23	23	20	14	37	15	21	45	42	16	24	8	40	11	8	13	78	42	23	12	12	34	16	33
Breoghania	98	47	69	19	75	71	21	99	36	83	104	11	155	82	75	39	43	134	100	19	70	8	59	69	58	18	47	99	31	77	125	53	108	80	20	60	53	35	16	26	85	123	16	74	66	40	18	18	14
Cohaesibacter	81	56	54	19	50	32	38	63	37	43	107	19	99	86	67	34	54	87	24	26	46	63	47	57	45	41	60	45	19	82	82	68	85	53	60	48	46	51	35	74	71	83	9	60	44	16	99	48	22
Methylocella	68	29	15	5	60	133	19	136	81	8	65	38	67	33	68	67	52	77	21	16	43	9	27	25	45	32	47	17	28	50	15	12	76	61	35	8	24	20	20	6	20	48	15	8	13	16	10	22	39
Methylovirgula	52	31	30	6	62	14	21	52	82	24	54	16	58	25	52	29	11	94	19	8	30	3	29	23	28	13	36	9	22	37	30	15	47	38	13	11	17	12	13	45	22	48	9	18	11	5	17	8	7
Beijerinckia	48	45	13	19	36	208	6	61	25	41	64	24	65	66	60	43	60	77	51	22	54	29	30	26	41	16	45	35	24	57	57	176	67	72	30	91	33	67	43	54	132	71	140	26	30	121	102	29	157
Paracoccus	976	534	340	182	764	672	363	879	546	428	830	359	1085	838	823	623	424	1185	281	288	637	356	623	552	453	421	868	312	258	665	316	259	1321	934	213	619	412	384	320	590	455	747	663	368	421	446	442	166	749
Rhodobacter	580	280	222	134	486	179	215	690	400	165	579	145	768	424	646	374	330	667	235	225	300	212	393	436	274	183	514	175	178	379	179	158	568	469	249	208	121	129	238	163	178	532	163	251	207	138	288	264	216
Sulfitobacter	1132	334	222	156	434	339	202	554	310	307	571	191	607	491	678	311	382	453	128	179	325	298	364	316	258	216	383	160	178	342	339	389	402	454	287	297	360	317	183	262	433	452	267	356	1410	241	672	248	294
Phaeobacter	455	265	193	104	297	254	135	394	179	211	382	181	556	348	409	224	258	399	151	159	289	166	314	343	243	196	302	125	137	326	117	155	286	303	307	271	150	221	179	193	278	400	96	143	253	117	202	268	69
Celeribacter	415	264	130	116	328	355	152	381	232	174	374	138	516	420	363	315	265	414	211	110	325	176	268	227	229	188	308	63	122	313	205	253	407	259	185	171	192	128	137	121	325	302	314	231	248	187	273	121	204
Rhodovulum	277	114	98	62	124	204	63	273	134	117	197	129	278	150	319	89	100	309	114	54	116	86	131	164	103	127	190	139	65	170	81	76	215	177	34	148	72	111	175	89	77	187	117	64	133	105	112	20	96
Labrenzia	247	83	106	46	148	175	104	240	117	90	278	70	247	153	232	99	111	255	78	34	116	79	117	179	104	87	148	72	71	148	70	104	151	175	92	128	166	98	116	94	128	145	74	113	90	45	133	63	129
Ruegeria	214	117	109	78	230	169	151	203	174	128	222	100	169	198	199	213	145	243	108	115	149	140	134	136	138	181	135	81	81	197	75	128	217	192	136	178	125	151	253	100	232	177	122	142	153	49	293	137	58
Yangia	191	128	107	44	198	60	53	194	165	95	243	93	251	170	224	110	115	256	55	31	99	102	140	153	116	84	132	24	61	119	44	93	192	219	35	89	117	112	42	68	34	150	47	60	97	18	101	28	65
Pannonibacter	484	279	148	100	411	175	141	405	295	293	428	162	504	334	611	235	222	491	205	181	346	179	251	285	215	309	237	402	127	324	522	327	448	448	176	225	475	181	261	188	301	311	296	189	416	167	444	160	76
Ketogulonicigenium	150	38	71	29	112	39	42	74	146	23	67	55	114	76	110	56	70	152	46	33	89	32	72	61	80	62	105	25	43	86	19	53	84	42	19	42	57	15	28	18	31	98	86	24	22	13	44	17	36
Leisingera	162	66	59	39	111	55	42	150	68	33	140	42	196	136	110	66	104	146	58	28	71	55	100	93	87	93	112	45	56	107	56	87	123	88	48	63	78	83	43	107	78	118	60	47	125	46	156	48	23
Thioclava	147	14	59	22	40	51	28	81	39	11	57	112	110	98	110	77	40	74	13	15	74	26	50	111	30	34	54	25	31	43	36	13	56	38	21	18	11	23	58	34	37	90	4	46	18	20	32	28	3
Salipiger	177	105	68	23	92	108	53	124	128	44	123	87	146	158	134	89	54	155	160	32	80	60	91	65	68	80	146	90	43	73	107	138	92	126	184	67	42	74	120	139	64	155	90	102	69	132	104	175	212
Thalassococcus	121	51	23	40	84	48	45	223	64	57	89	59	167	90	189	34	56	108	23	22	77	49	79	74	53	53	105	15	46	78	38	83	78	72	47	42	57	58	51	70	64	140	39	54	75	46	56	33	64
Pseudovibrio	117	73	8	27	61	53	64	76	42	28	75	17	64	80	71	69	98	75	16	54	60	118	73	53	82	49	91	35	31	81	43	13	49	179	56	91	46	51	25	83	39	97	7	29	46	23	40	40	9
Defluviimonas	164	36	45	18	72	29	62	109	33	23	95	31	145	118	98	85	57	177	27	31	35	35	101	95	66	77	106	23	28	72	11	21	82	69	20	96	39	28	41	26	31	81	5	47	24	27	23	15	38
Marinovum	127	25	45	8	46	37	43	136	117	37	107	157	97	64	167	47	19	95	20	22	80	26	71	53	47	39	57	26	22	58	9	11	80	127	16	21	14	24	68	37	36	84	7	41	19	8	33	14	36
Tabrizicola	109	22	56	13	38	72	29	83	48	34	50	26	41	67	61	44	61	59	21	31	74	16	27	30	30	25	60	21	14	42	55	50	67	45	160	100	11	14	55	25	26	65	8	19	76	56	65	160	77
Octadecabacter	102	47	50	39	84	86	65	128	61	49	93	54	88	89	171	76	142	130	21	81	101	49	43	115	74	51	79	27	47	134	33	32	133	84	69	35	66	62	40	53	49	97	38	70	68	22	68	63	44
Gemmobacter	109	53	75	18	57	51	21	137	59	62	87	116	95	86	153	35	64	94	5	10	44	34	42	60	33	63	36	22	21	34	21	85	46	53	78	56	61	117	57	75	24	77	8	64	167	8	169	62	68
Sagittula	143	91	98	33	100	120	41	111	41	215	149	192	165	113	111	66	41	192	172	28	51	40	59	60	52	87	81	176	42	81	72	52	111	103	277	145	83	93	104	58	111	106	165	101	82	87	56	203	72
Tateyamaria	92	86	33	27	59	21	32	49	25	50	38	11	65	51	68	58	65	97	20	37	41	44	46	32	29	11	32	9	12	32	9	7	37	52	19	17	20	60	22	62	38	36	45	65	13	16	121	12	11
Epibacterium	117	45	22	34	70	122	29	78	27	33	90	33	182	114	60	67	56	59	17	18	38	40	88	68	44	38	58	20	22	47	92	112	46	88	13	47	66	41	25	28	27	86	50	11	25	8	16	10	52
Silicimonas	85	24	11	22	64	24	10	46	84	14	70	29	79	58	55	31	87	76	44	11	33	26	49	55	37	21	59	15	21	52	19	22	56	76	44	35	47	51	31	64	58	44	111	29	120	112	116	39	188
Pelagibaca	116	48	84	18	71	202	21	142	80	172	77	40	105	155	225	56	45	131	113	16	58	37	68	87	55	60	78	113	26	103	172	77	104	69	163	115	150	63	82	31	56	78	173	117	90	81	24	153	100
Jannaschia	76	17	37	12	64	40	8	83	10	27	52	37	88	44	65	16	24	78	15	19	21	72	48	66	24	20	50	19	20	55	34	12	45	44	40	19	27	33	51	46	9	82	35	36	33	65	61	53	21
Roseobacter	71	35	94	24	42	34	19	76	20	26	40	42	61	63	135	13	39	59	14	39	66	53	51	67	58	58	45	20	21	40	19	43	86	40	19	36	20	20	31	75	64	53	51	32	17	27	13	17	14
Dinoroseobacter	98	34	18	37	45	13	55	63	38	9	66	6	87	45	49	53	32	75	102	21	46	14	64	48	48	42	60	65	16	52	29	72	113	86	21	27	60	42	24	35	33	94	12	40	109	25	156	41	1
Roseovarius	74	25	27	25	57	31	33	63	19	29	53	9	76	41	75	25	25	62	30	18	29	40	30	32	32	24	56	54	17	56	32	18	57	107	41	33	22	38	12	24	19	66	38	21	15	26	11	35	0
Confluentimicrobium	94	29	23	18	61	17	11	74	36	24	80	23	139	50	74	38	44	97	6	24	71	21	49	67	28	28	123	26	39	55	26	21	66	66	5	34	14	14	6	11	36	85	3	10	20	20	2	7	7
Roseibacterium	65	26	14	11	38	21	14	75	34	7	72	11	63	62	88	53	25	61	31	18	47	42	51	36	26	19	36	12	13	55	9	14	55	31	5	15	37	16	9	32	22	51	11	12	13	11	11	14	5
Yoonia	67	36	54	14	24	4	8	66	6	23	76	17	47	24	53	50	38	59	8	12	32	22	74	28	26	16	62	14	13	27	16	6	49	34	4	10	17	23	4	16	12	50	8	16	11	10	8	12	4
Rhodobaca	59	34	35	20	19	29	8	33	21	47	29	12	39	21	60	49	19	57	22	39	46	15	13	27	31	21	37	13	14	39	14	10	40	23	28	35	19	36	9	67	25	36	97	16	17	7	10	30	40
Brevirhabdus	63	21	15	8	29	80	8	69	12	6	64	5	64	34	34	14	21	92	12	9	54	4	20	23	18	14	26	12	20	45	9	5	55	29	16	18	21	16	6	10	23	50	5	10	18	13	16	8	3
Antarctobacter	50	39	19	8	40	156	31	57	20	15	47	19	30	42	56	7	57	49	13	33	54	15	40	55	33	23	32	14	32	55	13	6	50	43	28	14	24	29	21	39	16	41	22	32	6	10	32	18	5
Sedimentitalea	51	16	12	7	32	19	12	26	31	20	19	21	51	46	39	49	28	37	31	9	24	12	23	16	21	9	23	15	8	41	8	42	70	36	6	28	76	31	6	9	22	41	40	13	16	19	25	2	24
Stappia	51	24	11	21	67	49	18	70	89	17	80	13	76	44	43	32	63	59	9	15	65	26	38	48	34	27	60	12	11	40	22	12	65	39	16	38	22	20	40	11	28	61	28	19	11	7	71	19	33
Halocynthiibacter	28	25	13	15	35	13	3	32	27	14	23	15	40	32	15	37	73	37	6	42	21	20	33	56	14	9	29	8	19	28	17	4	22	15	2	17	5	15	15	13	23	46	6	8	14	41	37	8	6
Marivivens	25	13	5	2	62	8	98	50	26	8	42	6	53	19	33	27	15	28	13	40	30	23	20	26	7	9	32	11	5	21	4	11	39	16	2	7	5	6	1	33	19	32	5	1	13	3	3	2	4
Hyphomonas	247	130	75	62	147	148	60	225	62	107	292	137	220	134	275	105	183	236	34	57	120	115	126	110	88	88	157	68	46	100	47	148	132	174	72	103	114	158	156	69	128	163	109	179	118	76	173	62	170
Glycocaulis	54	33	23	20	36	21	48	58	32	14	59	22	75	26	33	63	68	79	13	16	86	6	46	35	33	32	37	17	16	55	10	4	60	57	35	20	14	52	17	11	50	98	14	28	26	8	6	35	14
Maricaulis	39	24	30	16	53	38	14	54	27	8	21	20	62	41	48	28	31	35	97	11	22	18	31	45	29	16	36	120	4	57	89	160	74	62	27	13	109	36	108	59	27	56	111	34	91	178	133	21	159
Hirschia	30	44	23	17	7	23	13	26	25	5	8	8	26	19	38	4	70	21	28	17	22	16	22	20	17	13	24	16	14	47	8	45	37	36	23	55	59	59	44	33	18	35	11	24	74	10	37	16	8
Sphingomonas	1703	676	596	246	1060	730	370	1529	985	574	1450	568	1794	1129	1477	1142	658	1758	732	359	1107	562	902	858	614	624	1117	428	495	950	351	414	2958	1270	356	738	434	524	590	794	670	1266	555	525	1092	398	929	337	850
Sphingobium	1565	758	682	343	1159	1075	410	1375	964	917	1282	526	1528	1431	1519	869	935	1484	483	484	941	734	952	805	657	670	1115	799	441	950	599	569	1823	1294	1268	988	960	721	776	623	969	1107	1096	880	1362	602	1509	1150	745
Sphingopyxis	729	251	334	145	518	817	160	751	410	304	654	231	933	439	849	377	310	712	290	150	533	207	355	475	311	216	525	283	184	432	305	358	949	471	227	375	363	336	245	272	363	559	549	401	561	211	293	284	400
Novosphingobium	575	254	238	136	489	473	147	530	313	346	562	443	697	481	520	316	276	628	141	162	322	172	361	292	248	242	374	143	144	290	93	191	842	408	216	295	255	248	221	218	156	402	199	212	211	88	384	170	239
Sphingorhabdus	229	178	202	67	194	391	56	319	96	306	210	203	266	260	290	146	178	242	184	65	103	140	138	137	131	195	122	287	64	192	339	246	221	207	510	318	221	202	291	240	309	227	327	314	384	163	357	467	148
Sphingosinicella	174	65	80	35	84	182	46	112	141	96	143	126	183	176	186	65	80	150	27	25	70	84	91	94	88	81	141	31	40	112	46	54	248	141	98	41	83	86	87	49	47	156	124	74	53	32	125	76	95
Citromicrobium	113	15	10	27	38	26	12	87	22	28	23	4	82	49	111	92	37	72	8	24	34	36	31	74	16	34	16	8	32	21	25	92	81	32	30	42	17	68	27	27	19	38	53	53	37	75	87	46	101
Blastomonas	74	45	31	20	48	17	29	68	42	11	80	41	119	59	60	31	29	107	10	25	68	15	55	60	39	41	46	25	23	57	19	10	83	43	12	50	17	29	26	21	20	62	18	37	25	17	26	0	12
Rhizorhabdus	80	83	50	10	78	25	19	66	34	67	66	12	55	51	61	98	45	82	35	31	104	81	52	24	42	57	42	12	42	45	19	98	130	71	54	22	7	32	22	100	75	80	18	58	123	9	153	37	20
Zymomonas	62	48	15	37	148	102	11	151	34	14	72	39	43	100	68	40	106	106	25	20	66	32	81	69	74	21	49	25	66	96	36	26	95	98	101	72	79	64	36	44	98	88	43	71	31	19	62	70	57
Erythrobacter	710	280	273	152	513	485	157	642	424	360	629	227	715	427	723	329	457	635	221	165	329	312	390	395	308	216	479	122	183	393	258	466	672	418	301	350	336	366	556	442	302	637	288	366	513	318	661	223	506
Altererythrobacter	591	261	206	112	351	366	177	692	456	325	601	274	604	390	591	408	290	564	192	210	237	184	286	440	219	174	319	126	150	346	158	145	671	492	224	242	168	165	136	338	235	412	283	165	234	155	281	221	268
Porphyrobacter	239	102	96	46	146	76	53	175	199	99	182	51	215	147	217	103	93	305	46	68	137	100	111	118	99	72	174	31	63	130	68	68	196	151	45	56	52	27	56	116	123	161	41	46	59	106	57	22	119
Croceicoccus	275	108	129	55	121	68	56	408	126	38	101	25	259	167	291	209	153	216	61	92	128	94	93	185	71	77	98	68	113	174	36	66	159	326	72	91	103	92	85	76	78	145	31	86	147	23	159	62	79
Azospirillum	1469	556	401	240	948	660	389	1726	734	370	1132	468	1628	869	1438	691	648	1430	639	327	823	330	867	788	525	423	850	391	399	765	299	185	1008	1113	284	462	348	361	409	315	359	879	298	334	385	347	477	245	194
Magnetospirillum	1172	504	518	176	1491	908	561	1521	527	306	1676	621	1840	765	1213	535	993	1205	310	324	500	732	619	1004	805	790	781	369	284	1115	179	366	764	614	462	416	641	293	417	177	419	893	1185	169	172	267	446	439	273
Thalassospira	267	177	82	77	166	103	82	331	103	73	187	71	228	116	308	141	261	308	33	181	289	75	135	193	115	89	160	109	63	203	85	41	213	262	77	171	109	145	47	81	136	211	96	120	143	62	44	62	48
Rhodospirillum	220	87	78	40	153	156	72	188	160	47	188	60	242	133	286	237	116	207	54	30	158	84	141	69	86	105	162	40	60	137	44	174	164	211	40	126	58	76	106	65	57	205	199	120	136	52	179	35	56
Tistrella	218	93	54	34	129	64	61	238	88	35	115	61	239	116	121	87	65	233	37	59	135	45	124	95	71	38	179	34	60	156	37	30	115	216	47	37	67	45	14	35	35	185	12	13	49	22	42	40	14
Nitrospirillum	150	133	107	36	115	74	100	148	89	125	168	69	170	119	165	107	60	224	95	52	122	97	102	112	54	85	158	52	48	108	149	21	108	163	185	50	27	64	74	101	124	85	131	215	48	26	99	161	101
Niveispirillum	128	76	51	19	88	24	53	98	71	23	106	62	116	69	154	58	71	181	34	45	77	38	53	67	61	39	75	75	42	57	46	154	75	92	24	41	13	44	127	28	74	97	52	49	109	33	67	27	28
Indioceanicola	111	32	19	20	88	12	19	94	43	16	111	49	169	46	106	54	38	133	22	28	54	33	77	70	60	50	89	46	44	92	42	108	97	65	7	44	45	28	35	36	51	81	68	18	37	158	21	8	89
Magnetospira	108	47	33	38	38	12	23	58	46	8	53	14	79	78	51	26	91	64	10	17	31	64	45	42	33	12	48	13	24	51	7	6	26	79	1	23	32	58	64	24	49	36	86	14	16	21	37	10	4
Pararhodospirillum	81	45	24	9	55	55	33	58	87	21	69	30	60	46	81	24	42	94	24	21	90	28	58	44	53	32	41	13	11	68	10	16	72	76	7	36	31	17	33	29	37	47	22	26	13	7	18	8	13
Candidatus Endolissoclinum	19	23	11	8	11	25	5	63	1	4	39	6	11	10	5	4	63	6	2	7	4	4	16	5	12	7	5	16	15	37	17	13	14	9	23	14	40	5	36	13	21	20	6	2	16	4	5	12	1
Haematospirillum	17	23	19	6	28	7	5	20	45	17	18	15	35	16	27	42	70	13	6	51	34	16	31	47	25	26	22	3	13	34	20	7	29	22	8	26	15	40	11	39	48	35	8	3	56	13	28	12	1
Komagataeibacter	509	254	236	147	369	275	143	485	263	193	425	214	475	342	510	222	319	514	301	127	290	124	322	293	246	266	379	253	138	322	345	184	330	365	173	154	234	217	126	307	234	369	158	305	300	194	357	182	129
Acetobacter	384	269	183	155	386	163	133	412	228	209	449	165	505	449	328	203	471	406	109	171	293	136	353	336	223	191	308	147	97	389	159	189	429	338	335	230	260	613	235	193	270	393	276	385	243	112	222	300	122
Roseomonas	251	134	89	70	133	167	137	316	255	134	272	67	264	229	241	183	135	274	75	61	155	67	161	120	97	101	182	215	80	205	102	119	372	254	20	124	157	100	90	141	152	175	46	98	177	35	61	32	124
Gluconobacter	168	99	96	59	123	123	63	174	89	155	172	130	204	169	226	149	123	207	53	83	138	75	124	144	105	73	105	42	78	172	47	72	199	203	118	127	95	102	215	121	159	170	147	79	91	80	161	109	198
Granulibacter	119	70	33	49	55	104	47	127	116	91	136	35	142	95	135	46	143	139	18	38	83	46	84	77	78	52	130	27	36	136	98	36	88	148	65	60	79	73	103	81	109	148	125	52	47	32	12	46	79
Neoasaia	90	30	33	18	45	27	23	91	53	15	52	14	97	34	137	20	43	60	107	27	57	18	26	69	14	19	40	17	15	22	38	5	35	64	19	43	7	35	39	37	46	52	52	14	22	11	62	23	3
Acidiphilium	85	26	22	15	74	13	23	96	78	10	93	10	145	80	166	45	25	111	9	15	33	15	39	43	29	19	72	26	44	55	14	0	68	66	7	12	17	14	13	28	38	88	7	11	24	15	10	3	6
Kozakia	85	32	16	19	66	29	22	99	38	93	80	47	83	73	114	28	46	62	12	13	46	28	17	49	44	32	21	19	20	55	15	45	113	36	8	26	53	21	19	16	44	85	42	18	8	4	50	10	44
Gluconacetobacter	77	46	35	21	119	41	34	91	38	29	106	50	92	63	88	55	56	106	30	21	28	26	50	72	37	58	53	11	17	73	10	63	68	53	8	41	75	17	30	18	35	73	84	23	27	13	13	5	39
Acidisphaera	67	11	15	13	36	9	14	44	101	7	34	13	57	39	41	21	24	46	25	19	33	10	41	32	26	17	51	10	24	41	16	9	64	35	0	14	4	8	6	10	15	49	10	6	11	11	8	4	4
Asaia	61	32	22	10	22	17	10	97	15	31	40	11	55	22	134	12	31	39	13	19	47	23	27	49	38	12	24	149	24	54	61	45	51	37	8	32	72	26	19	21	35	52	7	5	72	57	23	8	7
Parasaccharibacter	55	37	4	23	16	28	58	63	32	47	61	31	45	77	89	32	30	51	13	68	76	8	44	35	26	20	38	11	8	39	12	12	60	29	14	20	40	8	16	12	18	58	11	14	13	13	32	25	15
Commensalibacter	29	24	37	12	13	64	4	25	6	81	28	39	31	73	46	12	28	9	24	3	15	25	19	25	38	26	19	65	8	20	34	27	18	27	73	29	39	29	46	22	58	50	27	40	9	39	11	54	38
Caulobacter	654	274	193	102	469	538	204	686	411	247	528	206	859	396	862	371	255	628	337	170	411	181	338	409	293	238	524	186	177	413	127	156	734	462	112	235	203	152	234	244	176	581	232	212	268	102	429	92	239
Brevundimonas	493	263	204	134	423	518	139	519	407	330	451	193	545	400	501	309	208	584	210	118	323	128	290	307	224	244	389	108	160	374	206	453	1036	295	152	236	143	215	382	1007	166	433	291	182	156	73	269	87	202
Asticcacaulis	226	126	109	54	179	199	82	141	76	133	118	100	261	178	153	83	122	141	143	23	100	69	95	123	79	119	156	224	25	100	129	197	183	217	192	214	204	113	78	108	117	108	199	134	91	257	199	227	86
Phenylobacterium	167	79	61	33	107	114	61	147	167	59	189	38	205	158	153	188	80	282	102	130	97	44	82	131	79	83	129	40	98	116	76	39	202	148	37	94	65	61	52	42	80	139	74	63	50	27	78	43	93
Rickettsia	221	161	50	45	74	142	110	148	159	31	73	66	84	115	76	149	265	154	21	252	100	32	142	183	139	73	155	95	79	214	86	76	135	154	103	74	94	109	48	102	211	237	129	47	89	71	35	85	49
Orientia	21	55	29	19	15	9	2	17	5	44	34	49	32	37	46	12	82	23	9	13	13	40	29	18	9	20	14	34	23	27	15	127	36	61	29	21	41	29	44	56	38	52	5	30	51	9	57	32	163
Candidatus Phycorickettsia	19	9	7	15	7	0	10	26	0	4	26	4	5	1	9	4	35	6	11	5	3	3	12	9	15	4	10	17	12	48	9	6	20	22	13	8	43	20	8	35	14	45	8	9	7	5	2	7	2
Wolbachia	53	94	70	21	66	62	21	80	16	57	53	36	46	114	82	53	180	56	12	61	36	24	128	41	73	58	79	70	60	156	95	36	52	68	100	72	96	48	29	106	186	154	104	54	54	18	142	75	63
Ehrlichia	46	102	45	12	37	26	37	51	33	27	60	14	66	41	62	24	134	21	51	47	29	10	57	106	74	12	24	59	37	85	49	39	80	58	33	32	93	25	37	93	62	58	21	27	45	12	20	35	16
Anaplasma	32	19	8	9	23	7	8	35	8	11	14	8	36	77	34	28	16	13	20	26	33	6	14	23	31	16	20	17	29	49	13	19	41	50	22	36	18	34	22	26	27	43	36	39	2	4	6	14	18
Neorickettsia	24	19	21	4	18	13	3	96	10	6	28	0	29	22	26	12	65	22	18	9	8	11	47	14	16	12	16	3	9	33	51	14	18	24	18	24	30	8	45	16	32	34	10	5	5	11	10	9	1
Candidatus Midichloria	21	3	10	2	12	2	1	10	3	5	9	3	5	5	14	4	15	5	1	8	3	15	22	8	20	10	8	17	3	21	51	46	1	26	32	29	40	32	3	5	16	28	0	3	6	1	8	28	30
Candidatus Fokinia	9	15	0	2	4	0	2	6	2	7	6	0	2	1	3	1	7	15	0	3	8	1	3	4	2	9	2	0	3	16	1	3	2	3	0	2	10	1	2	3	1	6	2	1	5	2	4	0	2
Phreatobacter	183	55	20	30	93	20	32	179	68	138	98	109	179	132	255	62	62	104	77	18	70	49	72	96	45	84	86	21	23	74	39	76	102	67	49	118	45	50	66	56	41	91	11	47	115	12	98	59	24
Micavibrio	105	20	21	22	65	75	25	74	65	41	59	30	87	69	45	40	61	78	11	21	42	77	55	68	50	45	38	30	35	82	48	24	110	47	25	84	22	80	44	77	98	87	77	62	57	86	39	22	166
Polymorphum	96	24	11	12	59	35	26	85	55	75	99	24	100	52	82	43	48	113	7	65	65	62	55	39	36	27	64	23	18	62	22	8	142	78	6	75	21	83	15	16	25	53	26	138	41	113	61	4	5
Candidatus Puniceispirillum	44	58	9	12	25	28	5	51	74	8	26	11	25	22	17	21	47	28	3	12	14	14	21	11	34	17	27	18	18	37	9	21	19	17	20	52	31	31	34	8	26	25	15	7	82	4	58	10	5
Candidatus Pelagibacter	61	94	110	20	63	16	27	97	13	60	30	26	64	52	93	27	182	32	16	44	24	30	59	70	79	63	42	109	24	143	100	205	103	80	116	46	159	113	39	70	99	151	117	77	239	139	95	86	146
Candidatus Fonsibacter	10	9	14	4	13	2	21	11	3	3	21	5	5	3	15	8	28	7	0	8	1	6	9	13	17	8	13	3	4	17	43	11	5	20	5	18	20	32	2	9	20	19	12	2	9	9	4	4	4
Candidatus Paracaedibacter	36	9	15	8	30	20	27	56	22	13	29	9	27	18	20	29	74	6	12	4	22	23	20	19	8	6	21	14	5	28	46	125	20	25	20	37	18	2	43	87	55	35	77	12	35	86	30	16	126
Candidatus Nucleicultrix	23	9	6	2	5	3	0	16	1	40	16	7	19	26	21	16	34	7	0	36	11	2	16	30	7	9	2	4	16	17	6	8	9	22	6	10	6	3	29	19	34	22	2	21	12	9	54	4	1
Magnetococcus	56	18	64	20	54	34	38	57	18	72	36	30	46	47	74	26	61	75	10	77	32	39	35	88	31	39	29	28	32	64	26	77	71	35	188	39	22	74	50	46	32	79	114	99	19	16	20	172	17
Parvularcula	27	11	29	11	21	21	11	31	11	48	37	3	27	24	33	22	44	29	49	6	28	1	25	51	15	11	64	58	6	31	33	27	30	49	39	43	27	1	15	21	23	49	29	4	44	36	11	39	12
Burkholderia	3833	1839	1545	820	3352	3359	1181	3898	2343	2073	3850	1233	4546	3183	3952	2542	2193	4601	2382	1090	2628	1500	2129	2234	1918	1579	3080	1499	1057	2632	1957	1631	7666	3257	2847	2031	1459	1571	2404	1576	2043	3656	2442	2034	1761	1586	2451	2751	2454
Cupriavidus	1994	863	580	410	1346	1263	996	2049	1190	542	1668	673	2051	1335	1701	1056	1090	2239	908	684	1267	575	1283	1303	894	775	1462	614	612	1398	652	670	1970	1521	666	889	833	615	849	597	809	1606	676	622	890	460	1046	596	538
Paraburkholderia	1479	658	418	313	891	789	401	1483	627	420	1294	564	1681	1041	1507	831	805	1759	609	468	956	305	933	840	660	468	1009	496	404	1012	371	416	3612	1135	325	1014	441	694	836	650	720	1301	337	576	1633	368	671	262	366
Pandoraea	805	339	342	210	555	725	197	731	434	325	823	325	837	612	762	379	450	780	572	282	391	379	446	420	365	328	580	270	198	508	181	221	1438	615	311	331	310	323	274	433	444	649	190	354	230	238	332	278	414
Ralstonia	815	369	271	189	685	727	466	909	341	291	776	283	1030	585	693	450	356	1082	423	357	536	173	490	481	426	342	705	359	252	647	524	284	734	639	230	339	261	337	358	290	440	647	268	292	471	221	348	207	215
Polynucleobacter	299	289	187	133	194	297	90	626	244	279	332	122	306	340	366	145	587	255	130	267	192	263	211	236	216	174	119	209	110	362	360	277	351	410	512	345	401	338	306	337	414	439	203	272	427	253	310	432	178
Lautropia	114	50	34	34	88	135	48	200	44	73	740	107	175	91	106	105	102	130	39	67	115	87	94	73	70	70	72	42	36	122	34	130	149	75	67	43	96	148	152	304	61	82	113	47	19	47	79	65	53
Hydromonas	29	8	30	17	54	18	3	32	15	4	66	21	45	24	39	18	46	43	25	29	51	17	24	26	23	19	12	16	22	47	13	8	24	30	30	27	28	15	39	36	40	23	26	8	19	5	13	26	5
Mycoavidus	5	4	3	7	12	5	6	68	6	3	37	5	12	14	8	29	111	34	13	12	6	7	13	17	3	9	25	10	4	30	16	6	13	6	26	1	27	15	24	49	8	25	6	2	3	71	2	11	1
Acidovorax	1265	703	495	323	1280	643	400	1633	484	510	1390	611	1256	1034	1224	580	618	1362	511	357	842	402	867	746	570	444	823	905	346	1042	698	309	1199	1067	820	428	588	407	383	465	686	988	395	716	461	375	619	640	1234
Variovorax	814	359	261	150	589	401	247	713	298	349	742	242	1023	567	744	398	339	991	515	244	426	219	423	363	330	370	594	352	228	525	356	317	1053	536	470	542	365	241	273	304	254	588	321	337	275	213	546	467	311
Comamonas	507	698	141	162	353	1257	176	770	457	382	536	982	479	605	465	278	320	627	284	279	378	122	344	296	299	263	423	294	180	470	349	230	456	448	418	264	746	281	257	217	317	405	483	309	308	166	180	420	256
Rhodoferax	333	202	128	83	280	202	150	356	341	247	391	181	346	252	436	220	159	389	150	177	238	154	206	241	114	155	310	226	88	304	200	154	327	327	190	237	161	151	236	233	159	275	166	228	325	176	266	188	187
Hydrogenophaga	395	200	100	69	350	276	136	518	292	96	310	118	485	253	465	210	181	493	208	91	319	101	311	248	236	134	381	157	177	342	78	103	344	361	102	198	218	153	80	136	123	362	140	103	106	95	159	79	152
Polaromonas	247	92	102	61	149	108	71	181	149	80	330	74	229	125	188	130	124	309	146	81	142	58	130	129	89	77	126	89	53	219	43	42	208	241	20	76	90	43	35	87	158	172	41	60	144	59	92	26	28
Ramlibacter	236	111	37	49	139	75	51	251	84	96	186	146	225	110	187	124	86	231	141	92	119	20	109	90	115	78	132	53	61	182	66	60	278	149	44	59	95	26	116	83	55	172	69	63	31	48	145	26	45
Delftia	304	138	135	36	216	310	157	316	291	161	324	277	325	278	300	151	194	430	126	92	319	130	193	164	177	114	263	69	70	242	53	107	261	270	44	114	62	143	116	154	106	237	50	85	68	53	208	38	156
Ottowia	186	71	31	29	151	127	45	138	69	37	169	67	202	100	154	134	83	209	81	43	87	59	90	82	64	46	137	72	46	107	58	53	128	149	74	52	55	43	82	63	115	132	30	52	129	41	168	51	81
Melaminivora	166	66	72	23	140	61	54	188	58	103	157	96	202	133	119	88	42	194	72	35	85	47	112	89	67	76	93	38	68	133	54	106	985	92	61	43	41	48	76	245	44	136	14	64	35	28	165	44	57
Serpentinomonas	129	52	23	12	106	55	57	201	76	41	137	33	128	70	110	100	52	172	66	37	98	26	79	49	67	46	67	37	35	67	25	12	103	85	23	25	35	29	67	48	21	98	17	17	111	26	32	27	30
Alicycliphilus	159	37	33	30	118	61	30	131	55	29	161	27	110	62	116	50	45	185	31	71	93	49	80	63	119	40	207	63	28	107	26	37	298	173	6	250	43	128	46	64	38	179	33	27	63	38	39	19	10
Limnohabitans	102	52	38	36	66	93	95	102	50	13	53	79	125	182	122	46	48	141	41	36	57	84	77	63	47	26	82	36	29	81	34	44	70	173	46	100	50	100	90	39	59	130	64	102	20	35	44	47	179
Verminephrobacter	89	42	25	17	69	31	35	83	24	22	53	26	119	38	80	63	34	73	53	32	68	20	99	45	32	35	81	64	32	68	25	24	129	81	22	56	14	17	25	50	35	72	23	31	15	19	22	27	35
Candidatus Symbiobacter	60	34	19	12	36	12	17	49	38	12	79	15	47	56	33	26	15	42	11	10	11	7	19	18	17	19	55	16	11	39	10	6	29	25	30	18	39	18	6	17	20	38	5	11	18	4	3	31	5
Simplicispira	70	36	11	13	84	164	17	54	47	21	70	25	99	83	63	46	46	66	25	24	38	9	49	36	36	54	86	23	25	69	154	107	128	40	44	47	101	31	59	65	54	75	7	17	290	85	39	45	71
Curvibacter	56	29	55	16	43	42	58	62	33	76	53	25	50	61	67	37	24	56	35	30	57	29	29	17	44	41	41	123	14	65	112	76	50	46	156	70	18	70	40	51	60	60	107	78	40	55	121	175	53
Diaphorobacter	102	13	47	14	111	36	0	59	140	130	160	10	91	103	71	33	69	228	10	0	7	21	83	11	50	39	44	3	14	66	0	24	180	87	69	69	3	99	6	29	47	50	16	136	0	6	143	60	152
Bordetella	1771	869	706	459	1441	1434	759	1821	1110	987	1796	673	2056	1337	1724	954	1067	2158	740	585	1146	612	1107	999	882	792	1501	860	486	1459	785	1319	2437	1599	846	831	892	894	897	860	837	1370	888	793	1263	680	1287	793	1417
Achromobacter	1637	641	568	300	1196	920	496	1699	661	713	1369	460	1503	1024	1400	890	749	1625	754	390	1059	554	974	875	854	460	1481	595	448	1323	680	760	1792	1477	589	889	692	811	540	581	918	1377	907	600	614	540	867	545	1178
Alcaligenes	218	122	95	57	112	143	160	228	173	176	235	114	137	152	224	106	129	222	75	127	166	81	116	150	97	101	123	96	73	273	148	57	187	198	238	148	96	165	97	124	140	196	122	150	104	69	104	206	95
Advenella	167	109	129	67	88	245	30	217	112	216	121	46	112	114	236	42	119	93	132	41	45	139	99	109	81	86	91	102	25	146	189	120	129	136	201	168	117	181	169	107	136	136	189	169	251	137	187	199	197
Pusillimonas	126	52	54	51	64	70	39	109	69	35	94	20	136	91	96	35	127	129	43	46	90	34	68	57	67	54	71	33	36	100	26	50	165	117	105	62	39	83	54	97	59	104	39	52	128	38	78	96	77
Pigmentiphaga	102	32	24	22	64	47	32	100	95	31	90	26	133	92	98	64	30	138	48	29	47	9	61	41	42	45	73	38	19	85	18	12	122	91	18	28	28	36	14	43	29	81	21	30	12	26	45	19	38
Orrella	113	116	75	41	143	38	78	126	81	102	137	34	147	104	121	62	64	159	90	52	85	40	93	70	78	60	152	26	39	108	36	19	141	127	18	48	56	64	49	25	30	109	6	71	103	35	81	20	33
Castellaniella	92	35	69	14	119	74	17	86	69	21	99	31	121	93	133	106	65	158	38	27	91	29	73	79	48	58	99	13	25	69	24	5	564	58	12	59	25	29	21	24	30	68	44	14	31	22	14	13	30
Taylorella	44	99	43	38	39	21	66	113	6	153	64	27	41	46	73	15	135	22	17	47	19	39	57	28	78	29	38	118	27	107	169	99	80	108	157	143	61	67	49	127	148	71	85	144	63	31	20	120	65
Basilea	23	25	5	6	12	5	26	79	17	6	42	5	21	20	17	52	138	4	3	58	4	23	7	48	22	3	22	6	23	68	17	19	38	17	56	27	54	14	43	29	29	41	58	8	23	12	7	24	5
Oligella	22	24	5	29	11	7	20	96	18	22	28	14	39	14	25	14	98	19	29	11	38	22	10	14	14	8	29	13	4	50	37	6	33	29	45	11	19	25	93	33	27	66	6	30	194	13	9	25	4
Paenalcaligenes	12	5	8	26	12	8	13	12	18	4	15	8	8	15	19	6	35	7	3	9	10	3	27	8	17	4	8	7	5	16	33	9	67	22	144	11	6	6	6	35	128	22	2	6	12	7	13	138	7
Massilia	1068	451	449	234	805	1173	351	1097	820	610	1022	436	1300	765	1015	731	587	1167	787	333	749	316	621	582	449	346	717	400	277	681	1125	535	3116	917	357	538	398	359	396	839	476	1125	752	628	569	381	715	361	605
Janthinobacterium	678	386	293	180	501	520	249	670	374	453	676	185	755	471	587	459	385	762	321	188	430	336	397	428	283	300	444	162	182	425	309	352	705	461	383	308	264	349	342	256	403	600	213	310	458	445	659	387	255
Herbaspirillum	496	213	184	113	319	638	222	406	379	266	386	165	402	354	463	334	269	551	314	143	352	141	297	305	228	195	324	216	109	343	309	261	480	330	220	158	260	260	219	264	256	438	271	209	250	232	149	176	422
Collimonas	291	308	218	97	234	243	107	381	371	238	386	128	350	259	406	145	348	399	168	127	254	227	204	196	189	167	233	124	65	274	275	197	296	283	231	237	316	213	120	206	266	279	155	159	227	106	280	162	132
Oxalobacter	251	231	196	125	317	274	40	335	967	97	202	36	306	258	647	242	353	659	124	19	101	56	167	248	125	135	148	160	60	183	280	139	429	69	303	195	149	55	78	64	141	535	217	155	107	113	84	290	115
Herminiimonas	249	71	84	54	79	108	94	254	160	197	107	55	83	101	209	114	97	142	41	39	164	88	143	147	106	51	156	233	30	149	280	372	98	133	413	214	159	249	234	135	141	210	289	167	101	160	165	357	408
Undibacterium	23	36	9	15	29	7	6	75	40	9	41	26	31	24	12	11	24	25	45	8	15	4	25	26	15	9	21	6	18	37	34	10	65	83	37	29	31	77	9	35	20	44	21	44	7	13	20	22	25
Thiomonas	287	164	215	71	258	338	56	283	127	286	380	110	235	214	378	125	195	397	169	105	169	132	147	158	124	183	282	223	73	207	222	453	215	290	280	236	261	134	221	200	302	279	326	215	335	336	354	273	311
Rubrivivax	146	52	44	17	128	365	34	157	31	36	150	93	224	108	129	73	51	215	87	37	84	29	106	64	64	51	106	36	36	101	38	16	125	141	19	38	35	59	66	37	32	131	15	35	25	37	46	13	60
Rhizobacter	143	39	48	35	115	46	51	150	84	39	120	20	232	109	135	79	43	196	46	48	95	10	77	49	51	35	105	21	32	96	19	12	135	84	15	26	19	31	49	23	18	77	32	39	28	22	118	14	13
Roseateles	132	44	37	29	80	21	36	114	55	28	112	63	96	92	151	71	48	94	56	38	83	47	56	64	54	28	94	11	25	92	38	35	86	69	19	28	44	31	92	25	38	93	19	21	108	23	48	13	89
Leptothrix	126	77	40	14	112	98	32	116	53	45	89	29	152	95	127	75	81	175	65	38	58	52	61	75	73	74	101	31	50	107	41	83	96	73	36	67	60	45	82	50	50	85	43	33	130	57	125	40	55
Methylibium	120	69	74	24	115	373	55	155	38	46	107	55	140	95	122	105	109	148	129	36	142	115	85	99	93	102	134	109	33	116	58	186	142	175	29	92	74	88	52	82	109	167	43	93	39	37	79	25	42
Mitsuaria	111	93	32	14	87	68	72	111	76	10	100	34	137	112	113	98	49	144	52	66	113	20	55	76	33	30	78	36	25	68	20	10	137	57	22	37	18	42	9	29	26	86	37	58	31	25	53	21	20
Aquabacterium	106	39	69	37	109	170	25	139	65	113	112	75	180	143	261	123	56	120	146	57	60	51	66	88	60	48	117	110	31	98	133	49	99	99	127	77	52	53	49	59	89	116	61	78	67	50	57	133	59
Paucibacter	80	53	11	13	34	64	50	76	40	38	60	60	121	114	63	38	47	99	25	43	52	39	49	39	17	29	44	45	29	60	7	16	51	109	23	47	7	53	22	52	20	63	6	49	5	21	90	23	18
Sutterella	120	105	132	102	735	836	149	932	169	209	391	171	188	422	129	163	486	574	793	596	212	175	75	62	69	181	131	425	52	856	483	1013	125	144	278	157	241	191	186	119	318	122	247	168	238	1111	217	212	348
Chromobacterium	744	336	233	164	582	393	216	701	346	232	512	164	878	504	769	402	421	812	334	190	418	262	416	474	290	308	465	185	219	504	264	562	463	680	242	310	310	275	333	266	526	517	366	233	453	396	643	211	565
Iodobacter	17	19	17	15	45	10	29	40	14	10	56	29	28	80	21	24	49	58	4	29	56	12	27	33	47	36	20	24	6	58	67	29	35	30	25	15	36	34	11	27	47	59	50	10	17	6	23	22	8
Aquitalea	168	95	37	35	95	38	47	88	55	48	93	27	127	104	99	60	77	88	22	33	56	94	66	53	60	51	80	220	24	103	151	74	92	117	72	117	138	79	35	55	153	94	67	51	110	141	56	61	117
Laribacter	184	140	93	50	127	65	47	212	68	115	248	121	236	137	284	92	126	157	53	30	67	67	119	120	61	83	161	88	41	162	77	65	113	170	106	121	159	87	87	79	116	129	14	55	79	76	148	88	125
Vogesella	127	54	35	16	112	61	85	97	94	16	97	60	124	106	107	46	71	121	37	47	60	27	73	57	83	54	143	33	32	80	28	82	119	85	12	55	87	48	52	38	116	65	39	37	49	78	61	21	128
Pseudogulbenkiania	112	47	54	35	82	64	38	78	156	48	149	25	109	112	70	64	55	121	91	32	55	49	55	83	38	28	60	24	23	101	28	43	85	82	44	32	38	14	25	25	25	68	10	25	75	69	47	25	41
Aquaspirillum	92	30	28	15	82	42	55	95	80	21	72	25	58	63	97	38	102	63	26	27	52	48	50	45	38	41	79	98	14	86	56	129	88	52	55	57	90	64	122	76	65	80	85	53	67	57	72	48	144
Microvirgula	89	35	67	31	63	36	25	70	139	62	72	40	81	71	90	50	66	91	27	35	24	88	58	50	33	32	73	26	30	66	72	29	47	68	143	51	20	63	13	26	63	81	58	33	18	24	9	137	35
Jeongeupia	81	55	32	17	70	29	31	62	90	29	105	22	90	65	77	60	31	117	61	31	84	13	51	44	45	38	65	27	28	44	18	30	71	111	3	18	27	12	12	6	40	67	18	12	36	15	10	2	6
Neisseria	1108	774	675	408	886	1704	369	1736	739	1166	2376	680	1187	1515	1232	562	1040	1204	620	1571	720	841	799	936	929	750	770	570	300	808	650	1040	1406	1088	1171	1494	1840	1236	1293	2702	1047	1171	1048	1141	975	948	1410	1000	1330
Eikenella	136	68	71	39	125	204	65	138	128	122	159	152	166	231	126	45	85	91	69	72	56	86	80	91	94	98	78	23	31	95	76	185	230	93	171	176	148	91	368	298	69	167	222	172	77	148	200	190	66
Vitreoscilla	65	46	12	38	45	122	62	68	107	17	79	25	99	45	57	64	54	79	44	22	44	34	65	35	41	25	31	26	34	87	33	18	35	44	21	38	24	35	23	39	55	65	11	22	25	26	25	21	7
Crenobacter	62	50	49	18	65	160	23	97	23	42	93	32	79	58	88	47	40	102	56	13	43	10	47	37	36	31	48	30	28	59	21	12	76	37	73	28	63	20	12	14	72	63	18	6	172	13	62	42	4
Snodgrassella	32	45	45	34	41	14	16	84	54	64	84	41	47	44	28	31	85	54	15	25	45	25	84	63	26	25	30	73	26	66	42	25	39	43	78	67	47	42	39	64	70	78	15	38	84	28	65	64	14
Kingella	21	22	17	50	12	9	11	42	12	15	50	20	33	11	22	18	31	41	5	8	12	11	22	32	6	14	16	29	9	28	3	15	22	30	3	9	9	9	2	15	25	24	22	19	10	9	8	8	2
Simonsiella	7	6	20	36	16	50	3	30	4	21	57	19	25	60	18	21	29	25	2	29	15	0	16	17	24	7	26	10	10	51	6	18	11	45	146	112	8	41	52	59	102	38	13	54	45	13	12	172	14
Azoarcus	782	345	526	185	588	804	241	735	542	311	957	230	850	700	809	355	530	910	427	253	486	318	446	408	361	276	562	276	249	975	175	254	651	683	618	482	435	316	332	290	801	1282	667	699	1308	239	689	554	844
Thauera	573	203	180	103	441	348	218	695	400	215	638	242	789	496	513	493	310	779	364	179	496	130	325	329	277	212	417	219	172	507	128	98	381	524	184	192	116	138	157	131	111	492	93	146	114	100	140	137	184
Aromatoleum	140	117	114	43	129	172	29	169	21	172	133	20	129	132	174	52	53	161	133	63	39	95	90	92	94	69	73	127	33	55	98	169	95	119	431	149	119	98	187	97	98	81	192	174	280	134	225	389	302
Azospira	118	35	47	34	73	187	27	154	101	55	151	76	189	93	86	114	37	149	89	38	108	50	100	53	59	41	78	51	42	138	39	22	107	126	25	46	54	47	46	50	27	104	39	45	15	21	71	26	50
Dechloromonas	167	97	72	55	137	194	54	137	59	74	97	180	159	113	115	52	133	144	103	38	67	92	82	102	96	92	96	46	37	126	141	96	181	118	239	123	88	155	97	117	154	163	68	219	34	154	225	236	84
Nitrosomonas	241	205	109	70	190	153	98	311	164	162	236	118	200	259	331	159	219	174	70	175	164	112	143	178	200	139	156	73	67	279	131	302	241	239	276	294	238	193	262	214	235	258	318	142	226	107	161	219	211
Nitrosospira	153	106	88	67	117	103	75	312	84	117	69	132	155	209	302	130	218	130	52	95	95	92	89	164	53	77	83	33	40	101	60	263	119	164	101	144	188	165	334	95	135	145	191	73	144	100	122	76	245
Methylovorus	101	53	9	17	29	25	21	72	57	16	64	17	36	33	37	52	104	95	49	32	48	20	40	43	28	32	39	41	9	61	15	34	74	65	26	19	97	39	75	28	68	62	16	20	152	106	49	10	17
Methylobacillus	107	84	133	38	67	295	16	84	18	392	145	32	79	159	124	41	64	70	144	23	32	75	49	39	57	73	109	68	22	37	240	80	66	57	437	289	171	164	109	86	130	93	392	99	75	51	85	430	51
Methylotenera	61	54	28	37	69	109	19	91	43	38	86	25	31	122	82	12	132	55	6	14	22	57	48	26	24	55	37	20	12	79	53	139	49	83	76	149	73	84	100	174	119	121	97	96	71	110	126	67	112
Candidatus Methylopumilus	25	21	30	32	37	17	23	146	47	4	68	28	28	40	34	25	153	23	4	22	12	42	20	23	36	25	9	7	12	64	26	11	30	28	77	38	83	36	92	79	56	67	18	28	57	18	39	52	187
Methylophilus	17	24	15	12	20	98	8	23	11	16	26	22	38	17	25	19	20	34	26	12	8	10	29	13	19	4	44	11	21	34	8	12	15	48	15	27	60	28	11	25	18	26	16	23	20	9	8	9	4
Sulfuriferula	93	54	17	12	23	40	10	137	29	22	60	16	108	49	148	12	43	106	14	17	29	40	51	66	21	12	41	25	23	45	17	9	39	105	17	30	37	35	25	15	16	75	11	23	33	16	46	12	142
Sideroxydans	74	55	37	19	55	143	18	139	24	56	66	15	68	62	118	50	75	79	34	9	41	47	59	51	23	17	50	35	25	54	20	14	63	111	64	54	24	42	20	69	55	38	26	42	51	15	67	71	40
Gallionella	64	53	38	23	21	13	12	65	23	102	89	29	38	53	56	23	58	47	25	27	21	37	30	27	26	21	34	20	18	32	18	16	28	20	55	21	22	19	27	29	24	45	3	35	38	24	52	41	5
Sulfuricella	58	22	44	19	97	110	32	74	30	54	54	35	83	74	53	20	58	87	18	39	47	48	56	44	61	62	28	9	11	66	16	44	55	57	29	16	97	58	24	47	25	40	44	27	18	19	18	24	32
Ferriphaselus	39	19	10	6	19	32	12	31	36	28	34	14	38	40	27	40	26	23	8	5	15	8	17	23	22	11	26	8	8	43	18	89	34	79	22	15	25	7	21	16	29	45	29	21	23	6	8	18	19
Sulfuritalea	110	94	72	63	69	423	13	82	22	181	75	29	71	85	120	23	102	90	94	9	43	92	53	40	84	78	86	117	12	40	188	157	75	105	178	138	189	176	80	117	171	51	169	135	62	62	174	183	89
Methyloversatilis	87	44	42	28	95	79	29	77	78	65	60	18	96	111	154	31	49	81	73	13	43	53	40	51	54	59	72	68	35	86	92	68	104	83	77	80	51	76	52	59	52	104	107	84	82	59	120	78	71
Sulfuritortus	115	41	14	31	102	20	49	125	35	18	98	29	172	79	102	66	44	141	61	28	95	14	71	67	49	39	62	53	46	118	24	18	72	96	5	21	23	19	19	27	17	67	9	28	123	15	17	4	5
Thiobacillus	80	56	45	19	55	52	27	135	49	16	113	18	122	123	76	69	73	102	30	15	38	40	50	29	22	22	91	26	27	81	25	4	46	117	46	39	25	49	51	28	9	85	32	49	13	11	29	30	39
Candidatus Accumulibacter	101	41	13	40	77	124	30	91	93	39	72	26	104	34	84	55	36	94	15	25	63	9	59	42	62	35	92	23	13	74	46	11	60	56	22	25	8	39	15	24	36	62	9	18	19	21	9	16	15
Candidatus Kinetoplastibacterium	29	52	41	37	51	58	10	110	22	20	66	21	35	27	61	68	193	36	19	107	15	28	76	104	102	21	22	52	53	150	91	61	91	62	77	44	192	77	78	45	98	152	38	48	63	22	32	44	30
Candidatus Profftella	7	2	9	6	4	1	1	2	8	1	11	0	2	2	7	20	10	12	2	1	2	2	7	15	19	5	2	13	8	9	8	2	9	6	0	3	1	1	2	29	15	20	2	0	4	2	7	0	0
Candidatus Nasuia	0	0	0	0	0	0	0	14	0	0	0	0	1	1	6	0	21	0	0	1	0	0	0	1	2	1	0	0	0	1	0	0	0	0	1	0	2	0	2	0	1	3	0	1	0	0	0	1	0
Candidatus Tremblaya	0	0	0	0	0	0	0	0	0	0	0	1	0	0	0	0	1	0	12	0	0	0	0	1	0	0	0	0	0	0	0	0	0	1	0	0	0	0	0	0	0	0	0	1	0	1	0	0	0
Desulfovibrio	10666	1339	1781	6794	3773	2264	968	18888	2046	5144	21839	1847	11856	29294	22910	8849	2404	6000	1538	1012	2407	1655	14865	8603	3527	8149	5617	1082	4608	2713	1285	1857	5609	2246	1163	1249	1329	1332	938	1094	1400	2811	1158	1453	1202	822	1035	1078	1002
Pseudodesulfovibrio	631	315	185	120	467	453	190	602	397	202	664	312	681	463	549	320	313	769	224	213	364	201	552	361	270	262	430	302	156	454	184	321	413	408	183	320	239	247	389	267	320	509	162	251	318	227	331	157	456
Lawsonia	25	35	22	12	33	10	1	41	12	14	110	13	14	26	37	13	43	55	13	14	24	1	44	31	27	18	17	32	9	59	24	27	29	33	11	24	31	14	17	20	38	31	2	13	16	12	27	6	15
Desulfomicrobium	408	102	144	84	349	358	158	413	255	84	381	106	408	349	385	261	170	483	156	89	248	91	254	241	152	131	226	53	86	206	74	56	229	263	51	99	86	81	69	54	81	171	95	97	65	46	61	47	62
Desulfohalobium	68	62	20	33	43	11	32	51	92	14	69	18	105	58	56	25	50	69	15	16	56	42	56	95	30	6	64	11	9	44	18	17	59	44	9	61	34	41	8	23	53	132	13	48	22	12	15	7	12
Myxococcus	925	406	298	149	623	532	193	926	545	338	861	444	1266	679	1090	387	362	857	235	257	614	292	495	465	340	288	662	159	301	470	163	372	502	919	298	278	227	292	403	210	183	611	245	337	275	176	456	258	242
Corallococcus	470	144	182	84	353	144	69	315	83	133	384	91	472	325	449	207	172	427	98	87	192	138	221	211	152	106	269	148	101	220	75	100	311	291	56	114	172	107	183	90	87	256	171	178	52	105	139	50	35
Archangium	240	107	74	31	188	49	72	280	181	55	316	93	343	148	311	108	102	233	66	57	128	59	141	161	79	84	183	47	67	135	43	29	151	139	33	48	61	31	92	66	91	130	25	65	40	41	37	22	17
Cystobacter	231	124	36	35	164	119	36	162	72	108	201	158	268	178	178	140	118	196	39	38	146	86	123	96	89	111	175	37	36	103	63	129	171	126	107	96	98	85	99	71	101	198	134	136	149	100	190	116	247
Melittangium	234	67	146	79	146	231	73	190	96	119	197	37	186	199	277	112	92	269	65	46	106	84	116	124	92	47	172	30	63	108	108	11	102	162	61	49	34	96	116	56	44	146	49	101	32	20	126	64	147
Stigmatella	217	61	28	29	159	246	123	218	82	38	149	66	216	98	295	117	77	163	31	34	113	48	122	125	112	72	122	77	45	150	104	19	135	138	133	87	85	91	41	59	75	133	15	66	85	82	117	125	21
Anaeromyxobacter	648	274	350	110	473	339	133	613	238	330	707	215	844	545	773	350	180	702	284	93	318	228	321	294	203	222	488	243	188	340	244	240	375	477	296	330	200	159	311	157	217	528	286	342	251	220	302	303	268
Vulgatibacter	117	24	23	17	89	21	36	63	116	32	112	11	118	82	78	37	53	119	20	65	79	61	96	46	35	45	94	14	22	73	27	68	62	65	16	32	45	8	12	40	35	44	25	10	112	15	52	16	6
Sorangium	827	324	320	136	641	561	187	920	526	383	864	392	980	691	946	365	341	955	360	169	428	275	479	503	370	287	712	224	279	516	247	150	626	656	561	419	301	265	191	237	246	696	304	232	335	237	483	574	266
Chondromyces	224	72	150	27	179	85	83	163	161	70	137	52	196	153	189	161	86	235	52	51	155	75	114	90	77	81	159	28	58	171	102	101	136	122	47	47	104	80	27	34	60	126	200	91	87	26	102	39	25
Pajaroellobacter	21	15	1	11	12	10	7	12	5	13	17	9	15	23	12	7	31	8	2	8	4	7	16	23	13	12	6	2	1	7	12	1	11	15	10	11	3	5	7	25	22	21	5	17	6	0	10	4	3
Sandaracinus	177	76	73	36	143	181	80	218	129	131	218	81	199	123	223	144	116	238	174	33	146	31	91	84	68	51	114	167	62	128	93	61	141	245	203	116	83	56	65	62	63	151	93	86	57	92	81	198	59
Haliangium	258	100	61	42	231	236	67	220	190	132	232	35	304	136	289	162	117	289	53	50	132	77	99	148	70	86	199	39	79	112	25	48	130	147	53	33	48	68	62	68	48	167	82	51	99	40	143	45	79
Geobacter	1735	809	669	363	1327	1402	654	1847	1082	648	1556	633	2116	1424	1711	921	888	1728	571	557	1079	590	1228	1149	858	687	1313	550	597	1264	559	648	1565	1459	612	1204	567	685	578	801	688	1299	628	767	630	441	689	537	719
Geoalkalibacter	154	64	99	25	109	196	33	267	141	27	123	61	191	101	244	93	96	225	28	124	154	28	144	132	92	55	144	118	37	218	113	86	177	181	16	84	75	116	53	42	85	152	96	51	134	67	70	23	47
Pelobacter	711	290	274	171	448	290	265	679	453	304	632	280	601	707	670	327	349	613	187	265	431	265	452	448	323	246	416	191	191	395	152	177	380	485	194	302	189	363	221	219	298	540	351	261	130	112	320	162	253
Desulfuromonas	315	122	188	71	285	209	119	355	264	179	379	167	478	321	341	249	153	427	210	110	197	95	234	232	147	141	229	186	85	207	306	128	280	305	234	236	137	161	165	90	175	256	340	245	182	117	146	229	130
Desulfococcus	364	109	126	78	223	234	97	258	185	95	175	143	343	188	312	144	188	303	66	92	212	71	199	169	160	140	192	95	89	198	89	104	198	263	134	224	129	177	177	69	188	262	130	136	135	47	145	148	131
Desulfatibacillum	184	47	43	37	144	86	52	163	135	25	123	13	222	77	179	70	102	252	24	51	119	53	123	98	79	45	137	18	49	179	29	22	75	123	40	25	53	42	57	68	37	110	37	32	133	17	120	28	34
Desulfobacterium	113	83	62	45	67	130	21	61	41	91	72	48	123	168	177	37	135	99	11	25	45	72	56	92	43	36	62	113	18	83	102	100	71	129	117	119	117	191	154	160	121	107	278	137	210	67	233	109	340
Desulfobacter	85	52	18	16	63	33	47	76	92	37	79	35	70	58	54	40	42	86	25	27	46	30	60	45	62	40	62	25	37	107	20	40	98	52	17	44	34	40	15	29	24	73	12	32	23	13	20	10	27
Desulfobacula	82	59	20	23	41	23	49	115	22	21	56	46	53	43	99	33	87	38	42	29	57	24	70	77	53	42	57	24	47	75	40	33	82	53	50	41	59	52	11	60	57	62	10	16	93	8	35	22	22
Desulfobulbus	151	64	57	27	123	58	49	139	179	60	165	27	121	163	148	92	63	196	48	71	140	49	101	82	49	51	128	47	52	115	55	59	87	94	104	69	43	75	30	62	48	89	28	60	39	23	55	97	146
Desulfocapsa	101	58	71	23	38	45	11	43	25	84	58	22	84	127	66	54	65	54	31	42	68	89	51	99	41	47	29	127	30	89	65	60	47	69	113	161	94	71	26	143	94	102	147	34	67	28	80	73	116
Desulfurivibrio	99	49	40	16	97	124	75	154	72	24	81	32	121	88	119	79	73	193	92	20	71	15	68	86	82	67	64	22	48	81	19	13	74	134	10	43	25	28	29	20	20	92	33	26	15	31	15	7	4
Desulfotalea	80	59	65	23	47	99	27	82	40	192	54	43	50	139	61	20	87	30	61	39	42	52	58	43	48	62	64	95	22	72	144	209	79	62	115	94	113	71	55	71	60	106	177	67	132	118	108	138	230
Syntrophus	75	56	18	14	46	52	20	104	56	22	83	29	109	50	150	52	69	76	18	17	63	19	48	51	43	36	51	31	27	54	36	79	55	123	23	27	35	6	55	26	88	67	22	37	22	26	54	17	35
Desulfomonile	73	46	36	45	44	41	16	129	12	68	97	76	41	51	138	27	87	78	10	14	17	49	67	60	23	26	44	22	17	47	25	21	71	68	31	47	21	64	30	35	56	71	7	48	34	13	6	30	29
Desulfobacca	41	10	5	14	35	38	11	35	27	28	28	29	48	34	60	17	40	40	13	9	18	21	55	22	29	19	48	63	12	29	30	10	36	23	3	27	20	16	43	59	7	47	55	5	19	4	14	2	48
Syntrophobacter	116	101	133	40	114	188	24	185	121	162	154	53	183	139	121	173	93	151	128	19	71	102	94	97	79	100	124	81	30	95	108	184	131	137	149	195	185	111	93	88	237	142	157	142	198	93	150	95	97
Desulfarculus	301	107	61	37	234	56	63	325	69	38	253	59	491	192	271	202	97	346	126	50	149	64	188	142	129	72	254	60	106	152	14	10	130	160	16	39	35	28	27	58	49	181	13	18	31	43	20	7	11
Bradymonas	151	61	81	24	66	101	31	91	56	60	136	107	120	117	182	58	52	189	66	29	62	91	81	84	45	61	80	55	45	82	51	26	106	88	68	58	47	73	101	46	67	114	33	94	48	22	63	54	117
Desulfurella	28	41	23	12	10	36	17	70	2	57	23	26	9	32	21	9	78	7	4	25	13	11	37	41	21	27	35	34	28	45	46	17	22	30	41	34	25	47	47	26	61	56	76	13	93	36	14	37	32
Hippea	27	40	46	23	26	35	11	38	38	72	45	20	22	60	43	65	73	11	19	41	8	52	24	69	19	15	22	147	20	53	64	68	57	78	123	13	74	48	40	56	127	50	26	32	50	59	63	103	17
Candidatus Desulfofervidus	14	10	8	3	12	29	9	18	11	11	25	13	31	21	20	13	44	8	19	13	8	26	42	32	41	14	31	9	9	68	9	37	21	57	53	16	85	20	27	41	28	73	55	10	47	7	69	49	20
Campylobacter	1471	2927	3426	2654	1059	835	7517	2114	1085	1899	9650	890	2312	3980	1413	1276	1995	1033	589	1735	1060	587	1656	1191	1479	1032	1830	2536	971	9156	7462	1421	2887	2452	1030	1176	1405	1068	828	22212	14822	10946	662	7036	1031	596	4733	875	702
Arcobacter	388	764	421	297	409	273	304	693	156	413	722	311	350	661	483	198	1281	306	198	532	253	339	477	366	614	409	404	790	333	1052	997	878	697	602	836	552	875	711	459	1340	1129	1255	1315	506	710	351	836	668	553
Aliiarcobacter	14	36	2	3	14	23	19	40	0	52	78	13	23	55	22	69	64	15	6	43	11	10	26	16	22	17	8	92	13	105	97	117	67	68	41	65	157	33	33	73	130	95	46	9	43	90	33	46	68
Sulfurospirillum	232	218	211	112	192	421	110	204	137	207	379	159	282	379	204	171	354	148	92	170	121	154	199	170	176	158	204	190	75	382	437	202	264	309	381	260	293	338	183	607	708	639	221	470	248	188	216	369	474
Helicobacter	345	2561	472	351	233	278	195	440	174	356	1380	229	684	6206	372	299	12227	372	108	322	305	140	490	408	325	189	319	272	176	559	1075	23697	915	744	486	297	555	354	251	3122	3921	2893	267	1849	309	378	735	364	302
Sulfurimonas	111	178	90	90	100	75	31	175	35	146	170	37	90	127	150	49	275	54	12	101	47	103	76	209	68	117	94	153	46	221	146	250	164	144	221	154	291	116	152	208	254	211	114	146	186	135	167	182	149
Wolinella	73	57	114	44	41	164	15	32	14	211	117	13	84	118	88	18	85	60	95	6	9	92	25	22	44	57	63	61	13	50	199	166	32	90	238	178	111	140	128	246	167	102	197	215	183	129	275	187	246
Sulfuricurvum	32	30	20	12	12	19	8	38	39	6	42	9	44	20	44	23	39	42	19	11	19	12	61	18	29	8	42	16	21	34	14	5	27	22	7	12	25	27	4	18	41	53	6	17	17	8	5	12	7
Nitratifractor	119	29	93	21	328	219	98	202	50	28	101	143	240	146	184	131	135	138	18	33	55	119	60	193	112	183	49	64	32	90	129	92	103	122	121	105	273	40	151	7	42	111	224	72	13	12	129	131	83
Sulfurovum	198	53	39	49	208	208	32	72	137	178	107	81	90	145	123	61	179	92	96	95	38	132	80	130	105	117	76	235	43	57	189	113	111	147	154	93	221	100	137	196	115	153	278	116	157	49	160	144	81
Nitratiruptor	21	25	18	13	8	56	28	17	13	65	58	21	12	30	32	10	36	17	4	47	24	32	18	29	21	17	44	6	9	43	51	14	30	24	50	18	14	39	7	74	14	52	9	21	27	6	22	71	63
Nautilia	102	107	65	36	58	17	75	46	44	55	118	46	64	48	55	23	106	72	11	109	40	22	109	66	78	28	113	40	60	170	80	44	70	82	30	32	51	50	67	137	117	174	10	20	66	78	73	11	23
Bdellovibrio	284	188	187	60	130	152	76	283	178	275	262	165	205	244	366	116	299	213	128	115	142	196	154	192	144	112	156	196	92	175	119	354	245	175	352	179	235	251	204	241	331	253	170	199	258	142	267	271	243
Bacteriovorax	70	21	63	21	38	18	14	30	5	29	33	72	25	51	62	8	61	17	75	19	10	25	57	20	31	58	17	53	13	40	32	148	32	40	129	57	117	41	25	62	56	56	141	32	26	77	95	123	153
Halobacteriovorax	61	114	21	57	55	45	59	85	56	87	49	47	64	42	85	55	100	38	16	73	61	37	64	67	75	65	65	72	41	127	90	123	65	49	45	177	83	137	77	36	165	145	121	60	102	87	93	27	140
Acidithiobacillus	183	130	140	91	163	105	49	245	148	88	191	55	255	230	242	156	100	251	179	44	146	67	143	123	106	77	176	42	88	164	116	34	138	133	96	101	159	69	76	61	94	136	94	135	98	39	120	86	90
Mariprofundus	138	115	47	53	107	33	38	125	116	35	96	86	127	120	226	64	100	140	26	37	84	39	105	99	63	51	101	92	59	92	47	47	127	150	53	49	88	132	75	66	81	129	17	80	56	34	69	45	84
Hydrogenophilus	57	15	19	11	24	19	12	52	12	11	65	6	53	15	23	30	19	55	59	5	21	14	47	23	12	20	20	12	15	34	3	11	19	30	9	5	5	20	2	6	28	40	4	2	9	5	8	12	3
Akkermansia	20863	590	3838	282	1157	648	725	1259	15445	781	1324	2808	940	37491	974	1240	1233	1100	666	510	376798	583	25219	1420	2754	11635	36003	392	21485	870	475	537	73069	595	755	705	3924	640	596	489	841	880	675	820	2513	9153	1441	613	634
Verrucomicrobium	339	192	120	63	224	378	148	224	242	86	256	150	389	267	308	181	131	275	84	90	283	133	147	167	155	141	204	111	87	166	194	264	151	225	323	151	416	164	133	103	144	302	286	210	278	100	244	277	224
Opitutus	287	207	167	103	228	231	69	311	266	293	379	119	589	326	392	339	193	421	171	105	242	197	160	182	133	108	211	193	83	193	218	228	218	470	170	283	165	234	182	150	313	312	227	232	187	214	317	135	143
Lacunisphaera	189	93	109	42	145	209	17	201	100	190	159	99	252	163	306	64	127	201	36	27	63	103	80	155	81	70	112	23	47	65	62	184	190	220	73	83	94	150	181	45	57	223	175	264	50	108	124	53	368
Ereboglobus	148	43	53	28	94	96	28	148	187	42	173	39	197	148	171	94	91	287	44	65	81	34	82	111	56	38	110	22	31	84	49	12	93	172	165	31	115	52	43	41	41	106	100	67	36	15	18	138	44
Coraliomargarita	49	17	47	15	43	41	23	60	38	33	50	59	60	44	42	31	51	64	43	12	56	24	34	46	27	50	56	40	9	50	47	42	35	51	39	92	42	51	61	26	86	54	80	49	63	46	29	23	41
Candidatus Xiphinematobacter	78	15	25	18	48	14	2	98	7	30	70	9	114	38	125	23	34	53	28	8	28	37	31	32	25	20	48	25	33	34	14	3	29	75	47	59	17	12	28	14	21	66	18	35	16	16	47	44	30
Methylacidiphilum	46	26	25	11	30	6	12	45	65	11	58	18	55	39	27	33	42	38	1	6	8	15	26	33	23	7	19	36	13	76	16	93	32	43	8	30	52	35	4	8	96	59	78	7	15	17	7	11	9
Planctomyces	436	83	46	49	199	121	57	388	173	55	203	42	473	142	475	158	99	303	96	51	100	62	159	234	100	57	185	53	94	162	51	36	224	224	50	68	59	52	58	41	68	225	42	54	42	40	45	38	60
Pirellula	107	22	25	40	17	100	23	158	69	147	59	35	87	110	204	20	62	43	13	2	15	37	24	75	18	67	63	122	11	40	62	150	34	87	212	223	73	101	40	134	133	85	64	87	131	75	49	206	150
Thermogutta	78	75	36	49	50	141	46	110	69	86	37	25	95	54	72	24	83	56	112	9	44	103	38	51	31	56	88	90	13	56	63	94	51	75	196	64	96	96	10	58	27	58	66	64	97	17	84	201	38
Fuerstia	69	36	47	22	66	32	8	46	34	89	78	94	173	104	77	23	52	51	14	19	21	52	50	31	42	66	35	12	16	29	26	115	50	38	40	34	93	38	43	36	28	46	50	110	101	9	133	29	83
Rhodopirellula	61	42	26	24	32	62	14	42	32	40	46	12	55	31	37	14	25	28	5	12	35	54	20	34	33	28	25	13	14	31	15	9	34	29	27	17	24	53	72	40	33	39	78	24	90	8	108	14	3
Planctopirus	44	36	5	5	28	20	67	25	83	23	23	4	23	41	17	78	16	52	13	13	22	27	29	24	23	10	36	21	17	51	9	16	22	29	25	29	42	35	23	16	37	29	19	11	13	25	3	24	15
Rubinisphaera	36	22	23	7	139	9	12	44	90	52	43	19	49	38	62	21	46	80	11	17	24	21	35	41	38	22	31	14	21	28	22	52	36	36	22	25	27	17	9	32	14	48	15	28	34	5	23	13	18
Gemmata	286	142	109	62	165	182	35	437	80	198	186	44	427	258	459	123	109	221	126	39	156	105	113	185	129	112	148	53	62	139	191	192	239	199	259	124	129	162	130	98	122	187	200	149	205	178	203	252	255
Paludisphaera	135	92	26	15	125	253	81	129	178	17	64	41	142	110	116	114	70	203	73	130	125	52	69	81	72	26	87	45	38	78	51	21	154	136	35	91	29	69	84	61	46	113	26	78	42	115	25	37	87
Singulisphaera	91	17	37	15	46	36	13	60	156	47	115	44	85	31	83	28	58	76	19	13	24	56	41	74	28	23	51	13	28	53	80	18	98	51	44	66	70	30	48	21	26	137	85	35	12	15	29	29	92
Isosphaera	65	53	72	13	72	26	13	47	26	86	58	13	100	48	64	34	29	62	110	5	31	32	31	29	28	35	62	54	20	24	122	58	83	41	42	41	99	78	37	35	117	62	91	110	132	182	77	36	66
Sedimentisphaera	195	127	130	52	92	88	59	119	88	72	93	139	142	132	169	70	77	173	29	63	65	60	98	122	92	77	86	54	73	143	52	42	106	203	144	87	65	80	121	60	105	184	35	89	72	22	97	142	88
Phycisphaera	127	63	27	16	119	154	36	100	76	38	136	70	165	90	91	75	79	151	56	56	69	49	49	71	61	43	118	46	28	65	19	7	78	139	60	54	49	20	18	20	42	103	19	53	60	11	65	56	8
Candidatus Kuenenia	43	59	71	27	36	96	53	42	11	39	17	21	76	71	46	70	72	53	59	120	20	19	37	27	34	29	57	16	34	82	229	97	29	41	78	15	63	66	35	53	78	51	8	38	16	64	53	81	88
Chlamydia	145	163	115	66	99	41	189	150	70	104	126	65	119	118	163	214	303	143	21	63	72	53	137	97	87	89	107	107	63	205	191	104	115	155	143	132	207	153	97	192	322	165	55	117	145	72	296	100	149
Candidatus Protochlamydia	24	41	20	20	15	14	29	20	20	24	26	70	47	40	19	9	38	26	24	19	21	18	19	30	20	11	9	11	22	61	18	44	49	28	42	18	38	31	44	17	27	52	4	28	30	23	16	29	53
Neochlamydia	12	4	9	4	7	0	0	16	4	3	5	4	9	7	14	2	17	9	3	22	12	0	24	4	7	12	15	14	1	19	19	8	9	14	4	14	1	16	4	44	25	29	0	12	8	2	6	8	3
Parachlamydia	12	8	2	9	21	1	2	7	6	4	3	1	13	7	16	8	31	24	0	2	3	16	9	11	13	12	6	9	10	17	9	16	13	18	12	7	4	32	0	3	5	18	4	4	9	1	5	7	3
Simkania	17	9	9	4	5	2	146	23	24	0	20	6	13	4	11	5	36	10	6	7	8	5	7	11	8	7	9	9	9	23	10	15	14	10	2	12	19	6	36	8	18	15	0	2	8	5	5	3	2
Waddlia	7	11	2	7	9	1	3	3	11	8	12	1	15	16	29	30	6	16	4	23	19	16	6	33	5	11	1	4	3	6	16	44	16	12	1	15	10	27	1	14	21	31	14	10	4	3	2	1	5
Kiritimatiella	108	31	42	29	83	96	42	115	61	41	176	25	204	137	133	94	63	175	49	32	92	48	103	77	52	41	117	42	41	183	16	17	113	102	81	65	37	119	21	51	44	138	28	76	30	24	79	67	56
Treponema	1582	1101	664	461	1019	11235	758	1491	691	951	1271	823	35079	1122	127671	926	1206	1625	601	1009	1025	510	1369	1334	987	682	1544	1061	616	1801	866	863	1737	1422	873	1061	1009	1148	749	920	1567	1877	835	843	845	891	1134	697	842
Sphaerochaeta	531	264	250	164	329	263	169	419	190	363	373	308	488	451	441	367	489	366	87	309	273	220	428	406	279	221	268	230	163	455	219	207	494	510	333	276	304	353	234	300	321	436	226	265	214	249	257	291	194
Spirochaeta	316	112	120	83	176	202	149	268	128	201	199	164	275	210	322	124	156	243	146	83	111	93	165	177	163	90	225	99	82	141	140	186	203	195	191	174	92	175	197	127	125	256	205	262	122	168	173	183	252
Sediminispirochaeta	96	134	68	26	101	54	138	97	161	68	162	564	91	211	132	97	125	81	35	180	306	44	87	161	92	62	62	53	51	116	145	153	133	120	73	125	80	44	74	32	83	106	42	114	44	88	67	49	33
Salinispira	76	78	118	40	59	112	69	68	140	81	112	27	85	78	63	59	91	75	59	51	87	15	60	45	69	28	54	107	33	117	82	29	86	60	112	112	33	106	47	85	83	67	109	70	76	51	34	118	58
Borrelia	75	156	51	30	60	37	26	132	36	41	116	66	73	82	82	72	193	68	16	68	50	50	117	92	107	40	73	87	67	163	123	90	118	111	69	100	129	113	80	110	167	226	34	67	104	66	59	68	40
Borreliella	54	90	50	25	41	36	29	78	17	27	67	82	54	41	67	19	151	70	18	91	30	24	81	69	62	35	24	81	53	112	67	58	55	62	48	66	63	42	42	66	105	148	10	18	36	14	28	19	24
Brachyspira	742	545	170	146	248	191	125	412	212	153	522	236	242	241	355	327	907	239	92	500	206	207	504	575	390	282	296	339	283	788	378	278	734	1492	7956	796	516	2999	221	449	947	1165	129	147	11979	225	10284	6228	6821
Leptospira	291	230	122	128	161	404	79	231	222	287	197	107	211	275	331	230	316	184	133	86	211	118	186	202	213	120	232	304	135	398	399	283	345	304	372	299	334	268	170	153	369	405	387	225	407	186	223	293	331
Turneriella	68	19	80	27	42	19	34	40	57	73	82	23	71	110	64	55	50	55	12	39	41	59	63	26	32	34	66	18	20	41	42	158	50	75	61	95	93	45	115	39	131	77	55	76	105	3	148	51	133
Fusobacterium	1000	1953	538	438	924	287	620	1080	444	492	1195	873	633	921	893	872	2109	654	332	1516	709	363	1339	1025	1319	784	611	985	925	2245	1513	1007	1666	1410	868	1102	1658	1164	885	2633	1704	2381	631	903	1254	618	796	590	626
Ilyobacter	73	140	48	37	64	20	56	54	29	53	82	71	31	94	39	81	75	42	20	119	66	15	102	61	112	60	59	72	45	246	80	74	115	128	84	115	121	158	77	158	170	183	130	78	101	87	79	50	115
Leptotrichia	283	546	220	132	290	163	181	328	131	231	428	204	196	402	257	440	694	207	153	687	164	164	402	481	358	257	245	348	248	747	384	414	472	294	268	323	517	365	280	334	607	694	216	203	505	196	339	193	287
Sebaldella	93	211	40	45	79	11	99	71	133	111	87	132	54	112	76	94	126	85	46	116	67	13	96	68	116	83	61	89	112	283	109	80	161	122	39	119	68	94	39	156	130	268	42	51	104	46	78	35	23
Streptobacillus	34	81	42	21	29	8	23	100	10	43	90	30	38	22	39	11	138	15	22	64	29	16	58	38	87	55	26	55	51	98	97	172	91	104	54	234	161	84	61	72	222	149	10	40	173	104	140	37	51
Sneathia	12	76	32	24	47	20	13	55	8	21	48	44	37	47	79	17	124	34	37	70	16	27	76	34	54	50	35	118	41	151	114	117	73	80	46	59	94	48	51	76	117	131	25	19	104	71	47	28	66
Terriglobus	280	266	207	107	221	359	54	253	171	362	437	139	329	372	297	137	283	289	207	69	213	248	207	179	128	159	189	94	97	212	331	259	162	223	469	189	224	245	289	220	278	263	292	376	240	260	226	409	172
Granulicella	249	129	151	48	155	146	44	274	111	134	209	84	288	210	342	162	125	217	110	45	137	100	137	151	101	62	139	57	80	139	79	106	155	172	81	129	148	100	127	34	84	164	100	169	67	75	119	72	104
Candidatus Koribacter	175	81	130	56	111	270	18	225	157	179	111	24	165	174	211	87	123	122	84	21	47	71	78	84	70	62	126	173	31	148	281	224	217	161	345	248	213	232	63	75	187	144	291	256	184	265	145	290	258
Acidobacterium	104	45	35	16	76	65	72	91	140	36	105	38	133	127	101	116	53	143	61	33	92	36	71	70	40	31	76	31	33	72	24	21	81	76	11	28	35	27	29	51	27	98	4	26	16	27	26	13	7
Candidatus Solibacter	166	65	65	63	119	175	36	157	149	32	173	101	203	154	223	89	109	194	58	28	103	94	118	108	54	62	141	33	74	88	37	21	125	137	21	30	65	70	31	58	65	172	10	66	42	44	70	22	61
Luteitalea	160	62	89	36	115	186	38	176	121	121	96	67	178	134	165	87	66	160	133	36	77	53	76	104	72	90	105	124	38	107	132	113	122	149	103	51	35	73	42	32	78	142	87	110	163	75	123	145	69
Chloracidobacterium	82	35	39	13	59	29	41	93	59	21	76	23	87	62	92	51	44	97	17	32	86	38	39	44	36	23	59	18	44	84	18	9	66	46	104	42	37	10	44	15	79	86	68	61	28	12	19	107	19
Cloacibacillus	531	216	110	94	513	117	158	548	182	86	461	100	613	298	526	280	194	538	178	133	293	104	379	328	231	149	456	124	215	355	87	55	315	406	45	95	111	85	139	99	106	444	29	92	123	95	113	44	11
Aminomonas	229	64	36	24	154	34	35	238	113	27	188	19	287	132	242	167	45	250	39	41	143	35	140	136	87	53	170	32	65	139	24	16	103	141	17	24	34	31	30	23	53	110	11	10	20	41	16	25	3
Thermanaerovibrio	195	85	29	67	130	41	45	192	54	52	136	23	231	110	319	70	52	160	66	39	118	50	153	121	72	56	124	25	75	118	29	35	126	168	38	34	32	29	15	51	55	120	34	58	28	39	28	22	13
Jonquetella	158	53	52	17	80	32	27	154	29	25	160	43	147	123	128	125	76	179	59	63	106	41	95	85	84	51	93	26	46	95	10	16	99	77	14	30	25	5	29	40	31	81	29	28	120	23	27	14	11
Acetomicrobium	67	18	14	14	31	9	13	19	10	5	27	11	47	27	46	18	19	42	26	4	18	16	33	35	32	11	27	19	14	42	25	1	31	70	8	56	10	15	6	6	32	45	4	19	10	13	9	13	3
Aminobacterium	38	26	45	17	35	87	28	40	14	27	43	14	33	44	67	32	58	43	2	47	22	37	28	93	25	26	40	10	23	38	16	6	29	56	12	28	32	21	11	30	34	56	2	8	9	3	12	8	16
Thermovirga	45	28	25	15	49	20	21	31	15	10	35	17	38	28	29	5	39	11	10	31	17	13	33	32	28	27	39	24	31	75	21	75	36	46	26	15	74	22	29	30	28	35	101	21	15	11	35	15	13
Thermotoga	169	144	80	46	109	67	71	183	123	139	146	76	142	93	158	78	142	163	103	125	105	94	119	114	95	100	126	197	58	184	117	205	165	195	112	193	206	225	170	73	260	240	61	120	83	61	121	105	85
Pseudothermotoga	92	75	54	27	75	40	57	167	70	42	122	49	117	78	106	71	121	93	11	41	41	42	62	99	65	57	45	44	36	100	95	46	104	154	70	66	98	70	29	84	71	262	50	52	45	46	88	55	44
Fervidobacterium	186	134	121	73	122	159	49	193	55	134	130	104	134	91	226	109	254	87	112	113	92	95	162	178	140	96	144	165	77	174	97	143	124	181	258	203	183	134	232	195	155	282	154	168	180	114	251	239	221
Thermosipho	81	110	74	36	91	45	26	144	9	57	82	49	74	83	86	96	258	58	24	192	54	32	80	132	112	60	68	153	60	245	117	128	129	103	86	102	161	131	73	112	149	174	16	80	121	76	101	57	72
Kosmotoga	57	63	18	11	41	43	20	25	15	14	55	20	54	64	68	143	92	61	14	58	23	45	41	66	33	27	46	17	35	57	18	31	50	59	14	58	73	65	32	24	116	83	52	50	14	21	31	17	17
Mesotoga	52	40	19	12	43	32	52	68	28	47	34	37	71	43	89	37	34	54	11	43	61	36	53	33	55	26	77	16	16	84	30	73	31	54	35	28	73	44	16	50	51	58	16	115	21	15	35	37	49
Marinitoga	72	78	31	39	52	0	23	84	26	22	62	35	51	35	57	59	165	26	15	82	68	10	83	65	81	20	25	65	39	134	59	102	72	81	40	53	171	107	86	83	131	151	35	39	56	23	59	49	21
Petrotoga	21	39	18	14	24	0	20	28	6	9	16	34	21	23	29	49	38	16	22	18	44	18	39	25	26	18	19	53	14	44	33	42	35	58	27	36	51	20	6	10	87	69	6	12	179	20	11	23	20
Defluviitoga	22	34	16	9	29	17	16	31	0	9	33	14	25	61	30	18	129	21	37	31	23	14	69	27	35	21	34	26	20	144	43	38	59	65	66	39	48	40	19	26	39	85	32	21	27	24	17	56	66
Geovibrio	141	37	78	25	50	135	55	137	50	98	88	57	100	90	230	50	67	116	99	86	64	79	103	165	57	54	75	33	44	116	45	38	81	91	25	58	54	68	59	11	85	95	34	14	29	39	35	17	98
Calditerrivibrio	125	176	244	104	78	449	10	145	28	408	66	18	112	387	342	19	153	30	80	30	21	139	83	146	209	141	140	465	24	178	1044	496	147	226	1132	674	459	340	355	350	481	235	707	438	331	432	437	1056	772
Flexistipes	65	33	54	14	64	143	28	75	10	19	32	54	82	51	107	16	145	63	3	35	34	36	43	47	124	68	52	18	22	71	21	51	51	23	47	70	77	83	9	118	73	42	50	52	15	8	58	40	70
Denitrovibrio	63	114	31	27	46	23	31	55	39	45	77	53	40	203	65	20	80	65	17	41	35	41	43	69	37	44	31	45	21	93	22	14	61	47	30	43	48	129	10	28	86	79	70	47	32	14	56	12	8
Deferribacter	39	69	36	20	46	41	31	41	2	41	67	45	22	55	52	17	120	27	7	55	37	34	67	45	56	29	48	41	28	60	154	71	74	40	31	33	84	113	24	46	65	117	20	41	111	15	41	20	22
Thermocrinis	70	34	14	22	33	100	18	53	61	44	30	21	40	80	49	23	28	18	11	46	34	26	30	34	41	39	59	7	25	47	15	19	37	31	81	27	57	64	16	75	38	49	77	61	44	8	27	82	32
Hydrogenobaculum	45	23	9	7	11	0	7	21	0	6	18	10	13	30	20	0	26	18	0	96	10	9	22	11	13	0	16	12	19	22	29	22	44	29	6	26	32	33	10	15	41	49	21	16	31	9	15	0	5
Hydrogenobacter	31	22	19	29	14	8	6	13	23	2	38	6	17	4	36	5	34	16	1	9	12	41	32	14	13	18	34	2	5	37	8	35	13	27	17	27	23	20	352	41	38	35	23	36	40	4	51	25	21
Aquifex	24	28	48	21	18	43	3	30	5	30	20	58	28	63	26	68	59	28	79	5	4	33	20	12	26	17	18	125	8	46	212	101	53	31	134	39	112	44	95	62	131	35	25	30	9	82	17	134	69
Sulfurihydrogenibium	71	99	30	35	64	41	14	66	37	17	59	37	24	92	56	38	166	55	15	63	16	67	72	61	83	65	39	49	41	69	35	36	108	66	67	56	119	118	23	57	93	163	25	81	36	20	22	36	49
Persephonella	17	48	36	8	28	16	13	64	4	55	16	34	36	50	23	4	69	19	6	25	8	31	26	21	22	53	10	35	26	35	40	128	22	19	32	43	36	31	50	69	87	47	2	40	86	10	89	29	28
Thermosulfidibacter	26	49	51	12	30	6	11	28	17	109	42	18	33	56	47	28	43	31	102	10	11	36	22	16	20	39	12	90	7	34	149	73	53	33	140	43	71	26	89	94	74	41	15	85	108	71	74	152	14
Desulfurobacterium	63	36	10	11	21	7	14	32	1	20	54	28	58	76	29	137	85	18	11	173	19	32	44	153	34	12	32	47	49	109	27	19	39	54	15	24	32	31	20	21	68	75	18	25	40	14	13	11	22
Thermovibrio	45	21	7	3	26	32	15	77	6	11	14	10	34	73	114	17	28	45	1	8	6	9	26	38	26	13	24	4	20	34	7	9	19	63	32	28	14	27	11	26	3	65	16	24	13	10	24	18	24
Nitrospira	240	180	132	95	191	83	53	267	190	184	256	87	229	217	237	128	167	249	74	51	224	137	178	152	103	182	211	61	56	178	227	314	184	195	343	91	235	172	142	152	226	234	255	185	242	216	324	311	269
Leptospirillum	42	53	26	19	21	14	26	86	43	39	59	28	35	53	46	27	41	55	4	116	87	57	35	37	48	33	46	23	46	81	21	66	83	34	37	39	77	26	10	14	29	88	8	32	97	128	78	25	8
Thermodesulfovibrio	32	33	42	13	30	25	7	91	3	35	69	21	36	37	44	16	142	13	22	63	8	9	46	22	73	28	16	57	23	78	107	48	55	52	85	40	72	60	53	48	89	79	34	15	57	25	24	56	43
Elusimicrobium	93	33	16	8	11	80	8	463	5	12	20	11	72	42	52	15	146	382	5	12	10	9	149	30	8	11	25	31	13	42	23	33	18	110	39	13	18	24	6	27	55	52	22	27	10	12	3	25	22
Endomicrobium	117	103	75	19	66	64	44	139	36	66	55	66	70	73	57	74	119	74	37	96	38	57	49	117	64	50	58	93	30	129	58	47	64	78	53	64	113	61	55	73	79	129	58	57	29	24	48	56	51
Candidatus Saccharimonas	14	2	4	4	7	3	9	16	12	5	7	11	4	10	6	1	10	9	6	19	9	4	531	14	7	8	4	2	1	34	5	1	35	5	1	3	16	4	6	9	10	11	1	4	10	1	2	2	4
Candidatus Bipolaricaulis	29	10	13	13	22	4	5	33	14	6	30	5	50	29	27	20	13	36	5	21	36	6	17	27	10	18	33	16	12	16	5	2	17	11	3	9	4	2	6	7	5	22	4	3	3	4	5	2	1
Candidatus Babela	5	17	0	6	12	7	15	14	5	1	12	3	17	13	17	20	16	6	20	24	3	2	15	14	9	4	8	4	12	21	12	11	38	30	4	2	6	8	6	19	11	53	2	2	9	7	2	0	4
Vampirococcus	64	62	52	14	68	31	23	49	24	34	85	28	93	47	76	108	38	87	29	8	23	43	62	48	48	34	39	27	29	54	23	50	65	68	62	38	80	76	16	44	169	47	26	23	39	17	110	70	8
Caldithrix	143	59	57	39	64	44	24	157	77	86	99	96	104	99	154	27	68	101	11	41	89	92	51	85	54	83	80	23	25	42	26	31	98	87	92	74	79	84	81	27	68	96	62	104	53	28	128	72	87
Desulfurispirillum	100	60	18	36	58	39	54	94	150	18	61	27	137	62	82	67	50	100	33	54	59	17	69	57	40	54	49	16	12	46	14	30	65	49	63	38	17	37	13	54	37	111	9	70	32	17	14	58	37
Thermodesulfobacterium	38	50	23	11	17	8	7	69	9	8	39	17	26	21	35	38	125	37	14	89	22	35	25	83	34	34	10	34	46	88	62	36	62	53	61	36	32	58	30	35	95	73	14	13	22	20	20	48	66
Caldimicrobium	28	41	25	13	14	22	4	26	8	71	19	5	18	44	20	10	33	16	11	10	19	35	15	24	39	52	18	23	6	39	46	82	20	70	42	27	43	35	27	74	31	86	67	43	111	64	76	38	119
Thermodesulfatator	19	22	37	17	28	7	10	35	9	65	31	25	39	47	38	7	52	24	57	54	38	10	22	45	26	25	19	112	25	62	146	64	37	31	88	44	120	48	30	40	136	55	63	52	52	52	51	87	31
Dictyoglomus	62	76	21	31	73	14	38	96	14	37	72	43	37	58	41	40	158	36	11	95	54	39	95	67	59	84	51	72	55	109	56	114	73	95	74	61	110	71	57	72	118	119	50	27	161	24	106	64	95
Caldisericum	39	32	6	37	9	2	14	17	24	13	19	7	15	9	20	11	22	18	5	11	15	4	20	13	28	7	5	29	20	55	19	16	33	13	6	23	30	9	9	31	40	76	3	3	22	4	6	3	2
Coprothermobacter	14	12	19	4	16	11	4	78	5	10	39	1	17	39	12	12	11	16	9	6	8	11	3	10	10	15	8	7	8	10	21	44	6	42	25	23	20	14	25	14	17	14	2	13	82	2	65	22	0
[truncated: 131 more columns]

## Sheet: Species
	Konzo1	Konzo10	Konzo11	Konzo12	Konzo13	Konzo14	Konzo15	Konzo16	Konzo17	Konzo18	Konzo19	Konzo2	Konzo20	Konzo21	Konzo22	Konzo23	Konzo24	Konzo25	Konzo26	Konzo27	Konzo28	Konzo29	Konzo3	Konzo30	Konzo4	Konzo5	Konzo6	Konzo7	Konzo8	Konzo9	L256	L257	L258	L259	L260	L261	L262	L263	L264	L265	L266	L267	L268	L269	L270	L271	L272	L273	L274
Faecalibacterium prausnitzii	237552	436447	41899	49418	196823	56203	273675	348818	135830	172076	226901	319508	78705	152934	106510	221411	120803	258581	194292	182578	119224	53910	136636	79594	237466	180736	257475	233646	102718	297154	99767	63494	310526	147088	62406	213731	141049	95251	137988	272632	99181	281114	76949	119296	116935	63694	128890	59762	32208
Ruminococcus champanellensis	9713	2358	1074	5952	5613	611	2088	9319	3295	1031	2824	891	4682	2302	10497	2391	4794	14516	649	2502	2346	500	25848	9151	8258	3770	22564	1159	2390	5433	1282	948	4797	3530	256	1427	2016	981	716	688	2407	5339	273	862	1513	1799	742	230	199
Ruminococcus bicirculans	7187	8069	6832	1443	4026	832	696973	3652	109719	1179	2737	3405	3483	16932	4987	32729	14616	6507	836	15423	3734	996	3462	7067	19628	5157	4763	20965	3724	7833	1920	1543	22742	13892	739	2702	6325	3404	819	1137	5950	16369	893	2675	2761	9677	1775	454	536
Ruminococcus albus	2183	1340	760	553	1279	431	7814	1697	1044	599	1086	590	1180	1235	1840	1068	1948	1646	244	1599	1186	456	2109	2142	1481	1116	1729	1008	880	3718	780	669	2727	2020	397	1177	1194	877	495	545	1427	2865	313	640	906	757	780	337	376
Flavonifractor plautii	11762	4310	1908	1863	10275	1337	4105	11588	5807	2064	11334	1779	15968	7628	10360	6539	2969	14999	9249	2606	9718	1181	8202	6618	4220	3191	10873	2066	5276	8618	1323	1035	5889	7181	325	1623	1322	955	949	1505	1383	5850	412	905	1112	2813	864	298	210
Ruminococcaceae bacterium CPB6	1738	847	429	210	934	181	778	1312	418	250	1133	431	1457	981	1447	1294	1383	1566	390	1685	906	250	1265	1890	923	653	1589	605	753	1347	441	263	1080	1074	116	419	387	351	301	258	863	1472	117	281	360	352	240	94	66
[Clostridium] cellulosi	913	398	266	163	459	99	334	796	235	119	581	227	750	551	658	729	798	703	164	1289	519	122	669	1071	474	310	790	242	436	869	277	169	631	692	70	191	271	195	98	109	526	1178	61	123	202	210	100	56	34
Caproiciproducens sp. NJN-50	2391	860	374	293	1237	378	877	1772	625	302	1490	402	2122	1344	1635	1846	1566	1957	503	2170	1189	312	1488	2384	1024	727	1797	537	937	1655	373	372	1171	1468	121	476	456	276	235	351	789	1774	214	228	353	505	215	71	176
Ethanoligenens harbinense	2011	764	490	292	1309	482	678	1877	610	287	1622	454	2180	1014	1741	1025	767	2037	460	880	1358	261	1191	1310	812	627	1677	468	727	1439	364	201	1063	1302	105	410	603	292	452	231	572	1449	615	252	331	433	231	101	87
Acutalibacter muris	0	0	0	0	0	0	0	0	0	71	0	0	0	0	323	0	0	0	0	0	0	0	0	0	0	0	0	0	250	0	0	0	144	0	0	0	0	0	0	0	0	0	0	0	0	0	0	0	0
Lachnospiraceae bacterium GAM79	30583	59899	29461	33497	68318	3403	44857	51154	71446	138925	69826	53960	19414	227721	15391	39524	112771	26987	11401	71864	75043	35859	23307	104936	62702	81032	37748	104879	15876	327376	20823	123768	67330	82617	7135	39255	19921	20649	14132	17479	18530	149011	10311	24652	31252	37929	22544	4926	17906
Lachnospiraceae bacterium Choco86	9507	20971	2721	3347	13609	1117	9308	4592	8175	5669	10877	14105	3813	9519	3840	9198	9144	5425	3852	13901	10065	2505	10907	5795	14469	9103	7045	8928	15797	22854	4991	3556	13838	7203	3967	7857	5587	6869	2406	10010	5438	12329	4059	2484	4997	4585	4997	2262	1938
[Eubacterium] rectale	8098	33690	14003	11602	94431	24920	165366	8750	95832	93946	15132	91483	23501	39942	16630	11737	127179	60415	40499	218962	98107	4456	13596	20765	115013	32760	17536	264291	160162	71631	70134	10446	164552	190809	146841	100671	184259	117546	11848	38187	99401	210652	11115	16581	41709	20622	75594	75425	42019
Lachnospiraceae bacterium oral taxon 500	503	566	178	166	661	55	443	470	254	145	462	360	377	439	428	247	469	519	184	587	649	97	516	444	527	251	401	290	313	1072	281	278	699	529	126	439	449	343	109	282	361	790	138	121	288	305	170	79	70
Lachnoclostridium phocaeense	4785	6114	1621	1129	4489	1211	2255	3433	3601	1866	3759	4315	5802	3985	3041	4624	3234	2902	1832	4836	4326	1072	4122	2695	4427	3375	3946	3128	3866	7813	2325	1580	5840	3327	1554	2865	2406	2248	1024	3657	2372	4926	1389	910	2062	1726	1852	1047	662
[Clostridium] scindens	4760	7343	1377	1346	5497	532	3030	3150	3516	1944	4107	4650	2752	3790	2353	5143	3744	2696	1810	6030	4579	945	4787	2676	5354	3653	3343	3819	5278	9483	2341	1651	6610	3463	1323	3274	2276	2470	1150	4717	2946	5931	1318	848	2073	2453	1954	826	717
Lachnoclostridium sp. YL32	3126	4562	1082	1085	3811	653	2793	2673	2245	1666	2630	2770	1793	3230	1946	1860	2578	2039	1681	3964	3485	749	3128	1910	3170	2596	2422	2590	2630	6309	1942	1456	4276	2523	959	2295	1427	1593	805	3723	1591	3800	1404	829	1605	1743	1088	643	611
[Clostridium] bolteae	3199	4076	1219	997	2619	1287	5562	2365	4242	1679	3130	2675	2307	2638	1894	4144	2074	2499	3002	3554	4030	621	2993	2284	2726	2429	3223	3075	2033	6943	1526	1537	3987	2683	960	2314	1539	1754	719	3355	1667	3827	954	781	1868	1360	1146	743	531
[Clostridium] saccharolyticum	2066	3169	1261	903	1755	332	1873	1652	1269	1158	1483	1679	1022	2018	1093	1370	1743	1331	1295	3221	2869	393	2168	1542	2659	1929	1567	1668	1859	6003	1294	1229	3032	1309	567	1336	1261	1202	675	2289	908	2528	879	479	1002	841	766	349	277
[Clostridium] sphenoides	1907	3126	479	670	1652	290	1229	1303	1346	970	1462	1894	801	1818	869	1059	1807	877	663	2234	1817	431	2281	1533	2139	1445	1331	1653	1433	3871	1358	1094	2899	1501	829	1516	1180	1478	557	2465	1055	2953	908	588	1138	988	828	582	368
Lachnoclostridium phytofermentans	1012	2324	434	633	1169	219	835	926	653	739	902	1233	442	1320	522	860	1571	563	325	2257	1022	300	1487	917	1727	954	792	932	918	3244	970	798	2164	1146	616	1433	1208	1577	514	1461	982	2301	825	409	867	665	744	463	386
Blautia hansenii	5785	10426	1390	1622	4759	617	3714	2595	3469	2744	3811	5202	2013	4742	2433	3912	4337	4033	2030	9057	5795	1059	6356	3161	6716	4253	3708	5504	6205	11968	3185	2422	7494	3515	1714	4033	3354	4105	1295	4210	2723	7346	2254	1214	2600	2543	2175	1075	905
Blautia sp. N6H1-15	4773	8792	1318	1435	4332	669	2674	2109	2199	2021	2919	4471	1277	3922	1581	3004	3596	1845	1807	6138	3897	766	5228	2483	5354	3523	2962	4121	4817	8981	2500	2108	6898	2964	1567	3164	3110	3682	1000	2997	2131	5920	2116	940	2284	2165	1944	925	779
Blautia producta	3767	6801	1124	1094	3045	493	2593	1928	2003	1782	2263	3600	1187	2769	1320	2689	2730	1526	1261	4714	3532	625	4042	1746	4005	2656	2534	3485	3545	7244	1912	1479	4902	2363	1125	2381	2431	2277	872	2908	1733	4757	1409	868	1783	1536	1374	807	493
Blautia sp. YL58	4131	4598	1335	448	1734	536	2506	1336	1900	1903	2224	2844	640	2696	718	961	2948	1481	1656	3077	3487	653	3337	1001	3146	3108	2121	4197	2842	9227	1418	0	4750	1414	105	1263	1382	1203	802	2383	1087	4122	1130	256	1703	783	125	0	61
Blautia coccoides	1968	5220	0	895	2282	0	1003	1221	434	304	889	2164	1025	1327	1148	1537	832	645	155	2605	1488	261	2511	1603	2883	1173	1737	1518	2266	1204	1135	2138	1756	2255	1516	2221	1835	2474	366	1090	1305	2632	1205	821	909	1252	2010	968	680
Roseburia hominis	14920	33399	19700	6155	55716	2990	44464	22962	60367	24071	16822	30907	7850	26419	10770	12680	11977	12482	8472	28930	25615	3709	14844	27291	22873	35747	10834	22570	10800	44878	11435	15268	53738	18051	10497	23746	7980	19132	4708	11175	9534	32261	18915	4243	15803	26683	9138	6512	3771
Anaerostipes hadrus	8136	32407	4364	4387	10869	1102	16938	3891	4543	7522	29201	19762	3180	7842	4043	8142	11114	4065	18526	39316	18141	2417	15268	4607	12384	8716	6052	30860	13123	53120	19042	12341	53637	22651	9746	10358	38468	17790	12697	24031	20063	97018	6486	15385	22133	16908	26849	5568	11350
Butyrivibrio fibrisolvens	2111	3123	884	887	1600	442	1375	1493	1040	1150	2099	1853	870	1733	1112	1151	2723	1198	444	2529	1854	485	2192	1753	2408	1450	1679	1484	1613	5081	1865	1364	2902	2010	1106	2584	1626	2203	912	1854	2286	3401	1298	884	1564	1346	1128	764	842
Butyrivibrio proteoclasticus	1498	3087	925	798	1393	336	1179	1181	981	967	1404	1652	606	1573	807	1062	2441	921	308	2320	1470	358	2008	1591	2155	1194	1359	1286	1232	4297	1513	1398	3057	1884	1138	2357	1421	1857	559	1694	1799	3166	934	548	1196	997	1040	734	462
Butyrivibrio hungatei	1358	2866	677	826	1245	291	1241	1107	854	923	1368	1513	620	1351	743	1043	2139	805	348	2435	1451	358	1702	1296	2051	1194	1364	1117	1135	4290	1276	1111	2504	1789	749	1975	1174	1751	611	1585	1886	2874	810	518	1172	803	920	491	365
Lachnoanaerobaculum umeaense	981	1852	405	494	919	237	705	755	540	608	878	959	383	1105	475	851	1489	571	294	1733	748	293	1194	1005	1377	806	746	834	920	3059	1064	978	1737	1134	681	1349	1199	1365	522	1477	1402	2020	804	406	853	690	865	541	527
Anaerotignum propionicum	771	814	211	164	528	166	445	587	703	295	1229	384	577	823	692	644	1143	317	1022	1782	655	229	784	1070	630	390	575	512	604	1062	378	434	744	576	194	588	347	396	234	535	551	1045	215	160	418	460	205	133	125
Cellulosilyticum sp. WCF-2	327	811	181	181	558	78	307	294	131	241	371	364	132	597	224	249	519	400	144	530	543	91	625	295	444	436	226	1184	274	1384	584	348	979	659	329	559	419	884	181	563	683	1192	355	226	394	232	400	218	262
Cellulosilyticum lentocellum	274	405	147	118	147	92	78	187	127	177	259	167	126	173	197	187	355	91	68	382	128	73	258	234	418	130	220	78	190	430	244	246	323	134	176	248	245	168	131	232	155	387	61	44	291	245	161	104	86
Herbinix luporum	669	1434	401	493	869	117	617	737	435	541	670	787	295	880	395	489	1012	485	175	1780	936	154	1048	601	1208	598	662	596	616	2687	747	734	1468	938	342	902	732	949	296	960	1004	1495	522	201	639	573	441	210	304
Intestinimonas butyriciproducens	21030	9633	5511	3835	20095	2721	7561	24360	9886	5492	33115	3706	32737	25289	22778	13319	6554	27817	14873	6439	16773	2682	17348	18303	9032	9688	23036	3207	7861	18011	3434	2846	15643	14883	658	3120	2970	2772	1482	2455	2526	17384	1454	1973	2470	4909	1669	589	515
Clostridiales bacterium CCNA10	17003	6968	3567	2525	15517	2559	6166	16535	8352	3327	15464	3854	23364	13221	16141	13757	5488	27137	9444	8013	13286	2260	13458	11033	7746	5793	17334	5274	6550	14141	2327	1495	10042	9696	670	2959	2481	1548	1434	2790	2223	9356	645	1435	1784	2869	1426	589	415
Clostridiales bacterium 70B-A	270	530	121	106	291	44	264	222	161	188	334	300	144	277	205	166	388	193	74	526	238	71	382	226	327	223	276	264	216	953	212	224	483	283	95	297	333	433	114	235	338	481	202	133	235	135	215	68	63
Monoglobus pectinilyticus	1379	970	1268	565	1200	114	787	1351	459	356	1082	1216	1771	892	1285	1497	861	964	228	1980	1370	259	1572	4776	932	555	1148	526	1121	3346	384	232	713	1108	106	384	389	354	161	356	683	1296	84	126	284	558	144	77	83
Oscillibacter sp. PEA192	27649	8762	6077	4125	23059	4077	7116	28964	16495	4657	31864	3372	44959	22074	27413	16740	6663	44304	10482	7295	22955	3191	20647	21800	9697	7712	28540	4534	10585	22932	3456	2683	14132	16028	704	3010	2459	2365	1423	2344	2903	12843	1456	1694	2740	5911	1519	621	735
Oscillibacter valericigenes	9900	3025	2010	1492	7907	1432	2327	11064	4469	1682	10904	1087	14628	7326	9445	5420	2364	14706	3483	1987	6486	1211	7115	6927	3540	2694	8927	1338	3730	7650	1502	1123	5143	6088	530	1275	1195	960	779	945	1333	5155	691	829	1144	2078	755	496	393
Clostridium sporogenes	6260	21788	1793	3159	4618	769	5763	3589	2898	3557	4988	9025	3223	4234	4032	5405	12636	3112	2311	7546	12197	1315	9025	4337	7339	3943	3905	10503	5536	19795	7596	3658	9405	8931	2668	7030	4072	3174	4228	10749	5211	16646	3089	2527	11973	3089	3566	1551	2249
Clostridium sp. SY8519	1849	2686	626	545	1947	311	1317	1468	1195	1015	1418	1919	1067	1874	928	789	1744	1347	830	2571	2335	316	1868	1227	1823	1652	1399	1358	1295	3069	1063	992	3260	1721	764	1560	1009	1728	526	1435	930	2713	1184	431	1176	910	757	473	277
Clostridium botulinum	933	2567	559	441	881	336	555	796	236	606	758	1104	620	665	805	812	2482	536	426	1657	433	298	927	794	2027	1244	557	1809	1214	2086	2275	1391	1391	1561	1005	1894	1571	1254	1473	1214	1918	2439	1514	502	1737	670	875	573	754
Clostridium bornimense	733	786	133	158	259	81	200	183	103	182	246	363	160	165	218	226	819	207	51	519	153	48	312	456	635	305	171	410	364	713	690	268	496	455	278	579	359	418	412	330	510	853	424	152	465	231	224	180	225
Clostridium butyricum	628	1838	178	292	522	105	376	368	171	372	473	918	256	347	416	581	1527	265	114	1032	266	159	552	425	1407	776	245	1009	678	1756	1548	577	853	2289	987	1493	816	1041	1174	563	682	1628	957	271	1063	448	711	565	355
Clostridium perfringens	592	1798	196	204	641	114	227	356	211	431	381	888	376	466	390	502	1442	254	267	966	364	138	768	386	1528	1717	325	1271	756	1434	1632	612	834	725	490	1155	622	767	974	614	865	1166	837	211	1046	406	679	271	1183
Clostridium isatidis	628	1514	98	119	702	137	166	181	96	285	251	908	170	152	377	400	1189	138	61	641	163	184	317	252	1372	631	232	937	551	838	1322	365	577	452	289	1162	459	290	921	298	554	723	791	148	687	170	424	144	305
Clostridium chauvoei	493	1362	51	111	314	56	55	189	35	268	173	753	144	102	285	380	1243	117	31	570	71	77	201	334	1266	525	95	994	432	774	1164	228	404	286	273	922	207	209	1008	163	440	570	829	156	700	117	340	137	174
Clostridium baratii	444	1421	143	113	308	85	172	217	96	281	294	678	188	194	309	338	1145	122	54	686	147	94	346	279	1217	736	205	961	553	1069	1335	555	643	615	366	1174	454	497	981	333	687	1195	825	175	865	220	525	209	357
Clostridium sp. CT4	427	897	109	123	214	53	96	248	108	222	215	485	163	201	382	278	714	156	63	522	169	112	301	308	741	430	198	676	339	802	844	301	383	438	322	663	316	305	579	272	635	781	547	125	538	188	284	244	302
Clostridium septicum	377	1328	92	75	387	98	98	150	31	196	133	660	125	96	290	238	1171	115	75	398	97	84	163	222	1155	515	110	933	439	751	1230	289	384	292	314	898	266	241	856	193	479	622	725	110	809	136	410	144	226
Clostridium saccharoperbutylacetonicum	323	994	111	166	287	131	163	260	112	217	241	388	141	231	243	254	840	194	122	438	177	79	321	286	625	362	118	484	386	590	686	392	441	585	320	619	524	400	471	430	515	873	446	135	404	198	320	223	266
Clostridium beijerinckii	381	816	168	124	300	77	141	250	92	234	866	403	152	265	196	468	837	169	64	698	136	93	303	406	716	462	211	551	409	757	702	318	444	514	280	573	584	473	448	405	760	704	444	143	544	273	272	190	359
Clostridium pasteurianum	304	787	195	145	345	103	200	274	139	274	285	376	203	355	249	381	783	203	97	792	239	102	474	473	603	389	259	547	346	905	610	315	655	483	257	471	651	502	378	511	686	995	383	171	562	227	339	142	285
Clostridium kluyveri	298	450	123	84	218	64	131	300	140	110	240	213	185	227	196	291	664	234	47	678	170	89	278	397	436	262	213	282	244	625	325	164	380	330	162	265	254	256	199	353	294	668	183	98	353	111	222	94	96
Clostridium sp. DL-VIII	269	631	74	96	274	119	152	169	76	106	272	321	147	386	164	271	569	144	105	423	139	60	322	251	518	355	94	444	329	663	485	234	418	428	261	423	211	444	263	307	376	703	321	153	544	170	212	145	210
Clostridium saccharobutylicum	264	1016	76	103	233	44	161	197	122	165	233	437	101	171	251	238	676	113	56	460	137	47	278	204	677	330	131	469	367	665	1168	336	482	785	455	732	639	502	605	490	1300	801	390	359	535	1821	425	268	210
Clostridium sp. BNL1100	255	408	162	101	309	105	206	286	99	103	273	183	131	248	222	179	390	203	106	452	222	167	432	394	407	263	462	285	199	661	267	302	411	321	129	282	324	304	172	269	480	729	125	219	357	142	223	106	92
Clostridium cellulovorans	257	508	113	74	207	81	202	226	58	156	196	229	194	216	176	240	522	120	137	486	154	80	262	355	423	253	166	338	234	651	445	232	362	371	273	408	326	286	218	364	449	631	249	162	276	168	218	203	175
Clostridium novyi	257	631	221	89	215	67	117	222	67	145	177	250	120	189	228	226	690	162	33	718	153	116	278	355	522	303	197	419	318	565	491	241	407	446	212	484	408	419	280	332	472	755	468	120	407	123	205	171	200
Clostridium taeniosporum	234	678	58	85	157	45	117	163	40	125	145	322	115	80	158	166	592	84	51	293	81	47	253	151	544	281	156	452	237	598	583	218	292	291	229	525	261	173	514	142	279	524	400	93	405	98	213	124	167
Clostridium argentinense	224	495	94	59	156	24	288	160	65	142	172	235	111	112	128	233	446	127	57	427	164	51	202	157	456	259	162	353	203	562	418	180	300	256	112	403	266	226	276	207	342	502	284	130	335	151	120	104	103
Clostridium formicaceticum	202	212	42	81	82	54	40	181	41	140	198	148	93	196	241	84	315	95	41	148	70	100	168	212	170	96	106	82	91	174	246	76	169	203	199	191	236	249	229	222	169	340	146	109	158	95	138	167	212
Clostridium acetobutylicum	184	361	84	74	153	41	121	114	73	113	167	142	91	114	151	114	347	127	73	306	117	34	188	130	279	180	112	218	161	453	259	159	316	240	102	303	238	172	155	219	261	436	89	77	275	88	129	75	122
Clostridium estertheticum	186	351	68	83	192	51	107	141	55	132	188	183	126	138	147	143	483	130	46	410	96	37	236	254	286	236	133	208	207	472	257	148	269	262	93	260	322	216	168	230	301	524	104	111	250	77	156	64	192
Clostridium tetani	155	299	74	49	145	46	59	214	44	54	111	134	72	145	124	138	417	95	35	416	74	36	183	165	241	169	113	211	187	359	378	149	204	216	160	282	249	181	201	184	263	454	120	86	227	58	71	116	72
Clostridium sp. JN-9	147	312	69	71	177	114	71	135	77	96	185	150	149	108	192	109	400	117	47	312	103	59	261	168	374	144	114	202	158	386	329	187	255	282	217	235	259	249	165	189	347	406	256	47	183	63	115	168	67
Clostridium sp. JN-1	141	260	37	39	102	27	112	164	40	48	121	128	58	72	104	137	339	84	28	279	84	38	147	202	248	138	107	154	129	374	226	141	201	155	60	198	165	130	141	163	258	392	75	53	178	68	89	48	169
Clostridium tyrobutyricum	138	331	64	74	129	18	123	103	66	86	110	145	97	108	105	176	312	103	39	274	116	30	165	139	243	143	129	202	163	472	233	143	265	248	92	204	188	168	96	238	246	443	106	85	180	63	87	35	100
Clostridium carboxidivorans	133	313	58	56	138	45	56	87	25	74	99	157	57	65	111	109	320	68	42	233	50	22	182	113	274	170	111	191	133	348	364	125	194	261	141	193	266	127	121	182	376	344	137	104	211	61	99	93	97
Clostridium sp. JN500901	131	315	44	52	104	12	85	110	26	71	132	148	59	129	85	118	245	80	31	169	99	18	186	158	202	157	127	179	147	351	150	100	211	178	75	158	162	162	112	132	217	369	90	49	153	64	80	38	62
Clostridium aceticum	117	194	22	49	91	45	145	83	61	42	107	87	83	73	66	122	146	82	23	303	185	14	125	96	179	106	101	116	90	234	115	91	159	166	61	98	156	60	89	89	123	266	43	36	115	41	66	27	28
Clostridium sp. AWRP	100	170	43	46	85	49	36	106	32	48	93	95	49	89	41	84	195	69	16	107	68	23	125	111	164	78	87	91	79	163	129	59	140	83	73	119	169	145	63	158	134	219	71	37	111	65	60	46	52
Clostridium cochlearium	70	224	33	38	68	23	41	77	29	36	82	109	45	56	68	42	204	78	18	199	43	9	114	107	147	112	32	112	109	243	169	62	123	137	55	165	88	91	81	99	164	237	61	25	117	51	79	40	66
Clostridium drakei	60	220	47	50	66	35	30	60	28	57	77	73	39	85	96	47	186	56	53	179	45	35	80	46	159	98	58	100	98	199	218	170	146	133	56	117	173	124	107	108	113	201	43	66	167	119	77	42	129
Clostridium scatologenes	56	141	17	28	77	8	56	74	17	37	130	77	29	62	62	57	221	33	7	151	36	37	108	45	116	67	44	71	77	210	132	85	134	105	76	108	117	100	71	105	97	210	57	30	105	23	55	55	45
Clostridium autoethanogenum	58	83	15	26	137	20	5	63	15	25	32	31	88	13	60	95	122	44	19	150	15	10	27	166	121	46	21	36	44	71	34	12	49	33	10	57	36	28	72	82	58	72	35	24	17	5	12	6	17
Clostridium sp. MF28	35	40	9	8	14	2	8	6	11	11	15	32	19	5	16	9	81	17	1	34	12	2	44	24	68	40	10	51	10	32	51	27	39	54	26	61	27	91	64	19	58	72	63	13	29	18	36	5	30
Clostridium ljungdahlii	24	70	6	24	36	54	6	32	1	16	30	33	14	23	7	13	44	10	1	73	8	18	35	21	59	40	40	18	17	40	25	40	43	26	9	44	72	102	108	24	99	86	110	34	28	19	57	2	12
Mordavella sp. Marseille-P3756	3178	4348	1065	1008	2942	570	1790	2023	2264	1592	2402	2629	2088	7453	1899	2724	2329	2161	1270	3538	3003	836	2938	2269	2678	2269	2319	4713	2325	11469	1700	1366	4441	2132	1009	1908	1376	1553	843	2524	1556	3519	1047	872	1684	1206	1503	750	705
Geosporobacter ferrireducens	315	327	81	68	164	79	150	177	77	195	216	130	178	166	171	205	284	134	90	297	153	76	266	298	259	164	197	199	199	414	176	180	269	195	110	207	286	132	186	142	181	443	71	88	275	114	147	77	36
Alkaliphilus oremlandii	148	200	53	51	101	15	71	120	44	85	92	70	144	129	154	79	183	97	41	110	86	39	194	126	110	115	123	119	98	229	118	92	211	135	37	110	134	128	49	99	157	232	74	85	107	51	51	20	18
Alkaliphilus metalliredigens	141	182	30	39	98	24	51	74	69	43	103	80	94	106	84	110	176	80	37	172	92	21	130	207	139	76	94	87	108	306	152	83	177	165	46	105	96	137	46	119	134	214	56	36	101	63	77	37	41
Clostridiaceae bacterium 14S0207	192	312	42	84	176	32	63	159	37	61	222	201	106	173	122	123	321	96	68	310	194	23	216	133	273	154	102	270	215	351	263	140	297	256	66	200	174	215	131	142	330	368	163	66	354	99	86	55	101
Candidatus Arthromitus sp. SFB-rat-Yit	36	68	14	14	39	6	95	37	46	15	22	28	24	25	34	44	79	32	40	68	26	5	58	42	65	36	8	45	34	88	58	27	77	50	25	46	165	58	80	41	39	125	44	32	53	54	23	11	31
Candidatus Arthromitus sp. SFB-mouse	42	101	0	26	61	0	0	63	0	18	5	47	2	42	49	1	160	35	0	102	32	23	8	69	1	24	28	1	18	99	68	38	5	93	45	92	19	58	0	126	2	4	38	0	78	1	78	27	1
Candidatus Arthromitus sp. SFB-mouse-NL	14	7	19	5	0	0	0	0	0	9	62	0	44	3	0	0	3	6	0	0	0	1	67	0	91	6	0	46	31	14	43	12	45	0	2	14	0	9	0	22	80	140	0	0	0	0	3	5	44
[Eubacterium] hallii	12419	42792	3231	4012	17549	1155	8976	4897	5085	6935	7326	13586	4221	9024	7715	22496	23113	5514	5662	16052	11719	2125	30699	5645	28617	14146	13576	14284	30009	37864	6545	4382	21484	18297	3828	10007	12537	10745	10264	9143	7220	27779	7039	3025	5339	4962	5996	2133	2459
[Eubacterium] eligens	3711	59793	9293	12177	19520	7561	11552	7219	6582	21568	42071	9860	2197	9801	3530	5843	31214	3233	1238	25172	9334	1705	16259	4234	25916	10226	3698	10713	4672	50341	43711	43312	23727	8756	16136	20868	9139	24384	4695	151410	16970	21005	11287	12846	20883	16154	24257	10327	11562
[Eubacterium] cellulosolvens	2211	3046	631	638	1705	359	1175	1347	1257	977	1404	2170	1078	2779	1156	1086	2275	1130	674	2633	1744	458	2144	1481	2359	1538	1679	1816	1507	3671	1420	1289	2962	1963	1037	2191	1544	1729	814	1686	1521	3052	1317	693	1418	1343	1176	759	888
Eubacterium limosum	1299	1403	469	340	1098	427	1372	978	739	503	1397	849	847	990	962	1198	708	1042	660	1317	1840	309	1292	839	872	580	981	784	596	1859	709	399	1092	1023	276	711	653	487	375	492	492	1179	320	329	519	455	257	209	215
Eubacterium callanderi	787	527	249	200	595	118	379	633	296	224	532	349	682	481	728	471	412	626	298	405	669	175	544	451	462	365	637	374	411	878	218	217	577	510	192	341	238	270	201	252	334	593	125	146	234	222	153	167	47
Acetobacterium woodii	212	287	44	81	137	41	98	120	89	70	158	158	93	139	123	114	193	102	55	190	113	55	227	157	176	115	108	126	124	290	108	51	195	143	74	137	155	98	70	77	135	338	40	32	220	72	223	44	47
Acetobacterium sp. KB-1	214	195	55	97	165	48	80	209	70	168	159	163	114	205	183	111	195	147	59	182	165	62	187	166	206	188	144	82	112	311	177	92	394	158	106	178	189	165	166	110	163	274	203	73	112	70	162	63	215
Clostridioides difficile	5786	8732	2269	1587	5509	955	6438	4833	7788	2279	5972	7156	4936	3944	5031	6930	4531	5227	4507	9351	10244	1792	5211	10666	5589	6545	8790	6986	5952	17928	3030	1431	5199	3598	1198	2740	2763	1706	1816	1964	4297	4512	2725	1063	1756	2325	1886	634	458
Paeniclostridium sordellii	432	2269	400	224	314	94	105	258	40	152	248	441	169	414	548	607	1590	279	83	530	285	73	677	396	1458	1482	648	1489	819	1451	1324	307	749	594	260	746	542	426	1071	208	879	925	746	267	720	406	664	153	132
Peptoclostridium acidaminophilum	274	315	135	74	169	217	131	241	43	118	336	217	204	247	241	233	207	175	59	246	161	160	224	484	194	121	226	210	202	362	287	131	181	300	280	157	58	141	123	157	258	366	59	139	108	57	102	298	142
Peptostreptococcaceae bacterium oral taxon 929	270	230	59	44	122	20	99	100	76	57	1329	52	113	144	147	295	225	109	250	298	78	19	158	208	508	58	185	72	124	230	73	123	282	118	33	91	106	73	53	88	247	218	68	51	124	338	41	26	28
Filifactor alocis	170	278	92	108	159	31	123	255	52	88	190	132	135	155	135	141	334	119	107	1030	179	46	279	247	189	154	130	272	168	469	177	112	311	230	62	159	220	175	79	125	380	382	87	63	101	110	54	44	42
Acetoanaerobium sticklandii	140	226	100	57	132	32	39	132	40	85	227	116	74	114	141	174	267	113	41	288	84	43	198	216	201	99	136	129	123	260	120	122	205	205	165	164	224	114	122	155	249	326	46	102	226	66	86	120	178
Christensenella sp. Marseille-P3954	2840	1006	654	424	1604	328	863	2512	804	427	2028	562	2798	1447	2567	1217	907	2705	603	711	1911	332	1968	1457	1247	769	2611	491	846	2141	727	532	2651	2893	247	703	742	452	561	564	991	2447	150	430	461	629	405	236	186
Christensenella minuta	1178	962	826	358	1126	400	909	1126	587	391	1103	518	985	1221	1065	6732	742	1173	261	1242	999	228	2016	819	1003	630	1063	538	1110	1373	371	341	1343	838	585	355	389	527	241	379	561	1479	243	481	361	908	289	390	341
Christensenella massiliensis	1156	723	378	215	903	203	618	1018	625	312	818	534	1255	785	1031	816	435	1159	447	666	1296	208	847	803	592	520	998	397	454	1236	330	177	952	750	167	280	310	231	191	186	308	823	144	148	186	230	176	118	81
Desulfitobacterium hafniense	333	200	137	109	252	195	127	373	215	124	291	121	329	321	282	189	285	300	150	230	281	100	276	235	262	165	307	119	157	347	196	269	301	321	165	178	194	155	242	183	161	353	688	124	236	116	90	125	90
Desulfitobacterium dichloroeliminans	213	174	155	79	279	168	84	185	105	201	209	96	148	184	243	75	202	161	146	196	140	133	182	156	161	203	175	233	77	325	196	406	178	205	273	276	220	185	147	152	243	293	589	256	308	269	372	256	349
Desulfitobacterium metallireducens	167	105	35	34	125	91	56	116	66	89	182	71	77	104	155	63	126	76	36	65	66	82	109	159	98	71	124	71	35	141	72	30	118	117	111	129	130	79	67	137	117	225	110	111	60	35	32	80	26
Desulfitobacterium dehalogenans	141	103	32	57	120	44	61	151	54	57	152	62	122	133	124	105	131	105	54	114	124	28	124	150	61	70	117	58	72	144	94	51	175	121	67	202	88	59	57	60	126	224	22	60	88	68	47	80	27
Desulfotomaculum ruminis	216	146	34	70	127	56	108	204	82	125	219	114	160	151	191	84	169	190	67	138	153	54	162	202	153	114	180	87	86	245	87	101	232	162	47	108	85	68	54	170	101	231	54	57	99	68	55	30	33
Desulfotomaculum ferrireducens	211	125	152	68	189	123	104	131	41	494	164	75	140	293	200	102	213	199	65	122	91	138	148	183	93	92	109	143	81	918	303	228	552	165	681	223	436	266	316	106	382	307	717	390	787	70	274	665	296
Desulfotomaculum nigrificans	164	81	44	38	92	27	30	132	52	32	121	26	131	129	160	97	105	137	31	106	81	25	102	111	76	53	100	32	55	116	65	55	180	101	25	47	48	57	23	66	76	131	29	33	21	23	22	25	20
Desulfotomaculum reducens	110	97	15	32	88	24	30	118	26	24	117	50	53	70	108	49	130	82	29	69	56	18	89	88	82	55	50	84	37	161	58	87	103	91	14	68	55	64	30	44	83	143	13	37	71	24	90	14	18
Desulfosporosinus youngiae	199	192	84	49	102	55	72	171	135	115	139	74	128	139	113	138	190	117	46	257	105	97	163	117	143	95	170	54	74	209	89	57	192	110	79	143	181	93	35	103	136	179	73	82	126	58	66	61	55
Desulfosporosinus orientis	164	145	27	73	74	34	59	164	32	127	130	84	132	206	135	100	238	98	42	138	101	60	134	123	133	67	192	57	86	211	82	55	200	170	73	144	137	122	98	127	99	206	36	82	110	60	71	44	28
Desulfosporosinus meridiei	125	140	57	56	88	23	54	110	56	60	95	56	93	108	165	69	94	67	33	168	72	56	136	153	108	49	90	71	67	185	71	85	132	77	36	84	97	78	41	82	74	149	54	51	66	44	50	37	13
Desulfosporosinus acidiphilus	115	134	59	61	104	95	54	98	39	124	118	83	66	100	134	79	82	78	107	135	71	39	99	93	114	59	166	141	56	222	163	151	125	137	66	192	150	130	101	161	101	157	182	157	214	131	52	62	83
Dehalobacter restrictus	140	74	41	18	51	22	61	92	39	76	77	43	74	89	66	137	94	59	65	184	86	25	66	186	65	41	75	42	74	187	151	37	99	67	46	75	63	148	64	42	20	109	90	11	113	122	10	44	90
Dehalobacter sp. CF	219	215	0	64	45	61	142	170	77	35	116	125	138	154	180	115	119	126	51	61	249	102	183	211	81	87	54	101	69	286	134	37	113	167	69	116	27	105	65	64	117	103	10	46	67	37	45	51	0
Dehalobacter sp. DCA	19	18	67	12	90	0	14	118	31	113	140	27	53	85	43	42	95	37	68	62	0	0	31	42	82	71	136	12	31	30	0	61	163	0	0	11	73	0	0	49	0	120	76	12	27	0	18	0	0
Dehalobacterium formicoaceticum	252	229	63	54	169	60	121	213	126	47	202	117	210	161	208	202	167	275	136	224	310	52	197	214	221	180	256	129	142	306	98	139	278	240	39	147	156	79	37	151	169	375	37	42	141	58	86	19	40
Desulfallas gibsoniae	223	130	68	57	137	142	92	157	72	118	185	59	214	130	201	81	153	166	126	53	111	144	128	201	145	99	156	56	74	222	109	52	162	150	72	132	80	152	152	89	152	185	79	69	90	92	93	44	146
Syntrophobotulus glycolicus	180	165	58	59	195	44	63	183	95	68	162	112	149	156	144	114	189	240	89	140	113	35	188	159	147	98	189	63	75	253	77	105	204	187	45	126	107	99	61	108	144	274	44	76	231	80	205	42	31
Thermincola potens	176	76	96	51	142	94	72	149	109	31	154	125	103	165	136	47	97	149	33	115	157	47	115	92	160	76	108	61	56	139	62	66	144	355	52	87	52	43	65	87	87	153	27	69	62	18	34	43	8
Candidatus Desulforudis audaxviator	139	70	69	32	82	27	56	120	42	48	120	18	174	135	136	72	70	130	36	75	87	69	88	119	51	85	122	29	38	97	88	16	88	104	158	55	40	49	23	51	23	102	88	33	129	31	11	131	6
Desulfofarcimen acetoxidans	123	107	29	38	80	43	73	143	47	104	122	93	134	147	136	83	154	119	44	76	80	72	96	226	112	88	109	53	63	155	72	78	179	116	47	95	144	112	78	103	87	202	116	99	92	114	106	32	229
[truncated: 4,154 more rows]
[truncated: 131 more columns]
