# Supplementary material for: The gut microbiome in konzo
Source: Nat Commun. 2021 Sep 10;12:5371. doi: 10.1038/s41467-021-25694-1 (PMC8433213; doi:10.1038/s41467-021-25694-1)
Supplement: Supplementary file 5 — Dataset 2 [file 41467_2021_25694_MOESM5_ESM.xlsx]

## Sheet: Fig2_SuppFig2_Data
Phylum	Avg_Kinshasa	SD_Kinshasa	Avg_Masimanimba	SD_Masimanimba	Avg_Unaffected_Low_Prevalence_Zone	SD_Unaffected_Low_Prevalence_Zone	Avg_Konzo_Low_Prevalence_Zone	SD_Konzo_Low_Prevalence_Zone	Avg_Unaffected_High_Prevalence_Zone	SD_Unaffected_High_Prevalence_Zone	Avg_Konzo_High_Prevalence_Zone	SD_Konzo_High_Prevalence_Zone
Actinobacteria	0.0744482	0.0552127	0.0364828	0.0448802	0.0585679	0.0578448	0.0603984	0.0761355	0.0330295	0.01923	0.0399229	0.0259817
Bacteroidetes	0.38032	0.172784	0.465111	0.141603	0.384235	0.150845	0.377702	0.146793	0.457317	0.0978959	0.472506	0.151792
Firmicutes	0.38738	0.146614	0.269899	0.0793163	0.412631	0.135496	0.404078	0.132284	0.350051	0.092994	0.357577	0.120574
Proteobacteria	0.131253	0.0736785	0.208965	0.146016	0.117857	0.106935	0.124114	0.122204	0.127762	0.0680684	0.109392	0.0606998
Class	Avg_Kinshasa	SD_Kinshasa	Avg_Masimanimba	SD_Masimanimba	Avg_Unaffected_Low_Prevalence_Zone	SD_Unaffected_Low_Prevalence_Zone	Avg_Konzo_Low_Prevalence_Zone	SD_Konzo_Low_Prevalence_Zone	Avg_Unaffected_High_Prevalence_Zone	SD_Unaffected_High_Prevalence_Zone	Avg_Konzo_High_Prevalence_Zone	SD_Konzo_High_Prevalence_Zone
Actinobacteria	0.0480029	0.0477643	0.0268239	0.0367477	0.0410392	0.0511943	0.0428656	0.0635319	0.0236148	0.0162475	0.0272212	0.0191418
Bacilli	0.0333993	0.0178453	0.0351118	0.0205266	0.0352353	0.0122778	0.0347298	0.0131135	0.0388221	0.0179897	0.034626	0.0142763
Bacteroidia	0.357706	0.172871	0.429558	0.141453	0.356479	0.147823	0.35149	0.139447	0.420376	0.0920201	0.436196	0.148454
Clostridia	0.332641	0.134589	0.220503	0.0784514	0.361547	0.131101	0.348004	0.121626	0.295634	0.0935135	0.300839	0.111396
Gammaproteobacteria	0.0902474	0.0660388	0.164824	0.152996	0.0826519	0.10731	0.0892096	0.125976	0.0872036	0.0703324	0.0695962	0.0611307
Order	Avg_Kinshasa	SD_Kinshasa	Avg_Masimanimba	SD_Masimanimba	Avg_Unaffected_Low_Prevalence_Zone	SD_Unaffected_Low_Prevalence_Zone	Avg_Konzo_Low_Prevalence_Zone	SD_Konzo_Low_Prevalence_Zone	Avg_Unaffected_High_Prevalence_Zone	SD_Unaffected_High_Prevalence_Zone	Avg_Konzo_High_Prevalence_Zone	SD_Konzo_High_Prevalence_Zone
Bacillales	0.0156408	0.00709201	0.0154229	0.00504178	0.0157019	0.00403009	0.0160013	0.00417959	0.0174743	0.00378794	0.0180866	0.00543525
Bacteroidales	0.356204	0.17282	0.426672	0.141347	0.354466	0.147349	0.349374	0.138611	0.417478	0.091359	0.433274	0.147925
Bifidobacteriales	0.0271871	0.0496309	0.0084816	0.0331742	0.0238907	0.0504047	0.0266571	0.0623175	0.00780903	0.0162753	0.00864326	0.0150693
Clostridiales	0.330222	0.133683	0.218238	0.0778722	0.358905	0.130717	0.345328	0.121396	0.292992	0.0932401	0.298104	0.110755
Coriobacteriales	0.0218064	0.0142431	0.00745778	0.00795847	0.0123786	0.0096841	0.0125204	0.0129758	0.00694697	0.00424871	0.0102932	0.0097041
Enterobacterales	0.0648597	0.0648218	0.132539	0.159224	0.0470636	0.106446	0.0608577	0.130388	0.0502402	0.0724869	0.0319247	0.0546314
Flavobacteriales	0.0152168	0.0115017	0.02234	0.00779574	0.0173275	0.00549449	0.0162856	0.00746412	0.0229839	0.00644027	0.0226104	0.00746074
Lactobacillales	0.0176758	0.0138892	0.0195803	0.0199221	0.0194494	0.0118558	0.0186353	0.010572	0.021235	0.018551	0.0164337	0.0112751
Family	Avg_Kinshasa	SD_Kinshasa	Avg_Masimanimba	SD_Masimanimba	Avg_Unaffected_Low_Prevalence_Zone	SD_Unaffected_Low_Prevalence_Zone	Avg_Konzo_Low_Prevalence_Zone	SD_Konzo_Low_Prevalence_Zone	Avg_Unaffected_High_Prevalence_Zone	SD_Unaffected_High_Prevalence_Zone	Avg_Konzo_High_Prevalence_Zone	SD_Konzo_High_Prevalence_Zone
Bacteroidaceae	0.20215	0.181315	0.149054	0.138744	0.137453	0.110265	0.140575	0.104321	0.133958	0.0689231	0.144549	0.13475
Enterobacteriaceae	0.0623931	0.0657505	0.12901	0.161077	0.0437597	0.108118	0.05717	0.131185	0.0452366	0.0732778	0.0271647	0.0550992
Lachnospiraceae	0.129621	0.0741522	0.0940331	0.057875	0.147065	0.0741675	0.15428	0.0732689	0.132017	0.0701823	0.139893	0.0686988
Prevotellaceae	0.0825979	0.0753216	0.184708	0.0931707	0.146459	0.0657457	0.140008	0.0906775	0.208153	0.0726513	0.205168	0.0915557
Rikenellaceae	0.0380038	0.0309783	0.0403437	0.0310831	0.032051	0.0196405	0.0321569	0.0149552	0.0322958	0.0170472	0.0345466	0.0223935
Ruminococcaceae	0.132678	0.0671476	0.0695253	0.0318031	0.140834	0.0686992	0.129279	0.057647	0.0936315	0.0315734	0.103494	0.0468053
Genus	Avg_Kinshasa	SD_Kinshasa	Avg_Masimanimba	SD_Masimanimba	Avg_Unaffected_Low_Prevalence_Zone	SD_Unaffected_Low_Prevalence_Zone	Avg_Konzo_Low_Prevalence_Zone	SD_Konzo_Low_Prevalence_Zone	Avg_Unaffected_High_Prevalence_Zone	SD_Unaffected_High_Prevalence_Zone	Avg_Konzo_High_Prevalence_Zone	SD_Konzo_High_Prevalence_Zone
Alistipes	0.0404706	0.0320146	0.0427774	0.0350554	0.0349612	0.0205803	0.0354496	0.0172736	0.0351067	0.0186475	0.0379911	0.0264885
Anaerostipes	0.00838578	0.00686605	0.00724297	0.004189	0.0181147	0.017899	0.0137333	0.00797344	0.016032	0.0168406	0.0165356	0.0115206
Bacteroides	0.216111	0.188112	0.15725	0.139275	0.150281	0.112134	0.15583	0.113258	0.14606	0.0720002	0.157522	0.139297
Bifidobacterium	0.0308529	0.0599748	0.00883459	0.0349902	0.0274477	0.0562606	0.0295722	0.067385	0.00838838	0.0172343	0.00918011	0.0155064
Butyricimonas	0.0134909	0.00549604	0.0186274	0.00938642	0.0157654	0.00727722	0.0147212	0.00776746	0.0169891	0.00701731	0.0192175	0.0118697
Escherichia	0.0495171	0.0669485	0.122548	0.165271	0.0390546	0.110394	0.0529736	0.132904	0.0258435	0.0525612	0.0122097	0.0245988
Eubacterium	0.0219874	0.0181381	0.0243537	0.0169626	0.0442433	0.0365383	0.0314852	0.0192067	0.0412371	0.0437104	0.0272418	0.0161848
Faecalibacterium	0.120506	0.0667781	0.0635431	0.0306293	0.150631	0.0832219	0.136617	0.0774063	0.0938317	0.0348423	0.105621	0.0524533
Prevotella	0.0900043	0.0819622	0.198164	0.101212	0.163545	0.0724772	0.154927	0.0985465	0.227368	0.0766046	0.226326	0.0978546

## Sheet: Bacteria_Phylum
	Avg_Kinshasa	SD_Kinshasa	Avg_Masimanimba	SD_Masimanimba	Avg_Unaffected_Low_Prevalence_Zone	SD_Unaffected_Low_Prevalence_Zone	Avg_Konzo_Low_Prevalence_Zone	SD_Konzo_Low_Prevalence_Zone	Avg_Unaffected_High_Prevalence_Zone	SD_Unaffected_High_Prevalence_Zone	Avg_Konzo_High_Prevalence_Zone	SD_Konzo_High_Prevalence_Zone	Konzo1	Konzo10	Konzo11	Konzo12	Konzo13	Konzo14	Konzo15	Konzo16	Konzo17	Konzo18	Konzo19	Konzo2	Konzo20	Konzo21	Konzo22	Konzo23	Konzo24	Konzo25	Konzo26	Konzo27	Konzo28	Konzo29	Konzo3	Konzo30	Konzo4	Konzo5	Konzo6	Konzo7	Konzo8	Konzo9	L256	L257	L258	L259	L260	L261	L262
Firmicutes	0.38738	0.146614	0.269899	0.0793163	0.412631	0.135496	0.404078	0.132284	0.350051	0.092994	0.357577	0.120574	0.456245	0.559502	0.254614	0.369685	0.348191	0.181795	0.325711	0.510188	0.217811	0.436674	0.431676	0.437477	0.298796	0.421039	0.282187	0.159678	0.440138	0.330035	0.136862	0.272728	0.172394	0.247375	0.57069	0.5313	0.686899	0.392389	0.480207	0.457938	0.61449	0.596687	0.337638	0.299411	0.515012	0.526407	0.287603	0.474883	0.400315
Actinobacteria	0.0744482	0.0552127	0.0364828	0.0448802	0.0585679	0.0578448	0.0603984	0.0761355	0.0330295	0.01923	0.0399229	0.0259817	0.0950893	0.0446156	0.0412459	0.034631	0.0541736	0.0484024	0.020773	0.0811867	0.0152059	0.0389275	0.0663464	0.186898	0.141002	0.0360439	0.0816921	0.0977884	0.0496086	0.101278	0.0756014	0.0459208	0.0267598	0.0361439	0.0687642	0.0544538	0.0602026	0.0875984	0.0918203	0.286333	0.129239	0.0357018	0.026201	0.0176396	0.0814717	0.0713329	0.0193014	0.0244925	0.0655968
Cyanobacteria	0.00302143	0.00147776	0.00371488	0.00120045	0.00320873	0.00082084	0.00348827	0.0013017	0.00395314	0.000887688	0.00403639	0.00108157	0.00424931	0.00253027	0.00554691	0.00395783	0.00226392	0.00446636	0.000573003	0.00427052	0.00102058	0.0033619	0.00268495	0.0020645	0.00366707	0.00297316	0.00459166	0.000979128	0.00453484	0.00239617	0.000596891	0.0011369	0.000946218	0.00556402	0.00439453	0.00532756	0.00354854	0.00254726	0.00304752	0.00220707	0.00221473	0.00297962	0.00390719	0.00422942	0.00257359	0.00361548	0.00555457	0.00411048	0.00435514
Deinococcus-Thermus	0.0010109	0.000592631	0.000858187	0.000398747	0.00077582	0.000439461	0.000731617	0.000334652	0.00076852	0.000296341	0.000761181	0.000379185	0.00207697	0.000632433	0.000872548	0.000842935	0.000961117	0.00127319	0.00018114	0.00201563	0.00044619	0.000672381	0.00107407	0.000500783	0.00215569	0.00101158	0.00196342	0.000408797	0.000748569	0.00157677	0.000230868	0.000241744	0.00048137	0.00105286	0.0017856	0.00161382	0.00100726	0.000647381	0.00166157	0.000405155	0.00100522	0.000780011	0.000560568	0.000496336	0.0009543	0.00142229	0.000527841	0.000665932	0.000556468
Chloroflexi	0.000882363	0.000469672	0.000817284	0.000295445	0.000750268	0.000239864	0.000740827	0.000275357	0.000867135	0.000227352	0.000883067	0.000278777	0.00170647	0.000546362	0.00117542	0.000722269	0.000834617	0.00111244	0.000212543	0.00168702	0.000300249	0.000739478	0.000714062	0.000654202	0.00165166	0.000839259	0.00166577	0.000289714	0.000744899	0.000905117	0.000247434	0.000238688	0.000346983	0.00118494	0.00136886	0.0016787	0.000909049	0.000806375	0.00117334	0.000524348	0.000769583	0.000721026	0.000868689	0.00100399	0.000787444	0.00112666	0.000905744	0.000883011	0.000728327
Tenericutes	0.00123913	0.00083511	0.00135107	0.00106941	0.00163534	0.000878978	0.00159312	0.000828069	0.00154761	0.000633703	0.00151973	0.000778044	0.00156855	0.00156478	0.00117652	0.00132043	0.000822947	0.000427165	0.000212088	0.00232479	0.000218576	0.000578445	0.00138278	0.000735832	0.00132246	0.000688788	0.00148961	0.000638418	0.00318937	0.000935372	0.000160661	0.000850232	0.000361854	0.000830602	0.00318082	0.00273433	0.00203237	0.000719163	0.000767	0.000988599	0.00208936	0.00186199	0.00168857	0.00153578	0.00173833	0.00207296	0.000914159	0.00134656	0.00186023
Armatimonadetes	6.0579e-05	3.84056e-05	6.72374e-05	3.01123e-05	4.26059e-05	2.19194e-05	4.38482e-05	2.47176e-05	5.30701e-05	2.83361e-05	5.444e-05	3.01589e-05	0.000121052	3.36798e-05	0.000157452	5.68852e-05	3.87434e-05	0.000110942	9.1025e-06	6.99022e-05	2.71128e-05	2.61325e-05	5.3589e-05	8.16305e-05	9.16416e-05	7.44904e-05	0.00013094	2.20524e-05	3.85293e-05	6.2022e-05	1.23585e-05	1.61978e-05	2.17553e-05	7.23919e-05	0.000100383	9.78385e-05	4.38291e-05	5.16563e-05	8.18973e-05	1.70275e-05	6.26809e-05	3.34542e-05	2.3643e-05	2.1875e-05	5.46429e-05	8.76995e-05	4.51342e-05	5.47707e-05	2.42973e-05
Bacteroidetes	0.38032	0.172784	0.465111	0.141603	0.384235	0.150845	0.377702	0.146793	0.457317	0.0978959	0.472506	0.151792	0.247695	0.31879	0.567682	0.458786	0.483789	0.480002	0.629258	0.21145	0.53051	0.427678	0.38107	0.183604	0.230947	0.324409	0.326658	0.683632	0.329995	0.428284	0.684488	0.594797	0.659509	0.557706	0.167998	0.226516	0.15627	0.192028	0.282144	0.207871	0.15101	0.285027	0.542748	0.577545	0.24667	0.280961	0.570267	0.386874	0.443019
Chlorobi	0.000739287	0.000381411	0.000990387	0.000281322	0.000746747	0.00027598	0.000790901	0.000312324	0.00100042	0.000251611	0.000927246	0.00030678	0.00125895	0.000460291	0.00120057	0.000961877	0.000516734	0.000859612	0.00014473	0.00117897	0.000448533	0.000966194	0.000690703	0.000504256	0.00137251	0.000747387	0.00142481	0.000256911	0.000815231	0.000798218	0.000193266	0.000215156	0.000229119	0.00132337	0.0010089	0.00120393	0.000608738	0.000520588	0.000742588	0.000476771	0.000560646	0.000489047	0.000687935	0.000784483	0.000503496	0.00106937	0.00147489	0.000869652	0.000725956
Ignavibacteriae	6.62879e-05	3.4026e-05	7.00757e-05	2.94206e-05	8.01958e-05	3.24037e-05	7.18117e-05	3.39909e-05	7.98683e-05	3.34562e-05	8.14966e-05	3.91962e-05	0.000110048	6.14791e-05	9.07537e-05	0.000144799	5.83485e-05	9.13197e-05	2.68524e-05	8.64769e-05	4.08366e-05	2.47199e-05	3.34359e-05	2.72102e-05	6.06244e-05	5.51229e-05	0.000111366	2.56359e-05	8.92901e-05	7.91663e-05	9.20317e-06	3.91192e-05	1.54215e-05	7.36619e-05	0.000113564	0.000120496	8.03534e-05	4.3606e-05	6.85102e-05	6.00972e-05	6.96455e-05	7.74728e-05	7.85557e-05	0.000140302	6.34248e-05	0.000110332	3.90143e-05	4.00761e-05	0.000103115
Balneolaeota	4.58609e-05	2.39281e-05	6.23034e-05	2.64221e-05	3.92353e-05	2.07282e-05	5.0192e-05	3.23956e-05	5.84191e-05	3.26727e-05	5.92452e-05	3.6856e-05	5.20893e-05	3.79566e-05	5.90446e-05	4.48186e-05	3.12748e-05	0.000100376	1.68396e-05	5.40481e-05	5.2552e-05	3.2489e-05	3.71001e-05	3.821e-05	8.81169e-05	0.000100314	9.04428e-05	3.05977e-05	4.40335e-05	3.83225e-05	1.07809e-05	1.49753e-05	3.35968e-05	4.31811e-05	6.38799e-05	5.56135e-05	5.51923e-05	2.28093e-05	4.33111e-05	1.60259e-05	2.20544e-05	4.57794e-05	9.9148e-06	6.48707e-05	2.53699e-05	6.43601e-05	9.71533e-05	2.20419e-05	6.16322e-05
Gemmatimonadetes	0.000193732	0.00011764	0.000228043	7.04118e-05	0.00015399	8.19256e-05	0.000162207	9.0844e-05	0.00021248	6.66272e-05	0.000205179	7.68137e-05	0.000369027	0.000110128	0.000231805	0.000262017	0.000205854	0.000353203	3.57273e-05	0.000335819	8.13384e-05	0.000189284	0.00014611	6.88938e-05	0.000424371	0.000209566	0.000409017	6.61573e-05	0.000171241	0.000247079	4.33864e-05	3.69799e-05	0.000105197	0.000335289	0.000276813	0.000322352	0.00014772	0.000127464	0.000202381	5.70923e-05	0.000154381	8.62766e-05	0.000200584	0.000156897	0.000241014	0.000289267	0.000228731	0.000191698	9.71892e-05
Fibrobacteres	0.000170096	0.000108734	0.000266529	9.39056e-05	0.000221246	8.60926e-05	0.000212563	9.87816e-05	0.00028892	8.75206e-05	0.000273393	9.81749e-05	0.000327942	0.00012777	0.00030397	0.000322349	0.000106894	0.000364524	4.20991e-05	0.000237811	5.12131e-05	0.000199878	0.000106262	6.94727e-05	0.000223464	0.00025724	0.000269303	3.47326e-05	0.000247688	0.000131608	3.39202e-05	3.11731e-05	3.6626e-05	0.000317508	0.00025045	0.000297635	0.000168823	0.000122768	0.000212618	3.10502e-05	8.93784e-05	8.67168e-05	0.000305833	0.000352263	0.000120995	0.000340189	0.000358014	0.000238453	0.000192601
Candidatus Cloacimonetes	4.48957e-05	3.94956e-05	8.38731e-05	5.14832e-05	6.15589e-05	4.14055e-05	5.77969e-05	4.55523e-05	9.60637e-05	6.25891e-05	7.30022e-05	5.68659e-05	8.14353e-05	9.46243e-05	8.52866e-05	4.999e-05	3.82766e-05	2.18865e-05	3.18588e-06	3.96352e-05	3.01253e-06	0.000109474	2.74815e-05	1.50524e-05	4.58208e-05	4.17146e-05	6.07451e-05	3.03221e-06	6.4827e-05	1.96655e-05	3.41832e-06	3.05619e-06	4.9569e-06	0.000181615	7.40196e-05	1.95677e-05	3.40893e-05	7.91616e-05	3.62238e-05	1.95316e-05	4.2948e-05	4.31383e-05	3.66085e-05	0.000114655	1.2685e-05	4.66788e-05	7.80286e-05	4.40838e-05	4.20758e-05
Proteobacteria	0.131253	0.0736785	0.208965	0.146016	0.117857	0.106935	0.124114	0.122204	0.127762	0.0680684	0.109392	0.0606998	0.162526	0.0643948	0.113386	0.119917	0.102413	0.265022	0.0213524	0.172263	0.22565	0.0830306	0.107338	0.181212	0.283149	0.186387	0.200477	0.0527202	0.159978	0.120174	0.0998888	0.0807008	0.032544	0.139166	0.141688	0.160727	0.0779996	0.309625	0.101183	0.0384637	0.0660924	0.0681114	0.0759786	0.0881917	0.107406	0.0998961	0.0973024	0.0973516	0.0725695
Verrucomicrobia	0.00896549	0.0198648	0.00210773	0.00179675	0.00321258	0.00811606	0.0123397	0.0398333	0.00202856	0.0027778	0.00317067	0.00653613	0.0165482	0.000813662	0.00502207	0.00128423	0.00114363	0.00161885	0.000261697	0.00210067	0.0056244	0.00126566	0.00134247	0.00206218	0.00236435	0.0193402	0.00207141	0.000622154	0.00135709	0.00155105	0.000314748	0.000297367	0.104056	0.00165739	0.0264615	0.00259426	0.00293087	0.00828782	0.0292169	0.000471262	0.0254601	0.000822709	0.0010197	0.00114429	0.0362107	0.00166558	0.00142364	0.00112614	0.00301642
Planctomycetes	0.00065667	0.000371873	0.000779858	0.000269093	0.000604029	0.000248372	0.000587342	0.000238342	0.000704902	0.000161616	0.000714413	0.000237445	0.00130517	0.000467776	0.000745711	0.000687793	0.000555478	0.000997724	0.000118333	0.00126689	0.000391295	0.00069922	0.000530852	0.000350258	0.00147825	0.000627706	0.00133369	0.000237339	0.000538187	0.000785612	0.000194055	0.00016809	0.000207639	0.000928394	0.000808132	0.00111433	0.000594128	0.000437402	0.000845747	0.000305494	0.000546717	0.000432703	0.000758101	0.000684914	0.000605463	0.00094277	0.000947818	0.000628528	0.0005458
Lentisphaerae	0.000463407	0.00107664	0.000310496	0.000298716	0.00013246	8.93492e-05	0.000157483	0.000228677	0.000166677	9.94453e-05	0.000152046	8.79343e-05	0.00070724	8.82091e-05	0.000320372	9.998e-05	0.000307613	0.000241507	2.20736e-05	0.00107736	0.000302927	0.000143375	0.000192371	0.00012563	0.000682377	0.000283064	0.000791037	0.000542765	9.60174e-05	0.00600252	2.9976e-05	5.89844e-05	7.79335e-05	0.000147324	0.000271743	0.000384145	0.000119313	9.39206e-05	0.000366963	5.30859e-05	0.000163667	0.000108726	7.0929e-05	0.000162931	0.000128801	0.00028856	9.86832e-05	0.000115553	0.000105486
Chlamydiae	0.000117005	5.73686e-05	0.000151392	6.39701e-05	0.00015087	5.74346e-05	0.000133323	4.60107e-05	0.00016589	5.06805e-05	0.000156233	6.3541e-05	0.00016067	0.000126166	0.00017276	0.000189617	7.37525e-05	4.45278e-05	8.41981e-05	0.000159262	4.5188e-05	0.000100998	8.83989e-05	8.51041e-05	0.000153676	9.53477e-05	0.000170761	7.41513e-05	0.000263589	0.000115472	1.5251e-05	4.15642e-05	3.71768e-05	0.000137164	0.000206849	0.000193617	0.000113631	9.52623e-05	0.000115759	7.71247e-05	0.000126523	0.000146582	0.000201347	0.000174246	0.000105871	0.000168326	0.000156057	0.000132251	0.00016534
Kiritimatiellaeota	5.32609e-05	3.37745e-05	6.54022e-05	3.78322e-05	4.60511e-05	4.60037e-05	4.76644e-05	3.7794e-05	5.1527e-05	3.41336e-05	4.9232e-05	3.17385e-05	7.92344e-05	1.65726e-05	4.59236e-05	4.999e-05	3.87434e-05	7.2452e-05	9.55763e-06	8.28737e-05	2.04183e-05	2.89576e-05	8.06125e-05	1.44735e-05	0.000143807	6.80346e-05	8.97678e-05	2.59116e-05	3.85293e-05	8.82427e-05	1.28844e-05	9.7798e-06	2.53353e-05	6.09616e-05	0.000104439	7.93007e-05	4.22058e-05	2.75053e-05	9.21345e-05	2.1034e-05	4.75911e-05	8.05541e-05	1.22028e-05	1.28233e-05	5.51308e-05	7.21399e-05	6.19639e-05	4.34158e-05	2.19268e-05
Spirochaetes	0.00550365	0.0161615	0.00380512	0.00570774	0.0112938	0.0401535	0.00709852	0.0228018	0.0158202	0.0472127	0.00342717	0.00276066	0.00281355	0.00145999	0.00185444	0.00195133	0.00104514	0.00947687	0.000359094	0.00233488	0.000621586	0.00158631	0.00142125	0.00139061	0.0258514	0.0014029	0.0874251	0.000628218	0.00225488	0.00151777	0.000315274	0.000738986	0.000645499	0.00170565	0.0031068	0.00318233	0.00194634	0.00107069	0.00224273	0.00119243	0.00174694	0.00182061	0.00187847	0.00174019	0.00193153	0.00307938	0.00771871	0.00207528	0.0015734
Fusobacteria	0.000958332	0.000538743	0.00107323	0.000872946	0.00120011	0.000357308	0.0030044	0.00938632	0.00117345	0.000258539	0.00123935	0.000437225	0.00109754	0.00160808	0.00100923	0.00120493	0.000670308	0.000385656	0.000226197	0.0012186	0.000253388	0.000673087	0.000884905	0.000785042	0.000698591	0.000795061	0.0009348	0.000417893	0.00199924	0.000524413	0.000160661	0.000786663	0.000289979	0.00076202	0.00210398	0.00176109	0.00166307	0.000866082	0.000818186	0.000836353	0.00165408	0.00166082	0.00175339	0.0014083	0.00125923	0.00151352	0.00104115	0.00130515	0.00155325
Acidobacteria	0.000577394	0.000295518	0.00068293	0.000201392	0.000552278	0.000194875	0.00055086	0.000232218	0.00067365	0.000188565	0.000665815	0.000226362	0.000959616	0.000403624	0.000861614	0.000689517	0.000424777	0.00105206	7.73713e-05	0.000975027	0.000316985	0.00064978	0.000578486	0.000312048	0.00102991	0.000658495	0.00103942	0.000232653	0.000574881	0.000652996	0.000182486	0.000116746	0.000221408	0.000896643	0.000779741	0.000886726	0.000459394	0.000376353	0.000707152	0.000312005	0.000493322	0.00040057	0.000703188	0.000657759	0.000482517	0.000732008	0.000992952	0.000577764	0.000502539
Synergistetes	0.000432989	0.000289749	0.000349665	0.000231301	0.000244682	0.000143052	0.000260417	0.000155688	0.000272611	0.000134296	0.000263777	0.000195284	0.000928069	0.000263558	0.00034224	0.000432672	0.000463987	0.000258865	7.50956e-05	0.000882064	0.000139915	0.000164564	0.000481843	0.000133156	0.000986204	0.000379404	0.000917252	0.000192959	0.000296003	0.000618203	0.000100709	0.000110328	0.000198001	0.00037847	0.000875054	0.000856859	0.000456148	0.000251573	0.000748888	0.000131713	0.000545556	0.000380321	0.00016245	0.000155388	0.000361522	0.000683207	0.000124693	0.000189694	0.000189637
Thermotogae	0.00039258	0.00019267	0.000481086	0.000190021	0.000425804	0.00013954	0.000459054	0.000148811	0.000515682	0.000105732	0.000519307	0.000177482	0.000553907	0.000384912	0.000474544	0.0004637	0.000274471	0.000304147	7.62335e-05	0.000666593	0.000111464	0.000334778	0.000312373	0.000243734	0.000487815	0.000284553	0.000575054	0.000182759	0.000756519	0.000292966	9.22946e-05	0.000215461	0.000140996	0.000492773	0.000721945	0.00076417	0.000522703	0.000285787	0.00046146	0.000369598	0.000415551	0.000514138	0.000467521	0.000610992	0.000376158	0.000672599	0.000542375	0.000520322	0.000632323
Deferribacteres	0.000264721	0.000160636	0.000371272	0.00011902	0.000371848	0.000172828	0.000365989	0.000168041	0.000438686	0.000145086	0.000481454	0.000242214	0.000318405	0.000229878	0.000486571	0.000327521	0.000133035	0.000596974	3.52722e-05	0.000327892	4.35144e-05	0.000432245	0.000151606	0.000131419	0.000250957	0.000390826	0.000538607	3.39056e-05	0.000346152	0.000152282	5.41672e-05	7.54878e-05	5.3149e-05	0.000417841	0.000344749	0.000487133	0.000392027	0.000225409	0.000273254	0.000301988	0.000161345	0.000228017	0.000981565	0.000506142	0.000202472	0.000302705	0.000969238	0.000587116	0.000429647
Aquificae	0.000195144	9.34568e-05	0.000246191	9.74652e-05	0.000229029	7.1758e-05	0.00022748	8.17219e-05	0.000275407	6.42284e-05	0.000268595	9.79045e-05	0.000289059	0.000193525	0.000246019	0.000255121	0.000114363	0.000192451	2.32114e-05	0.000278167	5.15478e-05	0.000208353	0.000134202	0.000128525	0.000200907	0.000260716	0.000270653	8.82097e-05	0.000329639	0.000126565	5.94262e-05	0.000133555	3.33214e-05	0.000363229	0.000301148	0.000371786	0.000226451	0.000171741	0.000192931	0.000186301	0.000232152	0.000191041	0.00039888	0.000334914	0.000190762	0.000251075	0.000401618	0.000211068	0.000295123
Nitrospirae	0.000157486	7.5798e-05	0.000210076	6.97444e-05	0.000156287	4.47155e-05	0.000158673	5.86507e-05	0.000204753	5.6391e-05	0.00021555	8.21234e-05	0.0002311	0.000142204	0.000218684	0.000218922	0.000112963	9.20744e-05	1.95704e-05	0.000319964	7.89953e-05	0.000182221	0.000175882	7.87358e-05	0.000211481	0.000152954	0.000220707	4.71371e-05	0.000214663	0.000159845	2.62948e-05	7.02923e-05	8.78474e-05	0.000257817	0.000262618	0.000217304	0.00018181	0.000163019	0.00021498	7.06142e-05	0.000145095	0.000148783	0.00027075	0.000322845	0.000157586	0.000198738	0.000355719	0.000113549	0.000227565
Elusimicrobia	9.04996e-05	8.5995e-05	8.95409e-05	5.76147e-05	8.57293e-05	0.000111416	7.45667e-05	7.08371e-05	0.000102945	0.000126729	7.37619e-05	4.44058e-05	0.000154067	7.27057e-05	0.000114809	4.999e-05	3.59427e-05	0.000108678	1.50191e-05	0.000433826	1.64016e-05	5.509e-05	3.43519e-05	6.02097e-05	0.00011279	5.71093e-05	7.35691e-05	2.45333e-05	0.000165737	0.000229935	1.10438e-05	3.45349e-05	1.32184e-05	8.38222e-05	0.000212933	0.000151392	6.49321e-05	4.09225e-05	6.53604e-05	8.06304e-05	6.61632e-05	7.52719e-05	6.17768e-05	6.03448e-05	4.73247e-05	0.000169741	8.10885e-05	5.14311e-05	8.23738e-05
Candidatus Saccharibacteria	7.52452e-05	0.000242059	3.08069e-05	2.11255e-05	4.37207e-05	3.25663e-05	4.62089e-05	2.95091e-05	2.73324e-05	1.43774e-05	4.53998e-05	3.37937e-05	3.00797e-05	2.99376e-05	1.42144e-05	3.96472e-05	1.82047e-05	4.07542e-05	8.87494e-06	4.03559e-05	9.70705e-06	4.30832e-05	2.19852e-05	1.44735e-05	3.80665e-05	0.000123157	3.17225e-05	9.09663e-06	2.38515e-05	2.52122e-05	5.78485e-06	5.31777e-05	2.83645e-05	2.15906e-05	0.00135162	5.66433e-05	2.92194e-05	2.75053e-05	2.59866e-05	1.0517e-05	3.8305e-05	4.62196e-05	1.67789e-05	9.80604e-06	4.53732e-05	8.98213e-05	3.36594e-05	2.67174e-05	0.000142228
Candidatus Bipolaricaulota	1.23992e-05	8.63277e-06	9.92246e-06	7.40068e-06	7.61892e-06	4.91355e-06	7.5405e-06	5.29187e-06	6.39112e-06	6.5566e-06	6.39125e-06	8.13292e-06	2.12759e-05	5.34601e-06	1.42144e-05	2.24093e-05	1.02693e-05	3.01883e-06	1.13781e-06	2.37811e-05	4.68616e-06	4.2377e-06	1.37408e-05	2.8947e-06	3.52468e-05	1.44015e-05	1.82235e-05	5.51311e-06	7.95049e-06	1.81528e-05	1.31474e-06	6.41799e-06	9.91381e-06	7.6202e-06	1.72374e-05	2.78067e-05	8.11651e-06	1.20755e-05	2.59866e-05	8.01296e-06	1.39291e-05	7.04299e-06	3.81339e-06	1.50862e-06	8.29402e-06	7.7798e-06	2.29496e-06	6.01142e-06	2.37047e-06
Candidatus Gracilibacteria	3.12519e-06	3.13265e-06	4.10367e-06	3.78819e-06	7.02916e-06	5.29152e-06	7.06154e-06	3.97672e-06	5.39898e-06	3.12741e-06	5.43024e-06	4.18255e-06	7.33651e-07	3.7422e-06	2.18684e-06	3.44759e-06	1.86715e-06	0	4.55125e-07	1.15303e-05	1.00418e-06	0	9.16051e-07	3.47364e-06	0	0	4.04968e-06	1.92959e-06	1.16199e-05	2.01697e-06	1.05179e-06	1.83371e-06	2.75384e-07	2.54007e-06	6.0838e-06	7.20915e-06	6.49321e-06	6.70861e-07	5.51232e-06	5.50891e-06	2.32152e-06	5.28224e-06	7.62677e-06	1.05603e-05	4.87883e-06	8.48705e-06	5.3549e-06	4.00761e-06	0
Calditrichaeota	4.93022e-05	3.20806e-05	6.84649e-05	3.11559e-05	4.58789e-05	1.99856e-05	4.85013e-05	2.64129e-05	6.24137e-05	2.08362e-05	5.43223e-05	2.38152e-05	0.000104912	3.15414e-05	6.23248e-05	6.72279e-05	2.98744e-05	3.32071e-05	5.4615e-06	0.000113141	2.57739e-05	6.07403e-05	4.53445e-05	5.55782e-05	7.33133e-05	4.91637e-05	0.000103942	7.44269e-06	4.15872e-05	5.09286e-05	2.89242e-06	1.25304e-05	2.45091e-05	0.000116843	5.17123e-05	8.75397e-05	4.38291e-05	5.56815e-05	6.29979e-05	1.15186e-05	2.9019e-05	1.84878e-05	1.98296e-05	2.33836e-05	4.78126e-05	6.15311e-05	7.03787e-05	4.94272e-05	4.68168e-05
Chrysiogenetes	3.51182e-05	2.25883e-05	3.90494e-05	2.48401e-05	2.61509e-05	1.55272e-05	3.31252e-05	2.25286e-05	3.41013e-05	2.28867e-05	3.03373e-05	1.92016e-05	7.33651e-05	3.2076e-05	1.96815e-05	6.20566e-05	2.70737e-05	2.94336e-05	1.22884e-05	6.77402e-05	5.02089e-05	1.27131e-05	2.79396e-05	1.56314e-05	9.65761e-05	3.07894e-05	5.53456e-05	1.84689e-05	3.05788e-05	5.04244e-05	8.67727e-06	1.65034e-05	1.62476e-05	2.15906e-05	6.99638e-05	5.87031e-05	3.2466e-05	3.62265e-05	3.85862e-05	8.01296e-06	1.39291e-05	2.02486e-05	1.06775e-05	2.26293e-05	3.17124e-05	3.46555e-05	4.81941e-05	2.53816e-05	1.00745e-05
Thermodesulfobacteria	6.13352e-05	3.60675e-05	8.04836e-05	3.27356e-05	7.86646e-05	2.37281e-05	8.23465e-05	3.35075e-05	0.000103666	3.0025e-05	0.000108239	4.5976e-05	6.23604e-05	6.04099e-05	9.29406e-05	7.06755e-05	2.75405e-05	2.79242e-05	5.00638e-06	9.36833e-05	8.70287e-06	0.000101705	4.07643e-05	2.72102e-05	5.85096e-05	5.56195e-05	6.34449e-05	1.5161e-05	0.000128431	3.88268e-05	2.15617e-05	4.67597e-05	2.17553e-05	0.000101603	6.38799e-05	0.000156542	8.03534e-05	7.44656e-05	3.70113e-05	8.46369e-05	8.93784e-05	8.31953e-05	0.00019372	0.000137285	5.80581e-05	0.000108917	0.000146112	7.14691e-05	0.00011556
Dictyoglomi	3.7866e-05	2.4228e-05	4.83879e-05	3.45927e-05	5.49865e-05	2.42611e-05	5.10142e-05	2.40878e-05	5.12575e-05	1.60494e-05	5.40062e-05	2.7e-05	4.54864e-05	4.06297e-05	2.29618e-05	5.34376e-05	3.40755e-05	1.05659e-05	8.64738e-06	6.91815e-05	4.68616e-06	2.61325e-05	3.29778e-05	2.48944e-05	2.60826e-05	2.8803e-05	2.76728e-05	1.10262e-05	9.6629e-05	1.81528e-05	2.89242e-06	2.90338e-05	1.48707e-05	4.95313e-05	9.63269e-05	6.90019e-05	4.78874e-05	5.63524e-05	4.01612e-05	3.60583e-05	6.38417e-05	4.79803e-05	4.27099e-05	8.59914e-05	3.56155e-05	6.71891e-05	5.6609e-05	4.07441e-05	6.51879e-05
Caldiserica	1.20716e-05	1.23104e-05	1.34184e-05	8.9747e-06	1.33992e-05	1.0325e-05	1.31529e-05	8.36529e-06	1.35896e-05	8.06954e-06	1.14295e-05	9.05633e-06	2.86124e-05	1.71072e-05	6.56051e-06	6.37803e-05	4.20109e-06	1.50942e-06	3.18588e-06	1.22509e-05	8.03342e-06	9.18167e-06	8.70249e-06	4.05258e-06	1.0574e-05	4.46942e-06	1.34989e-05	3.03221e-06	1.34547e-05	9.07639e-06	1.31474e-06	3.36181e-06	4.13075e-06	5.08013e-06	2.02793e-05	1.33884e-05	2.27262e-05	4.69603e-06	3.93737e-06	1.45235e-05	2.32152e-05	2.42103e-05	1.44909e-05	1.2069e-05	1.61002e-05	9.1943e-06	4.58992e-06	1.53625e-05	1.77785e-05
Coprothermobacterota	9.24555e-06	1.02943e-05	1.29681e-05	8.87073e-06	1.07823e-05	8.14964e-06	1.07106e-05	8.58244e-06	1.71407e-05	1.2327e-05	1.52883e-05	1.29553e-05	1.02711e-05	6.41521e-06	2.07749e-05	6.89517e-06	7.46861e-06	8.30179e-06	9.1025e-07	5.621e-05	1.67363e-06	7.06283e-06	1.7863e-05	5.7894e-07	1.19839e-05	1.93675e-05	8.09935e-06	3.30786e-06	6.72733e-06	8.0679e-06	2.36653e-06	1.83371e-06	2.20307e-06	1.39704e-05	3.0419e-06	1.02988e-05	8.11651e-06	1.00629e-05	6.29979e-06	3.50567e-06	9.28606e-06	4.40187e-06	1.60162e-05	3.31897e-05	2.9273e-06	2.97047e-05	1.91247e-05	1.53625e-05	1.18523e-05
[truncated: 143 more columns]

## Sheet: Bacteria_Phylum_PostFiltering
	Avg_Kinshasa	SD_Kinshasa	Avg_Masimanimba	SD_Masimanimba	Avg_Unaffected_Low_Prevalence_Zone	SD_Unaffected_Low_Prevalence_Zone	Avg_Konzo_Low_Prevalence_Zone	SD_Konzo_Low_Prevalence_Zone	Avg_Unaffected_High_Prevalence_Zone	SD_Unaffected_High_Prevalence_Zone	Avg_Konzo_High_Prevalence_Zone	SD_Konzo_High_Prevalence_Zone	Konzo1	Konzo10	Konzo11	Konzo12	Konzo13	Konzo14	Konzo15	Konzo16	Konzo17	Konzo18	Konzo19	Konzo2	Konzo20	Konzo21	Konzo22	Konzo23	Konzo24	Konzo25	Konzo26	Konzo27	Konzo28	Konzo29	Konzo3	Konzo30	Konzo4	Konzo5	Konzo6	Konzo7	Konzo8	Konzo9	L256	L257	L258	L259	L260	L261	L262
Firmicutes	0.38738	0.146614	0.269899	0.0793163	0.412631	0.135496	0.404078	0.132284	0.350051	0.092994	0.357577	0.120574	0.456245	0.559502	0.254614	0.369685	0.348191	0.181795	0.325711	0.510188	0.217811	0.436674	0.431676	0.437477	0.298796	0.421039	0.282187	0.159678	0.440138	0.330035	0.136862	0.272728	0.172394	0.247375	0.57069	0.5313	0.686899	0.392389	0.480207	0.457938	0.61449	0.596687	0.337638	0.299411	0.515012	0.526407	0.287603	0.474883	0.400315
Actinobacteria	0.0744482	0.0552127	0.0364828	0.0448802	0.0585679	0.0578448	0.0603984	0.0761355	0.0330295	0.01923	0.0399229	0.0259817	0.0950893	0.0446156	0.0412459	0.034631	0.0541736	0.0484024	0.020773	0.0811867	0.0152059	0.0389275	0.0663464	0.186898	0.141002	0.0360439	0.0816921	0.0977884	0.0496086	0.101278	0.0756014	0.0459208	0.0267598	0.0361439	0.0687642	0.0544538	0.0602026	0.0875984	0.0918203	0.286333	0.129239	0.0357018	0.026201	0.0176396	0.0814717	0.0713329	0.0193014	0.0244925	0.0655968
Cyanobacteria	0.00302143	0.00147776	0.00371488	0.00120045	0.00320873	0.00082084	0.00348827	0.0013017	0.00395314	0.000887688	0.00403639	0.00108157	0.00424931	0.00253027	0.00554691	0.00395783	0.00226392	0.00446636	0.000573003	0.00427052	0.00102058	0.0033619	0.00268495	0.0020645	0.00366707	0.00297316	0.00459166	0.000979128	0.00453484	0.00239617	0.000596891	0.0011369	0.000946218	0.00556402	0.00439453	0.00532756	0.00354854	0.00254726	0.00304752	0.00220707	0.00221473	0.00297962	0.00390719	0.00422942	0.00257359	0.00361548	0.00555457	0.00411048	0.00435514
Deinococcus-Thermus	0.0010109	0.000592631	0.000858187	0.000398747	0.00077582	0.000439461	0.000731617	0.000334652	0.00076852	0.000296341	0.000761181	0.000379185	0.00207697	0.000632433	0.000872548	0.000842935	0.000961117	0.00127319	0.00018114	0.00201563	0.00044619	0.000672381	0.00107407	0.000500783	0.00215569	0.00101158	0.00196342	0.000408797	0.000748569	0.00157677	0.000230868	0.000241744	0.00048137	0.00105286	0.0017856	0.00161382	0.00100726	0.000647381	0.00166157	0.000405155	0.00100522	0.000780011	0.000560568	0.000496336	0.0009543	0.00142229	0.000527841	0.000665932	0.000556468
Chloroflexi	0.000882363	0.000469672	0.000817284	0.000295445	0.000750268	0.000239864	0.000740827	0.000275357	0.000867135	0.000227352	0.000883067	0.000278777	0.00170647	0.000546362	0.00117542	0.000722269	0.000834617	0.00111244	0.000212543	0.00168702	0.000300249	0.000739478	0.000714062	0.000654202	0.00165166	0.000839259	0.00166577	0.000289714	0.000744899	0.000905117	0.000247434	0.000238688	0.000346983	0.00118494	0.00136886	0.0016787	0.000909049	0.000806375	0.00117334	0.000524348	0.000769583	0.000721026	0.000868689	0.00100399	0.000787444	0.00112666	0.000905744	0.000883011	0.000728327
Tenericutes	0.00123913	0.00083511	0.00135107	0.00106941	0.00163534	0.000878978	0.00159312	0.000828069	0.00154761	0.000633703	0.00151973	0.000778044	0.00156855	0.00156478	0.00117652	0.00132043	0.000822947	0.000427165	0.000212088	0.00232479	0.000218576	0.000578445	0.00138278	0.000735832	0.00132246	0.000688788	0.00148961	0.000638418	0.00318937	0.000935372	0.000160661	0.000850232	0.000361854	0.000830602	0.00318082	0.00273433	0.00203237	0.000719163	0.000767	0.000988599	0.00208936	0.00186199	0.00168857	0.00153578	0.00173833	0.00207296	0.000914159	0.00134656	0.00186023
Bacteroidetes	0.38032	0.172784	0.465111	0.141603	0.384235	0.150845	0.377702	0.146793	0.457317	0.0978959	0.472506	0.151792	0.247695	0.31879	0.567682	0.458786	0.483789	0.480002	0.629258	0.21145	0.53051	0.427678	0.38107	0.183604	0.230947	0.324409	0.326658	0.683632	0.329995	0.428284	0.684488	0.594797	0.659509	0.557706	0.167998	0.226516	0.15627	0.192028	0.282144	0.207871	0.15101	0.285027	0.542748	0.577545	0.24667	0.280961	0.570267	0.386874	0.443019
Chlorobi	0.000739287	0.000381411	0.000990387	0.000281322	0.000746747	0.00027598	0.000790901	0.000312324	0.00100042	0.000251611	0.000927246	0.00030678	0.00125895	0.000460291	0.00120057	0.000961877	0.000516734	0.000859612	0.00014473	0.00117897	0.000448533	0.000966194	0.000690703	0.000504256	0.00137251	0.000747387	0.00142481	0.000256911	0.000815231	0.000798218	0.000193266	0.000215156	0.000229119	0.00132337	0.0010089	0.00120393	0.000608738	0.000520588	0.000742588	0.000476771	0.000560646	0.000489047	0.000687935	0.000784483	0.000503496	0.00106937	0.00147489	0.000869652	0.000725956
Gemmatimonadetes	0.000193732	0.00011764	0.000228043	7.04118e-05	0.00015399	8.19256e-05	0.000162207	9.0844e-05	0.00021248	6.66272e-05	0.000205179	7.68137e-05	0.000369027	0.000110128	0.000231805	0.000262017	0.000205854	0.000353203	3.57273e-05	0.000335819	8.13384e-05	0.000189284	0.00014611	6.88938e-05	0.000424371	0.000209566	0.000409017	6.61573e-05	0.000171241	0.000247079	4.33864e-05	3.69799e-05	0.000105197	0.000335289	0.000276813	0.000322352	0.00014772	0.000127464	0.000202381	5.70923e-05	0.000154381	8.62766e-05	0.000200584	0.000156897	0.000241014	0.000289267	0.000228731	0.000191698	9.71892e-05
Fibrobacteres	0.000170096	0.000108734	0.000266529	9.39056e-05	0.000221246	8.60926e-05	0.000212563	9.87816e-05	0.00028892	8.75206e-05	0.000273393	9.81749e-05	0.000327942	0.00012777	0.00030397	0.000322349	0.000106894	0.000364524	4.20991e-05	0.000237811	5.12131e-05	0.000199878	0.000106262	6.94727e-05	0.000223464	0.00025724	0.000269303	3.47326e-05	0.000247688	0.000131608	3.39202e-05	3.11731e-05	3.6626e-05	0.000317508	0.00025045	0.000297635	0.000168823	0.000122768	0.000212618	3.10502e-05	8.93784e-05	8.67168e-05	0.000305833	0.000352263	0.000120995	0.000340189	0.000358014	0.000238453	0.000192601
Proteobacteria	0.131253	0.0736785	0.208965	0.146016	0.117857	0.106935	0.124114	0.122204	0.127762	0.0680684	0.109392	0.0606998	0.162526	0.0643948	0.113386	0.119917	0.102413	0.265022	0.0213524	0.172263	0.22565	0.0830306	0.107338	0.181212	0.283149	0.186387	0.200477	0.0527202	0.159978	0.120174	0.0998888	0.0807008	0.032544	0.139166	0.141688	0.160727	0.0779996	0.309625	0.101183	0.0384637	0.0660924	0.0681114	0.0759786	0.0881917	0.107406	0.0998961	0.0973024	0.0973516	0.0725695
Verrucomicrobia	0.00896549	0.0198648	0.00210773	0.00179675	0.00321258	0.00811606	0.0123397	0.0398333	0.00202856	0.0027778	0.00317067	0.00653613	0.0165482	0.000813662	0.00502207	0.00128423	0.00114363	0.00161885	0.000261697	0.00210067	0.0056244	0.00126566	0.00134247	0.00206218	0.00236435	0.0193402	0.00207141	0.000622154	0.00135709	0.00155105	0.000314748	0.000297367	0.104056	0.00165739	0.0264615	0.00259426	0.00293087	0.00828782	0.0292169	0.000471262	0.0254601	0.000822709	0.0010197	0.00114429	0.0362107	0.00166558	0.00142364	0.00112614	0.00301642
Planctomycetes	0.00065667	0.000371873	0.000779858	0.000269093	0.000604029	0.000248372	0.000587342	0.000238342	0.000704902	0.000161616	0.000714413	0.000237445	0.00130517	0.000467776	0.000745711	0.000687793	0.000555478	0.000997724	0.000118333	0.00126689	0.000391295	0.00069922	0.000530852	0.000350258	0.00147825	0.000627706	0.00133369	0.000237339	0.000538187	0.000785612	0.000194055	0.00016809	0.000207639	0.000928394	0.000808132	0.00111433	0.000594128	0.000437402	0.000845747	0.000305494	0.000546717	0.000432703	0.000758101	0.000684914	0.000605463	0.00094277	0.000947818	0.000628528	0.0005458
Lentisphaerae	0.000463407	0.00107664	0.000310496	0.000298716	0.00013246	8.93492e-05	0.000157483	0.000228677	0.000166677	9.94453e-05	0.000152046	8.79343e-05	0.00070724	8.82091e-05	0.000320372	9.998e-05	0.000307613	0.000241507	2.20736e-05	0.00107736	0.000302927	0.000143375	0.000192371	0.00012563	0.000682377	0.000283064	0.000791037	0.000542765	9.60174e-05	0.00600252	2.9976e-05	5.89844e-05	7.79335e-05	0.000147324	0.000271743	0.000384145	0.000119313	9.39206e-05	0.000366963	5.30859e-05	0.000163667	0.000108726	7.0929e-05	0.000162931	0.000128801	0.00028856	9.86832e-05	0.000115553	0.000105486
Chlamydiae	0.000117005	5.73686e-05	0.000151392	6.39701e-05	0.00015087	5.74346e-05	0.000133323	4.60107e-05	0.00016589	5.06805e-05	0.000156233	6.3541e-05	0.00016067	0.000126166	0.00017276	0.000189617	7.37525e-05	4.45278e-05	8.41981e-05	0.000159262	4.5188e-05	0.000100998	8.83989e-05	8.51041e-05	0.000153676	9.53477e-05	0.000170761	7.41513e-05	0.000263589	0.000115472	1.5251e-05	4.15642e-05	3.71768e-05	0.000137164	0.000206849	0.000193617	0.000113631	9.52623e-05	0.000115759	7.71247e-05	0.000126523	0.000146582	0.000201347	0.000174246	0.000105871	0.000168326	0.000156057	0.000132251	0.00016534
Spirochaetes	0.00550365	0.0161615	0.00380512	0.00570774	0.0112938	0.0401535	0.00709852	0.0228018	0.0158202	0.0472127	0.00342717	0.00276066	0.00281355	0.00145999	0.00185444	0.00195133	0.00104514	0.00947687	0.000359094	0.00233488	0.000621586	0.00158631	0.00142125	0.00139061	0.0258514	0.0014029	0.0874251	0.000628218	0.00225488	0.00151777	0.000315274	0.000738986	0.000645499	0.00170565	0.0031068	0.00318233	0.00194634	0.00107069	0.00224273	0.00119243	0.00174694	0.00182061	0.00187847	0.00174019	0.00193153	0.00307938	0.00771871	0.00207528	0.0015734
Fusobacteria	0.000958332	0.000538743	0.00107323	0.000872946	0.00120011	0.000357308	0.0030044	0.00938632	0.00117345	0.000258539	0.00123935	0.000437225	0.00109754	0.00160808	0.00100923	0.00120493	0.000670308	0.000385656	0.000226197	0.0012186	0.000253388	0.000673087	0.000884905	0.000785042	0.000698591	0.000795061	0.0009348	0.000417893	0.00199924	0.000524413	0.000160661	0.000786663	0.000289979	0.00076202	0.00210398	0.00176109	0.00166307	0.000866082	0.000818186	0.000836353	0.00165408	0.00166082	0.00175339	0.0014083	0.00125923	0.00151352	0.00104115	0.00130515	0.00155325
Acidobacteria	0.000577394	0.000295518	0.00068293	0.000201392	0.000552278	0.000194875	0.00055086	0.000232218	0.00067365	0.000188565	0.000665815	0.000226362	0.000959616	0.000403624	0.000861614	0.000689517	0.000424777	0.00105206	7.73713e-05	0.000975027	0.000316985	0.00064978	0.000578486	0.000312048	0.00102991	0.000658495	0.00103942	0.000232653	0.000574881	0.000652996	0.000182486	0.000116746	0.000221408	0.000896643	0.000779741	0.000886726	0.000459394	0.000376353	0.000707152	0.000312005	0.000493322	0.00040057	0.000703188	0.000657759	0.000482517	0.000732008	0.000992952	0.000577764	0.000502539
Synergistetes	0.000432989	0.000289749	0.000349665	0.000231301	0.000244682	0.000143052	0.000260417	0.000155688	0.000272611	0.000134296	0.000263777	0.000195284	0.000928069	0.000263558	0.00034224	0.000432672	0.000463987	0.000258865	7.50956e-05	0.000882064	0.000139915	0.000164564	0.000481843	0.000133156	0.000986204	0.000379404	0.000917252	0.000192959	0.000296003	0.000618203	0.000100709	0.000110328	0.000198001	0.00037847	0.000875054	0.000856859	0.000456148	0.000251573	0.000748888	0.000131713	0.000545556	0.000380321	0.00016245	0.000155388	0.000361522	0.000683207	0.000124693	0.000189694	0.000189637
Thermotogae	0.00039258	0.00019267	0.000481086	0.000190021	0.000425804	0.00013954	0.000459054	0.000148811	0.000515682	0.000105732	0.000519307	0.000177482	0.000553907	0.000384912	0.000474544	0.0004637	0.000274471	0.000304147	7.62335e-05	0.000666593	0.000111464	0.000334778	0.000312373	0.000243734	0.000487815	0.000284553	0.000575054	0.000182759	0.000756519	0.000292966	9.22946e-05	0.000215461	0.000140996	0.000492773	0.000721945	0.00076417	0.000522703	0.000285787	0.00046146	0.000369598	0.000415551	0.000514138	0.000467521	0.000610992	0.000376158	0.000672599	0.000542375	0.000520322	0.000632323
Deferribacteres	0.000264721	0.000160636	0.000371272	0.00011902	0.000371848	0.000172828	0.000365989	0.000168041	0.000438686	0.000145086	0.000481454	0.000242214	0.000318405	0.000229878	0.000486571	0.000327521	0.000133035	0.000596974	3.52722e-05	0.000327892	4.35144e-05	0.000432245	0.000151606	0.000131419	0.000250957	0.000390826	0.000538607	3.39056e-05	0.000346152	0.000152282	5.41672e-05	7.54878e-05	5.3149e-05	0.000417841	0.000344749	0.000487133	0.000392027	0.000225409	0.000273254	0.000301988	0.000161345	0.000228017	0.000981565	0.000506142	0.000202472	0.000302705	0.000969238	0.000587116	0.000429647
Aquificae	0.000195144	9.34568e-05	0.000246191	9.74652e-05	0.000229029	7.1758e-05	0.00022748	8.17219e-05	0.000275407	6.42284e-05	0.000268595	9.79045e-05	0.000289059	0.000193525	0.000246019	0.000255121	0.000114363	0.000192451	2.32114e-05	0.000278167	5.15478e-05	0.000208353	0.000134202	0.000128525	0.000200907	0.000260716	0.000270653	8.82097e-05	0.000329639	0.000126565	5.94262e-05	0.000133555	3.33214e-05	0.000363229	0.000301148	0.000371786	0.000226451	0.000171741	0.000192931	0.000186301	0.000232152	0.000191041	0.00039888	0.000334914	0.000190762	0.000251075	0.000401618	0.000211068	0.000295123
Nitrospirae	0.000157486	7.5798e-05	0.000210076	6.97444e-05	0.000156287	4.47155e-05	0.000158673	5.86507e-05	0.000204753	5.6391e-05	0.00021555	8.21234e-05	0.0002311	0.000142204	0.000218684	0.000218922	0.000112963	9.20744e-05	1.95704e-05	0.000319964	7.89953e-05	0.000182221	0.000175882	7.87358e-05	0.000211481	0.000152954	0.000220707	4.71371e-05	0.000214663	0.000159845	2.62948e-05	7.02923e-05	8.78474e-05	0.000257817	0.000262618	0.000217304	0.00018181	0.000163019	0.00021498	7.06142e-05	0.000145095	0.000148783	0.00027075	0.000322845	0.000157586	0.000198738	0.000355719	0.000113549	0.000227565
Elusimicrobia	9.04996e-05	8.5995e-05	8.95409e-05	5.76147e-05	8.57293e-05	0.000111416	7.45667e-05	7.08371e-05	0.000102945	0.000126729	7.37619e-05	4.44058e-05	0.000154067	7.27057e-05	0.000114809	4.999e-05	3.59427e-05	0.000108678	1.50191e-05	0.000433826	1.64016e-05	5.509e-05	3.43519e-05	6.02097e-05	0.00011279	5.71093e-05	7.35691e-05	2.45333e-05	0.000165737	0.000229935	1.10438e-05	3.45349e-05	1.32184e-05	8.38222e-05	0.000212933	0.000151392	6.49321e-05	4.09225e-05	6.53604e-05	8.06304e-05	6.61632e-05	7.52719e-05	6.17768e-05	6.03448e-05	4.73247e-05	0.000169741	8.10885e-05	5.14311e-05	8.23738e-05
Thermodesulfobacteria	6.13352e-05	3.60675e-05	8.04836e-05	3.27356e-05	7.86646e-05	2.37281e-05	8.23465e-05	3.35075e-05	0.000103666	3.0025e-05	0.000108239	4.5976e-05	6.23604e-05	6.04099e-05	9.29406e-05	7.06755e-05	2.75405e-05	2.79242e-05	5.00638e-06	9.36833e-05	8.70287e-06	0.000101705	4.07643e-05	2.72102e-05	5.85096e-05	5.56195e-05	6.34449e-05	1.5161e-05	0.000128431	3.88268e-05	2.15617e-05	4.67597e-05	2.17553e-05	0.000101603	6.38799e-05	0.000156542	8.03534e-05	7.44656e-05	3.70113e-05	8.46369e-05	8.93784e-05	8.31953e-05	0.00019372	0.000137285	5.80581e-05	0.000108917	0.000146112	7.14691e-05	0.00011556
[truncated: 143 more columns]

## Sheet: Class
	Avg_Kinshasa	SD_Kinshasa	Avg_Masimanimba	SD_Masimanimba	Avg_Unaffected_Low_Prevalence_Zone	SD_Unaffected_Low_Prevalence_Zone	Avg_Konzo_Low_Prevalence_Zone	SD_Konzo_Low_Prevalence_Zone	Avg_Unaffected_High_Prevalence_Zone	SD_Unaffected_High_Prevalence_Zone	Avg_Konzo_High_Prevalence_Zone	SD_Konzo_High_Prevalence_Zone	Konzo1	Konzo10	Konzo11	Konzo12	Konzo13	Konzo14	Konzo15	Konzo16	Konzo17	Konzo18	Konzo19	Konzo2	Konzo20	Konzo21	Konzo22	Konzo23	Konzo24	Konzo25	Konzo26	Konzo27	Konzo28	Konzo29	Konzo3	Konzo30	Konzo4	Konzo5	Konzo6	Konzo7	Konzo8	Konzo9	L256	L257	L258	L259	L260	L261	L262
Clostridia	0.332641	0.134589	0.220503	0.0784514	0.361547	0.131101	0.348004	0.121626	0.295634	0.0935135	0.300839	0.111396	0.400554	0.502519	0.210232	0.314876	0.30799	0.102078	0.314839	0.463327	0.203955	0.383565	0.283515	0.386909	0.25051	0.334974	0.234297	0.141487	0.37463	0.303541	0.0986983	0.238495	0.151536	0.184707	0.483347	0.444075	0.573178	0.332309	0.442042	0.416487	0.562613	0.537939	0.287239	0.260848	0.453695	0.473828	0.236721	0.357453	0.304041
Bacilli	0.0333993	0.0178453	0.0351118	0.0205266	0.0352353	0.0122778	0.0347298	0.0131135	0.0388221	0.0179897	0.034626	0.0142763	0.036743	0.0405657	0.0262392	0.0395511	0.0192937	0.0245898	0.00790288	0.0324774	0.0110987	0.0396889	0.0769548	0.0285355	0.0271833	0.0532572	0.0299383	0.0121922	0.0389445	0.0174379	0.0213802	0.0175614	0.00951289	0.0333624	0.0616951	0.0548204	0.0799197	0.0253421	0.027473	0.0343772	0.0359139	0.0380268	0.0331488	0.0276194	0.0450973	0.0370783	0.0297577	0.04124	0.079343
Negativicutes	0.0163595	0.0147275	0.011541	0.0116485	0.0112157	0.00725305	0.0143338	0.0140062	0.011505	0.0088459	0.01664	0.0172145	0.01156	0.00641696	0.015703	0.00729239	0.0147692	0.0542453	0.00186282	0.0122007	0.00129855	0.0119079	0.066727	0.0161561	0.0169511	0.0309189	0.0150364	0.00258683	0.0152319	0.00578566	0.0153289	0.0128246	0.00875708	0.0268316	0.0138417	0.0272236	0.0278437	0.0296973	0.00619006	0.00208527	0.00420934	0.00930093	0.00516724	0.00675757	0.00854152	0.00644936	0.0183306	0.0708474	0.0123139
Erysipelotrichia	0.00524649	0.00352065	0.00300264	0.00128542	0.00506007	0.0031686	0.00741809	0.0108842	0.00459297	0.00181283	0.00601825	0.00300205	0.00784489	0.0101865	0.00276063	0.00847574	0.00609009	0.00121252	0.000989027	0.00310254	0.00137129	0.00277696	0.00475397	0.00621119	0.00393851	0.00251787	0.00261133	0.00299755	0.0117453	0.00319132	0.00127414	0.003237	0.00234079	0.0032801	0.0130726	0.00567097	0.00698744	0.00514932	0.00469967	0.00536859	0.0115451	0.0119917	0.0121925	0.00448458	0.00786799	0.00974477	0.00393453	0.00638473	0.00526845
Tissierellia	0.00111897	0.000603752	0.00088714	0.000434359	0.00107513	0.000378273	0.00110996	0.000418276	0.0010184	0.000304941	0.00107339	0.000444956	0.00166682	0.00145406	0.00117448	0.00117122	0.000869411	0.000604362	0.000287849	0.00156142	0.000320784	0.00051567	0.00100485	0.000711674	0.00129772	0.000839622	0.00158106	0.000514772	0.00185002	0.000859047	0.000244987	0.000864648	0.000378596	0.000742978	0.00232669	0.00259958	0.00184532	0.00099204	0.00135361	0.000715009	0.00177573	0.00144522	0.00129564	0.00109101	0.00127266	0.0015553	0.000666791	0.00110741	0.00126886
Limnochordia	6.9839e-05	4.84127e-05	5.67475e-05	3.16518e-05	4.58217e-05	2.24155e-05	4.73488e-05	2.68908e-05	4.50248e-05	2.09573e-05	4.83083e-05	3.40518e-05	0.000163066	3.37904e-05	4.62307e-05	6.58377e-05	6.46089e-05	7.97211e-05	1.00201e-05	0.000154402	2.58102e-05	3.6175e-05	9.65319e-05	1.9156e-05	0.000153798	6.13263e-05	0.000126322	2.84298e-05	4.67425e-05	0.000120408	1.84201e-05	1.40792e-05	2.39897e-05	4.98729e-05	0.00015627	0.000110952	7.33889e-05	2.89401e-05	0.000128087	2.00845e-05	7.68511e-05	6.1856e-05	3.67775e-05	1.28889e-05	6.51016e-05	8.88538e-05	2.00191e-05	3.75849e-05	2.74026e-05
Actinobacteria	0.0480029	0.0477643	0.0268239	0.0367477	0.0410392	0.0511943	0.0428656	0.0635319	0.0236148	0.0162475	0.0272212	0.0191418	0.0487959	0.016583	0.0326267	0.0209	0.0251469	0.0299076	0.0149005	0.0634014	0.0108346	0.0170214	0.0281478	0.152976	0.0906693	0.0233369	0.0434038	0.0806362	0.0174688	0.0704504	0.0429054	0.041841	0.0198886	0.027737	0.0402799	0.0377007	0.0272175	0.0472801	0.0369965	0.248729	0.062884	0.0194201	0.0179582	0.0141793	0.0687062	0.0373051	0.0141266	0.0165024	0.032459
Coriobacteriia	0.02646	0.0160162	0.00961354	0.00890291	0.0175556	0.0120966	0.0176064	0.0157678	0.00937695	0.00510017	0.0126807	0.0109558	0.0462754	0.0280187	0.0085989	0.0136163	0.0289027	0.0185659	0.0058433	0.0177099	0.00429321	0.0219632	0.0381467	0.0342968	0.0504593	0.0125754	0.0382708	0.0171801	0.0321779	0.0307228	0.032692	0.00409155	0.0067753	0.00844003	0.0283901	0.0166884	0.0329687	0.0403997	0.0548108	0.0382625	0.0664575	0.0162058	0.00820598	0.00338296	0.0126703	0.0340125	0.00517187	0.00794383	0.0333644
Rubrobacteria	0.000107615	7.85558e-05	8.62102e-05	6.28424e-05	6.23344e-05	3.31007e-05	6.02531e-05	3.54167e-05	6.63928e-05	3.60169e-05	6.17147e-05	4.582e-05	0.000222095	5.68537e-05	0.000103469	8.66285e-05	0.000109086	6.60547e-05	1.57133e-05	0.000255887	3.85477e-05	3.68843e-05	0.000108943	4.64388e-05	0.000283499	9.9219e-05	0.000254002	3.97465e-05	8.17994e-05	0.000189719	1.86832e-05	2.08128e-05	5.18399e-05	7.67275e-05	0.000233895	0.000192869	0.000101929	6.93217e-05	0.000146272	3.51479e-05	0.00011877	6.75997e-05	3.67775e-05	3.48758e-05	0.000103281	0.000136479	1.77092e-05	5.23503e-05	4.46781e-05
Thermoleophilia	6.46214e-05	4.11103e-05	5.10901e-05	3.38551e-05	4.76838e-05	3.30718e-05	4.81146e-05	4.58771e-05	4.13955e-05	2.18882e-05	6.27995e-05	6.30142e-05	0.000145358	2.89632e-05	7.26482e-05	6.58377e-05	8.47407e-05	6.07399e-05	1.25251e-05	0.000113808	3.41901e-05	1.27676e-05	6.48143e-05	2.49608e-05	0.000148837	9.0743e-05	9.98351e-05	2.59456e-05	4.73575e-05	0.000117373	2.71039e-05	1.13246e-05	2.81259e-05	2.30183e-05	0.000134821	8.39914e-05	6.44191e-05	4.57658e-05	0.000101204	2.2093e-05	8.96596e-05	5.56704e-05	2.75831e-05	6.82353e-06	0.000157125	8.88538e-05	2.2329e-05	4.16118e-05	2.50198e-05
Nitriliruptoria	4.91981e-05	3.31758e-05	3.30594e-05	2.50143e-05	3.24805e-05	1.91675e-05	3.24039e-05	2.19802e-05	2.73434e-05	2.07333e-05	2.77358e-05	2.27808e-05	0.000109941	3.59358e-05	3.96263e-05	2.25234e-05	6.17998e-05	3.94809e-05	1.13864e-05	8.91619e-05	1.54191e-05	1.1349e-05	5.97579e-05	2.49608e-05	0.00012474	3.44026e-05	8.96478e-05	1.82171e-05	3.19817e-05	8.75236e-05	6.84175e-06	8.2639e-06	3.25378e-05	4.47577e-05	0.000105202	6.84374e-05	6.36037e-05	4.17276e-05	8.77631e-05	1.20507e-05	5.00696e-05	4.68338e-05	2.45183e-05	1.28889e-05	5.43329e-05	9.02754e-05	1.46294e-05	2.08059e-05	1.78713e-05
Acidimicrobiia	1.60121e-05	1.07342e-05	1.73947e-05	1.28078e-05	1.15773e-05	1.0884e-05	1.38641e-05	1.07014e-05	1.39375e-05	1.17694e-05	1.28272e-05	1.46897e-05	4.20578e-05	8.58169e-06	1.98131e-05	2.77211e-05	9.83179e-06	1.5185e-05	6.83187e-07	3.04455e-05	3.35197e-06	7.80244e-06	1.7008e-05	8.70727e-06	3.40199e-05	1.14675e-05	3.25992e-05	9.10857e-06	1.04556e-05	2.52958e-05	6.05232e-06	4.59105e-06	1.0754e-05	3.83638e-06	2.65557e-05	3.0071e-05	1.87549e-05	8.74934e-06	2.05571e-05	6.02535e-06	1.74662e-05	1.2813e-05	4.59719e-06	7.5817e-06	2.59427e-05	2.13249e-05	4.6198e-06	9.39621e-06	7.1485e-06
Gloeobacteria	8.21073e-05	4.92046e-05	6.51721e-05	2.77064e-05	6.05956e-05	3.01264e-05	6.40278e-05	3.348e-05	7.46712e-05	2.76529e-05	7.035e-05	3.4322e-05	0.000139455	3.37904e-05	7.48496e-05	6.41051e-05	8.84861e-05	0.000162479	1.89015e-05	0.000174699	2.78214e-05	3.33377e-05	8.18223e-05	4.99217e-05	0.000157342	6.83066e-05	0.000190162	6.3484e-05	4.98177e-05	0.000105737	2.68407e-05	1.77521e-05	2.3714e-05	0.000101025	0.000118479	0.000136875	6.605e-05	5.38421e-05	0.000128877	6.97937e-05	7.80155e-05	5.74377e-05	4.29071e-05	9.7804e-05	8.27231e-05	0.000110889	4.31182e-05	5.30215e-05	7.32722e-05
Deinococci	0.00101578	0.000596556	0.000862517	0.000401339	0.00077913	0.000441598	0.000735065	0.000336652	0.00077252	0.000298356	0.000765182	0.000381646	0.00208887	0.000634509	0.000878383	0.000847227	0.000963984	0.00128085	0.000181272	0.00202753	0.000446818	0.000675266	0.00107794	0.000502119	0.00216735	0.00101562	0.00197565	0.000409334	0.0007528	0.001582	0.000231041	0.000242102	0.000482	0.00106012	0.00179864	0.00162487	0.00101195	0.00064947	0.00166829	0.000406209	0.00100838	0.00078292	0.000563156	0.000498876	0.000957434	0.00142948	0.000531277	0.000669145	0.00055937
Anaerolineae	0.000223381	0.000118673	0.000220897	8.06953e-05	0.0001753	6.6766e-05	0.00018658	7.49516e-05	0.000211923	6.76492e-05	0.000214221	7.98747e-05	0.000478131	0.000187725	0.000249866	0.00019578	0.000180718	0.000188294	3.62089e-05	0.000330551	5.19556e-05	0.00020641	0.000199959	0.000188658	0.000404695	0.000238325	0.00039187	7.39726e-05	0.000173439	0.000258523	0.000110521	6.42747e-05	0.000100371	0.000219952	0.00048311	0.000309005	0.00020712	0.000177679	0.00040798	0.000135068	0.000222402	0.000228867	0.000269702	0.000225935	0.000215374	0.000281489	0.000168623	0.000214099	0.000173351
Dehalococcoidia	0.000197131	0.000125078	0.000200455	7.55507e-05	0.000195989	7.79127e-05	0.000194523	7.23599e-05	0.000239357	7.38584e-05	0.000245277	8.21463e-05	0.000453044	0.000136771	0.000214642	0.000183653	0.000127813	0.000142739	7.83388e-05	0.00054367	6.43579e-05	0.000212794	0.000139282	9.578e-05	0.000323898	0.000159548	0.000344329	5.85157e-05	0.000161139	0.000167964	4.84186e-05	6.58051e-05	7.50024e-05	0.000271104	0.000348289	0.0004324	0.000152486	0.000163545	0.000255383	0.000193816	0.000173497	0.000125921	0.000268936	0.000323739	0.000181599	0.000267272	0.000324926	0.000217455	0.000210285
Chloroflexia	0.000185953	0.000117668	0.000140773	7.30034e-05	0.000138544	7.28858e-05	0.000149003	9.63399e-05	0.000150708	7.8754e-05	0.000162307	0.000103669	0.000265628	6.06082e-05	0.000320312	9.00937e-05	0.000328195	0.00041455	5.4655e-05	0.000239215	8.84921e-05	9.50479e-05	0.000107104	0.000142799	0.000375636	0.000183979	0.000330746	5.38234e-05	0.000194965	0.000165435	3.15773e-05	3.4892e-05	5.29428e-05	0.00031714	0.000159334	0.000348409	0.000322911	0.000290074	0.00016841	6.87895e-05	0.000107126	0.000165686	0.000137916	0.000120549	0.000150272	0.00017131	0.000191722	0.000183226	0.0001388
Ardenticatenia	8.98296e-05	5.39766e-05	9.58579e-05	3.89223e-05	9.31143e-05	4.74666e-05	7.84684e-05	3.89497e-05	9.7789e-05	4.49033e-05	0.000109013	4.80194e-05	0.000178561	6.54354e-05	0.000133188	0.000116082	5.7118e-05	6.07399e-05	1.18419e-05	0.000171075	1.70951e-05	0.000117746	9.23948e-05	0.000124224	0.000197032	9.52303e-05	0.000151451	3.50542e-05	6.70386e-05	0.000115855	1.18415e-05	1.59157e-05	3.72254e-05	0.000173916	0.000121544	0.000137912	6.11574e-05	6.99947e-05	0.000104367	2.00845e-05	7.1029e-05	6.27396e-05	7.20226e-05	0.000158458	7.53808e-05	0.000122263	0.000118575	7.98678e-05	8.45906e-05
Thermomicrobia	8.40859e-05	5.12268e-05	6.43564e-05	3.18075e-05	6.2777e-05	3.60582e-05	5.66716e-05	3.06626e-05	7.33571e-05	2.46621e-05	6.66728e-05	3.86579e-05	0.000164542	3.86176e-05	0.000107872	7.10354e-05	7.02271e-05	0.000101739	1.66242e-05	0.000169625	4.42461e-05	5.39078e-05	9.14755e-05	7.08191e-05	0.000187109	7.82783e-05	0.00019152	2.59456e-05	6.27334e-05	0.000100172	3.34193e-05	2.02006e-05	4.5222e-05	8.18427e-05	0.000128693	0.000175241	6.93117e-05	4.57658e-05	0.000117017	2.76162e-05	7.91799e-05	5.25776e-05	5.59325e-05	5.00392e-05	7.73387e-05	0.000119419	3.69584e-05	7.11428e-05	3.45511e-05
Caldilineae	7.38732e-05	5.98996e-05	5.54843e-05	3.96747e-05	4.51658e-05	3.50788e-05	3.94494e-05	2.48318e-05	5.00461e-05	2.60303e-05	4.35289e-05	3.31687e-05	0.000132814	3.11086e-05	7.92526e-05	3.81166e-05	5.10317e-05	0.000123758	8.42597e-06	0.000197171	2.3799e-05	4.32681e-05	6.34353e-05	2.37999e-05	0.000129701	5.73376e-05	0.000225478	2.59456e-05	5.96582e-05	7.63934e-05	5.52603e-06	2.87706e-05	2.59199e-05	9.97458e-05	8.37527e-05	0.000232272	6.27883e-05	3.76894e-05	9.32977e-05	2.00845e-05	8.15087e-05	5.43449e-05	3.21803e-05	9.32549e-05	3.96483e-05	8.88538e-05	3.77284e-05	3.35579e-05	3.63382e-05
Ktedonobacteria	3.17025e-05	1.98672e-05	4.2907e-05	2.7486e-05	4.20774e-05	2.62082e-05	3.89344e-05	2.28998e-05	4.76533e-05	2.28405e-05	4.61024e-05	2.33933e-05	4.27957e-05	2.68178e-05	7.70511e-05	3.11863e-05	2.15363e-05	8.65544e-05	6.37641e-06	4.49434e-05	1.07263e-05	1.20583e-05	2.25241e-05	9.28776e-06	4.18161e-05	2.94167e-05	4.00699e-05	1.6285e-05	2.95216e-05	2.32722e-05	5.78918e-06	9.18211e-06	1.04783e-05	2.94122e-05	5.20901e-05	5.39204e-05	3.5879e-05	2.35559e-05	3.0045e-05	5.92493e-05	3.60967e-05	3.31371e-05	3.44789e-05	3.71503e-05	4.99275e-05	8.03238e-05	3.31086e-05	8.72505e-05	5.42095e-05
Mollicutes	0.00114402	0.000769453	0.00124612	0.000985638	0.00152654	0.000834594	0.00147844	0.00077571	0.00143603	0.000590719	0.00141215	0.000731226	0.00143144	0.00143958	0.00111394	0.00123186	0.000751898	0.000415309	0.000192659	0.00213844	0.000196761	0.000528438	0.00126273	0.000650723	0.00123818	0.000630714	0.00136781	0.000597853	0.00292264	0.000877765	0.000147624	0.000802516	0.000328687	0.000776227	0.00295075	0.00255707	0.00184858	0.000673699	0.00073294	0.000900791	0.00192826	0.00168469	0.00158756	0.00142309	0.00160404	0.00191853	0.000831564	0.00125976	0.00169062
Fimbriimonadia	3.24906e-05	2.03223e-05	3.03681e-05	2.21352e-05	2.21725e-05	1.36714e-05	2.20091e-05	1.06095e-05	2.24475e-05	1.24268e-05	2.06383e-05	1.48287e-05	8.48535e-05	2.35997e-05	2.97197e-05	2.4256e-05	2.8559e-05	7.89619e-05	6.37641e-06	4.71181e-05	2.41342e-05	1.70235e-05	2.48225e-05	9.28776e-06	6.52048e-05	4.18814e-05	5.09363e-05	1.6561e-05	1.96811e-05	4.40148e-05	9.73634e-06	1.10185e-05	1.296e-05	3.83638e-05	5.82183e-05	3.62926e-05	2.4463e-05	1.95178e-05	4.74395e-05	1.30549e-05	4.19188e-05	2.47424e-05	9.96058e-06	1.51634e-06	3.57324e-05	6.2553e-05	1.15495e-05	1.61078e-05	1.48927e-05
Chthonomonadetes	2.83886e-05	2.76202e-05	3.72138e-05	1.8767e-05	2.06191e-05	1.45136e-05	2.20545e-05	1.74185e-05	3.08993e-05	2.25989e-05	3.40924e-05	2.33273e-05	3.68928e-05	1.01908e-05	0.000128785	3.29188e-05	1.03e-05	3.26477e-05	2.73275e-06	2.31966e-05	3.01678e-06	9.22107e-06	2.89596e-05	7.25606e-05	2.69324e-05	3.29068e-05	8.08189e-05	5.52034e-06	1.9066e-05	1.8213e-05	2.63144e-06	5.20319e-06	8.82381e-06	3.45274e-05	4.28977e-05	6.22158e-05	1.95704e-05	3.23052e-05	3.4789e-05	4.0169e-06	2.09594e-05	8.83656e-06	1.37916e-05	2.04706e-05	1.90899e-05	2.55899e-05	3.38785e-05	3.89272e-05	9.53134e-06
Bacteroidia	0.357706	0.172871	0.429558	0.141453	0.356479	0.147823	0.35149	0.139447	0.420376	0.0920201	0.436196	0.148454	0.222608	0.299665	0.496971	0.414372	0.472263	0.43695	0.621658	0.191062	0.519211	0.388269	0.360819	0.169083	0.204912	0.297034	0.294675	0.67631	0.303736	0.413744	0.677709	0.587731	0.651668	0.502885	0.147975	0.198536	0.137426	0.177508	0.265315	0.187796	0.142431	0.270857	0.508049	0.538797	0.222032	0.249753	0.522391	0.352622	0.414726
Flavobacteriia	0.0152617	0.0115599	0.0224087	0.00783241	0.0173695	0.00551363	0.0163337	0.00749811	0.0230544	0.00647209	0.0226815	0.00749345	0.0138665	0.0137312	0.0582616	0.0320682	0.00815149	0.0257545	0.00651715	0.0120289	0.00643713	0.0250501	0.0142821	0.0094323	0.0153607	0.0173254	0.0184349	0.00469009	0.0181509	0.00957093	0.0046116	0.00583615	0.00598061	0.0399431	0.0126487	0.0188752	0.0125544	0.00877626	0.0106114	0.0136575	0.00553444	0.00970741	0.020587	0.0231773	0.0180371	0.0196189	0.0285227	0.0209495	0.017664
Cytophagia	0.00514437	0.00316515	0.0089038	0.00279034	0.00665299	0.0021663	0.00656737	0.00318712	0.009088	0.00233919	0.00895234	0.00310684	0.00770765	0.00381295	0.00925494	0.00829208	0.00281236	0.0132686	0.000787714	0.006092	0.00338248	0.00926575	0.00455907	0.00350497	0.00748083	0.00661078	0.00971864	0.00178114	0.00540368	0.00390719	0.00133651	0.00112817	0.00141898	0.0108557	0.00501086	0.00637194	0.0039263	0.00365857	0.0041984	0.00377087	0.0020319	0.00298013	0.00907868	0.0102088	0.00377149	0.00766417	0.0126544	0.00871834	0.00700613
Sphingobacteriia	0.00183134	0.00101006	0.00346606	0.00105072	0.00290386	0.00104267	0.00275164	0.00132197	0.00382641	0.00101954	0.00384764	0.00146228	0.00251166	0.00141544	0.00353334	0.00329015	0.000952747	0.00341434	0.000405358	0.00164986	0.00123755	0.0037168	0.00140017	0.00101004	0.00203623	0.00236779	0.00296517	0.00108861	0.00254193	0.00117575	0.000711542	0.000558884	0.000692945	0.00398472	0.00171693	0.00223251	0.00161292	0.00135884	0.00146825	0.00168007	0.000751044	0.00145847	0.00448916	0.00448988	0.00214786	0.00259524	0.00604963	0.00339942	0.00304586
Chitinophagia	0.00119655	0.000727771	0.00225783	0.000773901	0.00187315	0.000658043	0.00177951	0.000944953	0.00260696	0.000720817	0.00250221	0.000915053	0.00161	0.000917168	0.00260102	0.00236496	0.000636726	0.00205832	0.000260294	0.000996729	0.000702909	0.00238684	0.00082236	0.000691357	0.00135016	0.00178893	0.00191792	0.00041513	0.00151975	0.000735603	0.000382349	0.000316783	0.000405619	0.00291309	0.00124199	0.00136978	0.00101684	0.00093416	0.00109111	0.00123771	0.000420352	0.000790431	0.00245567	0.00319948	0.00110281	0.00197469	0.00354262	0.00243697	0.00249244
Saprospiria	0.000157715	8.44168e-05	0.00026615	8.17858e-05	0.00021696	8.57988e-05	0.000223738	0.000118808	0.000298519	9.79028e-05	0.000307933	0.00012517	0.000180775	0.000111562	0.000296096	0.000237362	9.03589e-05	0.000341662	3.7803e-05	0.000160201	0.000117654	0.000356784	0.000165483	0.000127126	0.000272159	0.000172013	0.000252644	6.70722e-05	0.000181435	0.000133056	0.000143151	4.71348e-05	7.16934e-05	0.00023274	0.000148099	0.000167983	0.000130469	0.000148739	0.000117808	9.99205e-05	3.14391e-05	9.10166e-05	0.000306479	0.000316915	0.000141951	0.000244526	0.000392683	0.000300679	0.000199562
Chlorobia	0.000742913	0.000384287	0.000995453	0.000283636	0.000749993	0.000277809	0.00079475	0.000314605	0.00100558	0.000253622	0.000932213	0.000309199	0.00126616	0.000461802	0.0012086	0.000966774	0.000518276	0.000864785	0.000144836	0.00118593	0.000449164	0.00097034	0.000693191	0.000505602	0.00137993	0.000750375	0.00143369	0.000257248	0.000819839	0.000800866	0.000193411	0.000215473	0.000229419	0.0013325	0.00101627	0.00121217	0.000611574	0.000522268	0.000745591	0.000478011	0.00056241	0.000490871	0.000691111	0.000788497	0.000505149	0.00107478	0.0014845	0.000873848	0.000729743
Ignavibacteria	6.66057e-05	3.42689e-05	7.04297e-05	2.96262e-05	8.0537e-05	3.25795e-05	7.21543e-05	3.4192e-05	8.02694e-05	3.36289e-05	8.19183e-05	3.94228e-05	0.000110678	6.16809e-05	9.13606e-05	0.000145536	5.85226e-05	9.18691e-05	2.6872e-05	8.69872e-05	4.08941e-05	2.4826e-05	3.35563e-05	2.72828e-05	6.09523e-05	5.53433e-05	0.00011206	2.56696e-05	8.97948e-05	7.94289e-05	9.21005e-06	3.9177e-05	1.54417e-05	7.41699e-05	0.000114394	0.000121321	8.07278e-05	4.37467e-05	6.87873e-05	6.02535e-05	6.98646e-05	7.77618e-05	7.89184e-05	0.00014102	6.36331e-05	0.000110889	3.92683e-05	4.02695e-05	0.000103653
Gemmatimonadetes	0.000194697	0.000118455	0.000229182	7.08756e-05	0.00015466	8.24058e-05	0.000163	9.14074e-05	0.000213581	6.70826e-05	0.000206253	7.72972e-05	0.000371142	0.000110489	0.000233355	0.000263351	0.000206468	0.000355329	3.57534e-05	0.0003378	8.1453e-05	0.000190096	0.000146637	6.90777e-05	0.000426666	0.000210404	0.000411565	6.62441e-05	0.000172209	0.000247899	4.34188e-05	3.70345e-05	0.000105334	0.000337601	0.000278835	0.000324559	0.000148409	0.000127875	0.000203199	5.72409e-05	0.000154867	8.65983e-05	0.00020151	0.000157699	0.000241806	0.000290729	0.00023022	0.000192622	9.76962e-05
Fibrobacteria	0.000170967	0.000109478	0.000267876	9.44848e-05	0.000222212	8.66272e-05	0.000213604	9.94576e-05	0.000290415	8.81967e-05	0.000274847	9.88227e-05	0.000329822	0.000128189	0.000306003	0.000323991	0.000107213	0.000366717	4.21299e-05	0.000239215	5.12852e-05	0.000200736	0.000106645	6.96582e-05	0.000224673	0.000258269	0.000270981	3.47782e-05	0.000249088	0.000132044	3.39456e-05	3.12192e-05	3.66739e-05	0.000319698	0.000252279	0.000299673	0.00016961	0.000123164	0.000213478	3.1131e-05	8.96596e-05	8.70402e-05	0.000307246	0.000354065	0.000121392	0.000341909	0.000360345	0.000239603	0.000193605
Gammaproteobacteria	0.0902474	0.0660388	0.164824	0.152996	0.0826519	0.10731	0.0892096	0.125976	0.0872036	0.0703324	0.0695962	0.0611307	0.0897905	0.0377407	0.0689288	0.0682026	0.0695744	0.21642	0.0127467	0.0920723	0.207298	0.0486688	0.0550563	0.15962	0.206781	0.133203	0.124979	0.0366719	0.117002	0.0706811	0.0893701	0.0705593	0.0169629	0.0952304	0.0717822	0.0964345	0.0399643	0.280219	0.0468259	0.019379	0.0304971	0.0347604	0.0389895	0.0372679	0.0554945	0.046457	0.0618176	0.0651896	0.0451458
Alphaproteobacteria	0.016415	0.00865848	0.0163557	0.00562146	0.0143423	0.00526404	0.0143406	0.00584613	0.0156954	0.00404734	0.0159745	0.0059101	0.0323535	0.0108558	0.0185363	0.0162584	0.0147341	0.0205415	0.00299395	0.030987	0.00831558	0.0134039	0.0170347	0.0097684	0.0333898	0.0161737	0.0295919	0.00645715	0.0159681	0.0216699	0.00431872	0.00421367	0.00703561	0.0200694	0.025516	0.0272277	0.0161969	0.0117127	0.0230516	0.00736298	0.0141161	0.0125943	0.0125534	0.013387	0.0229853	0.0237417	0.0139302	0.0135332	0.0114251
Betaproteobacteria	0.0128389	0.00631774	0.0136981	0.00476718	0.0121348	0.00409222	0.0124227	0.00610529	0.0134542	0.00337831	0.0139394	0.00452265	0.0225673	0.00861548	0.0138901	0.0135383	0.01141	0.0202644	0.00267809	0.0251669	0.0067254	0.0114668	0.0146747	0.00743485	0.0237941	0.0125275	0.020983	0.0048717	0.0122797	0.017917	0.00441819	0.00371569	0.005484	0.015123	0.0192325	0.0189178	0.0125772	0.00867867	0.0181543	0.00685334	0.0101292	0.0110784	0.0121887	0.0124924	0.0198942	0.0186899	0.0143861	0.0122715	0.0101247
Deltaproteobacteria	0.00904877	0.00678509	0.00840664	0.00629114	0.00478329	0.00214762	0.00462263	0.00236113	0.00544462	0.00287642	0.00468362	0.00194565	0.0157909	0.00321813	0.00665611	0.0155498	0.00546882	0.0071134	0.000962155	0.0214155	0.00280292	0.00685125	0.0146503	0.00345737	0.0170914	0.018889	0.0232609	0.0040166	0.00479972	0.00871846	0.00137861	0.00122887	0.0024111	0.00682108	0.0221628	0.0156224	0.00667757	0.00814429	0.010526	0.00242119	0.00905562	0.00430076	0.0038172	0.00436024	0.00638877	0.00759593	0.00428795	0.00438199	0.0031924
Epsilonproteobacteria	0.0029132	0.00221045	0.00616528	0.00858343	0.00401064	0.0044632	0.00361574	0.00399486	0.00607214	0.0053637	0.00526235	0.00516822	0.00233089	0.00381671	0.0055741	0.00642784	0.00127486	0.00197708	0.00192727	0.00302063	0.000641568	0.00260602	0.00597257	0.00115458	0.00308022	0.00596561	0.00220384	0.000649745	0.0103775	0.00121268	0.000334193	0.0010082	0.000559209	0.00232612	0.00341445	0.00302784	0.0025784	0.00159844	0.00259099	0.0022821	0.00212388	0.00533861	0.00840137	0.020529	0.00267455	0.0034852	0.00286659	0.0020477	0.00263244
Oligoflexia	0.00020779	0.000102443	0.000304216	0.00010796	0.000234305	7.40331e-05	0.000244457	9.23757e-05	0.000326472	9.05774e-05	0.000328961	0.000123395	0.000341628	0.00021776	0.000328018	0.000277211	0.000117513	0.000179183	3.66644e-05	0.00030808	9.11737e-05	0.000293656	0.000172838	0.000173565	0.000233178	0.000190461	0.000370816	5.21673e-05	0.000319202	0.00014621	7.36804e-05	6.73355e-05	6.31454e-05	0.000398983	0.000309476	0.000340113	0.000218536	0.000170276	0.00020478	0.000190301	0.000185141	0.000162593	0.000249781	0.000533752	0.000180131	0.000206141	0.000522038	0.000290611	0.000275813
Acidithiobacillia	9.0597e-05	5.03986e-05	7.89805e-05	3.86609e-05	7.13813e-05	4.18558e-05	6.89487e-05	2.67615e-05	8.41595e-05	3.29323e-05	6.87549e-05	2.75797e-05	0.000135028	6.97263e-05	0.000154102	0.000157664	7.63134e-05	7.97211e-05	1.11587e-05	0.000177599	4.96092e-05	6.24195e-05	8.77981e-05	3.19267e-05	0.000180731	0.000114675	0.000164354	4.30587e-05	6.15033e-05	0.000126985	4.71028e-05	1.34671e-05	4.02586e-05	8.56791e-05	0.000146057	0.000127542	8.64358e-05	5.1823e-05	0.000139156	2.10887e-05	0.000102468	7.24598e-05	8.8879e-05	2.57778e-05	6.7549e-05	9.45404e-05	7.39168e-05	6.7787e-05	9.47177e-05
Zetaproteobacteria	5.71588e-05	3.40121e-05	6.26983e-05	2.56209e-05	6.61531e-05	5.65883e-05	5.84017e-05	2.81888e-05	6.86751e-05	2.93058e-05	6.01828e-05	2.8155e-05	0.000101824	6.16809e-05	5.17343e-05	9.18263e-05	5.00953e-05	2.50552e-05	8.6537e-06	9.06117e-05	3.88829e-05	2.4826e-05	4.41289e-05	4.99217e-05	9.00109e-05	5.98306e-05	0.000153488	1.76651e-05	6.15033e-05	7.08283e-05	6.84175e-06	1.13246e-05	2.31625e-05	4.98729e-05	0.000107244	0.000102656	5.13722e-05	3.43243e-05	7.98565e-05	4.61944e-05	6.87002e-05	4.06482e-05	3.60113e-05	3.5634e-05	6.21647e-05	0.000106625	4.08082e-05	3.28867e-05	5.24224e-05
Hydrogenophilalia	1.66661e-05	1.21785e-05	1.66618e-05	8.87298e-06	1.06622e-05	1.16406e-05	1.0781e-05	9.96915e-06	1.21864e-05	9.98693e-06	1.08712e-05	1.13458e-05	4.20578e-05	8.04534e-06	2.09139e-05	1.90583e-05	1.12363e-05	1.44257e-05	2.73275e-06	3.76945e-05	4.02237e-06	7.80244e-06	2.98789e-05	3.48291e-06	3.75636e-05	7.47882e-06	1.56205e-05	8.28052e-06	1.16856e-05	2.78254e-05	1.55255e-05	1.53035e-06	5.79062e-06	1.79031e-05	4.80046e-05	2.38494e-05	9.78518e-06	1.34605e-05	1.58132e-05	6.02535e-06	1.74662e-05	1.50222e-05	2.2986e-06	8.33987e-06	9.30023e-06	2.13249e-05	6.9297e-06	3.35579e-06	2.97854e-06
Verrucomicrobiae	0.00840635	0.019949	0.00144071	0.00176699	0.00270929	0.00817323	0.011861	0.039954	0.00139064	0.00278774	0.00256701	0.00657502	0.0156448	0.000419967	0.00435669	0.000599469	0.000647026	0.000779749	0.000198807	0.00107574	0.00525824	0.000615684	0.000726288	0.00171707	0.000941925	0.0188257	0.000870671	0.000392497	0.000838905	0.000696141	0.000197358	0.000183948	0.103978	0.000915615	0.0259092	0.00164665	0.00237209	0.00792555	0.0286274	0.000253065	0.0251187	0.000457734	0.000512587	0.000607294	0.0358406	0.000583591	0.000830024	0.000574511	0.00258538
Opitutae	0.000394829	0.00021953	0.000451914	0.000145113	0.000345405	0.000108107	0.000354912	0.000155193	0.000433082	0.000136143	0.000429172	0.000153016	0.000647838	0.000271396	0.000517343	0.000440073	0.000331472	0.000547419	4.69122e-05	0.000672701	0.000256761	0.000490135	0.000409571	0.000229872	0.000949013	0.000409839	0.000776269	0.000175271	0.000346264	0.000614689	9.18374e-05	7.95783e-05	0.000144766	0.000524305	0.000472896	0.000647044	0.000337589	0.000271229	0.000490999	0.000158166	0.000264321	0.000229309	0.000403787	0.000369987	0.000335298	0.000773383	0.00045967	0.000406722	0.000284153
Spartobacteria	2.65378e-05	2.26021e-05	3.51032e-05	1.904e-05	2.05495e-05	1.93088e-05	1.79486e-05	1.42127e-05	3.13268e-05	1.81486e-05	2.18043e-05	1.42946e-05	5.75528e-05	8.04534e-06	2.75183e-05	3.11863e-05	2.24727e-05	1.06295e-05	4.55458e-07	7.10396e-05	2.34638e-06	2.12794e-05	3.21773e-05	5.22436e-06	8.07972e-05	1.89463e-05	8.48938e-05	6.3484e-06	2.09111e-05	2.68136e-05	7.36804e-06	2.44856e-06	7.72083e-06	4.73153e-05	3.16626e-05	3.31818e-05	2.03858e-05	1.34605e-05	3.79516e-05	1.25528e-05	3.84255e-05	1.50222e-05	1.07268e-05	2.27451e-06	1.41951e-05	5.33123e-05	3.61884e-05	3.95983e-05	1.0127e-05
Methylacidiphilae	1.78529e-05	1.08904e-05	2.45124e-05	2.98608e-05	2.06319e-05	1.28446e-05	1.76004e-05	1.02039e-05	2.22704e-05	1.14679e-05	2.37967e-05	2.00588e-05	3.39414e-05	1.39453e-05	2.75183e-05	1.90583e-05	1.40454e-05	4.55549e-06	2.73275e-06	3.26202e-05	2.17878e-05	7.80244e-06	2.66612e-05	1.04487e-05	3.89811e-05	1.94449e-05	1.83371e-05	9.10857e-06	2.58314e-05	1.92248e-05	2.63144e-07	1.83642e-06	2.20595e-06	1.91819e-05	2.65557e-05	3.42187e-05	1.87549e-05	4.71118e-06	1.50225e-05	1.80761e-05	1.51373e-05	3.35789e-05	1.22592e-05	7.05098e-05	1.56635e-05	3.05657e-05	6.15974e-06	2.01347e-05	3.09768e-05
Planctomycetia	0.000513005	0.00031312	0.00061872	0.000206901	0.000486038	0.000207351	0.00046285	0.000197669	0.000564863	0.000133962	0.000572812	0.000189201	0.00104038	0.000333613	0.000499731	0.000524969	0.000441026	0.000746342	8.42597e-05	0.00107864	0.000332516	0.000595823	0.000419684	0.000217682	0.00121196	0.00048363	0.0011335	0.000176375	0.000401002	0.000595464	0.000156045	9.51878e-05	0.000165171	0.000771112	0.000625081	0.000892797	0.000443595	0.000338532	0.000642014	0.00024704	0.000391242	0.000305745	0.000530975	0.000577726	0.000503191	0.000673156	0.000734548	0.000526859	0.000442612
Phycisphaerae	0.000115757	5.88785e-05	0.000131055	6.95421e-05	9.51904e-05	4.94934e-05	9.88245e-05	5.26974e-05	0.000104431	3.92528e-05	0.000103173	6.00181e-05	0.000238328	0.000101908	0.000172815	0.000117815	9.87861e-05	0.000184498	2.16343e-05	0.000159477	5.49724e-05	7.80244e-05	0.000105266	0.000121321	0.000218294	0.000111185	0.000176579	4.00225e-05	9.59451e-05	0.000163917	2.23673e-05	3.64224e-05	3.69497e-05	0.000139388	0.000150142	0.000200128	0.000124761	8.07631e-05	0.000161294	5.02113e-05	0.000117605	9.19003e-05	5.44001e-05	3.71503e-05	9.00654e-05	0.000243104	0.000157073	9.46333e-05	6.79108e-05
Candidatus Brocadiae	3.02286e-05	1.78892e-05	3.19262e-05	1.97469e-05	2.46479e-05	1.69032e-05	2.72331e-05	1.76189e-05	3.8324e-05	2.42309e-05	4.13414e-05	3.39337e-05	3.17278e-05	3.1645e-05	7.81518e-05	4.67794e-05	1.68545e-05	7.28879e-05	1.20696e-05	3.04455e-05	3.68717e-06	2.76632e-05	7.81449e-06	1.21902e-05	5.38648e-05	3.53997e-05	3.12409e-05	1.93212e-05	4.42824e-05	2.68136e-05	1.55255e-05	3.67284e-05	5.51488e-06	2.4297e-05	3.77908e-05	2.79971e-05	2.77247e-05	1.95178e-05	4.50675e-05	8.03381e-06	3.95899e-05	3.62299e-05	0.000175459	7.35425e-05	1.41951e-05	2.9144e-05	6.00574e-05	1.00674e-05	3.75296e-05
Lentisphaeria	0.00046534	0.00108029	0.000312028	0.000300233	0.00013305	8.98863e-05	0.000158261	0.000229918	0.000167553	0.000100071	0.000152856	8.84973e-05	0.000711294	8.84987e-05	0.000322514	0.000100489	0.000308531	0.00024296	2.20897e-05	0.00108372	0.000303354	0.000143991	0.000193064	0.000125965	0.000686067	0.000284195	0.000795964	0.000543478	9.65602e-05	0.00602243	2.99985e-05	5.90716e-05	7.80355e-05	0.00014834	0.000273728	0.000386775	0.000119868	9.42236e-05	0.000368447	5.3224e-05	0.000164182	0.000109132	7.12565e-05	0.000163765	0.000129224	0.000290019	9.93257e-05	0.00011611	0.000106036
Chlamydiia	0.000117558	5.77908e-05	0.000152175	6.44153e-05	0.000151519	5.78098e-05	0.000133937	4.62949e-05	0.000166743	5.10376e-05	0.000157058	6.39689e-05	0.000161591	0.00012658	0.000173915	0.000190583	7.39725e-05	4.47957e-05	8.42597e-05	0.000160201	4.52516e-05	0.000101432	8.87174e-05	8.53313e-05	0.000154507	9.57289e-05	0.000171825	7.42486e-05	0.000265079	0.000115855	1.52624e-05	4.16256e-05	3.72254e-05	0.00013811	0.00020836	0.000194943	0.00011416	9.55697e-05	0.000116227	7.73254e-05	0.000126921	0.000147129	0.000202276	0.000175137	0.000106218	0.000169178	0.000157073	0.000132889	0.000166203
Kiritimatiellae	5.35176e-05	3.398e-05	6.57334e-05	3.80634e-05	4.62422e-05	4.61693e-05	4.79042e-05	3.80231e-05	5.18053e-05	3.4349e-05	4.94952e-05	3.19288e-05	7.96885e-05	1.6627e-05	4.62307e-05	5.02446e-05	3.8859e-05	7.28879e-05	9.56462e-06	8.33628e-05	2.0447e-05	2.90818e-05	8.0903e-05	1.45121e-05	0.000144584	6.83066e-05	9.0327e-05	2.59456e-05	3.87471e-05	8.85354e-05	1.28941e-05	9.79425e-06	2.53684e-05	6.1382e-05	0.000105202	7.98436e-05	4.24025e-05	2.75941e-05	9.2507e-05	2.10887e-05	4.77408e-05	8.08546e-05	1.22592e-05	1.28889e-05	5.53119e-05	7.25047e-05	6.23673e-05	4.36253e-05	2.20412e-05
Spirochaetia	0.00553492	0.0162618	0.00382348	0.00573079	0.0113535	0.0403807	0.0071379	0.022943	0.0158986	0.0474357	0.00344584	0.00277699	0.00282968	0.00146479	0.00186684	0.00196127	0.00104826	0.00953389	0.000359356	0.00234865	0.000622462	0.00159312	0.00142637	0.00139432	0.0259912	0.00140851	0.0879697	0.000629043	0.00226763	0.00152281	0.00031551	0.000740078	0.000646344	0.00171742	0.00312949	0.00320411	0.00195541	0.00107415	0.00225179	0.00119553	0.00175244	0.0018274	0.00188715	0.0017491	0.00193787	0.00309495	0.00776897	0.00208529	0.00158161
Fusobacteriia	0.000962759	0.000542045	0.00107854	0.00087649	0.00120521	0.000359519	0.0030122	0.0093975	0.00117934	0.00026028	0.00124575	0.000439869	0.00110383	0.00161336	0.00101597	0.00121107	0.000672307	0.000387976	0.000226363	0.00122579	0.000253744	0.000675975	0.000888094	0.000787137	0.000702369	0.000798239	0.000940623	0.000418442	0.00201054	0.000526153	0.000160781	0.000787825	0.000290358	0.000767275	0.00211935	0.00177315	0.00167082	0.000868876	0.000821494	0.000838529	0.00165928	0.00166702	0.00176149	0.0014155	0.00126336	0.00152118	0.00104793	0.00131144	0.00156135
Acidobacteriia	0.000409508	0.000211529	0.000536191	0.000158446	0.00042703	0.000150284	0.000419937	0.000183573	0.00053394	0.000146642	0.000519679	0.000176029	0.000663333	0.000317523	0.000653834	0.00049898	0.000288399	0.000761527	5.1239e-05	0.000671251	0.000206817	0.000529147	0.000421523	0.000201428	0.000703077	0.000486123	0.00071922	0.000170027	0.000442824	0.000426488	0.000127625	8.723e-05	0.000148074	0.000664972	0.000546435	0.000626306	0.000328619	0.000259115	0.00046807	0.000224444	0.000313226	0.000278352	0.00056239	0.000552706	0.000330403	0.000499003	0.000823865	0.000497328	0.000423549
Solibacteres	7.21701e-05	4.3848e-05	5.58652e-05	2.6238e-05	4.50668e-05	2.81023e-05	5.28909e-05	2.99534e-05	5.33911e-05	3.12244e-05	4.90769e-05	3.52365e-05	0.000122484	3.48631e-05	7.15475e-05	0.000109152	5.57135e-05	0.000132869	8.19824e-06	0.000113808	4.99444e-05	2.2698e-05	7.95239e-05	5.8629e-05	0.000143876	7.67826e-05	0.000151451	2.45655e-05	6.70386e-05	9.81478e-05	1.52624e-05	8.56997e-06	2.84016e-05	0.000120206	0.000120522	0.000111988	4.40333e-05	4.17276e-05	0.000111483	1.65697e-05	8.61663e-05	3.88809e-05	2.83493e-05	1.59216e-05	6.11857e-05	9.73837e-05	1.61693e-05	2.01347e-05	3.87211e-05
Acidobacteria subdivision 6	6.59837e-05	3.59201e-05	6.13402e-05	2.94192e-05	5.19693e-05	2.67838e-05	5.54978e-05	4.0708e-05	5.85341e-05	2.52406e-05	6.86939e-05	3.32578e-05	0.000118057	3.32541e-05	9.7965e-05	6.23725e-05	5.38408e-05	0.00014122	8.6537e-06	0.000127581	4.05589e-05	8.58269e-05	4.41289e-05	3.88925e-05	0.000126157	6.68108e-05	0.00011206	2.40135e-05	4.05922e-05	8.09467e-05	3.49982e-05	1.10185e-05	2.12323e-05	6.7776e-05	7.76244e-05	0.000107841	5.87111e-05	6.05723e-05	8.30191e-05	6.2262e-05	4.42476e-05	4.72756e-05	0.000101138	8.56732e-05	5.97172e-05	0.000105914	7.93066e-05	3.42291e-05	2.08498e-05
Blastocatellia	3.20084e-05	1.81836e-05	3.25264e-05	2.29601e-05	3.02171e-05	2.2996e-05	2.47483e-05	1.68893e-05	3.08387e-05	1.76982e-05	3.14661e-05	2.4698e-05	6.05042e-05	1.87725e-05	4.29285e-05	2.25234e-05	2.76227e-05	2.20182e-05	9.33689e-06	6.74151e-05	1.97766e-05	1.48956e-05	3.49354e-05	1.33512e-05	6.1661e-05	3.09125e-05	6.24818e-05	1.40769e-05	2.70615e-05	4.90739e-05	4.47345e-06	9.79425e-06	2.3714e-05	4.85941e-05	3.98336e-05	4.56249e-05	2.93555e-05	1.54796e-05	4.66488e-05	9.03803e-06	5.1234e-05	3.71136e-05	1.37916e-05	6.82353e-06	3.2306e-05	3.26982e-05	8.00766e-05	2.81886e-05	2.20412e-05
Synergistia	0.000435097	0.000291622	0.000351457	0.000232718	0.000245736	0.000143872	0.000261633	0.000156509	0.000274034	0.000135135	0.000265171	0.000196508	0.000933389	0.000264423	0.000344528	0.000434875	0.000465371	0.000260422	7.51506e-05	0.00088727	0.000140112	0.00016527	0.000483579	0.000133512	0.000991538	0.000380921	0.000922965	0.000193212	0.000297676	0.000620254	0.000100784	0.000110491	0.00019826	0.00038108	0.000881446	0.000862726	0.000458273	0.000252385	0.000751916	0.000132056	0.000547273	0.00038174	0.0001632	0.000156183	0.000362709	0.000686662	0.000125505	0.000190609	0.000190627
Thermotogae	0.00039447	0.000194119	0.0004836	0.000191551	0.000427643	0.000140458	0.000461176	0.000149734	0.00051831	0.000106589	0.000522057	0.000178745	0.000557082	0.000386176	0.000477717	0.000466062	0.00027529	0.000305977	7.62892e-05	0.000670526	0.000111621	0.000336214	0.000313499	0.000244384	0.000490453	0.000285691	0.000578636	0.000182999	0.000760796	0.000293938	9.23637e-05	0.00021578	0.000141181	0.000496171	0.000727219	0.000769402	0.000525138	0.000286709	0.000463326	0.000370559	0.000416859	0.000516055	0.00046968	0.000614118	0.000377393	0.000675999	0.000545907	0.000522832	0.000635621
Deferribacteres	0.000266048	0.000161717	0.00037315	0.000119808	0.000373425	0.000173586	0.000367746	0.000169047	0.000440915	0.000145896	0.00048404	0.000243766	0.00032023	0.000230633	0.000489825	0.000329188	0.000133431	0.000600566	3.5298e-05	0.000329827	4.35757e-05	0.0004341	0.000152153	0.00013177	0.000252314	0.000392389	0.000541962	3.39501e-05	0.000348109	0.000152787	5.42077e-05	7.55993e-05	5.32186e-05	0.000420723	0.000347267	0.000490468	0.000393854	0.000226137	0.000274358	0.000302774	0.000161853	0.000228867	0.000986097	0.000508732	0.000203137	0.000304235	0.000975548	0.000589948	0.000431889
Aquificae	0.000196086	9.41568e-05	0.000247465	9.81578e-05	0.000230008	7.21906e-05	0.000228542	8.21891e-05	0.000276818	6.47127e-05	0.000270012	9.85419e-05	0.000290715	0.000194161	0.000247664	0.00025642	0.000114704	0.000193608	2.32284e-05	0.000279809	5.16204e-05	0.000209247	0.000134685	0.000128868	0.000201993	0.000261759	0.000272339	8.83255e-05	0.000331503	0.000126985	5.94706e-05	0.000133753	3.3365e-05	0.000365735	0.000303348	0.000374332	0.000227505	0.000172295	0.000193711	0.000186786	0.000232882	0.000191753	0.000400722	0.000336628	0.000191389	0.000252345	0.000404233	0.000212086	0.000296663
Nitrospira	0.000158242	7.63504e-05	0.000211137	7.02175e-05	0.000156946	4.49915e-05	0.000159415	5.90553e-05	0.000205797	5.67445e-05	0.000216697	8.26986e-05	0.000232425	0.000142671	0.000220146	0.000220036	0.0001133	9.26284e-05	1.95847e-05	0.000321853	7.91066e-05	0.000183003	0.000176516	7.89459e-05	0.000212624	0.000153565	0.000222082	4.71989e-05	0.000215877	0.000160376	2.63144e-05	7.03962e-05	8.79623e-05	0.000259595	0.000264536	0.000218792	0.000182657	0.000163545	0.00021585	7.07979e-05	0.000145551	0.000149338	0.000272	0.000324497	0.000158104	0.000199743	0.000358035	0.000114097	0.000228752
Elusimicrobia	4.0896e-05	7.12501e-05	3.83657e-05	4.28895e-05	3.88317e-05	0.000103588	2.77321e-05	5.35538e-05	5.59714e-05	0.000120806	2.5744e-05	2.78904e-05	6.86207e-05	1.76997e-05	1.76117e-05	1.38606e-05	5.14999e-06	6.07399e-05	1.82183e-06	0.000335626	1.67599e-06	8.51176e-06	9.19352e-06	6.38533e-06	5.10298e-05	2.09407e-05	3.53158e-05	4.14026e-06	8.97948e-05	0.00019326	1.31572e-06	3.67284e-06	2.75744e-06	1.15091e-05	0.000152185	3.11079e-05	6.52346e-06	7.40328e-06	1.97665e-05	1.55655e-05	1.51373e-05	1.85568e-05	1.76226e-05	2.50196e-05	8.81074e-06	7.81913e-05	3.00287e-05	8.72505e-06	1.07228e-05
Endomicrobia	4.63249e-05	2.67233e-05	4.76956e-05	2.41459e-05	4.5084e-05	2.13591e-05	4.4115e-05	2.79923e-05	4.51515e-05	1.71909e-05	4.43593e-05	2.11248e-05	8.63292e-05	5.52446e-05	8.25548e-05	3.29188e-05	3.08999e-05	4.85919e-05	1.00201e-05	0.00010076	1.20671e-05	4.68147e-05	2.52822e-05	3.8312e-05	4.96123e-05	3.63969e-05	3.87116e-05	2.04253e-05	7.31889e-05	3.74378e-05	9.73634e-06	2.93827e-05	1.04783e-05	7.28911e-05	5.00473e-05	0.000121321	5.21876e-05	3.36513e-05	4.58582e-05	4.66965e-05	3.49323e-05	5.69958e-05	4.44395e-05	3.5634e-05	3.13271e-05	5.54447e-05	4.08082e-05	4.29541e-05	6.73151e-05
Candidatus Babeliae	6.44208e-06	4.35052e-06	6.35123e-06	6.04291e-06	8.22145e-06	6.16077e-06	7.73319e-06	6.61616e-06	6.9594e-06	6.17538e-06	8.85038e-06	8.99567e-06	3.68928e-06	9.11805e-06	0	1.03954e-05	5.61817e-06	5.31474e-06	3.41593e-06	1.01485e-05	1.67599e-06	7.09313e-07	5.51611e-06	1.74145e-06	1.20487e-05	6.48164e-06	1.15456e-05	5.52034e-06	9.84053e-06	3.0355e-06	5.26289e-06	7.34569e-06	8.27232e-07	2.55758e-06	1.53206e-05	1.4517e-05	7.33889e-06	2.6921e-06	6.32527e-06	2.00845e-06	1.39729e-05	9.27839e-06	9.19438e-06	8.33987e-06	1.86005e-05	2.13249e-05	3.07987e-06	1.34232e-06	3.57425e-06
Calditrichae	4.95472e-05	3.22968e-05	6.88163e-05	3.13636e-05	4.60756e-05	2.009e-05	4.87401e-05	2.65885e-05	6.27326e-05	2.09596e-05	5.46113e-05	2.39606e-05	0.000105513	3.1645e-05	6.27416e-05	6.75703e-05	2.99636e-05	3.3407e-05	5.4655e-06	0.000113808	2.58102e-05	6.10009e-05	4.55079e-05	5.57265e-05	7.37097e-05	4.93602e-05	0.000104589	7.45247e-06	4.18222e-05	5.10976e-05	2.89459e-06	1.25489e-05	2.45412e-05	0.000117649	5.20901e-05	8.81391e-05	4.40333e-05	5.58611e-05	6.32527e-05	1.15486e-05	2.91103e-05	1.85568e-05	1.99212e-05	2.35033e-05	4.79696e-05	6.18422e-05	7.0837e-05	4.96657e-05	4.7061e-05
Chrysiogenetes	3.52829e-05	2.27312e-05	3.9248e-05	2.4989e-05	2.62634e-05	1.56044e-05	3.32768e-05	2.2649e-05	3.42726e-05	2.29849e-05	3.05012e-05	1.93223e-05	7.37857e-05	3.21813e-05	1.98131e-05	6.23725e-05	2.71545e-05	2.96107e-05	1.22974e-05	6.814e-05	5.02796e-05	1.27676e-05	2.80402e-05	1.56731e-05	9.70984e-05	3.09125e-05	5.56903e-05	1.84932e-05	3.07517e-05	5.05917e-05	8.68376e-06	1.65278e-05	1.62689e-05	2.17395e-05	7.04748e-05	5.9105e-05	3.26173e-05	3.63434e-05	3.87423e-05	8.03381e-06	1.39729e-05	2.03241e-05	1.07268e-05	2.27451e-05	3.18166e-05	3.48307e-05	4.85079e-05	2.5504e-05	1.0127e-05
Thermodesulfobacteria	6.16269e-05	3.62996e-05	8.08993e-05	3.29674e-05	7.9e-05	2.3876e-05	8.27314e-05	3.36858e-05	0.00010419	3.02038e-05	0.000108815	4.62706e-05	6.27178e-05	6.06082e-05	9.35621e-05	7.10354e-05	2.76227e-05	2.80922e-05	5.01004e-06	9.42362e-05	8.71513e-06	0.000102141	4.09112e-05	2.72828e-05	5.8826e-05	5.58419e-05	6.38401e-05	1.51809e-05	0.000129157	3.89556e-05	2.15778e-05	4.68287e-05	2.17838e-05	0.000102303	6.43466e-05	0.000157613	8.07278e-05	7.47059e-05	3.71609e-05	8.48571e-05	8.96596e-05	8.35055e-05	0.000194614	0.000137987	5.82488e-05	0.000109468	0.000147064	7.18139e-05	0.000116163
Dictyoglomia	3.80453e-05	2.43841e-05	4.86482e-05	3.48413e-05	5.52205e-05	2.4378e-05	5.12585e-05	2.42366e-05	5.15145e-05	1.61394e-05	5.42944e-05	2.71628e-05	4.57471e-05	4.0763e-05	2.31153e-05	5.37097e-05	3.41772e-05	1.06295e-05	8.6537e-06	6.95898e-05	4.69276e-06	2.62446e-05	3.30967e-05	2.49608e-05	2.62237e-05	2.89181e-05	2.78452e-05	1.10407e-05	9.71752e-05	1.8213e-05	2.89459e-06	2.90767e-05	1.48902e-05	4.98729e-05	9.70306e-05	6.94743e-05	4.81105e-05	5.65342e-05	4.03236e-05	3.61521e-05	6.40426e-05	4.81593e-05	4.29071e-05	8.64314e-05	3.57324e-05	6.75289e-05	5.69776e-05	4.09406e-05	6.55279e-05
Caldisericia	1.21273e-05	1.23742e-05	1.34855e-05	9.02401e-06	1.34588e-05	1.03791e-05	1.32122e-05	8.40452e-06	1.36589e-05	8.11407e-06	1.14883e-05	9.10451e-06	2.87764e-05	1.71634e-05	6.60438e-06	6.41051e-05	4.21363e-06	1.5185e-06	3.18821e-06	1.23232e-05	8.04474e-06	9.22107e-06	8.73384e-06	4.06339e-06	1.06312e-05	4.48729e-06	1.3583e-05	3.03619e-06	1.35307e-05	9.1065e-06	1.31572e-06	3.36677e-06	4.13616e-06	5.11517e-06	2.04275e-05	1.34801e-05	2.28321e-05	4.71118e-06	3.95329e-06	1.45613e-05	2.32882e-05	2.43006e-05	1.45578e-05	1.21307e-05	1.6153e-05	9.24079e-06	4.6198e-06	1.54366e-05	1.78713e-05
Coprothermobacteria	9.29108e-06	1.03557e-05	1.30343e-05	8.92059e-06	1.08285e-05	8.18503e-06	1.07608e-05	8.62471e-06	1.72299e-05	1.23951e-05	1.53709e-05	1.30286e-05	1.033e-05	6.43627e-06	2.09139e-05	6.93028e-06	7.49089e-06	8.35174e-06	9.10916e-07	5.65417e-05	1.67599e-06	7.09313e-06	1.79274e-05	5.80485e-07	1.20487e-05	1.94449e-05	8.1498e-06	3.31221e-06	6.76536e-06	8.09467e-06	2.3683e-06	1.83642e-06	2.20595e-06	1.40667e-05	3.06412e-06	1.03693e-05	8.15432e-06	1.00954e-05	6.32527e-06	3.51479e-06	9.31528e-06	4.41828e-06	1.60902e-05	3.33595e-05	2.93691e-06	2.98549e-05	1.92492e-05	1.54366e-05	1.19142e-05
[truncated: 143 more columns]

## Sheet: Bacteria_Class_PostFiltering
	Avg_Kinshasa	SD_Kinshasa	Avg_Masimanimba	SD_Masimanimba	Avg_Unaffected_Low_Prevalence_Zone	SD_Unaffected_Low_Prevalence_Zone	Avg_Konzo_Low_Prevalence_Zone	SD_Konzo_Low_Prevalence_Zone	Avg_Unaffected_High_Prevalence_Zone	SD_Unaffected_High_Prevalence_Zone	Avg_Konzo_High_Prevalence_Zone	SD_Konzo_High_Prevalence_Zone	Konzo1	Konzo10	Konzo11	Konzo12	Konzo13	Konzo14	Konzo15	Konzo16	Konzo17	Konzo18	Konzo19	Konzo2	Konzo20	Konzo21	Konzo22	Konzo23	Konzo24	Konzo25	Konzo26	Konzo27	Konzo28	Konzo29	Konzo3	Konzo30	Konzo4	Konzo5	Konzo6	Konzo7	Konzo8	Konzo9	L256	L257	L258	L259	L260	L261	L262
Clostridia	0.332641	0.134589	0.220503	0.0784514	0.361547	0.131101	0.348004	0.121626	0.295634	0.0935135	0.300839	0.111396	0.400554	0.502519	0.210232	0.314876	0.30799	0.102078	0.314839	0.463327	0.203955	0.383565	0.283515	0.386909	0.25051	0.334974	0.234297	0.141487	0.37463	0.303541	0.0986983	0.238495	0.151536	0.184707	0.483347	0.444075	0.573178	0.332309	0.442042	0.416487	0.562613	0.537939	0.287239	0.260848	0.453695	0.473828	0.236721	0.357453	0.304041
Bacilli	0.0333993	0.0178453	0.0351118	0.0205266	0.0352353	0.0122778	0.0347298	0.0131135	0.0388221	0.0179897	0.034626	0.0142763	0.036743	0.0405657	0.0262392	0.0395511	0.0192937	0.0245898	0.00790288	0.0324774	0.0110987	0.0396889	0.0769548	0.0285355	0.0271833	0.0532572	0.0299383	0.0121922	0.0389445	0.0174379	0.0213802	0.0175614	0.00951289	0.0333624	0.0616951	0.0548204	0.0799197	0.0253421	0.027473	0.0343772	0.0359139	0.0380268	0.0331488	0.0276194	0.0450973	0.0370783	0.0297577	0.04124	0.079343
Negativicutes	0.0163595	0.0147275	0.011541	0.0116485	0.0112157	0.00725305	0.0143338	0.0140062	0.011505	0.0088459	0.01664	0.0172145	0.01156	0.00641696	0.015703	0.00729239	0.0147692	0.0542453	0.00186282	0.0122007	0.00129855	0.0119079	0.066727	0.0161561	0.0169511	0.0309189	0.0150364	0.00258683	0.0152319	0.00578566	0.0153289	0.0128246	0.00875708	0.0268316	0.0138417	0.0272236	0.0278437	0.0296973	0.00619006	0.00208527	0.00420934	0.00930093	0.00516724	0.00675757	0.00854152	0.00644936	0.0183306	0.0708474	0.0123139
Erysipelotrichia	0.00524649	0.00352065	0.00300264	0.00128542	0.00506007	0.0031686	0.00741809	0.0108842	0.00459297	0.00181283	0.00601825	0.00300205	0.00784489	0.0101865	0.00276063	0.00847574	0.00609009	0.00121252	0.000989027	0.00310254	0.00137129	0.00277696	0.00475397	0.00621119	0.00393851	0.00251787	0.00261133	0.00299755	0.0117453	0.00319132	0.00127414	0.003237	0.00234079	0.0032801	0.0130726	0.00567097	0.00698744	0.00514932	0.00469967	0.00536859	0.0115451	0.0119917	0.0121925	0.00448458	0.00786799	0.00974477	0.00393453	0.00638473	0.00526845
Tissierellia	0.00111897	0.000603752	0.00088714	0.000434359	0.00107513	0.000378273	0.00110996	0.000418276	0.0010184	0.000304941	0.00107339	0.000444956	0.00166682	0.00145406	0.00117448	0.00117122	0.000869411	0.000604362	0.000287849	0.00156142	0.000320784	0.00051567	0.00100485	0.000711674	0.00129772	0.000839622	0.00158106	0.000514772	0.00185002	0.000859047	0.000244987	0.000864648	0.000378596	0.000742978	0.00232669	0.00259958	0.00184532	0.00099204	0.00135361	0.000715009	0.00177573	0.00144522	0.00129564	0.00109101	0.00127266	0.0015553	0.000666791	0.00110741	0.00126886
Actinobacteria	0.0480029	0.0477643	0.0268239	0.0367477	0.0410392	0.0511943	0.0428656	0.0635319	0.0236148	0.0162475	0.0272212	0.0191418	0.0487959	0.016583	0.0326267	0.0209	0.0251469	0.0299076	0.0149005	0.0634014	0.0108346	0.0170214	0.0281478	0.152976	0.0906693	0.0233369	0.0434038	0.0806362	0.0174688	0.0704504	0.0429054	0.041841	0.0198886	0.027737	0.0402799	0.0377007	0.0272175	0.0472801	0.0369965	0.248729	0.062884	0.0194201	0.0179582	0.0141793	0.0687062	0.0373051	0.0141266	0.0165024	0.032459
Coriobacteriia	0.02646	0.0160162	0.00961354	0.00890291	0.0175556	0.0120966	0.0176064	0.0157678	0.00937695	0.00510017	0.0126807	0.0109558	0.0462754	0.0280187	0.0085989	0.0136163	0.0289027	0.0185659	0.0058433	0.0177099	0.00429321	0.0219632	0.0381467	0.0342968	0.0504593	0.0125754	0.0382708	0.0171801	0.0321779	0.0307228	0.032692	0.00409155	0.0067753	0.00844003	0.0283901	0.0166884	0.0329687	0.0403997	0.0548108	0.0382625	0.0664575	0.0162058	0.00820598	0.00338296	0.0126703	0.0340125	0.00517187	0.00794383	0.0333644
Rubrobacteria	0.000107615	7.85558e-05	8.62102e-05	6.28424e-05	6.23344e-05	3.31007e-05	6.02531e-05	3.54167e-05	6.63928e-05	3.60169e-05	6.17147e-05	4.582e-05	0.000222095	5.68537e-05	0.000103469	8.66285e-05	0.000109086	6.60547e-05	1.57133e-05	0.000255887	3.85477e-05	3.68843e-05	0.000108943	4.64388e-05	0.000283499	9.9219e-05	0.000254002	3.97465e-05	8.17994e-05	0.000189719	1.86832e-05	2.08128e-05	5.18399e-05	7.67275e-05	0.000233895	0.000192869	0.000101929	6.93217e-05	0.000146272	3.51479e-05	0.00011877	6.75997e-05	3.67775e-05	3.48758e-05	0.000103281	0.000136479	1.77092e-05	5.23503e-05	4.46781e-05
Deinococci	0.00101578	0.000596556	0.000862517	0.000401339	0.00077913	0.000441598	0.000735065	0.000336652	0.00077252	0.000298356	0.000765182	0.000381646	0.00208887	0.000634509	0.000878383	0.000847227	0.000963984	0.00128085	0.000181272	0.00202753	0.000446818	0.000675266	0.00107794	0.000502119	0.00216735	0.00101562	0.00197565	0.000409334	0.0007528	0.001582	0.000231041	0.000242102	0.000482	0.00106012	0.00179864	0.00162487	0.00101195	0.00064947	0.00166829	0.000406209	0.00100838	0.00078292	0.000563156	0.000498876	0.000957434	0.00142948	0.000531277	0.000669145	0.00055937
Anaerolineae	0.000223381	0.000118673	0.000220897	8.06953e-05	0.0001753	6.6766e-05	0.00018658	7.49516e-05	0.000211923	6.76492e-05	0.000214221	7.98747e-05	0.000478131	0.000187725	0.000249866	0.00019578	0.000180718	0.000188294	3.62089e-05	0.000330551	5.19556e-05	0.00020641	0.000199959	0.000188658	0.000404695	0.000238325	0.00039187	7.39726e-05	0.000173439	0.000258523	0.000110521	6.42747e-05	0.000100371	0.000219952	0.00048311	0.000309005	0.00020712	0.000177679	0.00040798	0.000135068	0.000222402	0.000228867	0.000269702	0.000225935	0.000215374	0.000281489	0.000168623	0.000214099	0.000173351
Dehalococcoidia	0.000197131	0.000125078	0.000200455	7.55507e-05	0.000195989	7.79127e-05	0.000194523	7.23599e-05	0.000239357	7.38584e-05	0.000245277	8.21463e-05	0.000453044	0.000136771	0.000214642	0.000183653	0.000127813	0.000142739	7.83388e-05	0.00054367	6.43579e-05	0.000212794	0.000139282	9.578e-05	0.000323898	0.000159548	0.000344329	5.85157e-05	0.000161139	0.000167964	4.84186e-05	6.58051e-05	7.50024e-05	0.000271104	0.000348289	0.0004324	0.000152486	0.000163545	0.000255383	0.000193816	0.000173497	0.000125921	0.000268936	0.000323739	0.000181599	0.000267272	0.000324926	0.000217455	0.000210285
Chloroflexia	0.000185953	0.000117668	0.000140773	7.30034e-05	0.000138544	7.28858e-05	0.000149003	9.63399e-05	0.000150708	7.8754e-05	0.000162307	0.000103669	0.000265628	6.06082e-05	0.000320312	9.00937e-05	0.000328195	0.00041455	5.4655e-05	0.000239215	8.84921e-05	9.50479e-05	0.000107104	0.000142799	0.000375636	0.000183979	0.000330746	5.38234e-05	0.000194965	0.000165435	3.15773e-05	3.4892e-05	5.29428e-05	0.00031714	0.000159334	0.000348409	0.000322911	0.000290074	0.00016841	6.87895e-05	0.000107126	0.000165686	0.000137916	0.000120549	0.000150272	0.00017131	0.000191722	0.000183226	0.0001388
Ardenticatenia	8.98296e-05	5.39766e-05	9.58579e-05	3.89223e-05	9.31143e-05	4.74666e-05	7.84684e-05	3.89497e-05	9.7789e-05	4.49033e-05	0.000109013	4.80194e-05	0.000178561	6.54354e-05	0.000133188	0.000116082	5.7118e-05	6.07399e-05	1.18419e-05	0.000171075	1.70951e-05	0.000117746	9.23948e-05	0.000124224	0.000197032	9.52303e-05	0.000151451	3.50542e-05	6.70386e-05	0.000115855	1.18415e-05	1.59157e-05	3.72254e-05	0.000173916	0.000121544	0.000137912	6.11574e-05	6.99947e-05	0.000104367	2.00845e-05	7.1029e-05	6.27396e-05	7.20226e-05	0.000158458	7.53808e-05	0.000122263	0.000118575	7.98678e-05	8.45906e-05
Mollicutes	0.00114402	0.000769453	0.00124612	0.000985638	0.00152654	0.000834594	0.00147844	0.00077571	0.00143603	0.000590719	0.00141215	0.000731226	0.00143144	0.00143958	0.00111394	0.00123186	0.000751898	0.000415309	0.000192659	0.00213844	0.000196761	0.000528438	0.00126273	0.000650723	0.00123818	0.000630714	0.00136781	0.000597853	0.00292264	0.000877765	0.000147624	0.000802516	0.000328687	0.000776227	0.00295075	0.00255707	0.00184858	0.000673699	0.00073294	0.000900791	0.00192826	0.00168469	0.00158756	0.00142309	0.00160404	0.00191853	0.000831564	0.00125976	0.00169062
Bacteroidia	0.357706	0.172871	0.429558	0.141453	0.356479	0.147823	0.35149	0.139447	0.420376	0.0920201	0.436196	0.148454	0.222608	0.299665	0.496971	0.414372	0.472263	0.43695	0.621658	0.191062	0.519211	0.388269	0.360819	0.169083	0.204912	0.297034	0.294675	0.67631	0.303736	0.413744	0.677709	0.587731	0.651668	0.502885	0.147975	0.198536	0.137426	0.177508	0.265315	0.187796	0.142431	0.270857	0.508049	0.538797	0.222032	0.249753	0.522391	0.352622	0.414726
Flavobacteriia	0.0152617	0.0115599	0.0224087	0.00783241	0.0173695	0.00551363	0.0163337	0.00749811	0.0230544	0.00647209	0.0226815	0.00749345	0.0138665	0.0137312	0.0582616	0.0320682	0.00815149	0.0257545	0.00651715	0.0120289	0.00643713	0.0250501	0.0142821	0.0094323	0.0153607	0.0173254	0.0184349	0.00469009	0.0181509	0.00957093	0.0046116	0.00583615	0.00598061	0.0399431	0.0126487	0.0188752	0.0125544	0.00877626	0.0106114	0.0136575	0.00553444	0.00970741	0.020587	0.0231773	0.0180371	0.0196189	0.0285227	0.0209495	0.017664
Cytophagia	0.00514437	0.00316515	0.0089038	0.00279034	0.00665299	0.0021663	0.00656737	0.00318712	0.009088	0.00233919	0.00895234	0.00310684	0.00770765	0.00381295	0.00925494	0.00829208	0.00281236	0.0132686	0.000787714	0.006092	0.00338248	0.00926575	0.00455907	0.00350497	0.00748083	0.00661078	0.00971864	0.00178114	0.00540368	0.00390719	0.00133651	0.00112817	0.00141898	0.0108557	0.00501086	0.00637194	0.0039263	0.00365857	0.0041984	0.00377087	0.0020319	0.00298013	0.00907868	0.0102088	0.00377149	0.00766417	0.0126544	0.00871834	0.00700613
Sphingobacteriia	0.00183134	0.00101006	0.00346606	0.00105072	0.00290386	0.00104267	0.00275164	0.00132197	0.00382641	0.00101954	0.00384764	0.00146228	0.00251166	0.00141544	0.00353334	0.00329015	0.000952747	0.00341434	0.000405358	0.00164986	0.00123755	0.0037168	0.00140017	0.00101004	0.00203623	0.00236779	0.00296517	0.00108861	0.00254193	0.00117575	0.000711542	0.000558884	0.000692945	0.00398472	0.00171693	0.00223251	0.00161292	0.00135884	0.00146825	0.00168007	0.000751044	0.00145847	0.00448916	0.00448988	0.00214786	0.00259524	0.00604963	0.00339942	0.00304586
Chitinophagia	0.00119655	0.000727771	0.00225783	0.000773901	0.00187315	0.000658043	0.00177951	0.000944953	0.00260696	0.000720817	0.00250221	0.000915053	0.00161	0.000917168	0.00260102	0.00236496	0.000636726	0.00205832	0.000260294	0.000996729	0.000702909	0.00238684	0.00082236	0.000691357	0.00135016	0.00178893	0.00191792	0.00041513	0.00151975	0.000735603	0.000382349	0.000316783	0.000405619	0.00291309	0.00124199	0.00136978	0.00101684	0.00093416	0.00109111	0.00123771	0.000420352	0.000790431	0.00245567	0.00319948	0.00110281	0.00197469	0.00354262	0.00243697	0.00249244
Saprospiria	0.000157715	8.44168e-05	0.00026615	8.17858e-05	0.00021696	8.57988e-05	0.000223738	0.000118808	0.000298519	9.79028e-05	0.000307933	0.00012517	0.000180775	0.000111562	0.000296096	0.000237362	9.03589e-05	0.000341662	3.7803e-05	0.000160201	0.000117654	0.000356784	0.000165483	0.000127126	0.000272159	0.000172013	0.000252644	6.70722e-05	0.000181435	0.000133056	0.000143151	4.71348e-05	7.16934e-05	0.00023274	0.000148099	0.000167983	0.000130469	0.000148739	0.000117808	9.99205e-05	3.14391e-05	9.10166e-05	0.000306479	0.000316915	0.000141951	0.000244526	0.000392683	0.000300679	0.000199562
Chlorobia	0.000742913	0.000384287	0.000995453	0.000283636	0.000749993	0.000277809	0.00079475	0.000314605	0.00100558	0.000253622	0.000932213	0.000309199	0.00126616	0.000461802	0.0012086	0.000966774	0.000518276	0.000864785	0.000144836	0.00118593	0.000449164	0.00097034	0.000693191	0.000505602	0.00137993	0.000750375	0.00143369	0.000257248	0.000819839	0.000800866	0.000193411	0.000215473	0.000229419	0.0013325	0.00101627	0.00121217	0.000611574	0.000522268	0.000745591	0.000478011	0.00056241	0.000490871	0.000691111	0.000788497	0.000505149	0.00107478	0.0014845	0.000873848	0.000729743
Gemmatimonadetes	0.000194697	0.000118455	0.000229182	7.08756e-05	0.00015466	8.24058e-05	0.000163	9.14074e-05	0.000213581	6.70826e-05	0.000206253	7.72972e-05	0.000371142	0.000110489	0.000233355	0.000263351	0.000206468	0.000355329	3.57534e-05	0.0003378	8.1453e-05	0.000190096	0.000146637	6.90777e-05	0.000426666	0.000210404	0.000411565	6.62441e-05	0.000172209	0.000247899	4.34188e-05	3.70345e-05	0.000105334	0.000337601	0.000278835	0.000324559	0.000148409	0.000127875	0.000203199	5.72409e-05	0.000154867	8.65983e-05	0.00020151	0.000157699	0.000241806	0.000290729	0.00023022	0.000192622	9.76962e-05
Fibrobacteria	0.000170967	0.000109478	0.000267876	9.44848e-05	0.000222212	8.66272e-05	0.000213604	9.94576e-05	0.000290415	8.81967e-05	0.000274847	9.88227e-05	0.000329822	0.000128189	0.000306003	0.000323991	0.000107213	0.000366717	4.21299e-05	0.000239215	5.12852e-05	0.000200736	0.000106645	6.96582e-05	0.000224673	0.000258269	0.000270981	3.47782e-05	0.000249088	0.000132044	3.39456e-05	3.12192e-05	3.66739e-05	0.000319698	0.000252279	0.000299673	0.00016961	0.000123164	0.000213478	3.1131e-05	8.96596e-05	8.70402e-05	0.000307246	0.000354065	0.000121392	0.000341909	0.000360345	0.000239603	0.000193605
Gammaproteobacteria	0.0902474	0.0660388	0.164824	0.152996	0.0826519	0.10731	0.0892096	0.125976	0.0872036	0.0703324	0.0695962	0.0611307	0.0897905	0.0377407	0.0689288	0.0682026	0.0695744	0.21642	0.0127467	0.0920723	0.207298	0.0486688	0.0550563	0.15962	0.206781	0.133203	0.124979	0.0366719	0.117002	0.0706811	0.0893701	0.0705593	0.0169629	0.0952304	0.0717822	0.0964345	0.0399643	0.280219	0.0468259	0.019379	0.0304971	0.0347604	0.0389895	0.0372679	0.0554945	0.046457	0.0618176	0.0651896	0.0451458
Alphaproteobacteria	0.016415	0.00865848	0.0163557	0.00562146	0.0143423	0.00526404	0.0143406	0.00584613	0.0156954	0.00404734	0.0159745	0.0059101	0.0323535	0.0108558	0.0185363	0.0162584	0.0147341	0.0205415	0.00299395	0.030987	0.00831558	0.0134039	0.0170347	0.0097684	0.0333898	0.0161737	0.0295919	0.00645715	0.0159681	0.0216699	0.00431872	0.00421367	0.00703561	0.0200694	0.025516	0.0272277	0.0161969	0.0117127	0.0230516	0.00736298	0.0141161	0.0125943	0.0125534	0.013387	0.0229853	0.0237417	0.0139302	0.0135332	0.0114251
Betaproteobacteria	0.0128389	0.00631774	0.0136981	0.00476718	0.0121348	0.00409222	0.0124227	0.00610529	0.0134542	0.00337831	0.0139394	0.00452265	0.0225673	0.00861548	0.0138901	0.0135383	0.01141	0.0202644	0.00267809	0.0251669	0.0067254	0.0114668	0.0146747	0.00743485	0.0237941	0.0125275	0.020983	0.0048717	0.0122797	0.017917	0.00441819	0.00371569	0.005484	0.015123	0.0192325	0.0189178	0.0125772	0.00867867	0.0181543	0.00685334	0.0101292	0.0110784	0.0121887	0.0124924	0.0198942	0.0186899	0.0143861	0.0122715	0.0101247
Deltaproteobacteria	0.00904877	0.00678509	0.00840664	0.00629114	0.00478329	0.00214762	0.00462263	0.00236113	0.00544462	0.00287642	0.00468362	0.00194565	0.0157909	0.00321813	0.00665611	0.0155498	0.00546882	0.0071134	0.000962155	0.0214155	0.00280292	0.00685125	0.0146503	0.00345737	0.0170914	0.018889	0.0232609	0.0040166	0.00479972	0.00871846	0.00137861	0.00122887	0.0024111	0.00682108	0.0221628	0.0156224	0.00667757	0.00814429	0.010526	0.00242119	0.00905562	0.00430076	0.0038172	0.00436024	0.00638877	0.00759593	0.00428795	0.00438199	0.0031924
Epsilonproteobacteria	0.0029132	0.00221045	0.00616528	0.00858343	0.00401064	0.0044632	0.00361574	0.00399486	0.00607214	0.0053637	0.00526235	0.00516822	0.00233089	0.00381671	0.0055741	0.00642784	0.00127486	0.00197708	0.00192727	0.00302063	0.000641568	0.00260602	0.00597257	0.00115458	0.00308022	0.00596561	0.00220384	0.000649745	0.0103775	0.00121268	0.000334193	0.0010082	0.000559209	0.00232612	0.00341445	0.00302784	0.0025784	0.00159844	0.00259099	0.0022821	0.00212388	0.00533861	0.00840137	0.020529	0.00267455	0.0034852	0.00286659	0.0020477	0.00263244
Oligoflexia	0.00020779	0.000102443	0.000304216	0.00010796	0.000234305	7.40331e-05	0.000244457	9.23757e-05	0.000326472	9.05774e-05	0.000328961	0.000123395	0.000341628	0.00021776	0.000328018	0.000277211	0.000117513	0.000179183	3.66644e-05	0.00030808	9.11737e-05	0.000293656	0.000172838	0.000173565	0.000233178	0.000190461	0.000370816	5.21673e-05	0.000319202	0.00014621	7.36804e-05	6.73355e-05	6.31454e-05	0.000398983	0.000309476	0.000340113	0.000218536	0.000170276	0.00020478	0.000190301	0.000185141	0.000162593	0.000249781	0.000533752	0.000180131	0.000206141	0.000522038	0.000290611	0.000275813
Verrucomicrobiae	0.00840635	0.019949	0.00144071	0.00176699	0.00270929	0.00817323	0.011861	0.039954	0.00139064	0.00278774	0.00256701	0.00657502	0.0156448	0.000419967	0.00435669	0.000599469	0.000647026	0.000779749	0.000198807	0.00107574	0.00525824	0.000615684	0.000726288	0.00171707	0.000941925	0.0188257	0.000870671	0.000392497	0.000838905	0.000696141	0.000197358	0.000183948	0.103978	0.000915615	0.0259092	0.00164665	0.00237209	0.00792555	0.0286274	0.000253065	0.0251187	0.000457734	0.000512587	0.000607294	0.0358406	0.000583591	0.000830024	0.000574511	0.00258538
Opitutae	0.000394829	0.00021953	0.000451914	0.000145113	0.000345405	0.000108107	0.000354912	0.000155193	0.000433082	0.000136143	0.000429172	0.000153016	0.000647838	0.000271396	0.000517343	0.000440073	0.000331472	0.000547419	4.69122e-05	0.000672701	0.000256761	0.000490135	0.000409571	0.000229872	0.000949013	0.000409839	0.000776269	0.000175271	0.000346264	0.000614689	9.18374e-05	7.95783e-05	0.000144766	0.000524305	0.000472896	0.000647044	0.000337589	0.000271229	0.000490999	0.000158166	0.000264321	0.000229309	0.000403787	0.000369987	0.000335298	0.000773383	0.00045967	0.000406722	0.000284153
Planctomycetia	0.000513005	0.00031312	0.00061872	0.000206901	0.000486038	0.000207351	0.00046285	0.000197669	0.000564863	0.000133962	0.000572812	0.000189201	0.00104038	0.000333613	0.000499731	0.000524969	0.000441026	0.000746342	8.42597e-05	0.00107864	0.000332516	0.000595823	0.000419684	0.000217682	0.00121196	0.00048363	0.0011335	0.000176375	0.000401002	0.000595464	0.000156045	9.51878e-05	0.000165171	0.000771112	0.000625081	0.000892797	0.000443595	0.000338532	0.000642014	0.00024704	0.000391242	0.000305745	0.000530975	0.000577726	0.000503191	0.000673156	0.000734548	0.000526859	0.000442612
Phycisphaerae	0.000115757	5.88785e-05	0.000131055	6.95421e-05	9.51904e-05	4.94934e-05	9.88245e-05	5.26974e-05	0.000104431	3.92528e-05	0.000103173	6.00181e-05	0.000238328	0.000101908	0.000172815	0.000117815	9.87861e-05	0.000184498	2.16343e-05	0.000159477	5.49724e-05	7.80244e-05	0.000105266	0.000121321	0.000218294	0.000111185	0.000176579	4.00225e-05	9.59451e-05	0.000163917	2.23673e-05	3.64224e-05	3.69497e-05	0.000139388	0.000150142	0.000200128	0.000124761	8.07631e-05	0.000161294	5.02113e-05	0.000117605	9.19003e-05	5.44001e-05	3.71503e-05	9.00654e-05	0.000243104	0.000157073	9.46333e-05	6.79108e-05
Lentisphaeria	0.00046534	0.00108029	0.000312028	0.000300233	0.00013305	8.98863e-05	0.000158261	0.000229918	0.000167553	0.000100071	0.000152856	8.84973e-05	0.000711294	8.84987e-05	0.000322514	0.000100489	0.000308531	0.00024296	2.20897e-05	0.00108372	0.000303354	0.000143991	0.000193064	0.000125965	0.000686067	0.000284195	0.000795964	0.000543478	9.65602e-05	0.00602243	2.99985e-05	5.90716e-05	7.80355e-05	0.00014834	0.000273728	0.000386775	0.000119868	9.42236e-05	0.000368447	5.3224e-05	0.000164182	0.000109132	7.12565e-05	0.000163765	0.000129224	0.000290019	9.93257e-05	0.00011611	0.000106036
Chlamydiia	0.000117558	5.77908e-05	0.000152175	6.44153e-05	0.000151519	5.78098e-05	0.000133937	4.62949e-05	0.000166743	5.10376e-05	0.000157058	6.39689e-05	0.000161591	0.00012658	0.000173915	0.000190583	7.39725e-05	4.47957e-05	8.42597e-05	0.000160201	4.52516e-05	0.000101432	8.87174e-05	8.53313e-05	0.000154507	9.57289e-05	0.000171825	7.42486e-05	0.000265079	0.000115855	1.52624e-05	4.16256e-05	3.72254e-05	0.00013811	0.00020836	0.000194943	0.00011416	9.55697e-05	0.000116227	7.73254e-05	0.000126921	0.000147129	0.000202276	0.000175137	0.000106218	0.000169178	0.000157073	0.000132889	0.000166203
Spirochaetia	0.00553492	0.0162618	0.00382348	0.00573079	0.0113535	0.0403807	0.0071379	0.022943	0.0158986	0.0474357	0.00344584	0.00277699	0.00282968	0.00146479	0.00186684	0.00196127	0.00104826	0.00953389	0.000359356	0.00234865	0.000622462	0.00159312	0.00142637	0.00139432	0.0259912	0.00140851	0.0879697	0.000629043	0.00226763	0.00152281	0.00031551	0.000740078	0.000646344	0.00171742	0.00312949	0.00320411	0.00195541	0.00107415	0.00225179	0.00119553	0.00175244	0.0018274	0.00188715	0.0017491	0.00193787	0.00309495	0.00776897	0.00208529	0.00158161
Fusobacteriia	0.000962759	0.000542045	0.00107854	0.00087649	0.00120521	0.000359519	0.0030122	0.0093975	0.00117934	0.00026028	0.00124575	0.000439869	0.00110383	0.00161336	0.00101597	0.00121107	0.000672307	0.000387976	0.000226363	0.00122579	0.000253744	0.000675975	0.000888094	0.000787137	0.000702369	0.000798239	0.000940623	0.000418442	0.00201054	0.000526153	0.000160781	0.000787825	0.000290358	0.000767275	0.00211935	0.00177315	0.00167082	0.000868876	0.000821494	0.000838529	0.00165928	0.00166702	0.00176149	0.0014155	0.00126336	0.00152118	0.00104793	0.00131144	0.00156135
Acidobacteriia	0.000409508	0.000211529	0.000536191	0.000158446	0.00042703	0.000150284	0.000419937	0.000183573	0.00053394	0.000146642	0.000519679	0.000176029	0.000663333	0.000317523	0.000653834	0.00049898	0.000288399	0.000761527	5.1239e-05	0.000671251	0.000206817	0.000529147	0.000421523	0.000201428	0.000703077	0.000486123	0.00071922	0.000170027	0.000442824	0.000426488	0.000127625	8.723e-05	0.000148074	0.000664972	0.000546435	0.000626306	0.000328619	0.000259115	0.00046807	0.000224444	0.000313226	0.000278352	0.00056239	0.000552706	0.000330403	0.000499003	0.000823865	0.000497328	0.000423549
Synergistia	0.000435097	0.000291622	0.000351457	0.000232718	0.000245736	0.000143872	0.000261633	0.000156509	0.000274034	0.000135135	0.000265171	0.000196508	0.000933389	0.000264423	0.000344528	0.000434875	0.000465371	0.000260422	7.51506e-05	0.00088727	0.000140112	0.00016527	0.000483579	0.000133512	0.000991538	0.000380921	0.000922965	0.000193212	0.000297676	0.000620254	0.000100784	0.000110491	0.00019826	0.00038108	0.000881446	0.000862726	0.000458273	0.000252385	0.000751916	0.000132056	0.000547273	0.00038174	0.0001632	0.000156183	0.000362709	0.000686662	0.000125505	0.000190609	0.000190627
Thermotogae	0.00039447	0.000194119	0.0004836	0.000191551	0.000427643	0.000140458	0.000461176	0.000149734	0.00051831	0.000106589	0.000522057	0.000178745	0.000557082	0.000386176	0.000477717	0.000466062	0.00027529	0.000305977	7.62892e-05	0.000670526	0.000111621	0.000336214	0.000313499	0.000244384	0.000490453	0.000285691	0.000578636	0.000182999	0.000760796	0.000293938	9.23637e-05	0.00021578	0.000141181	0.000496171	0.000727219	0.000769402	0.000525138	0.000286709	0.000463326	0.000370559	0.000416859	0.000516055	0.00046968	0.000614118	0.000377393	0.000675999	0.000545907	0.000522832	0.000635621
Deferribacteres	0.000266048	0.000161717	0.00037315	0.000119808	0.000373425	0.000173586	0.000367746	0.000169047	0.000440915	0.000145896	0.00048404	0.000243766	0.00032023	0.000230633	0.000489825	0.000329188	0.000133431	0.000600566	3.5298e-05	0.000329827	4.35757e-05	0.0004341	0.000152153	0.00013177	0.000252314	0.000392389	0.000541962	3.39501e-05	0.000348109	0.000152787	5.42077e-05	7.55993e-05	5.32186e-05	0.000420723	0.000347267	0.000490468	0.000393854	0.000226137	0.000274358	0.000302774	0.000161853	0.000228867	0.000986097	0.000508732	0.000203137	0.000304235	0.000975548	0.000589948	0.000431889
Aquificae	0.000196086	9.41568e-05	0.000247465	9.81578e-05	0.000230008	7.21906e-05	0.000228542	8.21891e-05	0.000276818	6.47127e-05	0.000270012	9.85419e-05	0.000290715	0.000194161	0.000247664	0.00025642	0.000114704	0.000193608	2.32284e-05	0.000279809	5.16204e-05	0.000209247	0.000134685	0.000128868	0.000201993	0.000261759	0.000272339	8.83255e-05	0.000331503	0.000126985	5.94706e-05	0.000133753	3.3365e-05	0.000365735	0.000303348	0.000374332	0.000227505	0.000172295	0.000193711	0.000186786	0.000232882	0.000191753	0.000400722	0.000336628	0.000191389	0.000252345	0.000404233	0.000212086	0.000296663
Nitrospira	0.000158242	7.63504e-05	0.000211137	7.02175e-05	0.000156946	4.49915e-05	0.000159415	5.90553e-05	0.000205797	5.67445e-05	0.000216697	8.26986e-05	0.000232425	0.000142671	0.000220146	0.000220036	0.0001133	9.26284e-05	1.95847e-05	0.000321853	7.91066e-05	0.000183003	0.000176516	7.89459e-05	0.000212624	0.000153565	0.000222082	4.71989e-05	0.000215877	0.000160376	2.63144e-05	7.03962e-05	8.79623e-05	0.000259595	0.000264536	0.000218792	0.000182657	0.000163545	0.00021585	7.07979e-05	0.000145551	0.000149338	0.000272	0.000324497	0.000158104	0.000199743	0.000358035	0.000114097	0.000228752
Thermodesulfobacteria	6.16269e-05	3.62996e-05	8.08993e-05	3.29674e-05	7.9e-05	2.3876e-05	8.27314e-05	3.36858e-05	0.00010419	3.02038e-05	0.000108815	4.62706e-05	6.27178e-05	6.06082e-05	9.35621e-05	7.10354e-05	2.76227e-05	2.80922e-05	5.01004e-06	9.42362e-05	8.71513e-06	0.000102141	4.09112e-05	2.72828e-05	5.8826e-05	5.58419e-05	6.38401e-05	1.51809e-05	0.000129157	3.89556e-05	2.15778e-05	4.68287e-05	2.17838e-05	0.000102303	6.43466e-05	0.000157613	8.07278e-05	7.47059e-05	3.71609e-05	8.48571e-05	8.96596e-05	8.35055e-05	0.000194614	0.000137987	5.82488e-05	0.000109468	0.000147064	7.18139e-05	0.000116163
[truncated: 143 more columns]

## Sheet: Order
	Avg_Kinshasa	SD_Kinshasa	Avg_Masimanimba	SD_Masimanimba	Avg_Unaffected_Low_Prevalence_Zone	SD_Unaffected_Low_Prevalence_Zone	Avg_Konzo_Low_Prevalence_Zone	SD_Konzo_Low_Prevalence_Zone	Avg_Unaffected_High_Prevalence_Zone	SD_Unaffected_High_Prevalence_Zone	Avg_Konzo_High_Prevalence_Zone	SD_Konzo_High_Prevalence_Zone	Konzo1	Konzo10	Konzo11	Konzo12	Konzo13	Konzo14	Konzo15	Konzo16	Konzo17	Konzo18	Konzo19	Konzo2	Konzo20	Konzo21	Konzo22	Konzo23	Konzo24	Konzo25	Konzo26	Konzo27	Konzo28	Konzo29	Konzo3	Konzo30	Konzo4	Konzo5	Konzo6	Konzo7	Konzo8	Konzo9	L256	L257	L258	L259	L260	L261	L262
Clostridiales	0.330222	0.133683	0.218238	0.0778722	0.358905	0.130717	0.345328	0.121396	0.292992	0.0932401	0.298104	0.110755	0.396793	0.499509	0.207396	0.311837	0.306177	0.10076	0.314326	0.459665	0.20342	0.381339	0.281627	0.385139	0.2481	0.332799	0.231214	0.140786	0.370568	0.301827	0.0984394	0.237214	0.15084	0.182311	0.478442	0.438803	0.569126	0.330226	0.439317	0.41474	0.559398	0.534511	0.28451	0.257858	0.45121	0.470202	0.234227	0.354351	0.301195
Thermoanaerobacterales	0.00134631	0.000711753	0.00131924	0.000486902	0.00145444	0.000448406	0.00146311	0.000500506	0.0014457	0.000335259	0.00149888	0.000488575	0.00225155	0.00152396	0.00149627	0.00164613	0.00102507	0.000784993	0.000308222	0.00197073	0.000305498	0.000952122	0.00104281	0.000895421	0.00156049	0.00113566	0.00190131	0.000497591	0.00222289	0.00107289	0.00017729	0.000897318	0.000487751	0.00128567	0.00278021	0.00300723	0.00201055	0.00115	0.0015608	0.000826185	0.00184415	0.00176856	0.00156809	0.00181284	0.00137175	0.00201304	0.00120077	0.00160164	0.00139105
Halanaerobiales	0.00028194	0.000159825	0.000276281	0.000120224	0.000301557	0.000116195	0.00032201	0.00012711	0.000311795	8.34293e-05	0.000311658	0.000121063	0.000339205	0.000442147	0.000301227	0.000404192	0.000264564	0.000105876	7.19336e-05	0.00031014	8.17342e-05	0.000200186	0.000253707	0.000222551	0.000207876	0.000250214	0.000281575	8.79886e-05	0.000518019	0.000150023	4.10344e-05	0.000182889	9.94791e-05	0.000245678	0.000640568	0.000538222	0.000505078	0.000268019	0.000199637	0.000240636	0.000501153	0.000502658	0.000353814	0.00028942	0.000337196	0.000391405	0.000175592	0.00032916	0.000385909
Natranaerobiales	4.20743e-05	3.30496e-05	3.23658e-05	2.12142e-05	3.82183e-05	2.36418e-05	3.83639e-05	1.46867e-05	4.39145e-05	1.92134e-05	4.45687e-05	3.23698e-05	5.37135e-05	4.06818e-05	1.31444e-05	3.10917e-05	2.66434e-05	2.42002e-05	6.82914e-06	0.000130129	1.23941e-05	2.26359e-05	3.89965e-05	3.47736e-05	4.5959e-05	1.94003e-05	0.000110329	1.71012e-05	0.000107282	1.86898e-05	1.57825e-06	1.62092e-05	9.64479e-06	2.03671e-05	7.12874e-05	6.61156e-05	5.85598e-05	2.28387e-05	8.20644e-05	2.6069e-05	7.44171e-05	5.90843e-05	4.89074e-05	2.56927e-05	3.81178e-05	4.60894e-05	0.000134953	3.47893e-05	4.57154e-05
Bacillales	0.0156408	0.00709201	0.0154229	0.00504178	0.0157019	0.00403009	0.0160013	0.00417959	0.0174743	0.00378794	0.0180866	0.00543525	0.0243028	0.019872	0.0163363	0.0200455	0.0112444	0.011548	0.00337064	0.0217077	0.00508293	0.0133538	0.0156592	0.0120578	0.0167418	0.0155561	0.0200994	0.0055888	0.0233967	0.012164	0.00331063	0.00939584	0.00602551	0.0187632	0.029402	0.0290908	0.0227871	0.0123376	0.0188661	0.0109555	0.020838	0.0193237	0.0214466	0.0185766	0.0214872	0.0239984	0.0191687	0.0187521	0.0184565
Lactobacillales	0.0176758	0.0138892	0.0195803	0.0199221	0.0194494	0.0118558	0.0186353	0.010572	0.021235	0.018551	0.0164337	0.0112751	0.0123372	0.0206128	0.00977508	0.0193839	0.00801779	0.0129441	0.00452909	0.0106814	0.00600813	0.0262258	0.0611456	0.0164323	0.0103768	0.0375784	0.00973735	0.00659473	0.015421	0.00524627	0.0180612	0.00815171	0.00348122	0.0144454	0.0321119	0.0255247	0.0569267	0.0129556	0.00855126	0.0233678	0.0150241	0.0186252	0.011614	0.00895163	0.0235363	0.012988	0.0104657	0.0223561	0.0606192
Veillonellales	0.0109474	0.0137158	0.00848978	0.0115063	0.00835685	0.00690543	0.0115228	0.0138697	0.0079831	0.00878018	0.0130602	0.0170762	0.00443983	0.00358374	0.011279	0.00219542	0.00890497	0.0455591	0.00121354	0.00587315	0.000680337	0.00845946	0.0623458	0.0133751	0.0107304	0.0267585	0.00675712	0.0017035	0.00703035	0.00286913	0.00213984	0.00972798	0.00136818	0.0145701	0.00781615	0.0134638	0.0203406	0.0244945	0.00182593	0.000648716	0.00160811	0.00665977	0.00150849	0.00335365	0.00651521	0.0025101	0.013815	0.0661357	0.00973619
Acidaminococcales	0.00337966	0.00287051	0.00143242	0.000550271	0.00150597	0.00116876	0.00136603	0.00105617	0.00189463	0.00102986	0.00202165	0.00157344	0.0040138	0.00141851	0.0024372	0.00288807	0.00385721	0.00453224	0.000326661	0.00360963	0.000214385	0.00204572	0.00253386	0.00172303	0.00264936	0.00243399	0.00527615	0.000397466	0.00386645	0.00124262	0.0128038	0.00255219	0.00673509	0.00898826	0.00298083	0.00944316	0.00404876	0.00323974	0.00228439	0.000662252	0.00101161	0.00117331	0.0021397	0.00111536	0.000657776	0.00196341	0.0030073	0.00287948	0.00116723
Selenomonadales	0.00198913	0.00119352	0.00158409	0.000544088	0.0013252	0.000413869	0.00140746	0.000492875	0.00159324	0.000448753	0.00150838	0.000516071	0.00307271	0.00140138	0.00190923	0.00218505	0.00198283	0.00393933	0.000321652	0.00268499	0.000402641	0.00137018	0.00171722	0.00103162	0.00353036	0.00165549	0.00295248	0.000483524	0.00428515	0.0016644	0.000379042	0.000534598	0.000647854	0.00314927	0.00300425	0.00421383	0.00338183	0.00190502	0.0020666	0.000770538	0.00158253	0.00144845	0.00150467	0.00226549	0.00135416	0.00195915	0.00143157	0.00160566	0.00136849
Erysipelotrichales	0.00523426	0.00351183	0.00299423	0.00128206	0.00504823	0.00316033	0.00740067	0.0108575	0.00457968	0.00180768	0.0060007	0.00299388	0.00782304	0.0101662	0.00274719	0.00845003	0.0060803	0.00120774	0.000988632	0.00309417	0.00137039	0.00276936	0.00474473	0.0062013	0.00392914	0.00251209	0.00260254	0.00299548	0.0117072	0.00318635	0.00127364	0.0032345	0.00233927	0.0032651	0.0130344	0.00564978	0.00696943	0.00513938	0.00469029	0.00536018	0.0115288	0.0119672	0.0121604	0.00446977	0.0078552	0.00972061	0.00391823	0.00636443	0.00525074
Tissierellales	0.00106204	0.000572502	0.00084022	0.000409214	0.00102156	0.000362688	0.00105649	0.000400234	0.000967386	0.000290169	0.00102159	0.000424385	0.00158933	0.00139174	0.00109427	0.00110894	0.000840903	0.000554335	0.000280678	0.00145889	0.000312198	0.00049799	0.000951515	0.000655483	0.0012119	0.000796407	0.00145187	0.000497039	0.00171284	0.00082235	0.00023437	0.000831563	0.000365124	0.000692482	0.00222518	0.0024814	0.00175923	0.000959226	0.00129962	0.000692331	0.00170578	0.00138628	0.0012479	0.00105113	0.00123052	0.00147982	0.000636425	0.0010604	0.00123847
Limnochordales	6.9662e-05	4.82766e-05	5.65865e-05	3.15656e-05	4.57119e-05	2.23473e-05	4.72254e-05	2.68245e-05	4.48915e-05	2.08854e-05	4.81679e-05	3.395e-05	0.000162612	3.3723e-05	4.60055e-05	6.5638e-05	6.4505e-05	7.94068e-05	1.00161e-05	0.000153986	2.57932e-05	3.6076e-05	9.63443e-05	1.91255e-05	0.000153432	6.11856e-05	0.000125897	2.84101e-05	4.65911e-05	0.000120221	1.84129e-05	1.40684e-05	2.39742e-05	4.96448e-05	0.000155814	0.000110537	7.31998e-05	2.88842e-05	0.000127831	2.0053e-05	7.67427e-05	6.17299e-05	3.66805e-05	1.28463e-05	6.49957e-05	8.86334e-05	1.99362e-05	3.74654e-05	2.73105e-05
Corynebacteriales	0.00512189	0.00281054	0.00575196	0.00361085	0.00428017	0.00197788	0.00415682	0.00179698	0.00438963	0.00129256	0.00488249	0.00291609	0.0103365	0.00509378	0.00460165	0.00497812	0.00438541	0.0062565	0.000890975	0.00922613	0.00232809	0.00401716	0.00548842	0.00265497	0.0102715	0.00524156	0.0103546	0.00183728	0.00416684	0.00665861	0.00127286	0.00152244	0.00223373	0.00537692	0.00859318	0.00833986	0.00589746	0.00348626	0.00777165	0.00175163	0.00465688	0.0039657	0.00331424	0.00361889	0.0168979	0.0075459	0.00374877	0.0039071	0.00484702
Micrococcales	0.00491504	0.00285743	0.00385886	0.00160699	0.00451559	0.00374112	0.00372569	0.00226073	0.00366978	0.0012273	0.00508052	0.00540743	0.00972656	0.00277653	0.00474405	0.00413865	0.00456864	0.00533538	0.00081244	0.00887261	0.00232206	0.00345975	0.00721527	0.00383785	0.011984	0.00514058	0.00855419	0.00184693	0.00344038	0.00674802	0.00139885	0.000919338	0.00181598	0.00461824	0.00855347	0.00790701	0.00673194	0.00374085	0.00680108	0.00157918	0.00448596	0.0033753	0.00319961	0.00231007	0.0305759	0.0073899	0.00234097	0.00338459	0.0024342
Streptomycetales	0.00424223	0.00266076	0.00339879	0.00170289	0.00312645	0.00183426	0.00309579	0.00170467	0.00291049	0.0011865	0.00315206	0.00189522	0.00936896	0.00246232	0.00380203	0.00380528	0.00411944	0.00421612	0.000801058	0.00878731	0.00216428	0.00214758	0.00500394	0.00220928	0.0101117	0.00407904	0.00841002	0.00186624	0.00297202	0.00682985	0.00107557	0.00090374	0.00191601	0.0032982	0.00701468	0.00704441	0.00409105	0.00260496	0.00730057	0.00148443	0.00416155	0.00321525	0.00216644	0.0018801	0.00584229	0.00649577	0.00178736	0.00253159	0.00184168
Bifidobacteriales	0.0271871	0.0496309	0.0084816	0.0331742	0.0238907	0.0504047	0.0266571	0.0623175	0.00780903	0.0162753	0.00864326	0.0150693	0.00504686	0.00204426	0.0143044	0.00236642	0.00604571	0.00711787	0.0112369	0.0240796	0.00101632	0.0033105	0.00319634	0.14009	0.0440768	0.00216288	0.00383714	0.0722737	0.00218672	0.0406886	0.0373889	0.036809	0.0110777	0.00905573	0.0044962	0.0038285	0.00286048	0.0333808	0.00381994	0.241003	0.0430736	0.00373951	0.00559607	0.00276498	0.00519917	0.00631425	0.00246135	0.00250951	0.0190841
Propionibacteriales	0.00146658	0.000898059	0.00130328	0.000514066	0.00128091	0.000812406	0.00129369	0.00100457	0.00121918	0.000377486	0.00138985	0.000710289	0.00334348	0.000940498	0.00129363	0.00133176	0.00140929	0.00169326	0.000271117	0.00285344	0.000607982	0.00096627	0.00169015	0.000687938	0.00325602	0.00142269	0.00304724	0.000578684	0.00105198	0.00213872	0.000367994	0.000285038	0.000651712	0.00137478	0.00240748	0.00237706	0.00150548	0.000933028	0.00250612	0.00053291	0.00137904	0.00109262	0.000849766	0.000980855	0.00286665	0.00226193	0.000888695	0.00106308	0.000842469
Pseudonocardiales	0.00119678	0.000755977	0.000946525	0.000491389	0.000926327	0.000567692	0.0008916	0.000565824	0.000821096	0.000316305	0.000943398	0.000594346	0.00270334	0.000724242	0.000854388	0.000974206	0.0011882	0.00122589	0.000219215	0.00242184	0.000649519	0.000502941	0.00137176	0.000686779	0.00279148	0.00118043	0.00250642	0.000530138	0.000833735	0.00203163	0.00031486	0.000422051	0.000589434	0.000857965	0.00191152	0.002	0.0011167	0.000738899	0.00211	0.000354939	0.00116974	0.000921098	0.000716035	0.000585642	0.00184822	0.00195419	0.000431695	0.000639587	0.000526617
Actinomycetales	0.00128369	0.000736333	0.000849176	0.000364948	0.000963224	0.000459736	0.000956254	0.000439889	0.000777947	0.000258514	0.000901066	0.000461502	0.00290642	0.00100045	0.000761282	0.00112794	0.00100918	0.00126748	0.000211931	0.00187892	0.000491075	0.00109006	0.00133827	0.00112609	0.00241745	0.00176294	0.00173074	0.000616196	0.000798792	0.00134162	0.000395877	0.000341923	0.000560775	0.000842689	0.00286983	0.0018533	0.00245626	0.000832941	0.00220311	0.000741461	0.00148137	0.00105426	0.000620512	0.000479093	0.000960764	0.00154648	0.000840388	0.000714518	0.0011601
Micromonosporales	0.00108957	0.000673173	0.000927416	0.000419236	0.00085533	0.000515768	0.000854326	0.000564633	0.000832184	0.000312487	0.000930007	0.000555824	0.00232293	0.000632708	0.000922301	0.000948296	0.00101151	0.001058	0.000190078	0.00224978	0.000545006	0.000717275	0.00128	0.000614913	0.00247047	0.000986431	0.00215378	0.000435806	0.000765075	0.00180533	0.000333273	0.000270357	0.000431535	0.000869421	0.00188708	0.00180475	0.00108742	0.000640827	0.00198612	0.000413594	0.00103254	0.000820567	0.000621277	0.000542569	0.00207791	0.00166135	0.00057815	0.000674377	0.000562833
Streptosporangiales	0.000476181	0.000284548	0.000394842	0.000183595	0.000352548	0.000208485	0.000341773	0.000191841	0.000346978	0.000155574	0.000381302	0.000197969	0.000941826	0.00029066	0.0003549	0.000390373	0.000477711	0.000493835	8.14944e-05	0.000891382	0.000231134	0.000275168	0.000517507	0.000326292	0.00106837	0.000419842	0.000926625	0.000204663	0.000358016	0.000781434	0.00011679	0.000111324	0.000213012	0.000397159	0.00082897	0.000803717	0.000577465	0.000321757	0.000882192	0.000151902	0.000475572	0.000374348	0.00022314	0.000337783	0.000656799	0.000692759	0.000412526	0.000337188	0.000509994
Frankiales	0.000254708	0.000159916	0.000209637	0.000101367	0.000177873	0.000116863	0.000175553	0.000113119	0.000167005	9.07493e-05	0.000193735	0.000115184	0.000567303	0.000142921	0.000238791	0.000181368	0.000270641	0.000216289	5.782e-05	0.000485814	0.00014069	0.000132986	0.000280775	0.000132719	0.000593932	0.000227332	0.000526599	0.000129087	0.000177782	0.000407639	6.4445e-05	4.86276e-05	0.000124831	0.000297869	0.000470497	0.000449379	0.000210653	0.00014778	0.000382704	6.16631e-05	0.00028139	0.000190922	0.000149779	0.000124685	0.000334264	0.000392823	8.66458e-05	0.000173277	0.000152582
Geodermatophilales	9.11856e-05	7.13368e-05	6.87662e-05	5.2533e-05	8.08134e-05	8.12904e-05	7.90199e-05	9.57271e-05	6.86966e-05	4.44528e-05	0.000109852	0.000129427	0.000242815	5.88815e-05	4.38148e-05	6.73653e-05	0.000113585	3.32752e-05	1.8894e-05	0.00021399	3.34976e-05	6.72003e-05	0.000107814	3.01371e-05	0.000276461	8.15808e-05	0.000181399	3.83399e-05	5.45606e-05	0.000134869	1.9202e-05	2.14084e-05	3.60991e-05	5.21907e-05	0.000197568	0.000110537	8.53997e-05	5.37381e-05	0.000175965	2.20583e-05	7.20916e-05	9.08311e-05	6.80118e-05	2.64483e-05	0.000553686	0.000116996	7.05435e-05	3.61273e-05	2.0186e-05
Nakamurellales	9.76826e-05	6.95229e-05	7.11624e-05	3.51366e-05	6.85166e-05	5.22206e-05	7.92691e-05	0.000110412	6.7088e-05	2.68334e-05	7.45459e-05	5.02248e-05	0.000209703	3.747e-05	9.63925e-05	5.52741e-05	9.48878e-05	0.000167889	1.02437e-05	0.000205314	2.8473e-05	2.12211e-05	0.000124789	5.67969e-05	0.000231209	0.000103468	0.000214566	3.06167e-05	8.09214e-05	0.000152549	1.9202e-05	1.34567e-05	3.22411e-05	7.25579e-05	0.000188402	0.000179752	7.40131e-05	6.04554e-05	0.00017202	2.95782e-05	8.72076e-05	7.98079e-05	2.06328e-05	7.40553e-05	0.000173974	0.000120541	1.22684e-05	6.89095e-05	2.90916e-05
Jiangellales	9.58437e-05	5.69708e-05	6.90408e-05	4.41812e-05	7.37642e-05	5.65294e-05	7.50035e-05	5.58705e-05	6.16622e-05	3.56741e-05	6.73219e-05	5.31467e-05	0.000195723	6.69108e-05	7.33898e-05	7.42746e-05	9.81598e-05	0.000133857	1.8211e-05	0.000211821	5.72809e-05	6.43708e-05	0.000113319	5.21604e-05	0.000215654	9.05347e-05	0.000182076	4.88213e-05	4.96563e-05	0.000139921	4.02453e-05	2.87484e-05	4.4366e-05	4.5826e-05	0.000154795	0.000157024	9.10931e-05	5.17229e-05	0.000158605	4.6122e-05	8.0231e-05	9.03902e-05	5.5785e-05	3.1738e-05	0.000148073	0.000141104	3.37382e-05	6.22193e-05	3.08727e-05
Candidatus Nanopelagicales	0.000118759	7.25368e-05	0.000181479	7.71554e-05	0.000150831	5.52299e-05	0.000163189	5.3482e-05	0.000202805	6.01681e-05	0.000176765	5.6926e-05	0.000157462	0.000118298	0.000143493	0.00016755	7.52559e-05	0.000114951	1.95769e-05	0.000311586	2.61281e-05	8.34699e-05	8.80862e-05	8.98318e-05	0.000105352	0.000141274	0.000121158	3.75124e-05	0.000287516	7.47591e-05	2.68302e-05	5.19918e-05	2.70054e-05	0.000192215	0.000170071	0.000233471	0.000139893	5.84402e-05	0.000132566	7.87082e-05	0.000134881	0.000153443	0.00014825	0.00024408	0.000105557	0.000194284	0.000155656	0.000168594	0.000178706
Glycomycetales	4.80442e-05	3.27892e-05	3.77832e-05	2.18327e-05	3.09171e-05	2.21708e-05	3.36998e-05	2.42858e-05	3.37689e-05	2.06115e-05	2.98764e-05	2.45916e-05	0.000130237	2.89055e-05	2.73842e-05	3.2819e-05	5.56239e-05	2.04189e-05	1.20648e-05	0.000105549	3.91922e-05	1.34401e-05	5.36776e-05	3.70919e-05	9.82816e-05	3.97955e-05	0.000108298	2.39969e-05	3.0039e-05	7.67796e-05	1.23629e-05	1.03984e-05	3.00366e-05	3.18236e-05	6.00851e-05	8.98758e-05	4.39199e-05	2.35104e-05	9.39006e-05	2.6069e-05	3.37203e-05	5.20295e-05	1.75761e-05	3.32493e-05	5.18011e-05	5.31801e-05	5.36744e-06	1.80637e-05	2.0186e-05
Catenulisporales	5.60912e-05	4.17563e-05	3.6963e-05	2.60588e-05	3.2333e-05	1.98023e-05	3.5656e-05	2.33767e-05	3.29893e-05	1.66154e-05	3.71017e-05	3.03029e-05	0.000102276	3.3723e-05	3.94333e-05	3.62736e-05	4.90799e-05	0.000194358	6.37386e-06	9.47048e-05	4.15371e-05	2.40506e-05	5.13836e-05	2.14437e-05	8.20192e-05	3.83032e-05	7.78392e-05	2.67552e-05	4.04607e-05	0.000101026	8.94339e-06	1.31509e-05	3.66502e-05	5.85555e-05	9.98023e-05	0.000106405	4.31065e-05	3.35863e-05	0.00012862	1.55411e-05	3.72086e-05	4.01244e-05	2.36895e-05	1.28463e-05	8.06338e-05	0.000124087	9.20132e-06	1.67256e-05	1.06867e-05
Kineosporiales	4.73817e-05	3.64128e-05	4.11067e-05	3.07524e-05	4.50072e-05	3.30461e-05	3.65279e-05	3.1659e-05	2.9672e-05	2.21103e-05	4.42991e-05	3.94287e-05	0.000109634	3.10466e-05	3.94333e-05	4.49102e-05	4.20685e-05	1.81501e-05	5.91859e-06	8.1692e-05	3.41676e-05	1.98064e-05	6.28532e-05	1.56481e-05	0.000139291	3.88006e-05	9.27302e-05	1.46188e-05	2.75868e-05	7.22334e-05	6.04994e-06	1.16217e-05	1.81873e-05	5.21907e-05	8.55449e-05	8.36775e-05	3.41599e-05	2.35104e-05	0.00012862	8.52254e-06	3.95341e-05	3.92426e-05	2.52179e-05	5.28967e-06	7.57469e-05	5.95617e-05	0.000142621	3.74654e-05	1.48427e-05
Actinopolysporales	4.09183e-05	3.34309e-05	3.78449e-05	2.94565e-05	2.97441e-05	2.184e-05	2.89134e-05	2.17178e-05	3.09527e-05	2.13525e-05	2.84434e-05	2.04398e-05	7.72592e-05	2.35526e-05	3.39565e-05	3.62736e-05	2.75782e-05	0.000100582	1.73005e-05	0.000124345	2.7803e-05	2.33433e-05	2.66094e-05	3.07167e-05	9.47463e-05	3.33287e-05	0.00011642	8.82645e-06	3.55564e-05	5.25334e-05	3.15649e-06	5.81085e-06	9.36922e-06	6.74661e-05	4.78644e-05	7.23139e-05	2.60266e-05	1.4778e-05	5.05011e-05	4.01061e-06	1.74415e-05	1.8078e-05	4.58507e-06	3.8539e-05	3.02988e-05	4.75075e-05	1.68691e-05	3.34512e-05	3.4435e-05
Acidothermales	9.59297e-06	6.33536e-06	9.01595e-06	9.6996e-06	8.06613e-06	5.97149e-06	8.30832e-06	5.77633e-06	7.81134e-06	4.56332e-06	6.71855e-06	5.30815e-06	2.42815e-05	1.01704e-05	1.09537e-05	1.20912e-05	7.94627e-06	4.53753e-06	2.50402e-06	1.73505e-05	4.35469e-06	3.53686e-06	9.17565e-06	2.31824e-06	2.61613e-05	1.49233e-05	8.79922e-06	6.61984e-06	7.35649e-06	1.21231e-05	2.63041e-06	4.28168e-06	5.78687e-06	3.81883e-06	1.42575e-05	1.8595e-05	8.94664e-06	5.37381e-06	1.57816e-05	1.50398e-06	1.27904e-05	8.81856e-06	9.93431e-06	0	1.51494e-05	1.13451e-05	1.53355e-06	3.34512e-06	2.37482e-06
Coriobacteriales	0.0218064	0.0142431	0.00745778	0.00795847	0.0123786	0.0096841	0.0125204	0.0129758	0.00694697	0.00424871	0.0102932	0.0097041	0.0373081	0.0216218	0.00666861	0.0102551	0.0232611	0.016559	0.00255159	0.0119256	0.00312667	0.0196678	0.0347482	0.0313131	0.0432616	0.00985933	0.0308562	0.0141598	0.0278652	0.0251504	0.0300493	0.00311309	0.00486841	0.00659131	0.0174725	0.0124803	0.027916	0.0372573	0.0420927	0.0320708	0.0594907	0.0106317	0.00652684	0.00224962	0.0103969	0.0264567	0.00420424	0.00541642	0.0305521
Eggerthellales	0.00459532	0.00281398	0.00212905	0.00146286	0.00513769	0.00385979	0.00504178	0.00548206	0.00240189	0.00151876	0.00234922	0.00166134	0.00883771	0.00634047	0.00188842	0.00331817	0.00559464	0.00193374	0.00328914	0.00573651	0.00116337	0.00223529	0.00332434	0.0029291	0.00707698	0.00268719	0.00728508	0.00300844	0.00420791	0.00552409	0.00262962	0.000975305	0.0019025	0.00180885	0.0108347	0.00414462	0.00496782	0.00306374	0.0126079	0.00613122	0.00687196	0.0055407	0.0016575	0.00112141	0.00225237	0.00747144	0.000945436	0.00250215	0.00270018
Rubrobacterales	0.00010734	7.83263e-05	8.59679e-05	6.26578e-05	6.21879e-05	3.30147e-05	6.0097e-05	3.53231e-05	6.61956e-05	3.59016e-05	6.15336e-05	4.56856e-05	0.000221476	5.67404e-05	0.000102965	8.63658e-05	0.000108911	6.57942e-05	1.5707e-05	0.000255197	3.85223e-05	3.67833e-05	0.000108731	4.63648e-05	0.000282825	9.89913e-05	0.000253147	3.9719e-05	8.15344e-05	0.000189423	1.86759e-05	2.07967e-05	5.18063e-05	7.63767e-05	0.000233212	0.000192148	0.000101666	6.91878e-05	0.00014598	3.50928e-05	0.000118602	6.7462e-05	3.66805e-05	3.47607e-05	0.000103114	0.000136141	1.76359e-05	5.21839e-05	4.4528e-05
Solirubrobacterales	6.44627e-05	4.09981e-05	5.09491e-05	3.37648e-05	4.75711e-05	3.29894e-05	4.79865e-05	4.57605e-05	4.12745e-05	2.18243e-05	6.26188e-05	6.28404e-05	0.000144953	2.89055e-05	7.22944e-05	6.5638e-05	8.46044e-05	6.05004e-05	1.25201e-05	0.000113501	3.41676e-05	1.27327e-05	6.46883e-05	2.49211e-05	0.000148483	9.05347e-05	9.94989e-05	2.59277e-05	4.72041e-05	0.00011719	2.70932e-05	1.13159e-05	2.81077e-05	2.2913e-05	0.000134428	8.36775e-05	6.42531e-05	4.56774e-05	0.000101002	2.20583e-05	8.95331e-05	5.55569e-05	2.75104e-05	6.801e-06	0.000156869	8.86334e-05	2.22365e-05	4.14795e-05	2.49357e-05
Euzebyales	4.90758e-05	3.30858e-05	3.29666e-05	2.49424e-05	3.24089e-05	1.91291e-05	3.23246e-05	2.1928e-05	2.72637e-05	2.06745e-05	2.76559e-05	2.27191e-05	0.000109634	3.58642e-05	3.94333e-05	2.24551e-05	6.17005e-05	3.93253e-05	1.13819e-05	8.89213e-05	1.54089e-05	1.13179e-05	5.96417e-05	2.49211e-05	0.000124443	3.43236e-05	8.93459e-05	1.82045e-05	3.18781e-05	8.73873e-05	6.83907e-06	8.25752e-06	3.25167e-05	4.45531e-05	0.000104894	6.81817e-05	6.34398e-05	4.1647e-05	8.75879e-05	1.20318e-05	4.9999e-05	4.67383e-05	2.44537e-05	1.28463e-05	5.42446e-05	9.00516e-05	1.45688e-05	2.07398e-05	1.78112e-05
Acidimicrobiales	1.59712e-05	1.07006e-05	1.73479e-05	1.27768e-05	1.15471e-05	1.0846e-05	1.38241e-05	1.06602e-05	1.38942e-05	1.17291e-05	1.279e-05	1.46483e-05	4.19407e-05	8.56458e-06	1.97166e-05	2.7637e-05	9.81598e-06	1.51251e-05	6.82914e-07	3.03634e-05	3.34976e-06	7.78109e-06	1.6975e-05	8.6934e-06	3.3939e-05	1.14412e-05	3.24894e-05	9.10227e-06	1.04217e-05	2.52564e-05	6.04994e-06	4.58751e-06	1.0747e-05	3.81883e-06	2.64782e-05	2.99586e-05	1.87066e-05	8.73245e-06	2.05161e-05	6.01591e-06	1.74415e-05	1.27869e-05	4.58507e-06	7.55667e-06	2.59006e-05	2.1272e-05	4.60066e-06	9.36634e-06	7.12447e-06
Synechococcales	0.00103591	0.00051539	0.00127609	0.000348304	0.00107225	0.000293002	0.00107318	0.000350979	0.00133811	0.000282338	0.00127111	0.000364409	0.00176298	0.000791689	0.00148313	0.00125749	0.000737134	0.001753	0.000165038	0.00175168	0.000469972	0.00120253	0.00103914	0.000636357	0.00154564	0.0010312	0.00172329	0.000310856	0.00111512	0.00101379	0.000214904	0.000308281	0.000366226	0.00166247	0.00156832	0.00177376	0.0010614	0.000722778	0.00124754	0.000687318	0.000801147	0.000873037	0.00130598	0.00123551	0.000868402	0.00128838	0.00178352	0.00134139	0.0011696
Nostocales	0.00111062	0.00058469	0.00147174	0.000667028	0.00127717	0.000390557	0.00145342	0.000704594	0.00157008	0.000413874	0.00170254	0.000572916	0.00138184	0.000957627	0.00219512	0.00159431	0.000927377	0.00144142	0.00023037	0.00129478	0.000304493	0.00132915	0.000908389	0.000868181	0.00111292	0.00114163	0.00158792	0.000362712	0.00190594	0.00066677	0.000216746	0.000486582	0.000314144	0.00251152	0.00150213	0.00195351	0.00142902	0.00104588	0.000992663	0.000799615	0.000695335	0.00116052	0.00152377	0.00167909	0.000941216	0.00130681	0.00231797	0.001702	0.00182802
Oscillatoriales	0.000426465	0.000246766	0.000506457	0.000177271	0.000399746	0.000126028	0.00046237	0.000155815	0.000509294	0.000129176	0.000505508	0.000153932	0.000580547	0.0004111	0.0011819	0.000537195	0.000221093	0.000577023	6.19175e-05	0.000553047	0.000126956	0.000500819	0.000344546	0.000274132	0.000420702	0.000404919	0.00067754	0.000132121	0.000775497	0.000329849	6.76015e-05	0.000191452	0.00013916	0.000667023	0.000705745	0.000714875	0.000476612	0.000271378	0.000397697	0.000291772	0.000339528	0.000420204	0.000502065	0.000519143	0.000352834	0.000447422	0.000772911	0.000475007	0.000565208
Chroococcales	0.000212686	0.000103562	0.000226245	8.34082e-05	0.000222573	6.52267e-05	0.000257651	0.000106637	0.000279221	8.43134e-05	0.000275307	8.52437e-05	0.00022957	0.000180391	0.000439243	0.000310917	0.000158925	0.000268471	5.91859e-05	0.000298573	6.66603e-05	0.000203016	0.000167914	0.000143151	0.00026232	0.000210419	0.000213212	5.65444e-05	0.000358016	0.000137395	5.73429e-05	8.16577e-05	7.46782e-05	0.000287686	0.000376805	0.00035847	0.000275719	0.000251897	0.00017123	0.00020404	0.000179066	0.000298067	0.000358399	0.000360453	0.000211603	0.000264482	0.000283708	0.000323808	0.000423906
Gloeobacterales	8.18942e-05	4.9035e-05	6.49876e-05	2.76305e-05	6.04503e-05	3.00396e-05	6.38512e-05	3.33711e-05	7.44445e-05	2.75508e-05	7.0135e-05	3.42108e-05	0.000139067	3.3723e-05	7.44851e-05	6.39107e-05	8.83438e-05	0.000161839	1.8894e-05	0.000174228	2.7803e-05	3.32465e-05	8.16633e-05	4.98422e-05	0.000156968	6.81498e-05	0.000189522	6.34401e-05	4.96563e-05	0.000105572	2.68302e-05	1.77384e-05	2.36986e-05	0.000100563	0.000118133	0.000136363	6.58798e-05	5.37381e-05	0.00012862	6.96843e-05	7.79054e-05	5.73206e-05	4.2794e-05	9.7481e-05	8.25886e-05	0.000110615	4.29395e-05	5.28529e-05	7.30259e-05
Pleurocapsales	7.25441e-05	4.59937e-05	0.000101739	4.62334e-05	9.96842e-05	4.2673e-05	8.55535e-05	5.00613e-05	0.000107359	3.70189e-05	0.000126235	5.34376e-05	7.72592e-05	0.000114551	5.36731e-05	9.3275e-05	5.23519e-05	6.65505e-05	1.16095e-05	0.000106995	1.13892e-05	6.29561e-05	6.56059e-05	4.28875e-05	4.5959e-05	6.01907e-05	7.64855e-05	4.33048e-05	0.000197399	5.85949e-05	1.57825e-06	2.72192e-05	1.4605e-05	0.000170575	8.14713e-05	0.00017252	7.48264e-05	7.65768e-05	5.76029e-05	8.57267e-05	7.55799e-05	9.70041e-05	0.000110042	0.000238035	3.6163e-05	0.000105651	0.000213164	0.00011641	0.00012171
Chroococcidiopsidales	4.98355e-05	4.13702e-05	3.49575e-05	3.21079e-05	5.01066e-05	5.2793e-05	5.95755e-05	6.07775e-05	4.49342e-05	3.84762e-05	5.42228e-05	3.84147e-05	4.34123e-05	2.51585e-05	6.68175e-05	5.52741e-05	6.31027e-05	0.000109657	1.79834e-05	5.8558e-05	4.68967e-06	7.07372e-06	4.31256e-05	2.49211e-05	9.75746e-05	3.43236e-05	8.46079e-05	1.37913e-06	7.96953e-05	5.91001e-05	8.94339e-06	1.03984e-05	6.06244e-06	0.00014257	2.3423e-05	0.00013533	0.000118746	9.40417e-05	1.65707e-05	1.65438e-05	1.5116e-05	3.08649e-05	2.44537e-05	3.09823e-05	5.08237e-05	6.3107e-05	0.000117317	7.96139e-05	0.000135365
Gloeoemargaritales	1.32138e-05	1.39969e-05	1.35883e-05	7.37187e-06	1.03017e-05	7.23009e-06	1.0343e-05	6.36038e-06	1.20454e-05	7.46149e-06	1.20083e-05	6.40864e-06	2.06024e-05	4.28229e-06	9.85832e-06	1.72732e-05	3.73942e-06	7.48693e-05	3.64221e-06	2.81946e-05	5.02464e-06	6.36634e-06	9.17565e-06	3.47736e-06	2.05048e-05	1.04463e-05	2.16596e-05	2.20661e-06	1.10347e-05	1.31333e-05	1.3152e-06	2.14084e-06	3.30678e-06	1.65483e-05	1.42575e-05	2.99586e-05	1.13866e-05	4.70209e-06	6.31264e-06	8.52254e-06	1.39532e-05	1.8519e-05	1.60477e-05	2.79597e-05	9.28511e-06	1.91448e-05	1.15017e-05	9.36634e-06	1.42489e-05
Deinococcales	0.000723616	0.000417182	0.000614895	0.00026902	0.000573702	0.00033287	0.000538077	0.000256612	0.000561615	0.000221878	0.00055543	0.000280875	0.00145247	0.000464093	0.000648459	0.000608015	0.000703011	0.000918094	0.000127477	0.00141913	0.000327272	0.000470402	0.000800575	0.000365123	0.00154705	0.000785961	0.00133816	0.000300099	0.000532732	0.00112593	0.000163611	0.000201851	0.000369809	0.00072176	0.00126688	0.0011095	0.000745824	0.000464163	0.00124517	0.000242642	0.000699986	0.000543223	0.000343116	0.000308312	0.000715442	0.00104871	0.000346583	0.000499092	0.000372254
Thermales	0.000289155	0.000180518	0.000244783	0.000139558	0.000203268	0.000118742	0.000194647	9.11403e-05	0.000208224	8.20905e-05	0.000207127	0.000108809	0.000629846	0.00016915	0.000225646	0.000234915	0.000258955	0.000356952	5.34949e-05	0.000602207	0.000118917	0.000202308	0.00027527	0.000135617	0.000615144	0.000227332	0.000630159	0.000108951	0.000217016	0.000453101	6.70754e-05	3.97585e-05	0.000111604	0.000333512	0.00052549	0.000509296	0.000262706	0.000183381	0.000419791	0.00016243	0.000306971	0.00023766	0.000217791	0.000188917	0.000240435	0.000376515	0.000181726	0.000167925	0.000185236
Anaerolineales	0.000222814	0.000118297	0.000220258	8.04406e-05	0.000174877	6.65425e-05	0.000186075	7.47059e-05	0.000211283	6.73828e-05	0.00021356	7.95636e-05	0.000476799	0.00018735	0.000248649	0.000195187	0.000180427	0.000187551	3.61944e-05	0.00032966	5.19213e-05	0.000205845	0.00019957	0.000188357	0.000403732	0.000237778	0.00039055	7.39215e-05	0.000172877	0.000258121	0.000110477	6.42252e-05	0.000100306	0.000218947	0.000481699	0.000307851	0.000206586	0.000177336	0.000407165	0.000134857	0.000222089	0.000228401	0.000268991	0.000225189	0.000215023	0.000280791	0.000167924	0.000213419	0.000172768
Dehalococcoidales	0.000126633	8.6674e-05	0.000112642	4.74862e-05	0.000110875	5.04414e-05	0.000111927	3.87078e-05	0.000134271	4.75422e-05	0.000126624	5.02574e-05	0.000278869	8.67164e-05	0.000129254	0.000105366	7.38536e-05	8.99944e-05	6.80638e-05	0.000418581	4.79016e-05	0.000151378	8.53335e-05	5.96947e-05	0.000188079	9.65041e-05	0.000203736	3.69607e-05	8.88909e-05	8.83975e-05	3.65627e-05	5.29093e-05	5.09796e-05	0.000119657	0.000212844	0.000304751	9.92264e-05	0.000106133	0.000158605	0.000168947	0.000116277	7.45168e-05	0.000215498	0.000144332	0.000106046	0.000133305	0.000141087	0.000140495	0.000118148
Chloroflexales	0.000185444	0.000117231	0.000140374	7.27922e-05	0.000138218	7.27345e-05	0.000148594	9.60442e-05	0.000150265	7.85439e-05	0.000161788	0.000103236	0.000264889	6.04874e-05	0.000318753	8.98204e-05	0.000327667	0.000412915	5.46331e-05	0.000238569	8.84337e-05	9.47878e-05	0.000106896	0.000142572	0.000374743	0.000183557	0.000329632	5.37862e-05	0.000194334	0.000165177	3.15649e-05	3.48651e-05	5.29085e-05	0.00031569	0.000158869	0.000347107	0.000322079	0.000289514	0.000168074	6.86817e-05	0.000106975	0.000165348	0.000137552	0.000120151	0.000150028	0.000170885	0.000190927	0.000182644	0.000138334
Ardenticatenales	8.95888e-05	5.37909e-05	9.55725e-05	3.87761e-05	9.28915e-05	4.73447e-05	7.82487e-05	3.88154e-05	9.74948e-05	4.47466e-05	0.000108673	4.78356e-05	0.000178064	6.53049e-05	0.00013254	0.00011573	5.70262e-05	6.05004e-05	1.18372e-05	0.000170613	1.70838e-05	0.000117424	9.22153e-05	0.000124026	0.000196563	9.50117e-05	0.00015094	3.503e-05	6.68214e-05	0.000115675	1.18368e-05	1.59034e-05	3.72013e-05	0.00017312	0.000121189	0.000137396	6.09998e-05	6.98596e-05	0.000104159	2.0053e-05	7.09288e-05	6.26117e-05	7.18327e-05	0.000157934	7.52582e-05	0.00012196	0.000118084	7.96139e-05	8.43063e-05
Sphaerobacterales	6.59896e-05	4.33134e-05	4.89725e-05	2.77651e-05	5.18043e-05	3.30431e-05	4.38909e-05	2.51446e-05	5.57215e-05	2.26152e-05	5.55752e-05	3.56853e-05	0.000136859	2.40879e-05	8.87249e-05	5.00922e-05	6.07656e-05	8.99944e-05	1.16095e-05	0.000147479	2.71331e-05	3.46612e-05	7.66167e-05	6.60699e-05	0.000135756	6.06881e-05	0.000169893	1.95837e-05	5.02693e-05	8.33463e-05	3.02497e-05	1.2845e-05	3.55479e-05	5.34637e-05	8.96184e-05	0.000136363	4.87998e-05	3.42581e-05	9.07442e-05	2.35623e-05	5.93012e-05	3.13059e-05	3.82089e-05	4.0806e-05	6.3041e-05	0.000104942	2.30033e-05	5.88741e-05	2.61231e-05
Thermomicrobiales	1.72047e-05	1.03716e-05	1.47062e-05	9.22592e-06	1.05182e-05	5.97674e-06	1.24102e-05	7.74169e-06	1.7056e-05	1.01134e-05	1.06568e-05	5.63086e-06	2.35457e-05	1.44527e-05	1.86213e-05	2.07278e-05	8.88113e-06	1.13438e-05	4.7804e-06	2.02423e-05	1.67488e-05	1.9099e-05	1.42223e-05	4.05692e-06	4.38378e-05	1.54208e-05	2.03059e-05	6.06818e-06	1.16478e-05	1.66693e-05	2.36737e-06	7.34002e-06	8.54252e-06	2.80048e-05	3.86989e-05	3.82231e-05	2.03333e-05	1.14194e-05	2.60397e-05	4.01061e-06	1.97671e-05	2.07236e-05	1.75761e-05	6.801e-06	1.4172e-05	1.41813e-05	1.3802e-05	1.20424e-05	8.31189e-06
Caldilineales	7.36681e-05	5.96866e-05	5.53321e-05	3.9566e-05	4.50548e-05	3.49822e-05	3.93427e-05	2.47558e-05	4.98954e-05	2.5941e-05	4.3395e-05	3.30623e-05	0.000132444	3.10466e-05	7.88666e-05	3.80009e-05	5.09496e-05	0.00012327	8.42261e-06	0.000196639	2.37833e-05	4.31497e-05	6.3312e-05	2.3762e-05	0.000129392	5.7206e-05	0.000224718	2.59277e-05	5.9465e-05	7.62745e-05	5.52386e-06	2.87484e-05	2.59031e-05	9.92897e-05	8.35081e-05	0.000231404	6.26265e-05	3.76167e-05	9.31115e-05	2.0053e-05	8.13937e-05	5.42341e-05	3.20955e-05	9.2947e-05	3.95839e-05	8.86334e-05	3.75721e-05	3.34512e-05	3.62161e-05
Ktedonobacterales	3.16158e-05	1.9785e-05	4.27816e-05	2.73944e-05	4.19766e-05	2.61419e-05	3.88329e-05	2.28464e-05	4.75091e-05	2.27628e-05	4.5963e-05	2.33169e-05	4.26765e-05	2.67643e-05	7.66759e-05	3.10917e-05	2.15017e-05	8.62131e-05	6.37386e-06	4.48221e-05	1.07192e-05	1.20253e-05	2.24803e-05	9.27296e-06	4.17167e-05	2.93492e-05	3.99349e-05	1.62738e-05	2.9426e-05	2.32359e-05	5.7869e-06	9.17503e-06	1.04715e-05	2.92777e-05	5.19379e-05	5.37189e-05	3.57866e-05	2.35104e-05	2.99851e-05	5.91565e-05	3.60458e-05	3.30696e-05	3.4388e-05	3.70277e-05	4.98464e-05	8.01246e-05	3.29714e-05	8.69732e-05	5.40273e-05
Mycoplasmatales	0.000559018	0.000370454	0.000619763	0.000467719	0.000744541	0.000404593	0.000741844	0.000413125	0.000728754	0.00033215	0.000699229	0.000373043	0.000710784	0.000597915	0.000554257	0.000599379	0.000362257	0.000223852	8.76406e-05	0.00116754	8.74288e-05	0.00026385	0.000617062	0.000322236	0.000598882	0.000327318	0.000691077	0.000321889	0.00136831	0.000420267	8.83818e-05	0.000370059	0.000171402	0.000412434	0.00151231	0.00117872	0.000847491	0.000364076	0.000376391	0.000475758	0.000904633	0.000746932	0.000765706	0.000690679	0.00075356	0.000976386	0.000443197	0.000622193	0.000799722
Entomoplasmatales	0.000345895	0.000238949	0.000342095	0.000269416	0.000447966	0.000266848	0.000415196	0.000229356	0.000397997	0.000151183	0.000393803	0.000208551	0.000473856	0.000520834	0.000313276	0.000340281	0.000216886	0.000132345	6.26004e-05	0.000613051	7.43647e-05	0.000169769	0.000324818	0.000199369	0.000352117	0.000182064	0.000371598	0.000164944	0.000922013	0.000284388	3.28801e-05	0.00022907	9.47945e-05	0.000222765	0.00085443	0.000791321	0.000627078	0.000175992	0.000225677	0.000280241	0.000608128	0.000515886	0.000427175	0.000404282	0.00045888	0.000525419	0.000184026	0.000357928	0.000452998
Acholeplasmatales	0.000235474	0.00016534	0.000279863	0.000251553	0.000329759	0.00017794	0.000316932	0.00015143	0.000304354	0.000158633	0.000314252	0.000163761	0.000242079	0.000317425	0.000239886	0.000286734	0.000170611	5.59629e-05	4.2113e-05	0.000350625	3.48375e-05	9.26657e-05	0.000317936	0.000127503	0.000283532	0.000119386	0.00029985	0.000110331	0.000621623	0.000171744	2.63041e-05	0.000202768	6.20022e-05	0.000136205	0.000574373	0.000576445	0.000368439	0.000131658	0.00012862	0.000143379	0.00041162	0.000417559	0.000389731	0.00032267	0.000388508	0.000411259	0.000200129	0.000275638	0.000431624
Fimbriimonadales	3.2407e-05	2.02543e-05	3.02858e-05	2.20775e-05	2.21202e-05	1.3637e-05	2.19478e-05	1.05659e-05	2.23787e-05	1.23832e-05	2.05766e-05	1.47876e-05	8.46172e-05	2.35526e-05	2.9575e-05	2.41824e-05	2.85131e-05	7.86505e-05	6.37386e-06	4.6991e-05	2.41183e-05	1.69769e-05	2.47743e-05	9.27296e-06	6.50497e-05	4.17853e-05	5.07647e-05	1.65496e-05	1.96173e-05	4.39462e-05	9.73252e-06	1.101e-05	1.29516e-05	3.81883e-05	5.80483e-05	3.6157e-05	2.43999e-05	1.94801e-05	4.73448e-05	1.30345e-05	4.18596e-05	2.4692e-05	9.93431e-06	1.51133e-06	3.56744e-05	6.23979e-05	1.15017e-05	1.60566e-05	1.48427e-05
Chthonomonadales	2.83044e-05	2.75054e-05	3.70966e-05	1.86782e-05	2.05674e-05	1.4469e-05	2.19888e-05	1.73533e-05	3.08061e-05	2.25355e-05	3.39862e-05	2.32524e-05	3.67901e-05	1.01704e-05	0.000128158	3.2819e-05	1.02834e-05	3.2519e-05	2.73166e-06	2.3134e-05	3.01479e-06	9.19583e-06	2.89033e-05	7.2445e-05	2.68684e-05	3.28313e-05	8.05467e-05	5.51653e-06	1.90043e-05	1.81846e-05	2.63041e-06	5.19918e-06	8.81809e-06	3.43695e-05	4.27724e-05	6.19833e-05	1.95199e-05	3.22429e-05	3.47195e-05	4.01061e-06	2.09298e-05	8.81856e-06	1.37552e-05	2.0403e-05	1.90589e-05	2.55264e-05	3.37382e-05	3.88034e-05	9.4993e-06
Bacteroidales	0.356204	0.17282	0.426672	0.141347	0.354466	0.147349	0.349374	0.138611	0.417478	0.091359	0.433274	0.147925	0.22083	0.298537	0.492675	0.411604	0.471167	0.433282	0.621315	0.189777	0.518542	0.385681	0.359508	0.168574	0.203489	0.295501	0.292464	0.675659	0.301745	0.41277	0.677279	0.587148	0.651085	0.498317	0.1469	0.196956	0.136405	0.17653	0.263696	0.186801	0.141981	0.269913	0.50507	0.535213	0.221152	0.248021	0.51759	0.349804	0.41204
Marinilabiliales	0.000779109	0.000583137	0.00170004	0.000768097	0.00119544	0.000531663	0.00115152	0.000668399	0.00165508	0.000610644	0.00163587	0.00066245	0.00115742	0.000529933	0.00187418	0.0015114	0.000336548	0.00194509	9.53803e-05	0.000769206	0.000326267	0.00152509	0.000609263	0.000239938	0.000935443	0.000851126	0.001217	0.0001837	0.00100661	0.000329344	0.000163875	0.00012998	0.000160655	0.00226711	0.000641586	0.000836775	0.000666118	0.000634782	0.00108893	0.000700854	0.00024767	0.000391985	0.00163993	0.00180378	0.000518989	0.00111182	0.00263618	0.00169665	0.00129072
Flavobacteriales	0.0152168	0.0115017	0.02234	0.00779574	0.0173275	0.00549449	0.0162856	0.00746412	0.0229839	0.00644027	0.0226104	0.00746074	0.0138279	0.0137039	0.0579779	0.0319709	0.00813838	0.0256529	0.00651454	0.0119964	0.00643288	0.0249815	0.0142544	0.00941728	0.0153242	0.0172857	0.0183728	0.00468684	0.0180921	0.00955603	0.00460979	0.00583165	0.00597674	0.0397604	0.0126118	0.0188047	0.012522	0.00875931	0.0105902	0.0136361	0.00552663	0.00968762	0.0205327	0.0231007	0.0180077	0.0195703	0.0284045	0.0208829	0.0176046
Cytophagales	0.00512983	0.0031513	0.00887667	0.00277697	0.00663683	0.00215862	0.00654785	0.00317286	0.00906035	0.00232713	0.00892412	0.00309353	0.00768618	0.00380535	0.00920987	0.00826693	0.00280784	0.0132163	0.0007874	0.00607557	0.00338025	0.0092404	0.00455021	0.00349939	0.00746304	0.00659561	0.00968591	0.00177991	0.00538618	0.00390111	0.00133599	0.00112731	0.00141806	0.010806	0.00499623	0.00634813	0.00391619	0.00365151	0.00419002	0.00376496	0.00202903	0.00297406	0.00905474	0.0101751	0.00376535	0.00764517	0.012602	0.00869063	0.00698258
Sphingobacteriales	0.00182627	0.0010054	0.00345552	0.00104542	0.00289685	0.0010393	0.00274357	0.00131628	0.00381479	0.00101468	0.00383549	0.00145602	0.00250467	0.00141262	0.00351614	0.00328017	0.000951215	0.00340088	0.000405196	0.00164541	0.00123673	0.00370663	0.00139745	0.00100843	0.00203139	0.00236236	0.00295518	0.00108786	0.0025337	0.00117392	0.000711263	0.000558453	0.000692496	0.0039665	0.00171192	0.00222417	0.00160877	0.00135622	0.00146532	0.00167744	0.000749985	0.0014555	0.00447732	0.00447506	0.00214437	0.00258881	0.00602457	0.00338861	0.00303562
Chitinophagales	0.00119317	0.000724489	0.00225091	0.000770178	0.00186863	0.000655904	0.00177424	0.000940909	0.00259903	0.000717519	0.00249432	0.000911214	0.00160552	0.00091534	0.00258836	0.00235779	0.000635702	0.00205021	0.00026019	0.000994039	0.000702445	0.00238031	0.000820762	0.000690256	0.00134695	0.00178483	0.00191146	0.000414843	0.00151482	0.000734457	0.000382199	0.000316538	0.000405357	0.00289977	0.00123836	0.00136467	0.00101422	0.000932356	0.00108893	0.00123577	0.000419759	0.00078882	0.00244919	0.00318891	0.00110102	0.00196979	0.00352794	0.00242923	0.00248407
Bacteroidetes Order II. Incertae sedis	0.000396137	0.000246831	0.000430872	0.000157285	0.000300235	0.000115355	0.000303383	0.0001377	0.000372284	0.000103119	0.000358513	0.000136829	0.000627639	0.000180927	0.000554257	0.000490558	0.000323927	0.00109581	5.07633e-05	0.000705587	0.000168158	0.000464036	0.0003918	0.000243415	0.000780597	0.000404919	0.000725597	0.000176805	0.000323072	0.000436936	0.000105742	5.65793e-05	0.000133649	0.00073067	0.000479662	0.000509296	0.000327772	0.00026063	0.000479761	0.000167944	0.000282553	0.000205031	0.000285038	0.000309068	0.000245322	0.000527546	0.000422494	0.000310427	0.000194142
Saprospirales	0.000157293	8.40602e-05	0.000265346	8.13927e-05	0.000216424	8.55053e-05	0.000223083	0.000118365	0.000297605	9.74532e-05	0.00030697	0.000124703	0.000180271	0.00011134	0.000294654	0.000236642	9.02136e-05	0.000340315	3.77879e-05	0.000159769	0.000117577	0.000355808	0.000165162	0.000126924	0.000271512	0.000171618	0.000251793	6.70258e-05	0.000180847	0.000132849	0.000143094	4.70985e-05	7.1647e-05	0.000231676	0.000147667	0.000167355	0.000130133	0.000148452	0.000117573	9.97639e-05	3.13947e-05	9.08311e-05	0.000305671	0.000315869	0.00014172	0.000243919	0.000391056	0.000299723	0.000198892
Chlorobiales	0.0007409	0.000382691	0.000992455	0.000282285	0.000748166	0.000276836	0.000792464	0.000313198	0.00100255	0.000252399	0.000929282	0.000307814	0.00126264	0.000460882	0.00120272	0.000963842	0.000517443	0.000861375	0.000144778	0.00118273	0.000448868	0.000967684	0.000691844	0.000504797	0.00137665	0.000748653	0.00142886	0.00025707	0.000817183	0.000799619	0.000193335	0.000215307	0.00022927	0.00132641	0.0010133	0.00120764	0.000609998	0.00052126	0.000744103	0.000477262	0.000561617	0.000489871	0.000689288	0.000785893	0.000504328	0.00107211	0.00147835	0.00087107	0.00072729
Ignavibacteriales	6.64305e-05	3.41369e-05	7.02238e-05	2.95096e-05	8.03423e-05	3.24739e-05	7.1954e-05	3.40776e-05	8.00351e-05	3.35298e-05	8.1674e-05	3.93011e-05	0.00011037	6.15579e-05	9.09157e-05	0.000145095	5.84285e-05	9.15069e-05	2.68613e-05	8.67525e-05	4.08671e-05	2.4758e-05	3.34911e-05	2.72393e-05	6.08073e-05	5.52162e-05	0.000111682	2.56519e-05	8.95039e-05	7.93052e-05	9.20643e-06	3.91468e-05	1.54317e-05	7.38308e-05	0.00011406	0.000120868	8.05198e-05	4.36622e-05	6.865e-05	6.01591e-05	6.97661e-05	7.76033e-05	7.87103e-05	0.000140554	6.35297e-05	0.000110615	3.91056e-05	4.01415e-05	0.000103305
Gemmatimonadales	0.000194167	0.00011802	0.000228515	7.06297e-05	0.000154289	8.21746e-05	0.000162536	9.10913e-05	0.000212933	6.68042e-05	0.000205629	7.70545e-05	0.000370108	0.000110269	0.000232218	0.000262552	0.000206136	0.000353927	3.57392e-05	0.000336889	8.13992e-05	0.000189576	0.000146352	6.89677e-05	0.000425651	0.000209921	0.000410179	6.61984e-05	0.000171651	0.000247513	4.34018e-05	3.70059e-05	0.000105266	0.000336057	0.000278021	0.000323346	0.000148026	0.000127628	0.000202794	5.71512e-05	0.000154648	8.64218e-05	0.000200979	0.000157179	0.000241413	0.000290009	0.000229266	0.00019201	9.73678e-05
Fibrobacterales	0.000170476	0.000109038	0.000267068	9.4119e-05	0.000221662	8.63162e-05	0.00021298	9.9022e-05	0.000289527	8.77638e-05	0.000273984	9.84236e-05	0.000328903	0.000127933	0.000304513	0.000323008	0.000107041	0.000365271	4.2113e-05	0.000238569	5.12514e-05	0.000200186	0.000106438	6.95472e-05	0.000224139	0.000257676	0.000270068	3.47541e-05	0.000248281	0.000131839	3.39323e-05	3.11951e-05	3.66502e-05	0.000318236	0.000251543	0.000298553	0.000169173	0.000122926	0.000213052	3.10822e-05	8.95331e-05	8.68628e-05	0.000306435	0.000352896	0.000121195	0.000341061	0.000358852	0.000238842	0.000192954
Enterobacterales	0.0648597	0.0648218	0.132539	0.159224	0.0470636	0.106446	0.0608577	0.130388	0.0502402	0.0724869	0.0319247	0.0546314	0.0576125	0.0217358	0.0414575	0.044088	0.0552191	0.183474	0.00842488	0.0406226	0.198026	0.0178972	0.0212848	0.141657	0.175754	0.0863284	0.094308	0.0293885	0.0812684	0.0491703	0.0844393	0.00881078	0.00714844	0.0613254	0.03378	0.0646961	0.0188294	0.259358	0.0230459	0.00663304	0.0159195	0.0140881	0.0134961	0.0113773	0.0287188	0.0127951	0.0156039	0.00953694	0.0163774
Pseudomonadales	0.00638103	0.0030815	0.00726818	0.00221958	0.00644673	0.00228405	0.00615498	0.00226824	0.00781225	0.00180394	0.00765138	0.00231525	0.0107832	0.00455315	0.00701036	0.00724263	0.00474159	0.0077743	0.00149467	0.0130975	0.00314241	0.00620223	0.00664501	0.00387958	0.010688	0.00703336	0.00982805	0.00239031	0.00824969	0.00838716	0.00149828	0.0026158	0.00288104	0.00977494	0.00911358	0.0102892	0.00605443	0.00422449	0.00848577	0.00335387	0.0048406	0.00515577	0.00667204	0.00771082	0.0104325	0.00919661	0.00892989	0.00638918	0.00582129
Xanthomonadales	0.00201472	0.00103344	0.00227341	0.000707951	0.00372195	0.00958993	0.00206242	0.00124985	0.00227264	0.00050178	0.00241204	0.000883239	0.00392992	0.00122955	0.00239886	0.00221096	0.0018613	0.00228918	0.000320514	0.00366096	0.00104178	0.00195942	0.00219436	0.00138921	0.00393268	0.00209076	0.00375659	0.000804862	0.00172264	0.0027671	0.000586318	0.00044713	0.000854252	0.00270501	0.00274456	0.00318078	0.00201625	0.00140794	0.00283595	0.00110593	0.00148834	0.00150841	0.00177977	0.00239395	0.0047745	0.00327022	0.00219298	0.00201845	0.00171997
Alteromonadales	0.00244726	0.00164035	0.00367755	0.00177146	0.00265097	0.000822211	0.00279613	0.00119307	0.0043264	0.00148997	0.00366487	0.00194858	0.00323679	0.00191579	0.00315905	0.00311262	0.00130973	0.00255917	0.000503763	0.00759229	0.00071015	0.00290518	0.00275407	0.0013127	0.00264865	0.00228774	0.0031244	0.000775072	0.00673548	0.00173108	0.00050425	0.000723298	0.000666041	0.00449095	0.00325274	0.00341115	0.00233751	0.00171895	0.00238539	0.00153857	0.00158485	0.00243039	0.00371849	0.00336196	0.0019831	0.00348365	0.00629371	0.00272293	0.00409004
Oceanospirillales	0.00147027	0.000773606	0.0018356	0.000593923	0.0033672	0.00675737	0.00147351	0.000556943	0.00195984	0.000440833	0.00179153	0.000637676	0.0024333	0.00105398	0.00150723	0.00173422	0.00108256	0.00191333	0.000238109	0.00345853	0.000670623	0.00152439	0.00156399	0.000755167	0.00262249	0.00158038	0.00224718	0.000515795	0.002172	0.00149367	0.000412974	0.000348345	0.000578687	0.00214109	0.00235758	0.00220557	0.0013664	0.000990797	0.00188353	0.000938984	0.00106277	0.00125444	0.0018004	0.001834	0.00129796	0.00200099	0.00244372	0.00153675	0.00164041
Vibrionales	0.00156386	0.00116514	0.00251738	0.00127964	0.00176301	0.000547618	0.00192618	0.00085782	0.00300631	0.00118994	0.00258051	0.0014646	0.00210807	0.00136284	0.0017986	0.00227142	0.0008596	0.00151478	0.000240158	0.00540034	0.000513184	0.00171184	0.00168465	0.000808487	0.00164958	0.00141125	0.00192906	0.000444081	0.00478846	0.000928932	0.000256991	0.000544691	0.000345283	0.00280939	0.00195938	0.00220661	0.00142089	0.000934372	0.00141798	0.000856766	0.00104417	0.00169404	0.00267844	0.00261385	0.00127206	0.00225625	0.00428322	0.00221179	0.00296497
Chromatiales	0.00107582	0.00056171	0.0011618	0.000371409	0.000967077	0.0003683	0.000927318	0.000380599	0.00115443	0.000302777	0.00111082	0.00035866	0.00188954	0.000672855	0.00112275	0.00116594	0.000928312	0.00136655	0.00017733	0.00215074	0.000501125	0.000948585	0.00107034	0.000536673	0.00215866	0.00114064	0.00195275	0.000409878	0.00106669	0.00145174	0.000361681	0.000254454	0.000422166	0.00154154	0.00167831	0.00166838	0.00105245	0.000742258	0.00145822	0.000637687	0.000913935	0.000832472	0.00107749	0.00104584	0.000844456	0.00159044	0.00122301	0.00102361	0.00092915
Aeromonadales	0.00107743	0.000562689	0.00130227	0.000470769	0.000995808	0.000279605	0.00106432	0.000399643	0.00144854	0.000440852	0.00137179	0.000555352	0.00183067	0.000681955	0.00150942	0.00122294	0.0007577	0.00148075	0.000183476	0.00258595	0.000400967	0.0012952	0.0012066	0.000545366	0.00158735	0.000992897	0.00178421	0.00034892	0.00128616	0.00105926	0.000273826	0.000225094	0.000451927	0.00145116	0.00157036	0.00151962	0.00112565	0.000750319	0.0015245	0.000934472	0.0008151	0.000921098	0.00169265	0.00126196	0.000965651	0.00139474	0.00201202	0.00120826	0.00104017
Pasteurellales	0.00680039	0.0108384	0.00873375	0.0152005	0.013014	0.0217838	0.00924341	0.0102272	0.0113644	0.00967245	0.0137701	0.0140194	0.00225523	0.00269249	0.00599715	0.00183268	0.0011667	0.0100953	0.000693385	0.00740867	0.0011359	0.0118089	0.0142819	0.00727986	0.00196846	0.0278912	0.00225328	0.000748041	0.00483567	0.00148306	0.000453483	0.0556762	0.00280388	0.00497849	0.0114233	0.0030847	0.00332408	0.00798884	0.00119151	0.00187546	0.000961609	0.00442251	0.00272659	0.00254508	0.00307484	0.00708713	0.0142851	0.0359567	0.00768374
Cellvibrionales	0.000516632	0.000277899	0.000756168	0.000261024	0.000605956	0.000180286	0.000576446	0.00022308	0.000801325	0.000222428	0.000753486	0.000255679	0.000768913	0.000415917	0.000706513	0.000659835	0.000312242	0.000949857	9.92502e-05	0.0010685	0.000220749	0.000746984	0.000461076	0.000260223	0.000684436	0.000563604	0.000848109	0.000218179	0.000717871	0.000421277	0.000116264	0.000164539	0.000170024	0.000930523	0.000732223	0.000909089	0.000479865	0.00035803	0.000533418	0.000312326	0.000305808	0.000363325	0.000771055	0.000567506	0.000386065	0.000746648	0.000950037	0.000679729	0.000507025
Methylococcales	0.000301534	0.000149101	0.000374436	0.000130072	0.000267799	7.75938e-05	0.00028212	0.000106159	0.000365267	0.000101371	0.000335328	0.000105794	0.000579812	0.000160586	0.000299036	0.000414556	0.000204733	0.000466609	4.96251e-05	0.000605099	0.000195626	0.000280119	0.000304173	0.000191834	0.000482216	0.000274589	0.000397995	0.00013019	0.000388055	0.000359652	9.57469e-05	9.93961e-05	0.000148254	0.000493903	0.000423651	0.000514462	0.000240746	0.000199503	0.000336148	0.000207549	0.000215112	0.000287044	0.000380561	0.000445843	0.000236526	0.000402041	0.000286775	0.000217433	0.000318226
Thiotrichales	0.000469998	0.000345241	0.000670501	0.000364665	0.000504684	0.000163695	0.000522688	0.000212592	0.000805908	0.000325656	0.000673814	0.000426349	0.000590113	0.000377912	0.000437052	0.000760019	0.000232312	0.000372834	0.000100161	0.00161432	0.000125281	0.000385518	0.000484474	0.000215017	0.000511206	0.000400442	0.000716798	0.000128259	0.0013634	0.000234885	0.000124681	0.000206744	0.000111604	0.000650475	0.000754628	0.000739668	0.000524598	0.000231746	0.000388228	0.000326363	0.000406969	0.000584229	0.00068776	0.000665742	0.000428581	0.000700559	0.00116013	0.000473	0.000766475
Legionellales	0.000277896	0.000163609	0.000386694	0.000153901	0.000342558	0.000114092	0.000338028	0.000115852	0.000435723	0.000120667	0.000395433	0.000140786	0.000295792	0.000264431	0.000335183	0.000383464	0.000175285	0.000356196	7.19336e-05	0.000642692	0.000112552	0.000211504	0.000221592	0.000143731	0.000266562	0.000231311	0.000358737	8.38512e-05	0.000739327	0.000238926	5.97103e-05	0.000109794	8.51497e-05	0.000370427	0.000546876	0.000443181	0.000339972	0.000214281	0.000276178	0.000138867	0.00026046	0.000358915	0.000381325	0.00035743	0.000298589	0.000385733	0.000602687	0.000367294	0.000385315
Nevskiales	0.000115738	8.275e-05	0.000126822	6.57885e-05	0.000106041	5.19651e-05	0.000106591	4.97576e-05	0.000145728	7.19302e-05	0.0001299	7.79401e-05	0.000223684	9.9028e-05	0.000139112	0.000105366	8.92787e-05	0.000105119	1.36583e-05	0.000421473	5.15863e-05	0.000121668	0.000127083	3.47736e-05	0.000223432	0.00010695	0.000162447	2.62035e-05	0.000193721	0.000129818	1.70977e-05	2.87484e-05	3.3619e-05	0.000224038	0.000115078	0.000108471	8.21464e-05	9.13548e-05	0.000134144	6.16631e-05	7.79054e-05	0.00012346	0.000103928	0.000155667	8.79642e-05	0.00015245	0.000182493	6.28883e-05	9.73678e-05
Acidiferrobacterales	9.40326e-05	6.34793e-05	8.46234e-05	4.36001e-05	6.58745e-05	3.63607e-05	6.38858e-05	3.94265e-05	7.21569e-05	3.63586e-05	6.84724e-05	3.8951e-05	0.000191308	3.3723e-05	7.33898e-05	0.000110548	9.11484e-05	0.000172426	1.41136e-05	0.000232786	7.068e-05	4.66865e-05	0.00010185	3.70919e-05	0.000232623	8.8545e-05	0.000164478	2.31694e-05	0.000102378	0.000133859	2.26215e-05	2.07967e-05	3.52724e-05	9.54709e-05	0.000146648	0.000181818	7.97064e-05	5.17229e-05	0.00011994	2.20583e-05	5.93012e-05	6.48164e-05	3.28596e-05	6.04533e-05	7.96564e-05	0.000117705	3.29714e-05	3.07751e-05	3.74035e-05
Cardiobacteriales	5.21477e-05	2.67778e-05	5.70005e-05	4.1819e-05	4.84107e-05	2.07099e-05	5.14674e-05	2.78027e-05	5.39744e-05	2.36224e-05	4.41285e-05	1.90454e-05	8.9032e-05	5.24581e-05	7.1199e-05	4.14556e-05	4.90799e-05	4.91566e-05	7.51205e-06	7.15708e-05	4.55568e-05	3.6076e-05	5.41363e-05	2.31824e-05	0.000117372	3.88006e-05	5.95639e-05	2.01353e-05	6.0078e-05	6.86975e-05	5.26082e-06	2.26317e-05	1.87384e-05	6.8739e-05	9.57288e-05	9.50411e-05	6.75065e-05	4.29905e-05	7.33845e-05	4.96313e-05	3.4883e-05	3.48333e-05	4.20298e-05	5.8942e-05	5.76654e-05	5.10529e-05	4.21727e-05	2.6761e-05	1.84049e-05
Immundisolibacterales	3.7214e-05	2.40592e-05	2.82124e-05	1.31765e-05	2.89715e-05	1.76214e-05	2.73624e-05	1.79414e-05	2.72873e-05	1.39548e-05	2.69279e-05	1.98878e-05	6.47505e-05	3.15819e-05	2.19074e-05	2.93644e-05	4.30034e-05	1.58814e-05	9.33316e-06	9.75966e-05	1.94286e-05	3.11244e-05	4.54195e-05	2.14437e-05	0.000106059	3.9298e-05	5.07647e-05	1.4343e-05	2.39086e-05	4.54616e-05	1.52564e-05	9.17503e-06	1.7085e-05	4.20072e-05	5.90667e-05	5.78511e-05	2.92799e-05	2.61973e-05	5.68138e-05	1.00265e-05	5.69756e-05	2.60147e-05	1.83403e-05	4.0806e-05	3.02988e-05	4.60894e-05	1.99362e-05	1.60566e-05	2.55294e-05
Salinisphaerales	3.51526e-05	2.05366e-05	3.91043e-05	1.60028e-05	3.58233e-05	2.27598e-05	3.63063e-05	3.44929e-05	4.43625e-05	3.10248e-05	4.08022e-05	3.20148e-05	5.44493e-05	1.98056e-05	5.69592e-05	8.29111e-05	2.94479e-05	7.56255e-05	2.95929e-06	4.40992e-05	3.55075e-05	3.25391e-05	3.02796e-05	2.14437e-05	5.58579e-05	2.58671e-05	5.07647e-05	1.46188e-05	3.24912e-05	4.79872e-05	4.73474e-06	2.44667e-06	1.12982e-05	5.98284e-05	4.07356e-05	5.68181e-05	2.84666e-05	3.42581e-05	3.86649e-05	1.70451e-05	3.25575e-05	1.41097e-05	1.37552e-05	7.2544e-05	4.93577e-05	4.04168e-05	2.22365e-05	2.20778e-05	2.96853e-05
Orbales	5.80939e-05	4.97333e-05	9.07329e-05	6.69809e-05	5.55705e-05	2.12799e-05	6.82757e-05	3.49678e-05	0.000105602	4.68154e-05	9.73114e-05	6.64702e-05	5.00345e-05	7.76165e-05	6.35314e-05	5.18195e-05	2.94479e-05	5.52066e-05	3.64221e-06	0.000218327	9.71431e-06	4.52718e-05	6.7441e-05	2.95576e-05	3.74743e-05	4.77546e-05	6.02408e-05	1.79287e-05	0.00021579	2.62667e-05	6.31298e-06	3.02776e-05	1.9014e-05	8.52873e-05	0.000109986	3.82231e-05	6.09998e-05	3.42581e-05	6.39155e-05	3.91034e-05	7.20916e-05	7.62805e-05	7.87103e-05	0.000144332	5.86428e-05	6.52342e-05	0.000121918	7.29236e-05	0.000113398
Rhizobiales	0.00722898	0.00385636	0.0070538	0.00243978	0.00616773	0.00241491	0.00615489	0.00262338	0.00675905	0.00183547	0.00694328	0.00281874	0.0143312	0.00462969	0.00795129	0.0070509	0.00659587	0.0093995	0.00127068	0.0136086	0.00376044	0.00590372	0.00740016	0.0043467	0.0149996	0.00732933	0.0133308	0.00280157	0.00697089	0.00964695	0.00204041	0.00192981	0.0031544	0.00849309	0.011184	0.0118275	0.00721262	0.00496137	0.0102304	0.00294429	0.00614058	0.00542297	0.00557238	0.00561989	0.0112848	0.0107034	0.0055369	0.00554086	0.00478112
Rhodobacterales	0.00300645	0.00157936	0.00309803	0.00101921	0.00284296	0.00128942	0.00267237	0.001087	0.00297672	0.000744158	0.00296055	0.000961003	0.00620501	0.0020935	0.00344713	0.00318862	0.00261292	0.00343491	0.000632834	0.00533239	0.001428	0.00238596	0.00312936	0.00180127	0.0059068	0.00299561	0.00530322	0.00119074	0.00271638	0.0040082	0.000758347	0.000723604	0.00128165	0.0040085	0.00477524	0.00503511	0.00297435	0.00227178	0.00437387	0.00141625	0.00251623	0.00224565	0.0025279	0.00268186	0.00328644	0.00431255	0.0027995	0.00267075	0.00224005
Sphingomonadales	0.00264115	0.00140006	0.00274512	0.00087167	0.00229711	0.000757261	0.00240506	0.00117318	0.00263303	0.000664239	0.00274272	0.00108933	0.00524332	0.00167598	0.00322915	0.00248388	0.00231517	0.00365952	0.000389261	0.00499622	0.00142499	0.00246943	0.0027816	0.00161002	0.00530297	0.00264242	0.00471773	0.00116702	0.00224005	0.00357025	0.000647081	0.000577109	0.00115324	0.00351078	0.00397682	0.00416631	0.00237818	0.00183113	0.00364634	0.00120017	0.00237902	0.00184925	0.00180117	0.00212267	0.00446369	0.00384882	0.00269906	0.00246535	0.00184108
Rhodospirillales	0.00232124	0.00127091	0.00216427	0.000931749	0.00181926	0.000704044	0.00191333	0.000770054	0.0020009	0.000694646	0.00197363	0.000851252	0.00437876	0.00153627	0.00244158	0.00229042	0.00223384	0.0023996	0.000483275	0.00482633	0.00111112	0.00152014	0.00266966	0.00136892	0.0049657	0.00205842	0.00421144	0.000839616	0.00245339	0.00309745	0.00054318	0.000555701	0.000998373	0.00274574	0.00365195	0.00401962	0.00236842	0.00174179	0.00315948	0.00108387	0.00193485	0.00194846	0.00144888	0.00146297	0.00224357	0.0032532	0.00155042	0.00158626	0.00152464
Caulobacterales	0.000623746	0.00033708	0.000614057	0.00026363	0.000524069	0.000215235	0.000529862	0.00023286	0.000561038	0.000134017	0.000610163	0.000238819	0.00116772	0.000409494	0.000683511	0.000594197	0.00057961	0.00110716	0.000112453	0.00112055	0.000361774	0.000551043	0.000601005	0.000317019	0.00135544	0.000585989	0.00116827	0.000265897	0.000443228	0.000838009	0.000226215	0.000140378	0.000266196	0.000571552	0.000852393	0.00103822	0.000575838	0.000480284	0.000957155	0.00033288	0.000544175	0.000464738	0.000493659	0.000679344	0.00108343	0.000811882	0.000503773	0.000528529	0.000395408
Rickettsiales	0.000231062	0.000128925	0.000256637	0.000112378	0.000269378	0.000123663	0.000258	0.000111371	0.000297882	9.04662e-05	0.000267058	0.000110006	0.000345827	0.000286913	0.000291368	0.000250461	0.000129945	0.000202676	4.68934e-05	0.000396893	8.30741e-05	0.000145011	0.00015828	0.000109537	0.000238987	0.000213901	0.000256531	9.2126e-05	0.000543767	0.000172754	3.94561e-05	0.000160563	7.13714e-05	0.00020749	0.000492901	0.000453511	0.000319639	0.000150467	0.000277756	0.000172456	0.000310459	0.000310854	0.000298029	0.000292443	0.000210625	0.000353116	0.000286775	0.000213419	0.000296853
Pelagibacterales	6.81303e-05	4.77549e-05	8.14693e-05	3.8097e-05	9.3461e-05	4.26449e-05	8.98156e-05	4.47128e-05	0.000100918	4.37884e-05	0.000113324	4.78485e-05	9.12394e-05	7.38695e-05	0.000166496	7.42746e-05	5.14171e-05	2.9494e-05	1.3203e-05	0.00012796	9.71431e-06	5.16381e-05	4.67958e-05	2.8978e-05	6.7878e-05	4.77546e-05	9.67914e-05	1.2688e-05	0.000214564	4.2936e-05	5.26082e-06	3.94526e-05	9.36922e-06	5.72825e-05	9.67472e-05	0.000118801	0.000113053	5.77685e-05	5.44465e-05	8.17161e-05	6.04639e-05	0.000101854	0.000134495	0.00018665	8.01451e-05	9.4306e-05	0.000123451	6.55644e-05	0.000137146
Holosporales	3.68189e-05	2.77069e-05	6.46908e-05	3.35129e-05	6.40584e-05	3.69568e-05	5.4493e-05	2.69147e-05	8.29969e-05	3.22302e-05	8.12055e-05	3.66598e-05	7.28444e-05	1.28469e-05	4.38148e-05	4.49102e-05	2.15017e-05	3.5544e-05	6.82914e-06	0.000110609	1.13892e-05	5.58824e-05	3.1656e-05	2.02846e-05	6.01003e-05	2.88517e-05	3.452e-05	1.37913e-05	0.000120156	1.1618e-05	6.57602e-06	1.52917e-05	1.35027e-05	5.21907e-05	4.88828e-05	6.09503e-05	2.68399e-05	2.9556e-05	2.44615e-05	1.80477e-05	2.79064e-05	4.32109e-05	9.78148e-05	0.000112594	2.59006e-05	5.60163e-05	9.20132e-05	8.76422e-05	3.26538e-05
Magnetococcales	3.00188e-05	1.94777e-05	3.30847e-05	1.79944e-05	3.17579e-05	2.36292e-05	3.67601e-05	3.07394e-05	3.33933e-05	1.96858e-05	3.80671e-05	3.71584e-05	4.12049e-05	9.63515e-06	7.01036e-05	3.45463e-05	2.52411e-05	2.57127e-05	8.65024e-06	4.12075e-05	6.02957e-06	5.09308e-05	1.65162e-05	1.73868e-05	3.25249e-05	2.33799e-05	5.00879e-05	7.17149e-06	3.73955e-05	3.78847e-05	2.63041e-06	2.35492e-05	8.81809e-06	4.96448e-05	3.56437e-05	9.09089e-05	2.52133e-05	2.61973e-05	2.28833e-05	1.40371e-05	3.72086e-05	2.82194e-05	1.98686e-05	5.81863e-05	3.4697e-05	2.48174e-05	0.000144154	2.60919e-05	1.30615e-05
Parvularculales	1.68738e-05	1.31919e-05	2.27783e-05	1.70257e-05	1.91733e-05	1.49815e-05	1.66346e-05	1.60157e-05	1.80411e-05	1.04011e-05	2.04476e-05	1.28716e-05	1.98666e-05	5.88815e-06	3.17657e-05	1.90005e-05	9.81598e-06	1.58814e-05	2.50402e-06	2.24111e-05	3.68474e-06	3.39538e-05	1.6975e-05	1.73868e-06	1.90907e-05	1.19386e-05	2.23365e-05	6.06818e-06	2.69738e-05	1.46487e-05	1.2889e-05	1.83501e-06	7.71583e-06	1.27294e-06	2.54598e-05	5.26858e-05	1.22e-05	7.38899e-06	5.05011e-05	2.90769e-05	6.97661e-06	1.36688e-05	2.52179e-05	2.0403e-05	1.46607e-05	3.47443e-05	2.99043e-05	2.8768e-05	1.60301e-05
Burkholderiales	0.00974022	0.00484166	0.0100547	0.00358049	0.00896112	0.00346785	0.00897903	0.0051559	0.00959804	0.00259633	0.0101966	0.00371573	0.0174893	0.00650533	0.0101606	0.00981288	0.00893956	0.0150563	0.00212933	0.0191571	0.00526415	0.00834062	0.0109576	0.00570693	0.0184133	0.00921465	0.0159543	0.00381716	0.0089179	0.0142487	0.00348082	0.00261213	0.00434043	0.01082	0.0148013	0.0142551	0.00939072	0.00648552	0.0143952	0.00533361	0.00779519	0.0084107	0.00954	0.00909142	0.0169468	0.0142239	0.00996657	0.00866052	0.00674331
Neisseriales	0.00144099	0.000685228	0.00171756	0.000637283	0.00159496	0.000487878	0.00180013	0.00127642	0.00194093	0.000584939	0.00182797	0.000500241	0.00225818	0.000999915	0.00163758	0.00177568	0.00115735	0.00228843	0.000276808	0.00273343	0.000720534	0.00144516	0.00199479	0.000878613	0.00240543	0.00161023	0.00216528	0.000453459	0.00149766	0.00164116	0.000389564	0.000680175	0.000503733	0.00215	0.00208872	0.00226756	0.00153638	0.00110365	0.00170915	0.000758506	0.00101393	0.00108865	0.00124408	0.00180151	0.00145483	0.00198823	0.0018441	0.00182644	0.0018393
Rhodocyclales	0.000790029	0.000409885	0.000785373	0.000299974	0.000703497	0.000261125	0.000752934	0.000549741	0.000763967	0.000215447	0.000863996	0.000355438	0.00141863	0.000445358	0.00106799	0.000791111	0.000659541	0.00131286	0.00013681	0.00149214	0.000390247	0.000612584	0.000907472	0.000446841	0.00161917	0.00079392	0.00134493	0.000301754	0.00068538	0.00111987	0.000299604	0.000189923	0.000351346	0.000915247	0.00113449	0.00111673	0.000743384	0.000482971	0.00104869	0.000364965	0.000670917	0.000835999	0.000472262	0.000502518	0.000733035	0.00119265	0.00119387	0.000675715	0.000492776
Nitrosomonadales	0.000704989	0.000368096	0.000960906	0.000330725	0.000740894	0.000219094	0.000743662	0.000257483	0.000982489	0.000260202	0.0008939	0.000273559	0.0011324	0.000563121	0.000847816	0.000896477	0.000525856	0.00133857	0.000116778	0.00145961	0.000274011	0.000962733	0.000657435	0.000351214	0.00105069	0.000801879	0.00126641	0.000236935	0.000928757	0.000736478	0.000204383	0.000177384	0.000231199	0.00104636	0.000934883	0.000954543	0.000678318	0.00052126	0.000826956	0.000331878	0.000505804	0.00058952	0.00074813	0.000979344	0.000589849	0.00109835	0.00117854	0.00096005	0.000875123
Desulfovibrionales	0.00536034	0.00517508	0.00487212	0.00524371	0.00192453	0.00150784	0.0017106	0.00142758	0.00221437	0.00207343	0.00144936	0.00072494	0.00868172	0.000992956	0.00235943	0.0121655	0.00218102	0.00234212	0.000307539	0.0144566	0.000939273	0.00386154	0.0105818	0.00133125	0.00923847	0.0150183	0.0162034	0.0026118	0.00182686	0.00372684	0.000512404	0.000411653	0.000853977	0.00253571	0.016061	0.00964151	0.00325902	0.00575468	0.00501539	0.000742464	0.00566268	0.00153311	0.00121199	0.00172216	0.00309878	0.00212295	0.00108729	0.00117414	0.00102177
Myxococcales	0.00164847	0.000976295	0.00154513	0.000563152	0.00120302	0.000532302	0.00120007	0.000585069	0.00133231	0.000475921	0.00133957	0.000625405	0.00338027	0.000964051	0.00191361	0.00136803	0.00159253	0.00208651	0.000265198	0.00311225	0.000813322	0.00133552	0.0020191	0.000978877	0.00382733	0.00168434	0.00346283	0.000635228	0.00113596	0.0023731	0.000390353	0.000303999	0.000707101	0.00186868	0.00248386	0.00245454	0.00138836	0.00100557	0.00265368	0.000610615	0.00151974	0.00111952	0.00100184	0.0010073	0.00139765	0.00248741	0.00144154	0.00111459	0.000870373
Desulfuromonadales	0.00116167	0.000631402	0.0010766	0.000418433	0.000862581	0.000296764	0.000915851	0.000378127	0.000989127	0.000318886	0.00100173	0.000428614	0.00214633	0.000688914	0.0013473	0.00108994	0.00101479	0.00158738	0.000244028	0.00227653	0.000650189	0.000819844	0.00123458	0.000662437	0.00239553	0.00127047	0.00200825	0.000438564	0.000912205	0.00151236	0.000262515	0.000323267	0.000513103	0.00124749	0.00209789	0.00202686	0.00115656	0.000759723	0.00166023	0.00052539	0.00105812	0.000919334	0.000865049	0.000785893	0.00117432	0.00172445	0.000810483	0.00122231	0.000575301
Desulfobacterales	0.000479675	0.000238021	0.000539897	0.000173148	0.000467695	0.000134183	0.000467429	0.000143874	0.000536337	0.000119649	0.000529664	0.00018073	0.000928582	0.000311537	0.000550971	0.000504376	0.000395444	0.000631473	9.8112e-05	0.000790894	0.000265636	0.000446352	0.000396847	0.000238779	0.000841404	0.000524803	0.000824419	0.000157773	0.000518632	0.000633937	0.000106006	0.000122028	0.00022183	0.000581736	0.000803511	0.000819213	0.000504265	0.00035803	0.000629686	0.000284753	0.000456968	0.000442251	0.000432525	0.000485894	0.000397793	0.000697722	0.000539044	0.000549938	0.000397783
Syntrophobacterales	0.000159096	8.54744e-05	0.000163609	6.59864e-05	0.000135015	4.42227e-05	0.000145734	5.82941e-05	0.000179548	4.63951e-05	0.00017131	6.35438e-05	0.000225155	0.000114551	0.000210311	0.000196914	0.000111715	0.000241245	1.63899e-05	0.000327491	7.26899e-05	0.000198771	0.000166538	0.000108378	0.000269391	0.0001363	0.000318126	7.41973e-05	0.000177782	0.000174269	4.44539e-05	1.80442e-05	4.65705e-05	0.000243132	0.000269874	0.000237603	0.00014152	0.000121583	0.000211474	9.87612e-05	9.9998e-05	9.96497e-05	0.000152836	0.000222166	0.000143675	0.000248883	0.000157956	0.0001987	0.000155551
Desulfarculales	0.000100333	8.01634e-05	6.31618e-05	5.13796e-05	5.3172e-05	5.02801e-05	4.85819e-05	3.63976e-05	4.53651e-05	3.77331e-05	3.86835e-05	4.31854e-05	0.000221476	5.72756e-05	6.68175e-05	6.39107e-05	0.000109378	4.23503e-05	1.43412e-05	0.000234955	2.31134e-05	2.68801e-05	0.000116072	3.41941e-05	0.000347167	9.55092e-05	0.00018343	5.57169e-05	5.9465e-05	0.000174775	3.31432e-05	1.52917e-05	4.10592e-05	8.14685e-05	0.000191458	0.000146694	0.00010492	4.83643e-05	0.000200426	3.00796e-05	0.000123253	6.7021e-05	1.06985e-05	7.55667e-06	6.35297e-05	0.000113451	1.22684e-05	2.60919e-05	2.07797e-05
Bradymonadales	5.44794e-05	3.2905e-05	5.41502e-05	3.22884e-05	4.45235e-05	1.93013e-05	4.2737e-05	2.20039e-05	4.64977e-05	2.08996e-05	4.9654e-05	2.41156e-05	0.000111106	3.26525e-05	8.87249e-05	4.14556e-05	3.08502e-05	7.63818e-05	7.05678e-06	6.57873e-05	1.87587e-05	4.24423e-05	6.23944e-05	6.2013e-05	8.48474e-05	5.82009e-05	0.000123189	1.59979e-05	3.18781e-05	9.54693e-05	1.73607e-05	8.86919e-06	1.7085e-05	0.000115838	8.24897e-05	8.67767e-05	3.65999e-05	4.09753e-05	6.31264e-05	2.75729e-05	5.23245e-05	3.61561e-05	3.89731e-05	1.96473e-05	5.18011e-05	6.23979e-05	5.21408e-05	3.88034e-05	2.79042e-05
Desulfurellales	4.5153e-05	2.96766e-05	4.81068e-05	2.54142e-05	5.57896e-05	2.84677e-05	5.37857e-05	2.76206e-05	6.17825e-05	2.54376e-05	6.25461e-05	3.06811e-05	4.04691e-05	4.33582e-05	7.55805e-05	6.0456e-05	1.68274e-05	5.36941e-05	6.37386e-06	7.80773e-05	1.33991e-05	9.12509e-05	3.11972e-05	2.66598e-05	2.2626e-05	4.57648e-05	4.33192e-05	2.04112e-05	9.25691e-05	9.09232e-06	6.04994e-06	2.01851e-05	5.78687e-06	8.01955e-05	6.21219e-05	0.000113636	3.25332e-05	2.82125e-05	4.49776e-05	9.074e-05	5.58129e-05	4.32109e-05	8.40596e-05	6.42317e-05	3.86065e-05	7.65793e-05	0.000125751	3.14441e-05	5.87769e-05
Campylobacterales	0.00277368	0.00217966	0.00598942	0.00854463	0.00386402	0.00444617	0.00346537	0.00396573	0.00587955	0.00534114	0.00507988	0.00513532	0.00208747	0.00371007	0.00541332	0.00623906	0.00114473	0.00175678	0.00189577	0.00291416	0.000576159	0.00238738	0.00583067	0.00106639	0.00295481	0.00584049	0.0020536	0.000623368	0.0101464	0.00111886	0.000304864	0.000930654	0.000530739	0.00207872	0.00319266	0.00278409	0.00240502	0.00148653	0.00240117	0.00213715	0.00199066	0.00520868	0.00813314	0.020332	0.00256611	0.00329716	0.00267452	0.00194485	0.00245379
Nautiliales	4.31711e-05	2.71711e-05	3.65669e-05	1.50852e-05	4.62541e-05	1.82327e-05	4.31384e-05	2.54595e-05	4.43785e-05	1.56976e-05	4.25968e-05	2.47004e-05	7.50518e-05	5.72756e-05	7.1199e-05	6.21834e-05	2.71108e-05	1.28563e-05	1.70728e-05	3.32551e-05	1.4739e-05	3.89054e-05	5.41363e-05	2.66598e-05	4.5252e-05	2.38773e-05	3.72275e-05	6.34401e-06	6.49823e-05	3.63693e-05	2.89345e-06	3.33359e-05	1.10226e-05	2.80048e-05	0.000111005	6.81817e-05	6.34398e-05	1.88083e-05	8.91661e-05	2.0053e-05	6.97661e-05	7.49577e-05	6.11342e-05	3.32493e-05	3.42083e-05	5.81435e-05	2.30033e-05	2.14088e-05	3.0279e-05
Bdellovibrionales	0.000121103	6.57966e-05	0.000169652	6.00827e-05	0.000131986	4.87108e-05	0.000143387	6.69019e-05	0.000181275	4.82016e-05	0.000164426	6.03144e-05	0.000208968	0.000100634	0.000204834	0.000103639	6.07656e-05	0.000114951	1.73005e-05	0.000204591	5.96258e-05	0.000194527	0.000120201	9.56274e-05	0.000144948	0.000121376	0.000247732	3.19959e-05	0.000183299	0.000107592	3.36692e-05	3.51709e-05	3.91303e-05	0.000249497	0.000156832	0.000198347	0.00011712	7.52334e-05	0.000123097	9.82599e-05	0.000106975	7.71624e-05	9.09372e-05	0.000267506	0.000119729	0.000124087	0.000269906	0.000119755	0.000139521
Bacteriovoracales	6.49067e-05	3.20136e-05	0.00010311	5.18439e-05	7.77667e-05	2.76736e-05	7.99459e-05	3.51535e-05	0.000109368	5.35613e-05	0.000125235	6.18237e-05	9.639e-05	7.22637e-05	9.2011e-05	0.000134731	4.34708e-05	4.76441e-05	1.66176e-05	8.38608e-05	2.07685e-05	8.20551e-05	3.76202e-05	6.89677e-05	6.29285e-05	4.62623e-05	9.94989e-05	1.73771e-05	9.86996e-05	2.77821e-05	2.39367e-05	2.81368e-05	1.95651e-05	7.89226e-05	0.000124244	8.98758e-05	8.62131e-05	8.26224e-05	6.47046e-05	6.31671e-05	6.27895e-05	7.40759e-05	9.32297e-05	0.000204786	4.74029e-05	6.3107e-05	0.000133419	0.000156552	0.000118741
Silvanigrellales	2.11243e-05	1.51453e-05	3.0211e-05	1.86419e-05	2.38561e-05	1.81247e-05	2.04135e-05	1.07447e-05	3.45876e-05	1.88231e-05	3.81334e-05	2.99889e-05	3.53185e-05	4.44288e-05	2.9575e-05	3.80009e-05	1.3088e-05	1.58814e-05	2.73166e-06	1.80734e-05	1.07192e-05	1.62695e-05	1.4681e-05	8.6934e-06	2.47472e-05	2.2385e-05	2.23365e-05	2.75826e-06	3.61694e-05	1.06077e-05	1.60455e-05	3.97585e-06	4.40904e-06	6.8739e-05	2.54598e-05	5.06197e-05	1.464e-05	1.20911e-05	1.65707e-05	2.85756e-05	1.5116e-05	1.10232e-05	6.49551e-05	5.96977e-05	1.27059e-05	1.84358e-05	0.000115783	1.33805e-05	1.66238e-05
Acidithiobacillales	9.03624e-05	5.02292e-05	7.87594e-05	3.85565e-05	7.12071e-05	4.17302e-05	6.87609e-05	2.66653e-05	8.39103e-05	3.28288e-05	6.8544e-05	2.7483e-05	0.000134652	6.95872e-05	0.000153352	0.000157186	7.61907e-05	7.94068e-05	1.11543e-05	0.00017712	4.95765e-05	6.22487e-05	8.76275e-05	3.18758e-05	0.000180301	0.000114412	0.000163801	4.30289e-05	6.13041e-05	0.000126787	4.70843e-05	1.34567e-05	4.02325e-05	8.52873e-05	0.00014563	0.000127066	8.62131e-05	5.17229e-05	0.000138878	2.10557e-05	0.000102324	7.23122e-05	8.86446e-05	2.56927e-05	6.74392e-05	9.4306e-05	7.36106e-05	6.75715e-05	9.43993e-05
Mariprofundales	5.7013e-05	3.38994e-05	6.25143e-05	2.55308e-05	6.59868e-05	5.64278e-05	5.82401e-05	2.80896e-05	6.84728e-05	2.92093e-05	6.00024e-05	2.80705e-05	0.000101541	6.15579e-05	5.14824e-05	9.15477e-05	5.00148e-05	2.49564e-05	8.65024e-06	9.03672e-05	3.88572e-05	2.4758e-05	4.40431e-05	4.98422e-05	8.97969e-05	5.96932e-05	0.000152971	1.76529e-05	6.13041e-05	7.0718e-05	6.83907e-06	1.13159e-05	2.31475e-05	4.96448e-05	0.000106931	0.000102273	5.12398e-05	3.42581e-05	7.96971e-05	4.6122e-05	6.86033e-05	4.05654e-05	3.59164e-05	3.55163e-05	6.20636e-05	0.00010636	4.06392e-05	3.27822e-05	5.22461e-05
Hydrogenophilales	1.66236e-05	1.21436e-05	1.66137e-05	8.84605e-06	1.06369e-05	1.16102e-05	1.07524e-05	9.93904e-06	1.21488e-05	9.95077e-06	1.08378e-05	1.13094e-05	4.19407e-05	8.0293e-06	2.0812e-05	1.90005e-05	1.12183e-05	1.43688e-05	2.73166e-06	3.75928e-05	4.01972e-06	7.78109e-06	2.98209e-05	3.47736e-06	3.74743e-05	7.46165e-06	1.55678e-05	8.27479e-06	1.16478e-05	2.77821e-05	1.55194e-05	1.52917e-06	5.78687e-06	1.78212e-05	4.78644e-05	2.37603e-05	9.75997e-06	1.34345e-05	1.57816e-05	6.01591e-06	1.74415e-05	1.49915e-05	2.29253e-06	8.31233e-06	9.28511e-06	2.1272e-05	6.90099e-06	3.34512e-06	2.96853e-06
Verrucomicrobiales	0.00839284	0.0199319	0.00143714	0.00176413	0.00270562	0.00816669	0.0118438	0.0399118	0.00138695	0.00278149	0.00256079	0.00656378	0.0156012	0.000419129	0.00433547	0.000597651	0.000645985	0.000776674	0.000198728	0.00107284	0.00525477	0.000613999	0.000724876	0.00171434	0.000939685	0.0187825	0.000867738	0.000392225	0.000836188	0.000695057	0.000197281	0.000183806	0.10391	0.000911428	0.0258335	0.00164049	0.00236598	0.00791025	0.0285702	0.000252668	0.0250832	0.000456801	0.000511235	0.000605289	0.0357824	0.000582144	0.000826586	0.000572685	0.00257668
Opitutales	0.000367929	0.000209218	0.000426901	0.000138117	0.000315979	0.000110401	0.000331551	0.000152346	0.000404283	0.000130213	0.000394931	0.000144261	0.00060998	0.000261755	0.000463341	0.000412828	0.000310839	0.000514254	4.16578e-05	0.00062751	0.000243863	0.000465451	0.000385836	0.000195312	0.000904332	0.000387011	0.000745226	0.000166599	0.000313877	0.000581403	8.04905e-05	7.58469e-05	0.00012924	0.000491357	0.00043689	0.000597106	0.000314759	0.000237119	0.00044583	0.000137865	0.000253483	0.000206795	0.000366805	0.000337027	0.000317648	0.000735303	0.000427862	0.000343878	0.000258262
Puniceicoccales	2.58587e-05	1.29112e-05	2.37243e-05	1.19296e-05	2.85892e-05	1.92463e-05	2.23505e-05	1.71751e-05	2.74984e-05	1.69281e-05	3.29265e-05	1.88564e-05	3.60543e-05	9.09987e-06	5.14824e-05	2.59097e-05	2.00994e-05	3.10065e-05	5.23567e-06	4.33763e-05	1.27291e-05	2.33433e-05	2.29391e-05	3.41941e-05	4.24237e-05	2.18875e-05	2.84282e-05	8.55062e-06	3.12651e-05	3.23282e-05	1.13108e-05	3.67001e-06	1.54317e-05	3.05507e-05	3.46253e-05	4.75206e-05	2.19599e-05	3.35863e-05	4.41885e-05	2.0053e-05	1.04649e-05	2.20464e-05	3.59164e-05	3.1738e-05	1.71041e-05	3.61624e-05	2.99043e-05	6.15502e-05	2.49357e-05
Methylacidiphilales	1.78073e-05	1.08577e-05	2.44457e-05	2.97769e-05	2.05823e-05	1.28085e-05	1.75535e-05	1.01739e-05	2.22064e-05	1.1442e-05	2.37218e-05	1.99869e-05	3.38469e-05	1.39174e-05	2.73842e-05	1.90005e-05	1.40228e-05	4.53753e-06	2.73166e-06	3.25322e-05	2.17735e-05	7.78109e-06	2.66094e-05	1.04321e-05	3.88884e-05	1.94003e-05	1.82753e-05	9.10227e-06	2.57477e-05	1.91949e-05	2.63041e-07	1.83501e-06	2.20452e-06	1.90942e-05	2.64782e-05	3.40908e-05	1.87066e-05	4.70209e-06	1.49925e-05	1.80477e-05	1.5116e-05	3.35105e-05	1.22268e-05	7.0277e-05	1.56381e-05	3.04899e-05	6.13422e-06	2.00707e-05	3.08727e-05
Planctomycetales	0.000511641	0.000312043	0.000616919	0.000206203	0.000484875	0.000206716	0.000461537	0.000196903	0.000563164	0.000133284	0.000571041	0.000188463	0.00103748	0.000332948	0.000497298	0.000523377	0.000440317	0.000743399	8.42261e-05	0.00107573	0.000332296	0.000594192	0.000418868	0.000217335	0.00120908	0.00048252	0.00112968	0.000176253	0.000399703	0.000594537	0.000155983	9.51145e-05	0.000165064	0.000767586	0.000623255	0.000889461	0.000442452	0.000337878	0.000640733	0.000246652	0.00039069	0.000305122	0.000529575	0.000575818	0.000502373	0.000671487	0.000731505	0.000525184	0.000441124
Sedimentisphaerales	6.6904e-05	3.70637e-05	9.17339e-05	5.31421e-05	6.62992e-05	3.73507e-05	6.52646e-05	3.59951e-05	6.68274e-05	2.73768e-05	6.85695e-05	3.81942e-05	0.000143481	6.79814e-05	0.000142398	8.98204e-05	4.30034e-05	6.65505e-05	1.34306e-05	8.60296e-05	2.94779e-05	5.09308e-05	4.26668e-05	8.05589e-05	0.000100403	6.56626e-05	0.00011439	1.93079e-05	4.72041e-05	8.73873e-05	7.62819e-06	1.92676e-05	1.79117e-05	7.63767e-05	9.98023e-05	0.000126033	7.48264e-05	5.17229e-05	6.78609e-05	2.70716e-05	8.4882e-05	6.30527e-05	3.97372e-05	3.1738e-05	5.18011e-05	0.000143941	0.000110416	5.82051e-05	3.85909e-05
Phycisphaerales	4.84354e-05	2.93613e-05	3.89006e-05	2.20352e-05	2.8619e-05	1.6313e-05	3.32517e-05	2.71864e-05	3.72169e-05	2.24016e-05	3.42635e-05	2.45801e-05	9.34468e-05	3.3723e-05	2.9575e-05	2.7637e-05	5.56239e-05	0.000116463	8.19497e-06	7.22938e-05	2.54582e-05	2.68801e-05	6.23944e-05	4.05692e-05	0.000116665	4.47699e-05	6.15945e-05	2.0687e-05	4.84302e-05	7.62745e-05	1.47303e-05	1.71267e-05	1.9014e-05	6.23743e-05	4.99012e-05	7.3347e-05	4.96132e-05	2.88842e-05	9.31115e-05	2.3061e-05	3.25575e-05	2.86603e-05	1.45194e-05	5.28967e-06	3.81178e-05	9.85604e-05	4.60066e-05	3.61273e-05	2.90916e-05
Candidatus Brocadiales	3.01483e-05	1.78153e-05	3.18361e-05	1.96895e-05	2.45872e-05	1.68573e-05	2.71646e-05	1.75773e-05	3.82083e-05	2.4151e-05	4.12154e-05	3.38328e-05	3.16395e-05	3.15819e-05	7.77712e-05	4.66375e-05	1.68274e-05	7.26005e-05	1.20648e-05	3.03634e-05	3.68474e-06	2.75875e-05	7.7993e-06	1.21708e-05	5.37367e-05	3.53185e-05	3.11357e-05	1.93079e-05	4.41389e-05	2.67718e-05	1.55194e-05	3.67001e-05	5.51131e-06	2.4186e-05	3.76805e-05	2.78925e-05	2.76532e-05	1.94801e-05	4.49776e-05	8.02122e-06	3.95341e-05	3.61561e-05	0.000174997	7.32997e-05	1.4172e-05	2.90718e-05	5.98086e-05	1.00354e-05	3.74035e-05
Victivallales	0.000464359	0.00107858	0.00031121	0.000299542	0.000132723	8.96155e-05	0.000157828	0.000229339	0.000167047	9.97234e-05	0.000152395	8.82271e-05	0.000709313	8.83222e-05	0.000320943	0.000100184	0.000308035	0.000242002	2.20809e-05	0.00108079	0.000303154	0.000143596	0.000192689	0.000125765	0.000684436	0.000283543	0.000793283	0.000543102	9.62474e-05	0.00601305	2.99867e-05	5.9026e-05	7.7985e-05	0.000147662	0.000272929	0.00038533	0.00011956	9.40417e-05	0.000367711	5.31406e-05	0.00016395	0.000108909	7.10685e-05	0.000163224	0.000129014	0.0002893	9.89142e-05	0.000115741	0.00010568
Chlamydiales	7.36472e-05	3.95925e-05	0.000100983	4.31825e-05	0.000100917	4.6591e-05	8.66894e-05	3.29849e-05	0.000112323	4.38519e-05	0.000104911	5.02218e-05	0.000106691	8.72517e-05	0.000125967	0.000114003	4.62753e-05	3.10065e-05	4.30236e-05	0.000108441	2.34483e-05	7.35667e-05	5.78066e-05	3.76714e-05	8.41404e-05	5.86983e-05	0.000110329	5.90269e-05	0.000185751	7.22334e-05	5.52386e-06	1.92676e-05	1.98407e-05	6.74661e-05	0.00013952	0.000100206	7.07598e-05	5.97837e-05	8.44316e-05	5.36419e-05	7.32544e-05	9.03902e-05	0.000145958	7.85893e-05	5.61993e-05	0.000109905	0.000109649	8.83112e-05	0.000122897
Parachlamydiales	4.35915e-05	2.15152e-05	5.06305e-05	3.34736e-05	5.01617e-05	2.10897e-05	4.67979e-05	2.44239e-05	5.38249e-05	2.3323e-05	5.16238e-05	2.45802e-05	5.44493e-05	3.90759e-05	4.71009e-05	7.60019e-05	2.71108e-05	1.36126e-05	4.12025e-05	5.13286e-05	2.17735e-05	2.75875e-05	3.07384e-05	4.75239e-05	6.99991e-05	3.68108e-05	6.09177e-05	1.51705e-05	7.84692e-05	4.34411e-05	9.73252e-06	2.23259e-05	1.73606e-05	7.0012e-05	6.82322e-05	9.40081e-05	4.31065e-05	3.56015e-05	3.15632e-05	2.35623e-05	5.34873e-05	5.64388e-05	5.5785e-05	9.59697e-05	4.98464e-05	5.88526e-05	4.67734e-05	4.41556e-05	4.27468e-05
Kiritimatiellales	5.33809e-05	3.38841e-05	6.55453e-05	3.79559e-05	4.61365e-05	4.60853e-05	4.77606e-05	3.78838e-05	5.16429e-05	3.42221e-05	4.93438e-05	3.1829e-05	7.94666e-05	1.65939e-05	4.60055e-05	5.00922e-05	3.87965e-05	7.26005e-05	9.5608e-06	8.31378e-05	2.04336e-05	2.90022e-05	8.07457e-05	1.4489e-05	0.000144241	6.81498e-05	9.00228e-05	2.59277e-05	3.86216e-05	8.83975e-05	1.2889e-05	9.7867e-06	2.5352e-05	6.11014e-05	0.000104894	7.95453e-05	4.22932e-05	2.75408e-05	9.23224e-05	2.10557e-05	4.76735e-05	8.06898e-05	1.22268e-05	1.28463e-05	5.52219e-05	7.23249e-05	6.21089e-05	4.34866e-05	2.19671e-05
Spirochaetales	0.00511795	0.0161809	0.0024514	0.00543517	0.00934445	0.0400872	0.00533188	0.022653	0.0144572	0.0474374	0.00129727	0.000392675	0.00201168	0.00103685	0.00145027	0.0014354	0.000835293	0.0090312	0.000304807	0.00184783	0.000457578	0.00122588	0.00105612	0.00117998	0.0255589	0.00109338	0.0871657	0.000459527	0.00147988	0.00127848	0.000253045	0.000548361	0.000519441	0.00121948	0.00235248	0.00236157	0.00143309	0.000779203	0.0017778	0.000862281	0.00124067	0.00128222	0.00125631	0.00119924	0.00138299	0.00175991	0.00130429	0.00128185	0.00101642
Brachyspirales	0.000230261	0.000155655	0.00113909	0.0021274	0.0017709	0.00586896	0.00155661	0.00442332	0.00112755	0.00132913	0.00187141	0.00273843	0.000545965	0.000291731	0.000186213	0.000252188	0.000115922	0.000144445	2.84547e-05	0.00029785	7.1015e-05	0.000108228	0.000239484	0.000136776	0.000171109	0.000119884	0.000240286	9.01953e-05	0.000556028	0.000120726	2.41998e-05	0.000152917	5.67665e-05	0.0002635	0.000513269	0.000594007	0.000317199	0.000189427	0.000233568	0.00016995	0.000329063	0.000347451	0.000288859	0.000210075	0.000358698	0.00105793	0.00610048	0.000532543	0.000306352
Leptospirales	0.000169654	8.08881e-05	0.000221617	7.63434e-05	0.000208236	6.84995e-05	0.000224933	7.91526e-05	0.000269822	7.83104e-05	0.000265712	8.30272e-05	0.000264153	0.000133286	0.000221265	0.000267734	9.48878e-05	0.000319896	2.57231e-05	0.000195916	9.34584e-05	0.000254654	0.000128	7.53428e-05	0.000199392	0.000191516	0.000267361	7.86105e-05	0.000224373	0.000120726	3.81409e-05	3.82293e-05	6.94425e-05	0.000225311	0.000253579	0.000235537	0.000199266	0.000103446	0.000235146	0.000161427	0.000180229	0.000193567	0.000337002	0.000333249	0.000193032	0.000268737	0.000332014	0.000263596	0.000253513
Fusobacteriales	0.000960356	0.000540399	0.00107545	0.000874487	0.00120232	0.000358307	0.00300748	0.00939016	0.00117589	0.000259291	0.00124201	0.000438467	0.00110076	0.00161014	0.00101103	0.00120739	0.000671226	0.000386446	0.000226272	0.00122249	0.000253577	0.000674125	0.000886368	0.000785884	0.000700699	0.000796407	0.000937455	0.000418153	0.00200403	0.000525334	0.000160718	0.000787217	0.00029017	0.000763767	0.00211316	0.00176653	0.00166651	0.000867199	0.000819855	0.000837214	0.00165694	0.00166362	0.00175684	0.00141083	0.00126131	0.0015174	0.00104358	0.00130727	0.0015561
Acidobacteriales	0.000408392	0.000210648	0.000534589	0.000157782	0.000425993	0.000149736	0.000418727	0.000182787	0.000532313	0.000145937	0.00051804	0.000175234	0.000661486	0.00031689	0.000650649	0.000497467	0.000287936	0.000758524	5.12185e-05	0.00066944	0.00020668	0.000527699	0.000420704	0.000201107	0.000701406	0.000485008	0.000716798	0.000169909	0.000441389	0.000425824	0.000127575	8.71628e-05	0.000147979	0.000661931	0.000544839	0.000623966	0.000327772	0.000258615	0.000467136	0.000224093	0.000312785	0.000277785	0.000560906	0.000550881	0.000329866	0.000497765	0.000820451	0.000495747	0.000422125
Solibacterales	7.19779e-05	4.36966e-05	5.57067e-05	2.61679e-05	4.49589e-05	2.80239e-05	5.27478e-05	2.98602e-05	5.32299e-05	3.11246e-05	4.89318e-05	3.5129e-05	0.000122143	3.47936e-05	7.1199e-05	0.000108821	5.56239e-05	0.000132345	8.19497e-06	0.000113501	4.99115e-05	2.26359e-05	7.93694e-05	5.85356e-05	0.000143534	7.66063e-05	0.00015094	2.45486e-05	6.68214e-05	9.7995e-05	1.52564e-05	8.56336e-06	2.83832e-05	0.000119657	0.00012017	0.00011157	4.39199e-05	4.1647e-05	0.00011126	1.65438e-05	8.60448e-05	3.88016e-05	2.82746e-05	1.5869e-05	6.10862e-05	9.71422e-05	1.61023e-05	2.00707e-05	3.85909e-05
Synergistales	0.000433992	0.000290752	0.000350468	0.000232088	0.000245156	0.000143473	0.000260942	0.000156104	0.000273214	0.000134681	0.000264389	0.000195928	0.000930789	0.000263896	0.000342851	0.000433556	0.000464623	0.000259396	7.51205e-05	0.000884876	0.00014002	0.000164818	0.000482639	0.000133299	0.00098918	0.000380047	0.000919857	0.000193079	0.000296712	0.000619288	0.000100745	0.000110406	0.000198131	0.000379338	0.000878872	0.000859502	0.000457092	0.000251897	0.000750415	0.000131849	0.000546501	0.000380962	0.00016277	0.000155667	0.000362119	0.000684959	0.000124985	0.000190003	0.000189986
Thermotogales	0.000266604	0.000130841	0.000328753	0.000131257	0.000287606	9.0901e-05	0.000306821	9.71513e-05	0.00036503	7.14242e-05	0.000352914	0.000111804	0.000389975	0.000248908	0.000361472	0.000316099	0.000186036	0.000235195	4.62105e-05	0.000498104	8.64239e-05	0.000263142	0.000220674	0.000162277	0.000331612	0.000172115	0.000391227	9.81942e-05	0.00047572	0.000203062	6.57602e-05	0.000144354	8.04651e-05	0.000334784	0.000432816	0.000542354	0.000335906	0.000210922	0.000302218	0.000280743	0.000270925	0.000310413	0.000327068	0.000395214	0.000256073	0.000449549	0.000403325	0.00037733	0.000385315
Kosmotogales	5.54687e-05	2.86824e-05	7.01262e-05	3.72195e-05	5.31613e-05	2.74884e-05	5.77252e-05	2.47527e-05	6.26273e-05	2.45539e-05	6.36224e-05	3.80394e-05	8.02024e-05	5.51345e-05	4.05287e-05	3.97283e-05	3.92639e-05	5.67191e-05	1.63899e-05	6.72332e-05	1.4404e-05	4.31497e-05	4.08316e-05	3.30349e-05	8.83828e-05	5.32265e-05	0.000106267	4.96488e-05	7.78562e-05	5.80898e-05	6.57602e-06	3.08893e-05	2.31475e-05	0.000103109	9.57288e-05	0.000102273	7.15731e-05	3.56015e-05	9.70569e-05	1.65438e-05	5.93012e-05	6.21708e-05	3.66805e-05	7.85893e-05	3.95839e-05	8.01246e-05	3.75721e-05	5.75361e-05	8.66811e-05
Petrotogales	7.10082e-05	4.85506e-05	8.29664e-05	5.31675e-05	8.55463e-05	4.17109e-05	9.50121e-05	3.77473e-05	8.87605e-05	3.32728e-05	0.00010362	4.73504e-05	8.46172e-05	8.08282e-05	7.22944e-05	0.000108821	4.90799e-05	1.28563e-05	1.34306e-05	0.00010338	1.07192e-05	2.82949e-05	5.13836e-05	4.86831e-05	6.92921e-05	5.96932e-05	7.9193e-05	3.47541e-05	0.000204143	3.23282e-05	1.97281e-05	4.00643e-05	3.74769e-05	5.47366e-05	0.000195531	0.000121901	0.000115493	3.96319e-05	6.23374e-05	7.26923e-05	8.4882e-05	0.000141979	0.000103928	0.000137531	8.11225e-05	0.00014465	0.000101981	8.56351e-05	0.000160894
Deferribacterales	0.000265291	0.000161054	0.000372028	0.000119317	0.000372528	0.000173152	0.000366696	0.000168414	0.000439596	0.000145409	0.000482488	0.00024278	0.000319338	0.000230173	0.000487439	0.00032819	0.000133217	0.000598198	3.52839e-05	0.000328937	4.35469e-05	0.000432911	0.000151857	0.00013156	0.000251714	0.000391488	0.000540137	3.39267e-05	0.000346981	0.000152549	5.41864e-05	7.55411e-05	5.31841e-05	0.000418799	0.000346253	0.000488635	0.000392839	0.0002257	0.000273811	0.0003023	0.000161625	0.000228401	0.000983497	0.000507052	0.000202806	0.000303481	0.000971507	0.000588072	0.000430437
Aquificales	0.000148246	7.14304e-05	0.000201961	8.15484e-05	0.000186651	6.04205e-05	0.000188452	7.354e-05	0.000237265	5.48437e-05	0.000232222	9.44483e-05	0.000210439	0.000163262	0.000226741	0.00023146	9.25507e-05	0.000162595	1.63899e-05	0.000199531	4.92415e-05	0.000186039	0.000102767	0.000106639	0.000135756	0.000187039	0.000173954	4.57872e-05	0.000261155	9.44591e-05	5.62908e-05	7.79877e-05	2.64543e-05	0.000311871	0.000230156	0.000175619	0.000178119	0.000155169	0.000148347	0.000160926	0.000152323	0.00012831	0.000373683	0.000313602	0.000162245	0.000168758	0.000366519	0.000176622	0.000267761
Desulfurobacteriales	4.73157e-05	3.87692e-05	4.46971e-05	2.71682e-05	4.28034e-05	2.48113e-05	3.94622e-05	2.07231e-05	3.86895e-05	2.09727e-05	3.69506e-05	1.98245e-05	7.94666e-05	3.05113e-05	1.97166e-05	2.41824e-05	2.19691e-05	3.02502e-05	6.82914e-06	7.95232e-05	2.34483e-06	2.26359e-05	3.1656e-05	2.20233e-05	6.57568e-05	7.41191e-05	9.74683e-05	4.24773e-05	6.92736e-05	3.23282e-05	3.15649e-06	5.56618e-05	6.88913e-06	5.21907e-05	7.23058e-05	0.000197314	4.87998e-05	1.67932e-05	4.49776e-05	2.55676e-05	8.0231e-05	6.30527e-05	2.5982e-05	2.19143e-05	2.88327e-05	8.29609e-05	3.60385e-05	3.47893e-05	2.79042e-05
Nitrospirales	0.000157828	7.60615e-05	0.000210512	6.99491e-05	0.000156574	4.48404e-05	0.000158979	5.88151e-05	0.000205186	5.65439e-05	0.000216023	8.23628e-05	0.000231778	0.000142386	0.000219074	0.000219369	0.000113118	9.22631e-05	1.95769e-05	0.000320984	7.90544e-05	0.000182502	0.000176172	7.88202e-05	0.000212119	0.000153213	0.000221334	4.71663e-05	0.000215177	0.000160126	2.63041e-05	7.03419e-05	8.79053e-05	0.000258408	0.000263763	0.000217975	0.000182186	0.00016323	0.000215419	7.0687e-05	0.000145346	0.000149034	0.000271283	0.000323425	0.000157847	0.000199248	0.000356551	0.000113734	0.000227983
Elusimicrobiales	4.07888e-05	7.10695e-05	3.824e-05	4.27386e-05	3.8731e-05	0.000103315	2.76395e-05	5.33435e-05	5.57932e-05	0.000120385	2.56648e-05	2.78041e-05	6.84295e-05	1.76644e-05	1.75259e-05	1.38185e-05	5.14171e-06	6.05004e-05	1.8211e-06	0.00033472	1.67488e-06	8.48846e-06	9.17565e-06	6.37516e-06	5.09085e-05	2.08926e-05	3.51969e-05	4.1374e-06	8.95039e-05	0.000192959	1.3152e-06	3.67001e-06	2.75565e-06	1.14565e-05	0.00015174	3.09917e-05	6.50665e-06	7.38899e-06	1.9727e-05	1.55411e-05	1.5116e-05	1.8519e-05	1.75761e-05	2.4937e-05	8.79642e-06	7.79974e-05	2.99043e-05	8.69732e-06	1.06867e-05
Endomicrobiales	4.61998e-05	2.66153e-05	4.75528e-05	2.40645e-05	4.49737e-05	2.12992e-05	4.39943e-05	2.79055e-05	4.50127e-05	1.71186e-05	4.42224e-05	2.10543e-05	8.60888e-05	5.51345e-05	8.21527e-05	3.2819e-05	3.08502e-05	4.84003e-05	1.00161e-05	0.000100488	1.20591e-05	4.66865e-05	2.5233e-05	3.8251e-05	4.94943e-05	3.63134e-05	3.85812e-05	2.04112e-05	7.29518e-05	3.73795e-05	9.73252e-06	2.93601e-05	1.04715e-05	7.25579e-05	4.99012e-05	0.000120868	5.20532e-05	3.35863e-05	4.57667e-05	4.66233e-05	3.4883e-05	5.68797e-05	4.43223e-05	3.55163e-05	3.12761e-05	5.53073e-05	4.06392e-05	4.28176e-05	6.70888e-05
Candidatus Babeliales	6.42689e-06	4.33789e-06	6.33237e-06	6.02555e-06	8.20168e-06	6.14407e-06	7.71364e-06	6.60161e-06	6.93969e-06	6.15968e-06	8.82581e-06	8.97178e-06	3.67901e-06	9.09987e-06	0	1.03639e-05	5.60913e-06	5.29379e-06	3.41457e-06	1.01211e-05	1.67488e-06	7.07372e-07	5.50539e-06	1.73868e-06	1.20201e-05	6.46677e-06	1.15067e-05	5.51653e-06	9.80865e-06	3.03077e-06	5.26082e-06	7.34002e-06	8.26696e-07	2.54589e-06	1.52759e-05	1.44628e-05	7.31998e-06	2.68691e-06	6.31264e-06	2.0053e-06	1.39532e-05	9.25948e-06	9.17013e-06	8.31233e-06	1.85702e-05	2.1272e-05	3.06711e-06	1.33805e-06	3.56224e-06
Calditrichales	4.94116e-05	3.21775e-05	6.8608e-05	3.12418e-05	4.59646e-05	2.00345e-05	4.85966e-05	2.6474e-05	6.2545e-05	2.08864e-05	5.44413e-05	2.38788e-05	0.00010522	3.15819e-05	6.24361e-05	6.73653e-05	2.99154e-05	3.32752e-05	5.46331e-06	0.000113501	2.57932e-05	6.0834e-05	4.54195e-05	5.56378e-05	7.35345e-05	4.92469e-05	0.000104237	7.44731e-06	4.16868e-05	5.1018e-05	2.89345e-06	1.25392e-05	2.45253e-05	0.000117111	5.19379e-05	8.78097e-05	4.39199e-05	5.57533e-05	6.31264e-05	1.15305e-05	2.90692e-05	1.8519e-05	1.98686e-05	2.34257e-05	4.78916e-05	6.16889e-05	7.05435e-05	4.95078e-05	4.69028e-05
Chrysiogenales	3.51965e-05	2.26664e-05	3.91363e-05	2.49159e-05	2.62005e-05	1.55629e-05	3.31901e-05	2.25859e-05	3.41739e-05	2.29357e-05	3.04072e-05	1.92584e-05	7.35802e-05	3.21172e-05	1.97166e-05	6.21834e-05	2.71108e-05	2.9494e-05	1.22925e-05	6.79561e-05	5.02464e-05	1.27327e-05	2.79857e-05	1.56481e-05	9.68675e-05	3.08415e-05	5.55028e-05	1.84804e-05	3.0652e-05	5.05129e-05	8.68035e-06	1.6515e-05	1.62584e-05	2.16401e-05	7.0269e-05	5.88842e-05	3.25332e-05	3.62732e-05	3.86649e-05	8.02122e-06	1.39532e-05	2.02827e-05	1.06985e-05	2.267e-05	3.17648e-05	3.47443e-05	4.8307e-05	2.54229e-05	1.0093e-05
Thermodesulfobacteriales	6.14629e-05	3.61645e-05	8.06483e-05	3.28136e-05	7.88089e-05	2.37892e-05	8.25033e-05	3.35787e-05	0.000103885	3.01045e-05	0.000108475	4.6099e-05	6.25431e-05	6.04874e-05	9.31064e-05	7.08199e-05	2.75782e-05	2.79814e-05	5.00804e-06	9.39819e-05	8.70938e-06	0.000101862	4.08316e-05	2.72393e-05	5.86862e-05	5.57137e-05	6.36251e-05	1.51705e-05	0.000128739	3.88949e-05	2.15694e-05	4.67926e-05	2.17697e-05	0.000101836	6.41586e-05	0.000157024	8.05198e-05	7.45616e-05	3.70868e-05	8.47241e-05	8.95331e-05	8.33354e-05	0.000194101	0.000137531	5.81541e-05	0.000109196	0.000146454	7.15856e-05	0.000115773
Dictyoglomales	3.7949e-05	2.43077e-05	4.84951e-05	3.46934e-05	5.50879e-05	2.43124e-05	5.11136e-05	2.41448e-05	5.13647e-05	1.60918e-05	5.41256e-05	2.70681e-05	4.56197e-05	4.06818e-05	2.30028e-05	5.35468e-05	3.41222e-05	1.05876e-05	8.65024e-06	6.9402e-05	4.68967e-06	2.61728e-05	3.30323e-05	2.49211e-05	2.61613e-05	2.88517e-05	2.77514e-05	1.10331e-05	9.68604e-05	1.81846e-05	2.89345e-06	2.90543e-05	1.48805e-05	4.96448e-05	9.67472e-05	6.92147e-05	4.79865e-05	5.6425e-05	4.02431e-05	3.60955e-05	6.39522e-05	4.80611e-05	4.2794e-05	8.6146e-05	3.56744e-05	6.73614e-05	5.67415e-05	4.08105e-05	6.53077e-05
Caldisericales	1.20972e-05	1.23381e-05	1.3448e-05	9.00011e-06	1.34255e-05	1.035e-05	1.3178e-05	8.38351e-06	1.36189e-05	8.08904e-06	1.14545e-05	9.07815e-06	2.86963e-05	1.71292e-05	6.57222e-06	6.39107e-05	4.20685e-06	1.51251e-06	3.18693e-06	1.22899e-05	8.03943e-06	9.19583e-06	8.71687e-06	4.05692e-06	1.06059e-05	4.47699e-06	1.35373e-05	3.03409e-06	1.34869e-05	9.09232e-06	1.3152e-06	3.36418e-06	4.13348e-06	5.09178e-06	2.03678e-05	1.34297e-05	2.27733e-05	4.70209e-06	3.9454e-06	1.45385e-05	2.32554e-05	2.4251e-05	1.45194e-05	1.20907e-05	1.61268e-05	9.21788e-06	4.60066e-06	1.53876e-05	1.78112e-05
Coprothermobacterales	9.26599e-06	1.03255e-05	1.29939e-05	8.88809e-06	1.08019e-05	8.16428e-06	1.07315e-05	8.59997e-06	1.71771e-05	1.23543e-05	1.53225e-05	1.29853e-05	1.03012e-05	6.42344e-06	2.0812e-05	6.90926e-06	7.47884e-06	8.31881e-06	9.10552e-07	5.63891e-05	1.67488e-06	7.07372e-06	1.78925e-05	5.7956e-07	1.20201e-05	1.94003e-05	8.12236e-06	3.30992e-06	6.74345e-06	8.08206e-06	2.36737e-06	1.83501e-06	2.20452e-06	1.40024e-05	3.05517e-06	1.03306e-05	8.13331e-06	1.00759e-05	6.31264e-06	3.50928e-06	9.30214e-06	4.40928e-06	1.60477e-05	3.32493e-05	2.93214e-06	2.97808e-05	1.91694e-05	1.53876e-05	1.18741e-05
[truncated: 143 more columns]

## Sheet: Bacteria_Order_PostFilter
	Avg_Kinshasa	SD_Kinshasa	Avg_Masimanimba	SD_Masimanimba	Avg_Unaffected_Low_Prevalence_Zone	SD_Unaffected_Low_Prevalence_Zone	Avg_Konzo_Low_Prevalence_Zone	SD_Konzo_Low_Prevalence_Zone	Avg_Unaffected_High_Prevalence_Zone	SD_Unaffected_High_Prevalence_Zone	Avg_Konzo_High_Prevalence_Zone	SD_Konzo_High_Prevalence_Zone	Konzo1	Konzo10	Konzo11	Konzo12	Konzo13	Konzo14	Konzo15	Konzo16	Konzo17	Konzo18	Konzo19	Konzo2	Konzo20	Konzo21	Konzo22	Konzo23	Konzo24	Konzo25	Konzo26	Konzo27	Konzo28	Konzo29	Konzo3	Konzo30	Konzo4	Konzo5	Konzo6	Konzo7	Konzo8	Konzo9	L256	L257	L258	L259	L260	L261	L262
Clostridiales	0.330222	0.133683	0.218238	0.0778722	0.358905	0.130717	0.345328	0.121396	0.292992	0.0932401	0.298104	0.110755	0.396793	0.499509	0.207396	0.311837	0.306177	0.10076	0.314326	0.459665	0.20342	0.381339	0.281627	0.385139	0.2481	0.332799	0.231214	0.140786	0.370568	0.301827	0.0984394	0.237214	0.15084	0.182311	0.478442	0.438803	0.569126	0.330226	0.439317	0.41474	0.559398	0.534511	0.28451	0.257858	0.45121	0.470202	0.234227	0.354351	0.301195
Thermoanaerobacterales	0.00134631	0.000711753	0.00131924	0.000486902	0.00145444	0.000448406	0.00146311	0.000500506	0.0014457	0.000335259	0.00149888	0.000488575	0.00225155	0.00152396	0.00149627	0.00164613	0.00102507	0.000784993	0.000308222	0.00197073	0.000305498	0.000952122	0.00104281	0.000895421	0.00156049	0.00113566	0.00190131	0.000497591	0.00222289	0.00107289	0.00017729	0.000897318	0.000487751	0.00128567	0.00278021	0.00300723	0.00201055	0.00115	0.0015608	0.000826185	0.00184415	0.00176856	0.00156809	0.00181284	0.00137175	0.00201304	0.00120077	0.00160164	0.00139105
Halanaerobiales	0.00028194	0.000159825	0.000276281	0.000120224	0.000301557	0.000116195	0.00032201	0.00012711	0.000311795	8.34293e-05	0.000311658	0.000121063	0.000339205	0.000442147	0.000301227	0.000404192	0.000264564	0.000105876	7.19336e-05	0.00031014	8.17342e-05	0.000200186	0.000253707	0.000222551	0.000207876	0.000250214	0.000281575	8.79886e-05	0.000518019	0.000150023	4.10344e-05	0.000182889	9.94791e-05	0.000245678	0.000640568	0.000538222	0.000505078	0.000268019	0.000199637	0.000240636	0.000501153	0.000502658	0.000353814	0.00028942	0.000337196	0.000391405	0.000175592	0.00032916	0.000385909
Bacillales	0.0156408	0.00709201	0.0154229	0.00504178	0.0157019	0.00403009	0.0160013	0.00417959	0.0174743	0.00378794	0.0180866	0.00543525	0.0243028	0.019872	0.0163363	0.0200455	0.0112444	0.011548	0.00337064	0.0217077	0.00508293	0.0133538	0.0156592	0.0120578	0.0167418	0.0155561	0.0200994	0.0055888	0.0233967	0.012164	0.00331063	0.00939584	0.00602551	0.0187632	0.029402	0.0290908	0.0227871	0.0123376	0.0188661	0.0109555	0.020838	0.0193237	0.0214466	0.0185766	0.0214872	0.0239984	0.0191687	0.0187521	0.0184565
Lactobacillales	0.0176758	0.0138892	0.0195803	0.0199221	0.0194494	0.0118558	0.0186353	0.010572	0.021235	0.018551	0.0164337	0.0112751	0.0123372	0.0206128	0.00977508	0.0193839	0.00801779	0.0129441	0.00452909	0.0106814	0.00600813	0.0262258	0.0611456	0.0164323	0.0103768	0.0375784	0.00973735	0.00659473	0.015421	0.00524627	0.0180612	0.00815171	0.00348122	0.0144454	0.0321119	0.0255247	0.0569267	0.0129556	0.00855126	0.0233678	0.0150241	0.0186252	0.011614	0.00895163	0.0235363	0.012988	0.0104657	0.0223561	0.0606192
Veillonellales	0.0109474	0.0137158	0.00848978	0.0115063	0.00835685	0.00690543	0.0115228	0.0138697	0.0079831	0.00878018	0.0130602	0.0170762	0.00443983	0.00358374	0.011279	0.00219542	0.00890497	0.0455591	0.00121354	0.00587315	0.000680337	0.00845946	0.0623458	0.0133751	0.0107304	0.0267585	0.00675712	0.0017035	0.00703035	0.00286913	0.00213984	0.00972798	0.00136818	0.0145701	0.00781615	0.0134638	0.0203406	0.0244945	0.00182593	0.000648716	0.00160811	0.00665977	0.00150849	0.00335365	0.00651521	0.0025101	0.013815	0.0661357	0.00973619
Acidaminococcales	0.00337966	0.00287051	0.00143242	0.000550271	0.00150597	0.00116876	0.00136603	0.00105617	0.00189463	0.00102986	0.00202165	0.00157344	0.0040138	0.00141851	0.0024372	0.00288807	0.00385721	0.00453224	0.000326661	0.00360963	0.000214385	0.00204572	0.00253386	0.00172303	0.00264936	0.00243399	0.00527615	0.000397466	0.00386645	0.00124262	0.0128038	0.00255219	0.00673509	0.00898826	0.00298083	0.00944316	0.00404876	0.00323974	0.00228439	0.000662252	0.00101161	0.00117331	0.0021397	0.00111536	0.000657776	0.00196341	0.0030073	0.00287948	0.00116723
Selenomonadales	0.00198913	0.00119352	0.00158409	0.000544088	0.0013252	0.000413869	0.00140746	0.000492875	0.00159324	0.000448753	0.00150838	0.000516071	0.00307271	0.00140138	0.00190923	0.00218505	0.00198283	0.00393933	0.000321652	0.00268499	0.000402641	0.00137018	0.00171722	0.00103162	0.00353036	0.00165549	0.00295248	0.000483524	0.00428515	0.0016644	0.000379042	0.000534598	0.000647854	0.00314927	0.00300425	0.00421383	0.00338183	0.00190502	0.0020666	0.000770538	0.00158253	0.00144845	0.00150467	0.00226549	0.00135416	0.00195915	0.00143157	0.00160566	0.00136849
Erysipelotrichales	0.00523426	0.00351183	0.00299423	0.00128206	0.00504823	0.00316033	0.00740067	0.0108575	0.00457968	0.00180768	0.0060007	0.00299388	0.00782304	0.0101662	0.00274719	0.00845003	0.0060803	0.00120774	0.000988632	0.00309417	0.00137039	0.00276936	0.00474473	0.0062013	0.00392914	0.00251209	0.00260254	0.00299548	0.0117072	0.00318635	0.00127364	0.0032345	0.00233927	0.0032651	0.0130344	0.00564978	0.00696943	0.00513938	0.00469029	0.00536018	0.0115288	0.0119672	0.0121604	0.00446977	0.0078552	0.00972061	0.00391823	0.00636443	0.00525074
Tissierellales	0.00106204	0.000572502	0.00084022	0.000409214	0.00102156	0.000362688	0.00105649	0.000400234	0.000967386	0.000290169	0.00102159	0.000424385	0.00158933	0.00139174	0.00109427	0.00110894	0.000840903	0.000554335	0.000280678	0.00145889	0.000312198	0.00049799	0.000951515	0.000655483	0.0012119	0.000796407	0.00145187	0.000497039	0.00171284	0.00082235	0.00023437	0.000831563	0.000365124	0.000692482	0.00222518	0.0024814	0.00175923	0.000959226	0.00129962	0.000692331	0.00170578	0.00138628	0.0012479	0.00105113	0.00123052	0.00147982	0.000636425	0.0010604	0.00123847
Corynebacteriales	0.00512189	0.00281054	0.00575196	0.00361085	0.00428017	0.00197788	0.00415682	0.00179698	0.00438963	0.00129256	0.00488249	0.00291609	0.0103365	0.00509378	0.00460165	0.00497812	0.00438541	0.0062565	0.000890975	0.00922613	0.00232809	0.00401716	0.00548842	0.00265497	0.0102715	0.00524156	0.0103546	0.00183728	0.00416684	0.00665861	0.00127286	0.00152244	0.00223373	0.00537692	0.00859318	0.00833986	0.00589746	0.00348626	0.00777165	0.00175163	0.00465688	0.0039657	0.00331424	0.00361889	0.0168979	0.0075459	0.00374877	0.0039071	0.00484702
Micrococcales	0.00491504	0.00285743	0.00385886	0.00160699	0.00451559	0.00374112	0.00372569	0.00226073	0.00366978	0.0012273	0.00508052	0.00540743	0.00972656	0.00277653	0.00474405	0.00413865	0.00456864	0.00533538	0.00081244	0.00887261	0.00232206	0.00345975	0.00721527	0.00383785	0.011984	0.00514058	0.00855419	0.00184693	0.00344038	0.00674802	0.00139885	0.000919338	0.00181598	0.00461824	0.00855347	0.00790701	0.00673194	0.00374085	0.00680108	0.00157918	0.00448596	0.0033753	0.00319961	0.00231007	0.0305759	0.0073899	0.00234097	0.00338459	0.0024342
Streptomycetales	0.00424223	0.00266076	0.00339879	0.00170289	0.00312645	0.00183426	0.00309579	0.00170467	0.00291049	0.0011865	0.00315206	0.00189522	0.00936896	0.00246232	0.00380203	0.00380528	0.00411944	0.00421612	0.000801058	0.00878731	0.00216428	0.00214758	0.00500394	0.00220928	0.0101117	0.00407904	0.00841002	0.00186624	0.00297202	0.00682985	0.00107557	0.00090374	0.00191601	0.0032982	0.00701468	0.00704441	0.00409105	0.00260496	0.00730057	0.00148443	0.00416155	0.00321525	0.00216644	0.0018801	0.00584229	0.00649577	0.00178736	0.00253159	0.00184168
Bifidobacteriales	0.0271871	0.0496309	0.0084816	0.0331742	0.0238907	0.0504047	0.0266571	0.0623175	0.00780903	0.0162753	0.00864326	0.0150693	0.00504686	0.00204426	0.0143044	0.00236642	0.00604571	0.00711787	0.0112369	0.0240796	0.00101632	0.0033105	0.00319634	0.14009	0.0440768	0.00216288	0.00383714	0.0722737	0.00218672	0.0406886	0.0373889	0.036809	0.0110777	0.00905573	0.0044962	0.0038285	0.00286048	0.0333808	0.00381994	0.241003	0.0430736	0.00373951	0.00559607	0.00276498	0.00519917	0.00631425	0.00246135	0.00250951	0.0190841
Propionibacteriales	0.00146658	0.000898059	0.00130328	0.000514066	0.00128091	0.000812406	0.00129369	0.00100457	0.00121918	0.000377486	0.00138985	0.000710289	0.00334348	0.000940498	0.00129363	0.00133176	0.00140929	0.00169326	0.000271117	0.00285344	0.000607982	0.00096627	0.00169015	0.000687938	0.00325602	0.00142269	0.00304724	0.000578684	0.00105198	0.00213872	0.000367994	0.000285038	0.000651712	0.00137478	0.00240748	0.00237706	0.00150548	0.000933028	0.00250612	0.00053291	0.00137904	0.00109262	0.000849766	0.000980855	0.00286665	0.00226193	0.000888695	0.00106308	0.000842469
Pseudonocardiales	0.00119678	0.000755977	0.000946525	0.000491389	0.000926327	0.000567692	0.0008916	0.000565824	0.000821096	0.000316305	0.000943398	0.000594346	0.00270334	0.000724242	0.000854388	0.000974206	0.0011882	0.00122589	0.000219215	0.00242184	0.000649519	0.000502941	0.00137176	0.000686779	0.00279148	0.00118043	0.00250642	0.000530138	0.000833735	0.00203163	0.00031486	0.000422051	0.000589434	0.000857965	0.00191152	0.002	0.0011167	0.000738899	0.00211	0.000354939	0.00116974	0.000921098	0.000716035	0.000585642	0.00184822	0.00195419	0.000431695	0.000639587	0.000526617
Actinomycetales	0.00128369	0.000736333	0.000849176	0.000364948	0.000963224	0.000459736	0.000956254	0.000439889	0.000777947	0.000258514	0.000901066	0.000461502	0.00290642	0.00100045	0.000761282	0.00112794	0.00100918	0.00126748	0.000211931	0.00187892	0.000491075	0.00109006	0.00133827	0.00112609	0.00241745	0.00176294	0.00173074	0.000616196	0.000798792	0.00134162	0.000395877	0.000341923	0.000560775	0.000842689	0.00286983	0.0018533	0.00245626	0.000832941	0.00220311	0.000741461	0.00148137	0.00105426	0.000620512	0.000479093	0.000960764	0.00154648	0.000840388	0.000714518	0.0011601
Micromonosporales	0.00108957	0.000673173	0.000927416	0.000419236	0.00085533	0.000515768	0.000854326	0.000564633	0.000832184	0.000312487	0.000930007	0.000555824	0.00232293	0.000632708	0.000922301	0.000948296	0.00101151	0.001058	0.000190078	0.00224978	0.000545006	0.000717275	0.00128	0.000614913	0.00247047	0.000986431	0.00215378	0.000435806	0.000765075	0.00180533	0.000333273	0.000270357	0.000431535	0.000869421	0.00188708	0.00180475	0.00108742	0.000640827	0.00198612	0.000413594	0.00103254	0.000820567	0.000621277	0.000542569	0.00207791	0.00166135	0.00057815	0.000674377	0.000562833
Streptosporangiales	0.000476181	0.000284548	0.000394842	0.000183595	0.000352548	0.000208485	0.000341773	0.000191841	0.000346978	0.000155574	0.000381302	0.000197969	0.000941826	0.00029066	0.0003549	0.000390373	0.000477711	0.000493835	8.14944e-05	0.000891382	0.000231134	0.000275168	0.000517507	0.000326292	0.00106837	0.000419842	0.000926625	0.000204663	0.000358016	0.000781434	0.00011679	0.000111324	0.000213012	0.000397159	0.00082897	0.000803717	0.000577465	0.000321757	0.000882192	0.000151902	0.000475572	0.000374348	0.00022314	0.000337783	0.000656799	0.000692759	0.000412526	0.000337188	0.000509994
Frankiales	0.000254708	0.000159916	0.000209637	0.000101367	0.000177873	0.000116863	0.000175553	0.000113119	0.000167005	9.07493e-05	0.000193735	0.000115184	0.000567303	0.000142921	0.000238791	0.000181368	0.000270641	0.000216289	5.782e-05	0.000485814	0.00014069	0.000132986	0.000280775	0.000132719	0.000593932	0.000227332	0.000526599	0.000129087	0.000177782	0.000407639	6.4445e-05	4.86276e-05	0.000124831	0.000297869	0.000470497	0.000449379	0.000210653	0.00014778	0.000382704	6.16631e-05	0.00028139	0.000190922	0.000149779	0.000124685	0.000334264	0.000392823	8.66458e-05	0.000173277	0.000152582
Geodermatophilales	9.11856e-05	7.13368e-05	6.87662e-05	5.2533e-05	8.08134e-05	8.12904e-05	7.90199e-05	9.57271e-05	6.86966e-05	4.44528e-05	0.000109852	0.000129427	0.000242815	5.88815e-05	4.38148e-05	6.73653e-05	0.000113585	3.32752e-05	1.8894e-05	0.00021399	3.34976e-05	6.72003e-05	0.000107814	3.01371e-05	0.000276461	8.15808e-05	0.000181399	3.83399e-05	5.45606e-05	0.000134869	1.9202e-05	2.14084e-05	3.60991e-05	5.21907e-05	0.000197568	0.000110537	8.53997e-05	5.37381e-05	0.000175965	2.20583e-05	7.20916e-05	9.08311e-05	6.80118e-05	2.64483e-05	0.000553686	0.000116996	7.05435e-05	3.61273e-05	2.0186e-05
Candidatus Nanopelagicales	0.000118759	7.25368e-05	0.000181479	7.71554e-05	0.000150831	5.52299e-05	0.000163189	5.3482e-05	0.000202805	6.01681e-05	0.000176765	5.6926e-05	0.000157462	0.000118298	0.000143493	0.00016755	7.52559e-05	0.000114951	1.95769e-05	0.000311586	2.61281e-05	8.34699e-05	8.80862e-05	8.98318e-05	0.000105352	0.000141274	0.000121158	3.75124e-05	0.000287516	7.47591e-05	2.68302e-05	5.19918e-05	2.70054e-05	0.000192215	0.000170071	0.000233471	0.000139893	5.84402e-05	0.000132566	7.87082e-05	0.000134881	0.000153443	0.00014825	0.00024408	0.000105557	0.000194284	0.000155656	0.000168594	0.000178706
Coriobacteriales	0.0218064	0.0142431	0.00745778	0.00795847	0.0123786	0.0096841	0.0125204	0.0129758	0.00694697	0.00424871	0.0102932	0.0097041	0.0373081	0.0216218	0.00666861	0.0102551	0.0232611	0.016559	0.00255159	0.0119256	0.00312667	0.0196678	0.0347482	0.0313131	0.0432616	0.00985933	0.0308562	0.0141598	0.0278652	0.0251504	0.0300493	0.00311309	0.00486841	0.00659131	0.0174725	0.0124803	0.027916	0.0372573	0.0420927	0.0320708	0.0594907	0.0106317	0.00652684	0.00224962	0.0103969	0.0264567	0.00420424	0.00541642	0.0305521
Eggerthellales	0.00459532	0.00281398	0.00212905	0.00146286	0.00513769	0.00385979	0.00504178	0.00548206	0.00240189	0.00151876	0.00234922	0.00166134	0.00883771	0.00634047	0.00188842	0.00331817	0.00559464	0.00193374	0.00328914	0.00573651	0.00116337	0.00223529	0.00332434	0.0029291	0.00707698	0.00268719	0.00728508	0.00300844	0.00420791	0.00552409	0.00262962	0.000975305	0.0019025	0.00180885	0.0108347	0.00414462	0.00496782	0.00306374	0.0126079	0.00613122	0.00687196	0.0055407	0.0016575	0.00112141	0.00225237	0.00747144	0.000945436	0.00250215	0.00270018
Rubrobacterales	0.00010734	7.83263e-05	8.59679e-05	6.26578e-05	6.21879e-05	3.30147e-05	6.0097e-05	3.53231e-05	6.61956e-05	3.59016e-05	6.15336e-05	4.56856e-05	0.000221476	5.67404e-05	0.000102965	8.63658e-05	0.000108911	6.57942e-05	1.5707e-05	0.000255197	3.85223e-05	3.67833e-05	0.000108731	4.63648e-05	0.000282825	9.89913e-05	0.000253147	3.9719e-05	8.15344e-05	0.000189423	1.86759e-05	2.07967e-05	5.18063e-05	7.63767e-05	0.000233212	0.000192148	0.000101666	6.91878e-05	0.00014598	3.50928e-05	0.000118602	6.7462e-05	3.66805e-05	3.47607e-05	0.000103114	0.000136141	1.76359e-05	5.21839e-05	4.4528e-05
Synechococcales	0.00103591	0.00051539	0.00127609	0.000348304	0.00107225	0.000293002	0.00107318	0.000350979	0.00133811	0.000282338	0.00127111	0.000364409	0.00176298	0.000791689	0.00148313	0.00125749	0.000737134	0.001753	0.000165038	0.00175168	0.000469972	0.00120253	0.00103914	0.000636357	0.00154564	0.0010312	0.00172329	0.000310856	0.00111512	0.00101379	0.000214904	0.000308281	0.000366226	0.00166247	0.00156832	0.00177376	0.0010614	0.000722778	0.00124754	0.000687318	0.000801147	0.000873037	0.00130598	0.00123551	0.000868402	0.00128838	0.00178352	0.00134139	0.0011696
Nostocales	0.00111062	0.00058469	0.00147174	0.000667028	0.00127717	0.000390557	0.00145342	0.000704594	0.00157008	0.000413874	0.00170254	0.000572916	0.00138184	0.000957627	0.00219512	0.00159431	0.000927377	0.00144142	0.00023037	0.00129478	0.000304493	0.00132915	0.000908389	0.000868181	0.00111292	0.00114163	0.00158792	0.000362712	0.00190594	0.00066677	0.000216746	0.000486582	0.000314144	0.00251152	0.00150213	0.00195351	0.00142902	0.00104588	0.000992663	0.000799615	0.000695335	0.00116052	0.00152377	0.00167909	0.000941216	0.00130681	0.00231797	0.001702	0.00182802
Oscillatoriales	0.000426465	0.000246766	0.000506457	0.000177271	0.000399746	0.000126028	0.00046237	0.000155815	0.000509294	0.000129176	0.000505508	0.000153932	0.000580547	0.0004111	0.0011819	0.000537195	0.000221093	0.000577023	6.19175e-05	0.000553047	0.000126956	0.000500819	0.000344546	0.000274132	0.000420702	0.000404919	0.00067754	0.000132121	0.000775497	0.000329849	6.76015e-05	0.000191452	0.00013916	0.000667023	0.000705745	0.000714875	0.000476612	0.000271378	0.000397697	0.000291772	0.000339528	0.000420204	0.000502065	0.000519143	0.000352834	0.000447422	0.000772911	0.000475007	0.000565208
Chroococcales	0.000212686	0.000103562	0.000226245	8.34082e-05	0.000222573	6.52267e-05	0.000257651	0.000106637	0.000279221	8.43134e-05	0.000275307	8.52437e-05	0.00022957	0.000180391	0.000439243	0.000310917	0.000158925	0.000268471	5.91859e-05	0.000298573	6.66603e-05	0.000203016	0.000167914	0.000143151	0.00026232	0.000210419	0.000213212	5.65444e-05	0.000358016	0.000137395	5.73429e-05	8.16577e-05	7.46782e-05	0.000287686	0.000376805	0.00035847	0.000275719	0.000251897	0.00017123	0.00020404	0.000179066	0.000298067	0.000358399	0.000360453	0.000211603	0.000264482	0.000283708	0.000323808	0.000423906
Pleurocapsales	7.25441e-05	4.59937e-05	0.000101739	4.62334e-05	9.96842e-05	4.2673e-05	8.55535e-05	5.00613e-05	0.000107359	3.70189e-05	0.000126235	5.34376e-05	7.72592e-05	0.000114551	5.36731e-05	9.3275e-05	5.23519e-05	6.65505e-05	1.16095e-05	0.000106995	1.13892e-05	6.29561e-05	6.56059e-05	4.28875e-05	4.5959e-05	6.01907e-05	7.64855e-05	4.33048e-05	0.000197399	5.85949e-05	1.57825e-06	2.72192e-05	1.4605e-05	0.000170575	8.14713e-05	0.00017252	7.48264e-05	7.65768e-05	5.76029e-05	8.57267e-05	7.55799e-05	9.70041e-05	0.000110042	0.000238035	3.6163e-05	0.000105651	0.000213164	0.00011641	0.00012171
Deinococcales	0.000723616	0.000417182	0.000614895	0.00026902	0.000573702	0.00033287	0.000538077	0.000256612	0.000561615	0.000221878	0.00055543	0.000280875	0.00145247	0.000464093	0.000648459	0.000608015	0.000703011	0.000918094	0.000127477	0.00141913	0.000327272	0.000470402	0.000800575	0.000365123	0.00154705	0.000785961	0.00133816	0.000300099	0.000532732	0.00112593	0.000163611	0.000201851	0.000369809	0.00072176	0.00126688	0.0011095	0.000745824	0.000464163	0.00124517	0.000242642	0.000699986	0.000543223	0.000343116	0.000308312	0.000715442	0.00104871	0.000346583	0.000499092	0.000372254
Thermales	0.000289155	0.000180518	0.000244783	0.000139558	0.000203268	0.000118742	0.000194647	9.11403e-05	0.000208224	8.20905e-05	0.000207127	0.000108809	0.000629846	0.00016915	0.000225646	0.000234915	0.000258955	0.000356952	5.34949e-05	0.000602207	0.000118917	0.000202308	0.00027527	0.000135617	0.000615144	0.000227332	0.000630159	0.000108951	0.000217016	0.000453101	6.70754e-05	3.97585e-05	0.000111604	0.000333512	0.00052549	0.000509296	0.000262706	0.000183381	0.000419791	0.00016243	0.000306971	0.00023766	0.000217791	0.000188917	0.000240435	0.000376515	0.000181726	0.000167925	0.000185236
Anaerolineales	0.000222814	0.000118297	0.000220258	8.04406e-05	0.000174877	6.65425e-05	0.000186075	7.47059e-05	0.000211283	6.73828e-05	0.00021356	7.95636e-05	0.000476799	0.00018735	0.000248649	0.000195187	0.000180427	0.000187551	3.61944e-05	0.00032966	5.19213e-05	0.000205845	0.00019957	0.000188357	0.000403732	0.000237778	0.00039055	7.39215e-05	0.000172877	0.000258121	0.000110477	6.42252e-05	0.000100306	0.000218947	0.000481699	0.000307851	0.000206586	0.000177336	0.000407165	0.000134857	0.000222089	0.000228401	0.000268991	0.000225189	0.000215023	0.000280791	0.000167924	0.000213419	0.000172768
Dehalococcoidales	0.000126633	8.6674e-05	0.000112642	4.74862e-05	0.000110875	5.04414e-05	0.000111927	3.87078e-05	0.000134271	4.75422e-05	0.000126624	5.02574e-05	0.000278869	8.67164e-05	0.000129254	0.000105366	7.38536e-05	8.99944e-05	6.80638e-05	0.000418581	4.79016e-05	0.000151378	8.53335e-05	5.96947e-05	0.000188079	9.65041e-05	0.000203736	3.69607e-05	8.88909e-05	8.83975e-05	3.65627e-05	5.29093e-05	5.09796e-05	0.000119657	0.000212844	0.000304751	9.92264e-05	0.000106133	0.000158605	0.000168947	0.000116277	7.45168e-05	0.000215498	0.000144332	0.000106046	0.000133305	0.000141087	0.000140495	0.000118148
Chloroflexales	0.000185444	0.000117231	0.000140374	7.27922e-05	0.000138218	7.27345e-05	0.000148594	9.60442e-05	0.000150265	7.85439e-05	0.000161788	0.000103236	0.000264889	6.04874e-05	0.000318753	8.98204e-05	0.000327667	0.000412915	5.46331e-05	0.000238569	8.84337e-05	9.47878e-05	0.000106896	0.000142572	0.000374743	0.000183557	0.000329632	5.37862e-05	0.000194334	0.000165177	3.15649e-05	3.48651e-05	5.29085e-05	0.00031569	0.000158869	0.000347107	0.000322079	0.000289514	0.000168074	6.86817e-05	0.000106975	0.000165348	0.000137552	0.000120151	0.000150028	0.000170885	0.000190927	0.000182644	0.000138334
Ardenticatenales	8.95888e-05	5.37909e-05	9.55725e-05	3.87761e-05	9.28915e-05	4.73447e-05	7.82487e-05	3.88154e-05	9.74948e-05	4.47466e-05	0.000108673	4.78356e-05	0.000178064	6.53049e-05	0.00013254	0.00011573	5.70262e-05	6.05004e-05	1.18372e-05	0.000170613	1.70838e-05	0.000117424	9.22153e-05	0.000124026	0.000196563	9.50117e-05	0.00015094	3.503e-05	6.68214e-05	0.000115675	1.18368e-05	1.59034e-05	3.72013e-05	0.00017312	0.000121189	0.000137396	6.09998e-05	6.98596e-05	0.000104159	2.0053e-05	7.09288e-05	6.26117e-05	7.18327e-05	0.000157934	7.52582e-05	0.00012196	0.000118084	7.96139e-05	8.43063e-05
Mycoplasmatales	0.000559018	0.000370454	0.000619763	0.000467719	0.000744541	0.000404593	0.000741844	0.000413125	0.000728754	0.00033215	0.000699229	0.000373043	0.000710784	0.000597915	0.000554257	0.000599379	0.000362257	0.000223852	8.76406e-05	0.00116754	8.74288e-05	0.00026385	0.000617062	0.000322236	0.000598882	0.000327318	0.000691077	0.000321889	0.00136831	0.000420267	8.83818e-05	0.000370059	0.000171402	0.000412434	0.00151231	0.00117872	0.000847491	0.000364076	0.000376391	0.000475758	0.000904633	0.000746932	0.000765706	0.000690679	0.00075356	0.000976386	0.000443197	0.000622193	0.000799722
Entomoplasmatales	0.000345895	0.000238949	0.000342095	0.000269416	0.000447966	0.000266848	0.000415196	0.000229356	0.000397997	0.000151183	0.000393803	0.000208551	0.000473856	0.000520834	0.000313276	0.000340281	0.000216886	0.000132345	6.26004e-05	0.000613051	7.43647e-05	0.000169769	0.000324818	0.000199369	0.000352117	0.000182064	0.000371598	0.000164944	0.000922013	0.000284388	3.28801e-05	0.00022907	9.47945e-05	0.000222765	0.00085443	0.000791321	0.000627078	0.000175992	0.000225677	0.000280241	0.000608128	0.000515886	0.000427175	0.000404282	0.00045888	0.000525419	0.000184026	0.000357928	0.000452998
Acholeplasmatales	0.000235474	0.00016534	0.000279863	0.000251553	0.000329759	0.00017794	0.000316932	0.00015143	0.000304354	0.000158633	0.000314252	0.000163761	0.000242079	0.000317425	0.000239886	0.000286734	0.000170611	5.59629e-05	4.2113e-05	0.000350625	3.48375e-05	9.26657e-05	0.000317936	0.000127503	0.000283532	0.000119386	0.00029985	0.000110331	0.000621623	0.000171744	2.63041e-05	0.000202768	6.20022e-05	0.000136205	0.000574373	0.000576445	0.000368439	0.000131658	0.00012862	0.000143379	0.00041162	0.000417559	0.000389731	0.00032267	0.000388508	0.000411259	0.000200129	0.000275638	0.000431624
Bacteroidales	0.356204	0.17282	0.426672	0.141347	0.354466	0.147349	0.349374	0.138611	0.417478	0.091359	0.433274	0.147925	0.22083	0.298537	0.492675	0.411604	0.471167	0.433282	0.621315	0.189777	0.518542	0.385681	0.359508	0.168574	0.203489	0.295501	0.292464	0.675659	0.301745	0.41277	0.677279	0.587148	0.651085	0.498317	0.1469	0.196956	0.136405	0.17653	0.263696	0.186801	0.141981	0.269913	0.50507	0.535213	0.221152	0.248021	0.51759	0.349804	0.41204
Marinilabiliales	0.000779109	0.000583137	0.00170004	0.000768097	0.00119544	0.000531663	0.00115152	0.000668399	0.00165508	0.000610644	0.00163587	0.00066245	0.00115742	0.000529933	0.00187418	0.0015114	0.000336548	0.00194509	9.53803e-05	0.000769206	0.000326267	0.00152509	0.000609263	0.000239938	0.000935443	0.000851126	0.001217	0.0001837	0.00100661	0.000329344	0.000163875	0.00012998	0.000160655	0.00226711	0.000641586	0.000836775	0.000666118	0.000634782	0.00108893	0.000700854	0.00024767	0.000391985	0.00163993	0.00180378	0.000518989	0.00111182	0.00263618	0.00169665	0.00129072
Flavobacteriales	0.0152168	0.0115017	0.02234	0.00779574	0.0173275	0.00549449	0.0162856	0.00746412	0.0229839	0.00644027	0.0226104	0.00746074	0.0138279	0.0137039	0.0579779	0.0319709	0.00813838	0.0256529	0.00651454	0.0119964	0.00643288	0.0249815	0.0142544	0.00941728	0.0153242	0.0172857	0.0183728	0.00468684	0.0180921	0.00955603	0.00460979	0.00583165	0.00597674	0.0397604	0.0126118	0.0188047	0.012522	0.00875931	0.0105902	0.0136361	0.00552663	0.00968762	0.0205327	0.0231007	0.0180077	0.0195703	0.0284045	0.0208829	0.0176046
Cytophagales	0.00512983	0.0031513	0.00887667	0.00277697	0.00663683	0.00215862	0.00654785	0.00317286	0.00906035	0.00232713	0.00892412	0.00309353	0.00768618	0.00380535	0.00920987	0.00826693	0.00280784	0.0132163	0.0007874	0.00607557	0.00338025	0.0092404	0.00455021	0.00349939	0.00746304	0.00659561	0.00968591	0.00177991	0.00538618	0.00390111	0.00133599	0.00112731	0.00141806	0.010806	0.00499623	0.00634813	0.00391619	0.00365151	0.00419002	0.00376496	0.00202903	0.00297406	0.00905474	0.0101751	0.00376535	0.00764517	0.012602	0.00869063	0.00698258
Sphingobacteriales	0.00182627	0.0010054	0.00345552	0.00104542	0.00289685	0.0010393	0.00274357	0.00131628	0.00381479	0.00101468	0.00383549	0.00145602	0.00250467	0.00141262	0.00351614	0.00328017	0.000951215	0.00340088	0.000405196	0.00164541	0.00123673	0.00370663	0.00139745	0.00100843	0.00203139	0.00236236	0.00295518	0.00108786	0.0025337	0.00117392	0.000711263	0.000558453	0.000692496	0.0039665	0.00171192	0.00222417	0.00160877	0.00135622	0.00146532	0.00167744	0.000749985	0.0014555	0.00447732	0.00447506	0.00214437	0.00258881	0.00602457	0.00338861	0.00303562
Chitinophagales	0.00119317	0.000724489	0.00225091	0.000770178	0.00186863	0.000655904	0.00177424	0.000940909	0.00259903	0.000717519	0.00249432	0.000911214	0.00160552	0.00091534	0.00258836	0.00235779	0.000635702	0.00205021	0.00026019	0.000994039	0.000702445	0.00238031	0.000820762	0.000690256	0.00134695	0.00178483	0.00191146	0.000414843	0.00151482	0.000734457	0.000382199	0.000316538	0.000405357	0.00289977	0.00123836	0.00136467	0.00101422	0.000932356	0.00108893	0.00123577	0.000419759	0.00078882	0.00244919	0.00318891	0.00110102	0.00196979	0.00352794	0.00242923	0.00248407
Bacteroidetes Order II. Incertae sedis	0.000396137	0.000246831	0.000430872	0.000157285	0.000300235	0.000115355	0.000303383	0.0001377	0.000372284	0.000103119	0.000358513	0.000136829	0.000627639	0.000180927	0.000554257	0.000490558	0.000323927	0.00109581	5.07633e-05	0.000705587	0.000168158	0.000464036	0.0003918	0.000243415	0.000780597	0.000404919	0.000725597	0.000176805	0.000323072	0.000436936	0.000105742	5.65793e-05	0.000133649	0.00073067	0.000479662	0.000509296	0.000327772	0.00026063	0.000479761	0.000167944	0.000282553	0.000205031	0.000285038	0.000309068	0.000245322	0.000527546	0.000422494	0.000310427	0.000194142
Saprospirales	0.000157293	8.40602e-05	0.000265346	8.13927e-05	0.000216424	8.55053e-05	0.000223083	0.000118365	0.000297605	9.74532e-05	0.00030697	0.000124703	0.000180271	0.00011134	0.000294654	0.000236642	9.02136e-05	0.000340315	3.77879e-05	0.000159769	0.000117577	0.000355808	0.000165162	0.000126924	0.000271512	0.000171618	0.000251793	6.70258e-05	0.000180847	0.000132849	0.000143094	4.70985e-05	7.1647e-05	0.000231676	0.000147667	0.000167355	0.000130133	0.000148452	0.000117573	9.97639e-05	3.13947e-05	9.08311e-05	0.000305671	0.000315869	0.00014172	0.000243919	0.000391056	0.000299723	0.000198892
Chlorobiales	0.0007409	0.000382691	0.000992455	0.000282285	0.000748166	0.000276836	0.000792464	0.000313198	0.00100255	0.000252399	0.000929282	0.000307814	0.00126264	0.000460882	0.00120272	0.000963842	0.000517443	0.000861375	0.000144778	0.00118273	0.000448868	0.000967684	0.000691844	0.000504797	0.00137665	0.000748653	0.00142886	0.00025707	0.000817183	0.000799619	0.000193335	0.000215307	0.00022927	0.00132641	0.0010133	0.00120764	0.000609998	0.00052126	0.000744103	0.000477262	0.000561617	0.000489871	0.000689288	0.000785893	0.000504328	0.00107211	0.00147835	0.00087107	0.00072729
Gemmatimonadales	0.000194167	0.00011802	0.000228515	7.06297e-05	0.000154289	8.21746e-05	0.000162536	9.10913e-05	0.000212933	6.68042e-05	0.000205629	7.70545e-05	0.000370108	0.000110269	0.000232218	0.000262552	0.000206136	0.000353927	3.57392e-05	0.000336889	8.13992e-05	0.000189576	0.000146352	6.89677e-05	0.000425651	0.000209921	0.000410179	6.61984e-05	0.000171651	0.000247513	4.34018e-05	3.70059e-05	0.000105266	0.000336057	0.000278021	0.000323346	0.000148026	0.000127628	0.000202794	5.71512e-05	0.000154648	8.64218e-05	0.000200979	0.000157179	0.000241413	0.000290009	0.000229266	0.00019201	9.73678e-05
Fibrobacterales	0.000170476	0.000109038	0.000267068	9.4119e-05	0.000221662	8.63162e-05	0.00021298	9.9022e-05	0.000289527	8.77638e-05	0.000273984	9.84236e-05	0.000328903	0.000127933	0.000304513	0.000323008	0.000107041	0.000365271	4.2113e-05	0.000238569	5.12514e-05	0.000200186	0.000106438	6.95472e-05	0.000224139	0.000257676	0.000270068	3.47541e-05	0.000248281	0.000131839	3.39323e-05	3.11951e-05	3.66502e-05	0.000318236	0.000251543	0.000298553	0.000169173	0.000122926	0.000213052	3.10822e-05	8.95331e-05	8.68628e-05	0.000306435	0.000352896	0.000121195	0.000341061	0.000358852	0.000238842	0.000192954
Enterobacterales	0.0648597	0.0648218	0.132539	0.159224	0.0470636	0.106446	0.0608577	0.130388	0.0502402	0.0724869	0.0319247	0.0546314	0.0576125	0.0217358	0.0414575	0.044088	0.0552191	0.183474	0.00842488	0.0406226	0.198026	0.0178972	0.0212848	0.141657	0.175754	0.0863284	0.094308	0.0293885	0.0812684	0.0491703	0.0844393	0.00881078	0.00714844	0.0613254	0.03378	0.0646961	0.0188294	0.259358	0.0230459	0.00663304	0.0159195	0.0140881	0.0134961	0.0113773	0.0287188	0.0127951	0.0156039	0.00953694	0.0163774
Pseudomonadales	0.00638103	0.0030815	0.00726818	0.00221958	0.00644673	0.00228405	0.00615498	0.00226824	0.00781225	0.00180394	0.00765138	0.00231525	0.0107832	0.00455315	0.00701036	0.00724263	0.00474159	0.0077743	0.00149467	0.0130975	0.00314241	0.00620223	0.00664501	0.00387958	0.010688	0.00703336	0.00982805	0.00239031	0.00824969	0.00838716	0.00149828	0.0026158	0.00288104	0.00977494	0.00911358	0.0102892	0.00605443	0.00422449	0.00848577	0.00335387	0.0048406	0.00515577	0.00667204	0.00771082	0.0104325	0.00919661	0.00892989	0.00638918	0.00582129
Xanthomonadales	0.00201472	0.00103344	0.00227341	0.000707951	0.00372195	0.00958993	0.00206242	0.00124985	0.00227264	0.00050178	0.00241204	0.000883239	0.00392992	0.00122955	0.00239886	0.00221096	0.0018613	0.00228918	0.000320514	0.00366096	0.00104178	0.00195942	0.00219436	0.00138921	0.00393268	0.00209076	0.00375659	0.000804862	0.00172264	0.0027671	0.000586318	0.00044713	0.000854252	0.00270501	0.00274456	0.00318078	0.00201625	0.00140794	0.00283595	0.00110593	0.00148834	0.00150841	0.00177977	0.00239395	0.0047745	0.00327022	0.00219298	0.00201845	0.00171997
Alteromonadales	0.00244726	0.00164035	0.00367755	0.00177146	0.00265097	0.000822211	0.00279613	0.00119307	0.0043264	0.00148997	0.00366487	0.00194858	0.00323679	0.00191579	0.00315905	0.00311262	0.00130973	0.00255917	0.000503763	0.00759229	0.00071015	0.00290518	0.00275407	0.0013127	0.00264865	0.00228774	0.0031244	0.000775072	0.00673548	0.00173108	0.00050425	0.000723298	0.000666041	0.00449095	0.00325274	0.00341115	0.00233751	0.00171895	0.00238539	0.00153857	0.00158485	0.00243039	0.00371849	0.00336196	0.0019831	0.00348365	0.00629371	0.00272293	0.00409004
Oceanospirillales	0.00147027	0.000773606	0.0018356	0.000593923	0.0033672	0.00675737	0.00147351	0.000556943	0.00195984	0.000440833	0.00179153	0.000637676	0.0024333	0.00105398	0.00150723	0.00173422	0.00108256	0.00191333	0.000238109	0.00345853	0.000670623	0.00152439	0.00156399	0.000755167	0.00262249	0.00158038	0.00224718	0.000515795	0.002172	0.00149367	0.000412974	0.000348345	0.000578687	0.00214109	0.00235758	0.00220557	0.0013664	0.000990797	0.00188353	0.000938984	0.00106277	0.00125444	0.0018004	0.001834	0.00129796	0.00200099	0.00244372	0.00153675	0.00164041
Vibrionales	0.00156386	0.00116514	0.00251738	0.00127964	0.00176301	0.000547618	0.00192618	0.00085782	0.00300631	0.00118994	0.00258051	0.0014646	0.00210807	0.00136284	0.0017986	0.00227142	0.0008596	0.00151478	0.000240158	0.00540034	0.000513184	0.00171184	0.00168465	0.000808487	0.00164958	0.00141125	0.00192906	0.000444081	0.00478846	0.000928932	0.000256991	0.000544691	0.000345283	0.00280939	0.00195938	0.00220661	0.00142089	0.000934372	0.00141798	0.000856766	0.00104417	0.00169404	0.00267844	0.00261385	0.00127206	0.00225625	0.00428322	0.00221179	0.00296497
Chromatiales	0.00107582	0.00056171	0.0011618	0.000371409	0.000967077	0.0003683	0.000927318	0.000380599	0.00115443	0.000302777	0.00111082	0.00035866	0.00188954	0.000672855	0.00112275	0.00116594	0.000928312	0.00136655	0.00017733	0.00215074	0.000501125	0.000948585	0.00107034	0.000536673	0.00215866	0.00114064	0.00195275	0.000409878	0.00106669	0.00145174	0.000361681	0.000254454	0.000422166	0.00154154	0.00167831	0.00166838	0.00105245	0.000742258	0.00145822	0.000637687	0.000913935	0.000832472	0.00107749	0.00104584	0.000844456	0.00159044	0.00122301	0.00102361	0.00092915
Aeromonadales	0.00107743	0.000562689	0.00130227	0.000470769	0.000995808	0.000279605	0.00106432	0.000399643	0.00144854	0.000440852	0.00137179	0.000555352	0.00183067	0.000681955	0.00150942	0.00122294	0.0007577	0.00148075	0.000183476	0.00258595	0.000400967	0.0012952	0.0012066	0.000545366	0.00158735	0.000992897	0.00178421	0.00034892	0.00128616	0.00105926	0.000273826	0.000225094	0.000451927	0.00145116	0.00157036	0.00151962	0.00112565	0.000750319	0.0015245	0.000934472	0.0008151	0.000921098	0.00169265	0.00126196	0.000965651	0.00139474	0.00201202	0.00120826	0.00104017
Pasteurellales	0.00680039	0.0108384	0.00873375	0.0152005	0.013014	0.0217838	0.00924341	0.0102272	0.0113644	0.00967245	0.0137701	0.0140194	0.00225523	0.00269249	0.00599715	0.00183268	0.0011667	0.0100953	0.000693385	0.00740867	0.0011359	0.0118089	0.0142819	0.00727986	0.00196846	0.0278912	0.00225328	0.000748041	0.00483567	0.00148306	0.000453483	0.0556762	0.00280388	0.00497849	0.0114233	0.0030847	0.00332408	0.00798884	0.00119151	0.00187546	0.000961609	0.00442251	0.00272659	0.00254508	0.00307484	0.00708713	0.0142851	0.0359567	0.00768374
Cellvibrionales	0.000516632	0.000277899	0.000756168	0.000261024	0.000605956	0.000180286	0.000576446	0.00022308	0.000801325	0.000222428	0.000753486	0.000255679	0.000768913	0.000415917	0.000706513	0.000659835	0.000312242	0.000949857	9.92502e-05	0.0010685	0.000220749	0.000746984	0.000461076	0.000260223	0.000684436	0.000563604	0.000848109	0.000218179	0.000717871	0.000421277	0.000116264	0.000164539	0.000170024	0.000930523	0.000732223	0.000909089	0.000479865	0.00035803	0.000533418	0.000312326	0.000305808	0.000363325	0.000771055	0.000567506	0.000386065	0.000746648	0.000950037	0.000679729	0.000507025
Methylococcales	0.000301534	0.000149101	0.000374436	0.000130072	0.000267799	7.75938e-05	0.00028212	0.000106159	0.000365267	0.000101371	0.000335328	0.000105794	0.000579812	0.000160586	0.000299036	0.000414556	0.000204733	0.000466609	4.96251e-05	0.000605099	0.000195626	0.000280119	0.000304173	0.000191834	0.000482216	0.000274589	0.000397995	0.00013019	0.000388055	0.000359652	9.57469e-05	9.93961e-05	0.000148254	0.000493903	0.000423651	0.000514462	0.000240746	0.000199503	0.000336148	0.000207549	0.000215112	0.000287044	0.000380561	0.000445843	0.000236526	0.000402041	0.000286775	0.000217433	0.000318226
Thiotrichales	0.000469998	0.000345241	0.000670501	0.000364665	0.000504684	0.000163695	0.000522688	0.000212592	0.000805908	0.000325656	0.000673814	0.000426349	0.000590113	0.000377912	0.000437052	0.000760019	0.000232312	0.000372834	0.000100161	0.00161432	0.000125281	0.000385518	0.000484474	0.000215017	0.000511206	0.000400442	0.000716798	0.000128259	0.0013634	0.000234885	0.000124681	0.000206744	0.000111604	0.000650475	0.000754628	0.000739668	0.000524598	0.000231746	0.000388228	0.000326363	0.000406969	0.000584229	0.00068776	0.000665742	0.000428581	0.000700559	0.00116013	0.000473	0.000766475
Legionellales	0.000277896	0.000163609	0.000386694	0.000153901	0.000342558	0.000114092	0.000338028	0.000115852	0.000435723	0.000120667	0.000395433	0.000140786	0.000295792	0.000264431	0.000335183	0.000383464	0.000175285	0.000356196	7.19336e-05	0.000642692	0.000112552	0.000211504	0.000221592	0.000143731	0.000266562	0.000231311	0.000358737	8.38512e-05	0.000739327	0.000238926	5.97103e-05	0.000109794	8.51497e-05	0.000370427	0.000546876	0.000443181	0.000339972	0.000214281	0.000276178	0.000138867	0.00026046	0.000358915	0.000381325	0.00035743	0.000298589	0.000385733	0.000602687	0.000367294	0.000385315
Nevskiales	0.000115738	8.275e-05	0.000126822	6.57885e-05	0.000106041	5.19651e-05	0.000106591	4.97576e-05	0.000145728	7.19302e-05	0.0001299	7.79401e-05	0.000223684	9.9028e-05	0.000139112	0.000105366	8.92787e-05	0.000105119	1.36583e-05	0.000421473	5.15863e-05	0.000121668	0.000127083	3.47736e-05	0.000223432	0.00010695	0.000162447	2.62035e-05	0.000193721	0.000129818	1.70977e-05	2.87484e-05	3.3619e-05	0.000224038	0.000115078	0.000108471	8.21464e-05	9.13548e-05	0.000134144	6.16631e-05	7.79054e-05	0.00012346	0.000103928	0.000155667	8.79642e-05	0.00015245	0.000182493	6.28883e-05	9.73678e-05
Orbales	5.80939e-05	4.97333e-05	9.07329e-05	6.69809e-05	5.55705e-05	2.12799e-05	6.82757e-05	3.49678e-05	0.000105602	4.68154e-05	9.73114e-05	6.64702e-05	5.00345e-05	7.76165e-05	6.35314e-05	5.18195e-05	2.94479e-05	5.52066e-05	3.64221e-06	0.000218327	9.71431e-06	4.52718e-05	6.7441e-05	2.95576e-05	3.74743e-05	4.77546e-05	6.02408e-05	1.79287e-05	0.00021579	2.62667e-05	6.31298e-06	3.02776e-05	1.9014e-05	8.52873e-05	0.000109986	3.82231e-05	6.09998e-05	3.42581e-05	6.39155e-05	3.91034e-05	7.20916e-05	7.62805e-05	7.87103e-05	0.000144332	5.86428e-05	6.52342e-05	0.000121918	7.29236e-05	0.000113398
Rhizobiales	0.00722898	0.00385636	0.0070538	0.00243978	0.00616773	0.00241491	0.00615489	0.00262338	0.00675905	0.00183547	0.00694328	0.00281874	0.0143312	0.00462969	0.00795129	0.0070509	0.00659587	0.0093995	0.00127068	0.0136086	0.00376044	0.00590372	0.00740016	0.0043467	0.0149996	0.00732933	0.0133308	0.00280157	0.00697089	0.00964695	0.00204041	0.00192981	0.0031544	0.00849309	0.011184	0.0118275	0.00721262	0.00496137	0.0102304	0.00294429	0.00614058	0.00542297	0.00557238	0.00561989	0.0112848	0.0107034	0.0055369	0.00554086	0.00478112
Rhodobacterales	0.00300645	0.00157936	0.00309803	0.00101921	0.00284296	0.00128942	0.00267237	0.001087	0.00297672	0.000744158	0.00296055	0.000961003	0.00620501	0.0020935	0.00344713	0.00318862	0.00261292	0.00343491	0.000632834	0.00533239	0.001428	0.00238596	0.00312936	0.00180127	0.0059068	0.00299561	0.00530322	0.00119074	0.00271638	0.0040082	0.000758347	0.000723604	0.00128165	0.0040085	0.00477524	0.00503511	0.00297435	0.00227178	0.00437387	0.00141625	0.00251623	0.00224565	0.0025279	0.00268186	0.00328644	0.00431255	0.0027995	0.00267075	0.00224005
Sphingomonadales	0.00264115	0.00140006	0.00274512	0.00087167	0.00229711	0.000757261	0.00240506	0.00117318	0.00263303	0.000664239	0.00274272	0.00108933	0.00524332	0.00167598	0.00322915	0.00248388	0.00231517	0.00365952	0.000389261	0.00499622	0.00142499	0.00246943	0.0027816	0.00161002	0.00530297	0.00264242	0.00471773	0.00116702	0.00224005	0.00357025	0.000647081	0.000577109	0.00115324	0.00351078	0.00397682	0.00416631	0.00237818	0.00183113	0.00364634	0.00120017	0.00237902	0.00184925	0.00180117	0.00212267	0.00446369	0.00384882	0.00269906	0.00246535	0.00184108
Rhodospirillales	0.00232124	0.00127091	0.00216427	0.000931749	0.00181926	0.000704044	0.00191333	0.000770054	0.0020009	0.000694646	0.00197363	0.000851252	0.00437876	0.00153627	0.00244158	0.00229042	0.00223384	0.0023996	0.000483275	0.00482633	0.00111112	0.00152014	0.00266966	0.00136892	0.0049657	0.00205842	0.00421144	0.000839616	0.00245339	0.00309745	0.00054318	0.000555701	0.000998373	0.00274574	0.00365195	0.00401962	0.00236842	0.00174179	0.00315948	0.00108387	0.00193485	0.00194846	0.00144888	0.00146297	0.00224357	0.0032532	0.00155042	0.00158626	0.00152464
Caulobacterales	0.000623746	0.00033708	0.000614057	0.00026363	0.000524069	0.000215235	0.000529862	0.00023286	0.000561038	0.000134017	0.000610163	0.000238819	0.00116772	0.000409494	0.000683511	0.000594197	0.00057961	0.00110716	0.000112453	0.00112055	0.000361774	0.000551043	0.000601005	0.000317019	0.00135544	0.000585989	0.00116827	0.000265897	0.000443228	0.000838009	0.000226215	0.000140378	0.000266196	0.000571552	0.000852393	0.00103822	0.000575838	0.000480284	0.000957155	0.00033288	0.000544175	0.000464738	0.000493659	0.000679344	0.00108343	0.000811882	0.000503773	0.000528529	0.000395408
Rickettsiales	0.000231062	0.000128925	0.000256637	0.000112378	0.000269378	0.000123663	0.000258	0.000111371	0.000297882	9.04662e-05	0.000267058	0.000110006	0.000345827	0.000286913	0.000291368	0.000250461	0.000129945	0.000202676	4.68934e-05	0.000396893	8.30741e-05	0.000145011	0.00015828	0.000109537	0.000238987	0.000213901	0.000256531	9.2126e-05	0.000543767	0.000172754	3.94561e-05	0.000160563	7.13714e-05	0.00020749	0.000492901	0.000453511	0.000319639	0.000150467	0.000277756	0.000172456	0.000310459	0.000310854	0.000298029	0.000292443	0.000210625	0.000353116	0.000286775	0.000213419	0.000296853
Pelagibacterales	6.81303e-05	4.77549e-05	8.14693e-05	3.8097e-05	9.3461e-05	4.26449e-05	8.98156e-05	4.47128e-05	0.000100918	4.37884e-05	0.000113324	4.78485e-05	9.12394e-05	7.38695e-05	0.000166496	7.42746e-05	5.14171e-05	2.9494e-05	1.3203e-05	0.00012796	9.71431e-06	5.16381e-05	4.67958e-05	2.8978e-05	6.7878e-05	4.77546e-05	9.67914e-05	1.2688e-05	0.000214564	4.2936e-05	5.26082e-06	3.94526e-05	9.36922e-06	5.72825e-05	9.67472e-05	0.000118801	0.000113053	5.77685e-05	5.44465e-05	8.17161e-05	6.04639e-05	0.000101854	0.000134495	0.00018665	8.01451e-05	9.4306e-05	0.000123451	6.55644e-05	0.000137146
Burkholderiales	0.00974022	0.00484166	0.0100547	0.00358049	0.00896112	0.00346785	0.00897903	0.0051559	0.00959804	0.00259633	0.0101966	0.00371573	0.0174893	0.00650533	0.0101606	0.00981288	0.00893956	0.0150563	0.00212933	0.0191571	0.00526415	0.00834062	0.0109576	0.00570693	0.0184133	0.00921465	0.0159543	0.00381716	0.0089179	0.0142487	0.00348082	0.00261213	0.00434043	0.01082	0.0148013	0.0142551	0.00939072	0.00648552	0.0143952	0.00533361	0.00779519	0.0084107	0.00954	0.00909142	0.0169468	0.0142239	0.00996657	0.00866052	0.00674331
Neisseriales	0.00144099	0.000685228	0.00171756	0.000637283	0.00159496	0.000487878	0.00180013	0.00127642	0.00194093	0.000584939	0.00182797	0.000500241	0.00225818	0.000999915	0.00163758	0.00177568	0.00115735	0.00228843	0.000276808	0.00273343	0.000720534	0.00144516	0.00199479	0.000878613	0.00240543	0.00161023	0.00216528	0.000453459	0.00149766	0.00164116	0.000389564	0.000680175	0.000503733	0.00215	0.00208872	0.00226756	0.00153638	0.00110365	0.00170915	0.000758506	0.00101393	0.00108865	0.00124408	0.00180151	0.00145483	0.00198823	0.0018441	0.00182644	0.0018393
Rhodocyclales	0.000790029	0.000409885	0.000785373	0.000299974	0.000703497	0.000261125	0.000752934	0.000549741	0.000763967	0.000215447	0.000863996	0.000355438	0.00141863	0.000445358	0.00106799	0.000791111	0.000659541	0.00131286	0.00013681	0.00149214	0.000390247	0.000612584	0.000907472	0.000446841	0.00161917	0.00079392	0.00134493	0.000301754	0.00068538	0.00111987	0.000299604	0.000189923	0.000351346	0.000915247	0.00113449	0.00111673	0.000743384	0.000482971	0.00104869	0.000364965	0.000670917	0.000835999	0.000472262	0.000502518	0.000733035	0.00119265	0.00119387	0.000675715	0.000492776
Nitrosomonadales	0.000704989	0.000368096	0.000960906	0.000330725	0.000740894	0.000219094	0.000743662	0.000257483	0.000982489	0.000260202	0.0008939	0.000273559	0.0011324	0.000563121	0.000847816	0.000896477	0.000525856	0.00133857	0.000116778	0.00145961	0.000274011	0.000962733	0.000657435	0.000351214	0.00105069	0.000801879	0.00126641	0.000236935	0.000928757	0.000736478	0.000204383	0.000177384	0.000231199	0.00104636	0.000934883	0.000954543	0.000678318	0.00052126	0.000826956	0.000331878	0.000505804	0.00058952	0.00074813	0.000979344	0.000589849	0.00109835	0.00117854	0.00096005	0.000875123
Desulfovibrionales	0.00536034	0.00517508	0.00487212	0.00524371	0.00192453	0.00150784	0.0017106	0.00142758	0.00221437	0.00207343	0.00144936	0.00072494	0.00868172	0.000992956	0.00235943	0.0121655	0.00218102	0.00234212	0.000307539	0.0144566	0.000939273	0.00386154	0.0105818	0.00133125	0.00923847	0.0150183	0.0162034	0.0026118	0.00182686	0.00372684	0.000512404	0.000411653	0.000853977	0.00253571	0.016061	0.00964151	0.00325902	0.00575468	0.00501539	0.000742464	0.00566268	0.00153311	0.00121199	0.00172216	0.00309878	0.00212295	0.00108729	0.00117414	0.00102177
Myxococcales	0.00164847	0.000976295	0.00154513	0.000563152	0.00120302	0.000532302	0.00120007	0.000585069	0.00133231	0.000475921	0.00133957	0.000625405	0.00338027	0.000964051	0.00191361	0.00136803	0.00159253	0.00208651	0.000265198	0.00311225	0.000813322	0.00133552	0.0020191	0.000978877	0.00382733	0.00168434	0.00346283	0.000635228	0.00113596	0.0023731	0.000390353	0.000303999	0.000707101	0.00186868	0.00248386	0.00245454	0.00138836	0.00100557	0.00265368	0.000610615	0.00151974	0.00111952	0.00100184	0.0010073	0.00139765	0.00248741	0.00144154	0.00111459	0.000870373
Desulfuromonadales	0.00116167	0.000631402	0.0010766	0.000418433	0.000862581	0.000296764	0.000915851	0.000378127	0.000989127	0.000318886	0.00100173	0.000428614	0.00214633	0.000688914	0.0013473	0.00108994	0.00101479	0.00158738	0.000244028	0.00227653	0.000650189	0.000819844	0.00123458	0.000662437	0.00239553	0.00127047	0.00200825	0.000438564	0.000912205	0.00151236	0.000262515	0.000323267	0.000513103	0.00124749	0.00209789	0.00202686	0.00115656	0.000759723	0.00166023	0.00052539	0.00105812	0.000919334	0.000865049	0.000785893	0.00117432	0.00172445	0.000810483	0.00122231	0.000575301
Desulfobacterales	0.000479675	0.000238021	0.000539897	0.000173148	0.000467695	0.000134183	0.000467429	0.000143874	0.000536337	0.000119649	0.000529664	0.00018073	0.000928582	0.000311537	0.000550971	0.000504376	0.000395444	0.000631473	9.8112e-05	0.000790894	0.000265636	0.000446352	0.000396847	0.000238779	0.000841404	0.000524803	0.000824419	0.000157773	0.000518632	0.000633937	0.000106006	0.000122028	0.00022183	0.000581736	0.000803511	0.000819213	0.000504265	0.00035803	0.000629686	0.000284753	0.000456968	0.000442251	0.000432525	0.000485894	0.000397793	0.000697722	0.000539044	0.000549938	0.000397783
Syntrophobacterales	0.000159096	8.54744e-05	0.000163609	6.59864e-05	0.000135015	4.42227e-05	0.000145734	5.82941e-05	0.000179548	4.63951e-05	0.00017131	6.35438e-05	0.000225155	0.000114551	0.000210311	0.000196914	0.000111715	0.000241245	1.63899e-05	0.000327491	7.26899e-05	0.000198771	0.000166538	0.000108378	0.000269391	0.0001363	0.000318126	7.41973e-05	0.000177782	0.000174269	4.44539e-05	1.80442e-05	4.65705e-05	0.000243132	0.000269874	0.000237603	0.00014152	0.000121583	0.000211474	9.87612e-05	9.9998e-05	9.96497e-05	0.000152836	0.000222166	0.000143675	0.000248883	0.000157956	0.0001987	0.000155551
Desulfarculales	0.000100333	8.01634e-05	6.31618e-05	5.13796e-05	5.3172e-05	5.02801e-05	4.85819e-05	3.63976e-05	4.53651e-05	3.77331e-05	3.86835e-05	4.31854e-05	0.000221476	5.72756e-05	6.68175e-05	6.39107e-05	0.000109378	4.23503e-05	1.43412e-05	0.000234955	2.31134e-05	2.68801e-05	0.000116072	3.41941e-05	0.000347167	9.55092e-05	0.00018343	5.57169e-05	5.9465e-05	0.000174775	3.31432e-05	1.52917e-05	4.10592e-05	8.14685e-05	0.000191458	0.000146694	0.00010492	4.83643e-05	0.000200426	3.00796e-05	0.000123253	6.7021e-05	1.06985e-05	7.55667e-06	6.35297e-05	0.000113451	1.22684e-05	2.60919e-05	2.07797e-05
Campylobacterales	0.00277368	0.00217966	0.00598942	0.00854463	0.00386402	0.00444617	0.00346537	0.00396573	0.00587955	0.00534114	0.00507988	0.00513532	0.00208747	0.00371007	0.00541332	0.00623906	0.00114473	0.00175678	0.00189577	0.00291416	0.000576159	0.00238738	0.00583067	0.00106639	0.00295481	0.00584049	0.0020536	0.000623368	0.0101464	0.00111886	0.000304864	0.000930654	0.000530739	0.00207872	0.00319266	0.00278409	0.00240502	0.00148653	0.00240117	0.00213715	0.00199066	0.00520868	0.00813314	0.020332	0.00256611	0.00329716	0.00267452	0.00194485	0.00245379
Bdellovibrionales	0.000121103	6.57966e-05	0.000169652	6.00827e-05	0.000131986	4.87108e-05	0.000143387	6.69019e-05	0.000181275	4.82016e-05	0.000164426	6.03144e-05	0.000208968	0.000100634	0.000204834	0.000103639	6.07656e-05	0.000114951	1.73005e-05	0.000204591	5.96258e-05	0.000194527	0.000120201	9.56274e-05	0.000144948	0.000121376	0.000247732	3.19959e-05	0.000183299	0.000107592	3.36692e-05	3.51709e-05	3.91303e-05	0.000249497	0.000156832	0.000198347	0.00011712	7.52334e-05	0.000123097	9.82599e-05	0.000106975	7.71624e-05	9.09372e-05	0.000267506	0.000119729	0.000124087	0.000269906	0.000119755	0.000139521
Bacteriovoracales	6.49067e-05	3.20136e-05	0.00010311	5.18439e-05	7.77667e-05	2.76736e-05	7.99459e-05	3.51535e-05	0.000109368	5.35613e-05	0.000125235	6.18237e-05	9.639e-05	7.22637e-05	9.2011e-05	0.000134731	4.34708e-05	4.76441e-05	1.66176e-05	8.38608e-05	2.07685e-05	8.20551e-05	3.76202e-05	6.89677e-05	6.29285e-05	4.62623e-05	9.94989e-05	1.73771e-05	9.86996e-05	2.77821e-05	2.39367e-05	2.81368e-05	1.95651e-05	7.89226e-05	0.000124244	8.98758e-05	8.62131e-05	8.26224e-05	6.47046e-05	6.31671e-05	6.27895e-05	7.40759e-05	9.32297e-05	0.000204786	4.74029e-05	6.3107e-05	0.000133419	0.000156552	0.000118741
Verrucomicrobiales	0.00839284	0.0199319	0.00143714	0.00176413	0.00270562	0.00816669	0.0118438	0.0399118	0.00138695	0.00278149	0.00256079	0.00656378	0.0156012	0.000419129	0.00433547	0.000597651	0.000645985	0.000776674	0.000198728	0.00107284	0.00525477	0.000613999	0.000724876	0.00171434	0.000939685	0.0187825	0.000867738	0.000392225	0.000836188	0.000695057	0.000197281	0.000183806	0.10391	0.000911428	0.0258335	0.00164049	0.00236598	0.00791025	0.0285702	0.000252668	0.0250832	0.000456801	0.000511235	0.000605289	0.0357824	0.000582144	0.000826586	0.000572685	0.00257668
Opitutales	0.000367929	0.000209218	0.000426901	0.000138117	0.000315979	0.000110401	0.000331551	0.000152346	0.000404283	0.000130213	0.000394931	0.000144261	0.00060998	0.000261755	0.000463341	0.000412828	0.000310839	0.000514254	4.16578e-05	0.00062751	0.000243863	0.000465451	0.000385836	0.000195312	0.000904332	0.000387011	0.000745226	0.000166599	0.000313877	0.000581403	8.04905e-05	7.58469e-05	0.00012924	0.000491357	0.00043689	0.000597106	0.000314759	0.000237119	0.00044583	0.000137865	0.000253483	0.000206795	0.000366805	0.000337027	0.000317648	0.000735303	0.000427862	0.000343878	0.000258262
Planctomycetales	0.000511641	0.000312043	0.000616919	0.000206203	0.000484875	0.000206716	0.000461537	0.000196903	0.000563164	0.000133284	0.000571041	0.000188463	0.00103748	0.000332948	0.000497298	0.000523377	0.000440317	0.000743399	8.42261e-05	0.00107573	0.000332296	0.000594192	0.000418868	0.000217335	0.00120908	0.00048252	0.00112968	0.000176253	0.000399703	0.000594537	0.000155983	9.51145e-05	0.000165064	0.000767586	0.000623255	0.000889461	0.000442452	0.000337878	0.000640733	0.000246652	0.00039069	0.000305122	0.000529575	0.000575818	0.000502373	0.000671487	0.000731505	0.000525184	0.000441124
Victivallales	0.000464359	0.00107858	0.00031121	0.000299542	0.000132723	8.96155e-05	0.000157828	0.000229339	0.000167047	9.97234e-05	0.000152395	8.82271e-05	0.000709313	8.83222e-05	0.000320943	0.000100184	0.000308035	0.000242002	2.20809e-05	0.00108079	0.000303154	0.000143596	0.000192689	0.000125765	0.000684436	0.000283543	0.000793283	0.000543102	9.62474e-05	0.00601305	2.99867e-05	5.9026e-05	7.7985e-05	0.000147662	0.000272929	0.00038533	0.00011956	9.40417e-05	0.000367711	5.31406e-05	0.00016395	0.000108909	7.10685e-05	0.000163224	0.000129014	0.0002893	9.89142e-05	0.000115741	0.00010568
Chlamydiales	7.36472e-05	3.95925e-05	0.000100983	4.31825e-05	0.000100917	4.6591e-05	8.66894e-05	3.29849e-05	0.000112323	4.38519e-05	0.000104911	5.02218e-05	0.000106691	8.72517e-05	0.000125967	0.000114003	4.62753e-05	3.10065e-05	4.30236e-05	0.000108441	2.34483e-05	7.35667e-05	5.78066e-05	3.76714e-05	8.41404e-05	5.86983e-05	0.000110329	5.90269e-05	0.000185751	7.22334e-05	5.52386e-06	1.92676e-05	1.98407e-05	6.74661e-05	0.00013952	0.000100206	7.07598e-05	5.97837e-05	8.44316e-05	5.36419e-05	7.32544e-05	9.03902e-05	0.000145958	7.85893e-05	5.61993e-05	0.000109905	0.000109649	8.83112e-05	0.000122897
Spirochaetales	0.00511795	0.0161809	0.0024514	0.00543517	0.00934445	0.0400872	0.00533188	0.022653	0.0144572	0.0474374	0.00129727	0.000392675	0.00201168	0.00103685	0.00145027	0.0014354	0.000835293	0.0090312	0.000304807	0.00184783	0.000457578	0.00122588	0.00105612	0.00117998	0.0255589	0.00109338	0.0871657	0.000459527	0.00147988	0.00127848	0.000253045	0.000548361	0.000519441	0.00121948	0.00235248	0.00236157	0.00143309	0.000779203	0.0017778	0.000862281	0.00124067	0.00128222	0.00125631	0.00119924	0.00138299	0.00175991	0.00130429	0.00128185	0.00101642
Brachyspirales	0.000230261	0.000155655	0.00113909	0.0021274	0.0017709	0.00586896	0.00155661	0.00442332	0.00112755	0.00132913	0.00187141	0.00273843	0.000545965	0.000291731	0.000186213	0.000252188	0.000115922	0.000144445	2.84547e-05	0.00029785	7.1015e-05	0.000108228	0.000239484	0.000136776	0.000171109	0.000119884	0.000240286	9.01953e-05	0.000556028	0.000120726	2.41998e-05	0.000152917	5.67665e-05	0.0002635	0.000513269	0.000594007	0.000317199	0.000189427	0.000233568	0.00016995	0.000329063	0.000347451	0.000288859	0.000210075	0.000358698	0.00105793	0.00610048	0.000532543	0.000306352
Leptospirales	0.000169654	8.08881e-05	0.000221617	7.63434e-05	0.000208236	6.84995e-05	0.000224933	7.91526e-05	0.000269822	7.83104e-05	0.000265712	8.30272e-05	0.000264153	0.000133286	0.000221265	0.000267734	9.48878e-05	0.000319896	2.57231e-05	0.000195916	9.34584e-05	0.000254654	0.000128	7.53428e-05	0.000199392	0.000191516	0.000267361	7.86105e-05	0.000224373	0.000120726	3.81409e-05	3.82293e-05	6.94425e-05	0.000225311	0.000253579	0.000235537	0.000199266	0.000103446	0.000235146	0.000161427	0.000180229	0.000193567	0.000337002	0.000333249	0.000193032	0.000268737	0.000332014	0.000263596	0.000253513
Fusobacteriales	0.000960356	0.000540399	0.00107545	0.000874487	0.00120232	0.000358307	0.00300748	0.00939016	0.00117589	0.000259291	0.00124201	0.000438467	0.00110076	0.00161014	0.00101103	0.00120739	0.000671226	0.000386446	0.000226272	0.00122249	0.000253577	0.000674125	0.000886368	0.000785884	0.000700699	0.000796407	0.000937455	0.000418153	0.00200403	0.000525334	0.000160718	0.000787217	0.00029017	0.000763767	0.00211316	0.00176653	0.00166651	0.000867199	0.000819855	0.000837214	0.00165694	0.00166362	0.00175684	0.00141083	0.00126131	0.0015174	0.00104358	0.00130727	0.0015561
Acidobacteriales	0.000408392	0.000210648	0.000534589	0.000157782	0.000425993	0.000149736	0.000418727	0.000182787	0.000532313	0.000145937	0.00051804	0.000175234	0.000661486	0.00031689	0.000650649	0.000497467	0.000287936	0.000758524	5.12185e-05	0.00066944	0.00020668	0.000527699	0.000420704	0.000201107	0.000701406	0.000485008	0.000716798	0.000169909	0.000441389	0.000425824	0.000127575	8.71628e-05	0.000147979	0.000661931	0.000544839	0.000623966	0.000327772	0.000258615	0.000467136	0.000224093	0.000312785	0.000277785	0.000560906	0.000550881	0.000329866	0.000497765	0.000820451	0.000495747	0.000422125
Synergistales	0.000433992	0.000290752	0.000350468	0.000232088	0.000245156	0.000143473	0.000260942	0.000156104	0.000273214	0.000134681	0.000264389	0.000195928	0.000930789	0.000263896	0.000342851	0.000433556	0.000464623	0.000259396	7.51205e-05	0.000884876	0.00014002	0.000164818	0.000482639	0.000133299	0.00098918	0.000380047	0.000919857	0.000193079	0.000296712	0.000619288	0.000100745	0.000110406	0.000198131	0.000379338	0.000878872	0.000859502	0.000457092	0.000251897	0.000750415	0.000131849	0.000546501	0.000380962	0.00016277	0.000155667	0.000362119	0.000684959	0.000124985	0.000190003	0.000189986
Thermotogales	0.000266604	0.000130841	0.000328753	0.000131257	0.000287606	9.0901e-05	0.000306821	9.71513e-05	0.00036503	7.14242e-05	0.000352914	0.000111804	0.000389975	0.000248908	0.000361472	0.000316099	0.000186036	0.000235195	4.62105e-05	0.000498104	8.64239e-05	0.000263142	0.000220674	0.000162277	0.000331612	0.000172115	0.000391227	9.81942e-05	0.00047572	0.000203062	6.57602e-05	0.000144354	8.04651e-05	0.000334784	0.000432816	0.000542354	0.000335906	0.000210922	0.000302218	0.000280743	0.000270925	0.000310413	0.000327068	0.000395214	0.000256073	0.000449549	0.000403325	0.00037733	0.000385315
Petrotogales	7.10082e-05	4.85506e-05	8.29664e-05	5.31675e-05	8.55463e-05	4.17109e-05	9.50121e-05	3.77473e-05	8.87605e-05	3.32728e-05	0.00010362	4.73504e-05	8.46172e-05	8.08282e-05	7.22944e-05	0.000108821	4.90799e-05	1.28563e-05	1.34306e-05	0.00010338	1.07192e-05	2.82949e-05	5.13836e-05	4.86831e-05	6.92921e-05	5.96932e-05	7.9193e-05	3.47541e-05	0.000204143	3.23282e-05	1.97281e-05	4.00643e-05	3.74769e-05	5.47366e-05	0.000195531	0.000121901	0.000115493	3.96319e-05	6.23374e-05	7.26923e-05	8.4882e-05	0.000141979	0.000103928	0.000137531	8.11225e-05	0.00014465	0.000101981	8.56351e-05	0.000160894
Deferribacterales	0.000265291	0.000161054	0.000372028	0.000119317	0.000372528	0.000173152	0.000366696	0.000168414	0.000439596	0.000145409	0.000482488	0.00024278	0.000319338	0.000230173	0.000487439	0.00032819	0.000133217	0.000598198	3.52839e-05	0.000328937	4.35469e-05	0.000432911	0.000151857	0.00013156	0.000251714	0.000391488	0.000540137	3.39267e-05	0.000346981	0.000152549	5.41864e-05	7.55411e-05	5.31841e-05	0.000418799	0.000346253	0.000488635	0.000392839	0.0002257	0.000273811	0.0003023	0.000161625	0.000228401	0.000983497	0.000507052	0.000202806	0.000303481	0.000971507	0.000588072	0.000430437
Aquificales	0.000148246	7.14304e-05	0.000201961	8.15484e-05	0.000186651	6.04205e-05	0.000188452	7.354e-05	0.000237265	5.48437e-05	0.000232222	9.44483e-05	0.000210439	0.000163262	0.000226741	0.00023146	9.25507e-05	0.000162595	1.63899e-05	0.000199531	4.92415e-05	0.000186039	0.000102767	0.000106639	0.000135756	0.000187039	0.000173954	4.57872e-05	0.000261155	9.44591e-05	5.62908e-05	7.79877e-05	2.64543e-05	0.000311871	0.000230156	0.000175619	0.000178119	0.000155169	0.000148347	0.000160926	0.000152323	0.00012831	0.000373683	0.000313602	0.000162245	0.000168758	0.000366519	0.000176622	0.000267761
Nitrospirales	0.000157828	7.60615e-05	0.000210512	6.99491e-05	0.000156574	4.48404e-05	0.000158979	5.88151e-05	0.000205186	5.65439e-05	0.000216023	8.23628e-05	0.000231778	0.000142386	0.000219074	0.000219369	0.000113118	9.22631e-05	1.95769e-05	0.000320984	7.90544e-05	0.000182502	0.000176172	7.88202e-05	0.000212119	0.000153213	0.000221334	4.71663e-05	0.000215177	0.000160126	2.63041e-05	7.03419e-05	8.79053e-05	0.000258408	0.000263763	0.000217975	0.000182186	0.00016323	0.000215419	7.0687e-05	0.000145346	0.000149034	0.000271283	0.000323425	0.000157847	0.000199248	0.000356551	0.000113734	0.000227983
Thermodesulfobacteriales	6.14629e-05	3.61645e-05	8.06483e-05	3.28136e-05	7.88089e-05	2.37892e-05	8.25033e-05	3.35787e-05	0.000103885	3.01045e-05	0.000108475	4.6099e-05	6.25431e-05	6.04874e-05	9.31064e-05	7.08199e-05	2.75782e-05	2.79814e-05	5.00804e-06	9.39819e-05	8.70938e-06	0.000101862	4.08316e-05	2.72393e-05	5.86862e-05	5.57137e-05	6.36251e-05	1.51705e-05	0.000128739	3.88949e-05	2.15694e-05	4.67926e-05	2.17697e-05	0.000101836	6.41586e-05	0.000157024	8.05198e-05	7.45616e-05	3.70868e-05	8.47241e-05	8.95331e-05	8.33354e-05	0.000194101	0.000137531	5.81541e-05	0.000109196	0.000146454	7.15856e-05	0.000115773
[truncated: 143 more columns]

## Sheet: Family
	Avg_Kinshasa	SD_Kinshasa	Avg_Masimanimba	SD_Masimanimba	Avg_Unaffected_Low_Prevalence_Zone	SD_Unaffected_Low_Prevalence_Zone	Avg_Konzo_Low_Prevalence_Zone	SD_Konzo_Low_Prevalence_Zone	Avg_Unaffected_High_Prevalence_Zone	SD_Unaffected_High_Prevalence_Zone	Avg_Konzo_High_Prevalence_Zone	SD_Konzo_High_Prevalence_Zone	Konzo1	Konzo10	Konzo11	Konzo12	Konzo13	Konzo14	Konzo15	Konzo16	Konzo17	Konzo18	Konzo19	Konzo2	Konzo20	Konzo21	Konzo22	Konzo23	Konzo24	Konzo25	Konzo26	Konzo27	Konzo28	Konzo29	Konzo3	Konzo30	Konzo4	Konzo5	Konzo6	Konzo7	Konzo8	Konzo9	L256	L257	L258	L259	L260	L261	L262
Ruminococcaceae	0.132678	0.0671476	0.0695253	0.0318031	0.140834	0.0686992	0.129279	0.057647	0.0936315	0.0315734	0.103494	0.0468053	0.209788	0.246716	0.0600801	0.105546	0.105795	0.0461495	0.225638	0.285578	0.0869655	0.127047	0.117585	0.191203	0.0819603	0.0941033	0.0979848	0.0749046	0.0927391	0.158603	0.0547853	0.0648466	0.0390052	0.0745793	0.191304	0.1197	0.22697	0.133545	0.248164	0.131522	0.1402	0.147324	0.0820411	0.0522582	0.17411	0.129321	0.0497061	0.149746	0.0917864
Lachnospiraceae	0.129621	0.0741522	0.0940331	0.057875	0.147065	0.0741675	0.15428	0.0732689	0.132017	0.0701823	0.139893	0.0686988	0.0921747	0.14188	0.096633	0.132189	0.137282	0.0321571	0.0725371	0.092131	0.0919386	0.209837	0.0848476	0.149235	0.0614118	0.180337	0.0522643	0.0329592	0.195622	0.0718956	0.027359	0.135004	0.0767236	0.0758357	0.138235	0.210108	0.234161	0.139411	0.095044	0.239437	0.309092	0.280898	0.120365	0.144359	0.20953	0.260784	0.150854	0.148963	0.171619
Oscillospiraceae	0.0143339	0.0115965	0.00855687	0.00701593	0.0057071	0.00546316	0.00579165	0.00517537	0.00587966	0.00528052	0.00510435	0.00594427	0.0285975	0.00638572	0.00899284	0.0098495	0.0147597	0.00419825	0.00215805	0.0300159	0.00707807	0.00452556	0.0201387	0.00260233	0.0441838	0.0149615	0.0257966	0.00616994	0.0055939	0.0309378	0.00370004	0.00285609	0.0081917	0.00566219	0.0293626	0.0309132	0.0109542	0.00707961	0.0306606	0.00296287	0.0169945	0.0137332	0.00381826	0.0028952	0.00956735	0.0160449	0.000951162	0.00288898	0.00218371
Clostridiaceae	0.0129588	0.00812287	0.00979772	0.00417761	0.0136604	0.00754949	0.0151218	0.00906507	0.0118553	0.00385625	0.0137208	0.00588733	0.0171018	0.0297242	0.00826345	0.0151434	0.00900471	0.00334702	0.0032557	0.0110066	0.00316918	0.00879128	0.00821876	0.0152516	0.00886983	0.0104696	0.010398	0.00495605	0.0254437	0.00632911	0.0019189	0.00964121	0.00639983	0.00684786	0.0258638	0.0191256	0.0276412	0.0142089	0.0114155	0.0167637	0.0241935	0.0260011	0.0252561	0.0120958	0.0157267	0.0206083	0.0102525	0.0196897	0.0118261
Eubacteriaceae	0.0198386	0.0157094	0.0225671	0.0143976	0.0400431	0.0341635	0.0283256	0.01694	0.0377184	0.0409167	0.0246934	0.0148061	0.0158855	0.0585349	0.0155396	0.0307724	0.0194331	0.00740199	0.0054014	0.0115518	0.00476778	0.0217348	0.0249803	0.015834	0.00684776	0.0119189	0.0100781	0.00872049	0.0360118	0.00618494	0.00229113	0.0141404	0.00711964	0.00629103	0.0543158	0.0139646	0.0484996	0.018478	0.0170422	0.0142175	0.0444409	0.0427588	0.0407325	0.03784	0.0250339	0.0223828	0.0166758	0.0232123	0.0146121
Peptostreptococcaceae	0.00459734	0.00268655	0.00219306	0.00132671	0.00259717	0.00122093	0.00302203	0.00210614	0.00227484	0.000912054	0.00254308	0.00144932	0.00538683	0.00652928	0.003399	0.00367537	0.00305384	0.00103032	0.00158534	0.00436501	0.00271441	0.00198439	0.00390973	0.00473612	0.00417762	0.00255405	0.0043707	0.00233395	0.00443509	0.00315879	0.00133764	0.00361426	0.00306984	0.00274557	0.00713916	0.0131489	0.00673653	0.00575635	0.00827889	0.00462214	0.00877444	0.00929648	0.00386062	0.00169559	0.00343928	0.00366082	0.00154111	0.00273597	0.00233965
Christensenellaceae	0.00200187	0.0012301	0.0012432	0.000891276	0.00145898	0.000815358	0.00148499	0.000851743	0.0012787	0.000768394	0.0012925	0.00105611	0.0039413	0.00145787	0.00206586	0.00175176	0.00173211	0.000711012	0.000546425	0.00349216	0.000681304	0.000806605	0.00185998	0.000942323	0.00373568	0.00175766	0.0032635	0.00244058	0.00129266	0.00264133	0.000347591	0.000806178	0.00117056	0.000988921	0.00511058	0.0033144	0.0023517	0.00130557	0.00382399	0.000719403	0.00286348	0.00213349	0.0011005	0.000799489	0.0024555	0.00325164	0.000770172	0.000902554	0.000861536
Peptococcaceae	0.00161434	0.000789247	0.00164126	0.000573632	0.00150952	0.000444528	0.00150602	0.000461233	0.00169528	0.000458448	0.00168585	0.000560794	0.00277148	0.00148171	0.00147879	0.00196569	0.00125786	0.00109433	0.000352399	0.00248058	0.000522963	0.00158537	0.00151812	0.00095691	0.00210586	0.00161364	0.00228858	0.000571027	0.00192722	0.00153142	0.00038786	0.000842487	0.000707011	0.00178109	0.00298681	0.00347797	0.00211835	0.00131101	0.00245085	0.00086066	0.00179858	0.00220355	0.00175203	0.00165299	0.00194921	0.0022998	0.00167512	0.00178421	0.00153726
Hungateiclostridiaceae	0.00140963	0.000784327	0.00123084	0.000537673	0.00129134	0.000488373	0.00135411	0.000512985	0.00134594	0.000388602	0.00135359	0.000523125	0.00210279	0.00166537	0.0012831	0.00176579	0.000990937	0.000626422	0.000369768	0.00192268	0.000414252	0.00106572	0.00109715	0.000823293	0.0015401	0.00125438	0.00210311	0.000496134	0.0016874	0.00116285	0.000242943	0.00103018	0.000564273	0.00121525	0.00340035	0.00334884	0.00214732	0.00112664	0.00203842	0.00084603	0.0020372	0.00192019	0.00185907	0.00126123	0.00159133	0.00192835	0.00103819	0.00141146	0.00128454
Clostridiales Family XIII. Incertae Sedis	0.000920159	0.000658076	0.000730098	0.000364002	0.000706068	0.000255633	0.00076935	0.000364092	0.000737881	0.000290723	0.000748601	0.000369407	0.00153844	0.000980043	0.000630433	0.000981969	0.000705429	0.000308639	0.000214822	0.00108657	0.000216073	0.000480394	0.000748701	0.000539721	0.00118714	0.000771964	0.00116669	0.000310432	0.00107701	0.000596631	0.000147832	0.000440321	0.000267946	0.000868039	0.00334112	0.00170778	0.00190073	0.00076062	0.00151961	0.000478256	0.00144005	0.00119136	0.000642282	0.000670171	0.00103243	0.0011499	0.000390477	0.00074887	0.000966091
Clostridiales Family XVII. Incertae Sedis	8.37979e-05	6.15438e-05	5.9302e-05	3.91996e-05	4.83972e-05	3.82291e-05	5.07015e-05	3.76173e-05	4.76593e-05	3.25309e-05	4.8521e-05	4.16388e-05	0.000179739	5.25507e-05	5.78175e-05	6.48801e-05	8.91319e-05	4.19139e-05	1.43976e-05	0.000181469	4.11888e-05	2.85524e-05	0.000111128	2.04219e-05	0.000226899	6.15739e-05	0.000128076	2.61709e-05	4.64764e-05	0.000154138	1.27167e-05	1.41543e-05	5.67612e-05	4.62954e-05	0.000174513	0.000150655	7.28184e-05	5.71485e-05	0.000185758	2.52245e-05	0.000112782	7.85858e-05	3.1575e-05	4.10775e-05	6.80014e-05	0.000119706	2.15648e-05	1.61772e-05	3.70425e-05
Clostridiales Family XVI. Incertae Sedis	8.63275e-05	5.64203e-05	7.07257e-05	3.23907e-05	6.5805e-05	3.21133e-05	6.72115e-05	3.21169e-05	7.28924e-05	2.94344e-05	5.89006e-05	2.94836e-05	0.00015689	6.82617e-05	8.33906e-05	0.000101704	5.00473e-05	4.87725e-05	2.17107e-05	0.000173221	3.5787e-05	4.21148e-05	6.96904e-05	5.71812e-05	0.000102327	9.71952e-05	0.00016307	2.22731e-05	0.000123317	7.2875e-05	9.00769e-06	2.3693e-05	3.1163e-05	0.000158176	0.000150187	0.000247504	0.000115848	6.8034e-05	0.000106381	2.42155e-05	5.93589e-05	0.000106428	5.6989e-05	4.48809e-05	5.36069e-05	8.92352e-05	5.69927e-05	8.96487e-05	5.37713e-05
Symbiobacteriaceae	0.000129723	9.3044e-05	8.87095e-05	7.33064e-05	7.64013e-05	7.72843e-05	7.93261e-05	6.02423e-05	6.64394e-05	4.46496e-05	6.96021e-05	6.61237e-05	0.000314543	7.80133e-05	8.22787e-05	0.000138528	0.00012917	6.09657e-05	2.44531e-05	0.000271454	4.49026e-05	3.99734e-05	0.000169988	7.06013e-05	0.000297342	0.000104828	0.00032684	6.40353e-05	6.13489e-05	0.000213906	2.54335e-05	3.23087e-05	6.20478e-05	7.9731e-05	0.000264413	0.00022921	0.000119985	7.89194e-05	0.000215217	5.0449e-05	0.000125841	0.00011496	9.16445e-05	6.08555e-05	0.000131536	0.000159608	1.54034e-05	4.17911e-05	3.94323e-05
Heliobacteriaceae	0.000195946	0.000131796	0.000137875	8.43768e-05	0.0001268	6.80651e-05	0.000126946	7.07101e-05	0.000142581	6.79403e-05	0.000131513	9.11315e-05	0.000395273	0.000125146	0.000196802	0.000196394	0.000175404	0.000108976	3.83937e-05	0.000575903	3.54494e-05	0.000105644	0.00019259	0.000102693	0.000401152	0.000161314	0.00032474	8.65868e-05	0.00015864	0.000230159	4.6628e-05	5.29247e-05	8.87589e-05	0.000198041	0.000375467	0.000419681	0.000192803	0.000127224	0.000312596	0.000102411	0.000187574	0.000163009	0.00012938	4.86844e-05	0.000162806	0.000277862	8.39487e-05	0.000160424	0.000143988
Syntrophomonadaceae	8.76919e-05	5.08987e-05	0.000100624	5.35949e-05	8.18734e-05	3.37027e-05	8.47673e-05	3.53732e-05	0.000101248	6.084e-05	9.77204e-05	5.47688e-05	0.000134042	5.68847e-05	8.67262e-05	7.54012e-05	5.86269e-05	9.75451e-05	2.58243e-05	8.9235e-05	2.59962e-05	4.28286e-05	5.36805e-05	6.82674e-05	0.000106776	8.44733e-05	0.000122477	4.12053e-05	0.000121458	0.000126876	1.05973e-05	9.44644e-05	3.2276e-05	9.13048e-05	0.000191435	0.000258265	0.000110883	7.68784e-05	0.000118656	4.28816e-05	0.000111595	7.31971e-05	8.16329e-05	0.000196259	8.98412e-05	0.000159608	4.77506e-05	5.99905e-05	0.000114115
Thermoanaerobacteraceae	0.00055677	0.000284211	0.000570952	0.000193921	0.000561333	0.000171976	0.000569167	0.000182418	0.000589246	0.000142366	0.000592421	0.000202075	0.00097333	0.00061598	0.00067602	0.000590935	0.00043708	0.000469436	0.000111068	0.00083161	0.000152264	0.000405444	0.000497251	0.000378096	0.000695528	0.000515491	0.00092243	0.00018793	0.000724413	0.000448784	7.33862e-05	0.000277547	0.000209516	0.000570977	0.00114861	0.0011665	0.000746389	0.00044154	0.000689021	0.000353647	0.000700436	0.000692453	0.000649213	0.00070136	0.000540537	0.000845921	0.000442078	0.000722582	0.000559819
Thermoanaerobacterales Family III. Incertae Sedis	0.000615332	0.000342093	0.00056637	0.000245566	0.000717434	0.00023855	0.000731822	0.000294894	0.000683587	0.000184866	0.000728744	0.000249682	0.000957336	0.000768215	0.000609307	0.000834673	0.000453286	0.000211856	0.000165687	0.000877352	0.000114113	0.000427572	0.000455813	0.000395017	0.000629534	0.000465621	0.000635483	0.000247232	0.00112721	0.000488105	8.00095e-05	0.000536016	0.000216472	0.000475814	0.00130409	0.00137526	0.0010178	0.000565362	0.000724209	0.000423772	0.000974674	0.000903063	0.000743938	0.000987381	0.000673065	0.000951117	0.00063	0.000679443	0.000675726
Thermoanaerobacterales Family IV. Incertae Sedis	8.49015e-05	5.96558e-05	9.09828e-05	4.74702e-05	7.62323e-05	3.45771e-05	7.56936e-05	3.60462e-05	8.0633e-05	3.0648e-05	8.91397e-05	3.95724e-05	0.000200302	6.55529e-05	6.67125e-05	0.000105211	6.76831e-05	3.96277e-05	1.34835e-05	0.000104232	1.62054e-05	5.996e-05	4.89717e-05	5.42638e-05	0.000137178	8.39645e-05	0.000177067	2.78414e-05	9.853e-05	6.81565e-05	1.03323e-05	3.87704e-05	2.53199e-05	0.000117024	0.0002073	0.000234591	0.00013819	6.32716e-05	9.81978e-05	1.51347e-05	9.61615e-05	6.78083e-05	7.93225e-05	7.37873e-05	7.04832e-05	0.000124059	7.47066e-05	9.23449e-05	6.33307e-05
Thermodesulfobiaceae	5.02834e-05	4.56385e-05	5.2288e-05	2.96961e-05	5.38533e-05	3.06449e-05	4.74641e-05	2.72262e-05	5.19434e-05	2.10694e-05	5.00916e-05	2.53594e-05	3.88418e-05	4.82166e-05	0.000100069	6.66336e-05	2.47853e-05	3.35311e-05	5.48482e-06	7.94866e-05	7.4275e-06	3.99734e-05	3.34326e-05	3.55924e-05	2.74355e-05	4.93609e-05	5.459e-05	2.25515e-05	0.000219988	2.6214e-05	7.94796e-07	3.16933e-05	7.79075e-06	0.000102879	0.000109996	0.000135589	4.13741e-05	2.31315e-05	2.53678e-05	1.96751e-05	4.63e-05	5.02949e-05	3.31152e-05	3.57526e-05	4.2687e-05	6.5294e-05	3.69682e-05	5.2576e-05	5.43688e-05
Halanaerobiaceae	0.000168657	0.000100621	0.000170165	7.81285e-05	0.000183719	7.83047e-05	0.000197993	9.00132e-05	0.000191795	6.14221e-05	0.000189795	7.56395e-05	0.000182023	0.000300135	0.000186795	0.00025426	0.000141086	5.02967e-05	3.79366e-05	0.000190468	3.71375e-05	0.000115637	0.000159629	0.000134784	0.000120865	0.000157243	0.000177067	4.81657e-05	0.000322856	9.17491e-05	2.11946e-05	0.000116003	5.06399e-05	0.000126026	0.000391331	0.000340049	0.000287136	0.000161921	0.000108836	0.000164464	0.000271864	0.000312098	0.000206393	0.000184849	0.000189113	0.000240137	8.85697e-05	0.000188734	0.000230022
Halobacteroidaceae	7.23275e-05	4.17344e-05	6.49638e-05	3.13618e-05	8.03446e-05	3.67116e-05	7.89608e-05	3.18765e-05	7.32812e-05	2.26521e-05	7.69958e-05	3.21098e-05	8.45381e-05	9.04738e-05	5.89294e-05	0.000103457	6.72064e-05	3.35311e-05	2.42246e-05	6.59889e-05	3.51118e-05	4.92529e-05	6.59234e-05	4.66786e-05	6.74766e-05	4.98698e-05	6.71877e-05	2.78414e-05	0.000110304	4.35153e-05	1.27167e-05	4.80014e-05	3.25542e-05	6.42992e-05	0.00017134	0.000154959	0.000136535	5.78289e-05	6.38286e-05	4.89355e-05	0.00014721	0.000140107	9.78055e-05	6.16162e-05	9.97684e-05	0.00010447	4.85208e-05	8.15601e-05	0.00011531
Natranaerobiaceae	4.31327e-05	3.41588e-05	3.286e-05	2.16697e-05	3.86978e-05	2.43445e-05	3.87563e-05	1.48191e-05	4.4398e-05	1.94656e-05	4.50526e-05	3.27438e-05	5.55971e-05	4.11737e-05	1.33425e-05	3.15633e-05	2.71686e-05	2.43863e-05	6.85602e-06	0.000134977	1.24917e-05	2.28419e-05	4.00249e-05	3.50089e-05	4.81976e-05	1.98461e-05	0.000114079	1.72617e-05	0.000108445	1.93984e-05	1.58959e-06	1.63082e-05	9.73844e-06	2.05757e-05	7.40357e-05	6.88707e-05	5.95787e-05	2.31315e-05	8.51048e-05	2.62335e-05	7.59795e-05	6.01743e-05	4.92878e-05	2.58636e-05	3.87161e-05	4.71568e-05	0.00013555	3.50506e-05	4.60043e-05
Paenibacillaceae	0.00538766	0.00248563	0.00514178	0.001663	0.00471863	0.00121655	0.00494796	0.00131924	0.0054569	0.00113228	0.0053105	0.00157267	0.00934031	0.00538021	0.00614088	0.00664232	0.00416823	0.00479647	0.00122883	0.00776269	0.00194398	0.00474684	0.00461181	0.00405462	0.00748323	0.00545158	0.00854123	0.00185925	0.00609151	0.00515682	0.00115563	0.00265977	0.00249109	0.00595539	0.00973781	0.0109063	0.00704105	0.00436302	0.00712098	0.00334679	0.00582905	0.00562225	0.00589297	0.00511795	0.00595732	0.00736952	0.00486132	0.00611431	0.00424793
Bacillaceae	0.0064712	0.00309522	0.00655196	0.00221764	0.00686968	0.00183023	0.00691984	0.00189471	0.00749058	0.00149537	0.00791859	0.00242794	0.00971045	0.00868982	0.00654449	0.00792764	0.0045381	0.00433161	0.00136321	0.00926019	0.00190617	0.00540069	0.0064539	0.00496135	0.00617819	0.00588209	0.00771398	0.0024055	0.0107144	0.00449728	0.00140758	0.00380411	0.00225876	0.00844377	0.0127511	0.0122848	0.0097014	0.00511547	0.00763324	0.00490415	0.00863554	0.00871719	0.00903199	0.00874722	0.00841232	0.0107917	0.0100846	0.00787426	0.0082766
Staphylococcaceae	0.00181232	0.000992066	0.00177042	0.000912035	0.00207192	0.000700666	0.00206055	0.000837052	0.00233593	0.00110432	0.00261701	0.00130803	0.00236097	0.00305498	0.00151549	0.00313879	0.0010081	0.0011332	0.000294809	0.00202616	0.000438222	0.00152827	0.00244152	0.00136593	0.00116638	0.00231844	0.00147673	0.000487782	0.0033463	0.000981977	0.00027394	0.00166805	0.000419031	0.0022659	0.00341305	0.00239433	0.00296404	0.00114909	0.002261	0.00141308	0.00362683	0.00243706	0.00435273	0.00280772	0.00239544	0.00309784	0.00213569	0.00238749	0.00325316
Planococcaceae	0.00101162	0.000519492	0.00097054	0.00033888	0.000981158	0.000285155	0.00101482	0.000289606	0.00109163	0.000262449	0.0011343	0.00058483	0.00156433	0.00132081	0.00106406	0.00110296	0.00074356	0.000557074	0.000228534	0.00154249	0.000372725	0.000877273	0.000961069	0.000776031	0.00103662	0.000903763	0.00113239	0.000396183	0.00170909	0.000770168	0.000193665	0.000542785	0.0003069	0.00106737	0.0021354	0.00211885	0.00160945	0.000794637	0.00105808	0.000605388	0.00149703	0.00135976	0.00121371	0.000910551	0.00356139	0.00148	0.00113061	0.00118161	0.00121702
Alicyclobacillaceae	0.000371961	0.000210877	0.000311276	0.000145367	0.000287619	8.42149e-05	0.000268068	0.000104646	0.000287096	0.000103255	0.00030413	0.00014372	0.0007974	0.000244875	0.00040361	0.000315633	0.000341752	0.000374939	7.7473e-05	0.000736376	0.000108712	0.000234843	0.000428973	0.000180879	0.000746691	0.000383692	0.000665578	0.000173452	0.000371811	0.000469755	8.29237e-05	0.00010708	0.000179187	0.000352359	0.000672667	0.000667185	0.000412914	0.000261931	0.00053927	0.000144789	0.000333597	0.000348472	0.000282635	0.000304278	0.000307247	0.00055645	0.000183301	0.000355225	0.000219865
Listeriaceae	0.000388574	0.00021093	0.000348649	0.000152971	0.000362234	0.000121109	0.000393803	0.000132347	0.000374445	9.80671e-05	0.000389444	0.000159332	0.000548355	0.000666364	0.000294647	0.000618991	0.000294088	0.000160797	6.01044e-05	0.000501665	0.000113101	0.000256972	0.000355515	0.000332001	0.00031143	0.00030787	0.000459815	0.000118326	0.000702724	0.000257946	0.000119219	0.000310471	0.000197273	0.000322782	0.000750933	0.000859807	0.000666951	0.000327924	0.000363332	0.000243669	0.000587654	0.000546508	0.000307279	0.000254832	0.000496857	0.000513646	0.000333484	0.000332981	0.000706197
Thermoactinomycetaceae	0.000129987	6.51086e-05	0.000117101	5.00517e-05	0.000103612	3.65078e-05	0.000117959	5.02872e-05	0.000128003	3.63025e-05	0.000126478	5.72479e-05	0.000256661	8.93903e-05	0.000210144	9.99504e-05	0.000102001	9.90692e-05	2.30819e-05	0.000221963	6.61722e-05	8.70848e-05	0.000125254	0.000113196	0.000203913	0.000131799	0.000244955	5.45692e-05	0.000102248	0.00018245	2.06647e-05	4.49244e-05	7.40122e-05	0.000117024	0.00019355	0.000213069	0.00013488	0.0001211	0.000197214	7.16376e-05	0.00014721	0.000150436	8.77939e-05	0.000182567	0.000146426	0.000179921	9.39609e-05	0.000123351	0.000106348
Sporolactobacillaceae	0.000123197	5.90844e-05	0.00014026	5.11509e-05	0.000136424	5.57576e-05	0.000126832	4.59718e-05	0.000156054	4.90616e-05	0.000145431	4.42127e-05	0.000166791	0.000133273	0.000120082	0.00016483	7.81692e-05	9.22106e-05	2.46817e-05	0.000161223	4.28769e-05	0.000140621	0.000127138	0.000123115	0.000138661	0.000150118	0.000194564	4.45463e-05	0.00015864	9.38462e-05	3.02022e-05	7.35407e-05	4.34056e-05	0.000133742	0.000167109	0.000321755	0.000141499	9.38869e-05	0.00014075	0.000101402	0.000156708	0.000136515	0.000157875	0.000168874	0.000132032	0.000135667	0.000182531	0.000182668	0.000113517
Streptococcaceae	0.0116501	0.0132433	0.0126042	0.0196504	0.00998265	0.00762213	0.0100171	0.00836765	0.0113241	0.0171876	0.00786691	0.00504236	0.00585521	0.0131577	0.00517022	0.013446	0.00398901	0.00820979	0.00316474	0.00510814	0.00461349	0.0222844	0.0570812	0.0123745	0.00345391	0.033627	0.00457716	0.00262183	0.00659965	0.00217209	0.00137791	0.00517862	0.0017621	0.00955357	0.0224476	0.0183013	0.0470159	0.00907913	0.00390336	0.00454999	0.00748279	0.0113455	0.0050158	0.00351593	0.00599157	0.00543972	0.00510547	0.0138908	0.0189645
Lactobacillaceae	0.00358126	0.00375483	0.00280971	0.00100465	0.00345393	0.00255911	0.00370161	0.00438246	0.00445115	0.00697011	0.00376995	0.00303119	0.00316827	0.00379611	0.00257288	0.00286875	0.00187129	0.00353372	0.000587789	0.00283527	0.000650581	0.00205863	0.00279892	0.00183622	0.00353844	0.00216018	0.00280019	0.00146	0.00474927	0.00155187	0.0162679	0.00136035	0.000771006	0.0026607	0.00540355	0.00401064	0.0044502	0.00182603	0.00229783	0.0171315	0.00318876	0.003231	0.00306123	0.00254985	0.00286251	0.00397786	0.00262166	0.00301098	0.0109909
Enterococcaceae	0.00174102	0.000838118	0.00291455	0.00562079	0.00215649	0.00160495	0.00221663	0.00244594	0.00231801	0.00134005	0.00225371	0.00223689	0.00239677	0.00247205	0.00135093	0.00200778	0.00154098	0.000680529	0.00050506	0.0020749	0.000553011	0.00138765	0.00145738	0.00156256	0.00301865	0.0015139	0.00171678	0.00136061	0.00250539	0.0011466	0.000391305	0.00110188	0.000715636	0.00135157	0.00327978	0.00232654	0.00335379	0.00152668	0.00189849	0.00122642	0.0032042	0.00260276	0.00201156	0.00188272	0.0135913	0.00228819	0.00181452	0.00195003	0.0018814
Leuconostocaceae	0.000513275	0.00043707	0.000970714	0.000752641	0.00344862	0.00606497	0.0023336	0.00327958	0.00277894	0.00367764	0.00211031	0.00505902	0.00050799	0.0005851	0.00030243	0.000596195	0.000374163	0.000269011	0.000167515	0.000406432	9.62198e-05	0.000277672	0.000773187	0.000269569	0.000344798	0.000591822	0.000405226	0.000809628	0.00080931	0.000231732	7.97445e-05	0.000190467	0.000103784	0.000480958	0.00114544	0.00099432	0.00227392	0.000291185	0.000284774	0.000202805	0.000544915	0.000987936	0.000960342	0.000489126	0.000776308	0.000766117	0.000386626	0.00297054	0.0284588
Carnobacteriaceae	0.000326058	0.000169215	0.000288343	0.000124397	0.000344528	0.000115463	0.000349542	0.000121447	0.000325667	9.00986e-05	0.000373017	0.000141461	0.000504182	0.000599186	0.000261291	0.000385773	0.000229264	0.000220238	4.45641e-05	0.000397433	9.11556e-05	0.000231988	0.000357399	0.000275987	0.000297342	0.000342473	0.000303044	0.000319898	0.000574449	0.000186644	5.00721e-05	0.000216006	0.000103506	0.000245623	0.000681128	0.000469181	0.000507247	0.000237439	0.000265952	0.000244173	0.000587654	0.000551448	0.000358107	0.000445006	0.000432826	0.000515097	0.000374303	0.000477228	0.000488721
Aerococcaceae	0.000225106	0.00010976	0.00021003	6.87865e-05	0.000224521	6.40745e-05	0.000213258	7.80279e-05	0.000231592	6.5879e-05	0.000219896	7.13345e-05	0.000336629	0.000250293	0.000261291	0.000371745	0.000170161	0.000128028	7.67874e-05	0.000255707	4.99668e-05	0.000221995	0.000289121	0.00022289	0.000227641	0.000205077	0.000265251	8.38027e-05	0.000348883	0.000155187	2.3314e-05	0.000153543	5.87089e-05	0.000299634	0.000390274	0.000484247	0.000312788	0.000159199	0.000215217	0.000158914	0.000327661	0.000249229	0.000296497	0.000127036	0.000249669	0.000299627	0.000207176	0.000223111	0.000216878
Veillonellaceae	0.0111652	0.0139873	0.00858933	0.0116102	0.00842189	0.00693163	0.0116206	0.0139389	0.00805894	0.00884113	0.0131625	0.0171785	0.00459552	0.00362708	0.011449	0.00222872	0.00908049	0.0459094	0.00121831	0.00609197	0.000685693	0.00853645	0.06399	0.0134656	0.011253	0.0273734	0.00698682	0.00171949	0.00710656	0.00297791	0.00215522	0.00978737	0.00138147	0.0147194	0.00811748	0.0140249	0.0206945	0.0248086	0.00189358	0.00065281	0.00164187	0.00678263	0.00152022	0.00337596	0.00661748	0.00256823	0.0138762	0.0666326	0.00979773
Acidaminococcaceae	0.00344826	0.00291762	0.00145108	0.000557925	0.00152109	0.00117948	0.00138151	0.00106664	0.00191573	0.00104331	0.00204046	0.00158226	0.00415455	0.00143566	0.00247392	0.00293188	0.00393324	0.00456709	0.000327946	0.00374412	0.000216073	0.00206434	0.00260068	0.00173469	0.0027784	0.00248993	0.0054555	0.000401195	0.00390836	0.00128973	0.0128958	0.00256777	0.00680049	0.00908033	0.00309575	0.00983667	0.00411921	0.00328128	0.00236902	0.000666431	0.00103285	0.00119495	0.00215634	0.00112278	0.000668101	0.00200888	0.00302061	0.00290111	0.0011746
Selenomonadaceae	0.00180937	0.00114163	0.00138307	0.000512325	0.00111774	0.00036101	0.00121376	0.000463403	0.00135181	0.000394386	0.00128622	0.000466063	0.00283241	0.00112957	0.00175565	0.00183418	0.00186986	0.00387437	0.000282239	0.00246034	0.000355507	0.00121419	0.00153413	0.000909065	0.00353251	0.00145131	0.0027323	0.000421797	0.0039536	0.00158909	0.000337258	0.00041632	0.00053784	0.00283302	0.00263884	0.00386644	0.00312375	0.00174235	0.0018674	0.000639189	0.00135576	0.00119091	0.00126377	0.00199226	0.00118531	0.0017107	0.00121071	0.0013663	0.00106407
Sporomusaceae	0.000226404	0.000127624	0.000223298	7.665e-05	0.000221286	8.24149e-05	0.000209579	6.6061e-05	0.000258806	8.03033e-05	0.000238585	8.18246e-05	0.000348053	0.000288758	0.000182347	0.000382266	0.000151572	9.44968e-05	4.04505e-05	0.000323945	4.99668e-05	0.000168459	0.000228377	0.000129533	0.000169062	0.000242225	0.000319841	6.62626e-05	0.000378008	0.00013841	4.45086e-05	0.000121234	0.000116305	0.000347216	0.000480174	0.000522987	0.000316098	0.000187093	0.000274954	0.000135708	0.000259992	0.000283807	0.00025183	0.000287542	0.00018961	0.000293098	0.000227201	0.000251421	0.000313069
Erysipelotrichaceae	0.00534467	0.00359217	0.00303752	0.0013171	0.00509433	0.00317464	0.00746692	0.0109056	0.00462829	0.00182911	0.00606675	0.00304626	0.00809738	0.0102891	0.00278858	0.0085782	0.00620015	0.00121703	0.000992523	0.00320946	0.00138118	0.00279457	0.00486986	0.00624326	0.00412052	0.00256982	0.00269101	0.00302358	0.0118341	0.00330716	0.0012828	0.00325425	0.00236199	0.00329855	0.0135369	0.00588521	0.0070907	0.00520528	0.00486407	0.00539401	0.0117709	0.012188	0.0122549	0.00449951	0.0079785	0.00994573	0.00393558	0.00641224	0.00528393
Peptoniphilaceae	0.000778805	0.000441105	0.000599935	0.000320976	0.000676749	0.000287129	0.000709227	0.000293619	0.000656557	0.000214036	0.00067081	0.000315993	0.00123913	0.000965957	0.000786095	0.000792589	0.000605334	0.000392466	0.000159288	0.00114581	0.000248821	0.000306224	0.000746818	0.000432944	0.000940965	0.000618284	0.00113309	0.000356092	0.00122388	0.000642244	0.000181478	0.000601864	0.000282137	0.0004771	0.00173984	0.00189717	0.00124453	0.000632716	0.000990161	0.000449501	0.0012133	0.000918331	0.00075703	0.000740916	0.00086466	0.00105414	0.000375074	0.000640348	0.000802985
Tissierellaceae	0.000148873	7.14608e-05	0.000116762	4.58648e-05	0.00015409	4.55624e-05	0.00015653	6.3953e-05	0.000150723	5.36111e-05	0.000159364	5.96396e-05	0.000205633	0.000170654	0.000194578	0.000122746	0.000129646	0.000125742	8.36434e-05	0.000170221	3.17357e-05	0.000111354	0.000105477	9.6858e-05	0.000192049	0.000101266	0.000188265	7.51718e-05	0.000230523	9.96133e-05	3.17918e-05	9.75414e-05	3.89538e-05	0.00013117	0.000260183	0.000340049	0.000244935	0.000178249	0.000184121	0.000116537	0.00020182	0.00020567	0.000155565	0.000137686	0.00014593	0.000222725	0.000140171	0.000175253	0.000263479
Gottschalkiaceae	7.0175e-05	4.88145e-05	6.09064e-05	3.71505e-05	9.71676e-05	3.95789e-05	0.000100945	5.22034e-05	8.0834e-05	3.24252e-05	9.66213e-05	4.87024e-05	6.70212e-05	0.000121896	5.337e-05	9.64433e-05	5.38605e-05	1.0669e-05	1.23408e-05	8.69853e-05	1.65431e-05	3.28353e-05	5.27387e-05	4.49281e-05	4.15241e-05	3.30769e-05	7.90855e-05	2.89551e-05	0.000135711	4.45638e-05	7.94796e-06	7.1079e-05	1.7251e-05	1.41458e-05	0.000151244	0.000144198	0.000158877	8.16408e-05	6.87385e-05	7.06286e-05	0.000161456	0.000145496	0.000174818	9.12833e-05	0.000110192	0.000116804	3.23472e-05	0.000148965	0.000112322
Limnochordaceae	7.15946e-05	5.04337e-05	5.7502e-05	3.2607e-05	4.62502e-05	2.28941e-05	4.78449e-05	2.75211e-05	4.54566e-05	2.1468e-05	4.88357e-05	3.50266e-05	0.000168315	3.41308e-05	4.66987e-05	6.66336e-05	6.57765e-05	8.00174e-05	1.00555e-05	0.000159723	2.59962e-05	3.64043e-05	9.88851e-05	1.92549e-05	0.000160906	6.25917e-05	0.000130176	2.86767e-05	4.70961e-05	0.000124779	1.85452e-05	1.41543e-05	2.4207e-05	5.01534e-05	0.000161821	0.000115143	7.44734e-05	2.92546e-05	0.000132567	2.01796e-05	7.83538e-05	6.28687e-05	3.69658e-05	1.29318e-05	6.60159e-05	9.06862e-05	2.00245e-05	3.77468e-05	2.74831e-05
Corynebacteriaceae	0.00235723	0.00133843	0.00326699	0.00324925	0.00204944	0.00091435	0.00197816	0.000766095	0.00218123	0.000664038	0.00248603	0.00212244	0.00472271	0.00331828	0.00199804	0.00231639	0.00194184	0.0027526	0.000371596	0.00426828	0.000935527	0.0020158	0.00230449	0.00113662	0.00416056	0.00253166	0.00510766	0.000700212	0.00216518	0.00266072	0.000486415	0.000499707	0.000835002	0.0025321	0.0040984	0.00377713	0.00327269	0.00147906	0.00345329	0.000725961	0.00222833	0.00192064	0.00158568	0.00182262	0.0128949	0.00364196	0.00200399	0.00180848	0.00318207
Mycobacteriaceae	0.00133746	0.000789945	0.00124985	0.000530685	0.00107277	0.000562204	0.00107903	0.000568705	0.0010689	0.000346444	0.00119945	0.000622476	0.00279661	0.000867898	0.000987345	0.00124324	0.00119446	0.00174286	0.000257101	0.00247233	0.000669488	0.000952223	0.00162501	0.000684424	0.00308019	0.0013877	0.00266091	0.000535669	0.000967949	0.0019823	0.000344412	0.000310163	0.000568169	0.00122297	0.00220415	0.00227058	0.00136286	0.00100622	0.0021088	0.000458077	0.00113257	0.001027	0.000914905	0.000956192	0.00210407	0.00188119	0.000860282	0.0010313	0.000922477
Nocardiaceae	0.00098672	0.000549602	0.000844771	0.000360104	0.00077891	0.000414047	0.000739995	0.000431173	0.000770286	0.000246788	0.00079225	0.000415932	0.00199693	0.000605145	0.00101069	0.00101178	0.000855571	0.000904578	0.000164087	0.0018072	0.000506083	0.000655278	0.00100957	0.000596319	0.00223859	0.000954142	0.00191765	0.000392007	0.000732469	0.00138358	0.00023526	0.000631403	0.000604896	0.00108794	0.00169965	0.0016615	0.000854789	0.000642921	0.00150734	0.000356674	0.000892759	0.000684819	0.000486717	0.000448809	0.00141711	0.00141906	0.000603815	0.00067068	0.000494099
Gordoniaceae	0.000305645	0.000166175	0.000262135	9.25037e-05	0.000239472	0.000109998	0.000242834	0.000117989	0.000250293	7.86697e-05	0.000277521	0.000111143	0.000575011	0.000210744	0.000425848	0.000264781	0.00024833	0.000389418	5.37055e-05	0.000505415	0.000137071	0.000255544	0.000358341	0.00014237	0.000619153	0.000309905	0.000517205	0.000114428	0.000206355	0.00047028	0.000131936	4.36936e-05	0.000142181	0.000327926	0.000505558	0.000490704	0.000264794	0.000212266	0.00058264	0.000176571	0.000263554	0.000223633	0.000157105	0.000291346	0.000407016	0.000368549	0.000177139	0.000248051	0.00018103
Dietziaceae	0.000128707	9.5684e-05	8.71402e-05	5.15798e-05	7.88713e-05	7.28486e-05	7.16805e-05	5.11057e-05	6.38728e-05	3.39568e-05	8.76892e-05	6.68814e-05	0.000264277	5.68847e-05	0.00014232	9.11828e-05	0.000131076	0.000323118	2.55958e-05	0.000252707	5.73943e-05	5.92462e-05	0.000137497	3.09245e-05	0.000356662	7.07337e-05	0.000286247	7.01604e-05	6.3208e-05	0.000203421	3.86801e-05	2.00006e-05	4.53533e-05	8.48749e-05	0.00018932	0.000237819	0.000106745	7.48374e-05	0.000187394	2.42155e-05	0.000137713	9.16086e-05	0.000147863	3.80347e-05	0.00020053	0.000200235	3.38875e-05	0.000105826	3.10679e-05
Tsukamurellaceae	8.54323e-05	5.5173e-05	7.8088e-05	3.28246e-05	7.26152e-05	4.62752e-05	6.21256e-05	3.89485e-05	6.5982e-05	3.40988e-05	6.66307e-05	4.22452e-05	0.000194971	5.58012e-05	6.67125e-05	9.11828e-05	6.57765e-05	8.45899e-05	1.50832e-05	0.000170221	2.86971e-05	8.49434e-05	0.000135614	6.47665e-05	0.000200205	7.73491e-05	0.000125977	2.22731e-05	5.45324e-05	0.000152041	9.27262e-06	1.32312e-05	3.45019e-05	0.000120882	0.000101535	0.000148502	7.77833e-05	7.95997e-05	0.000161208	1.16033e-05	6.29205e-05	5.1193e-05	3.23451e-05	6.61804e-05	9.72866e-05	0.000149451	7.1626e-05	4.58354e-05	4.3017e-05
Segniliparaceae	2.08712e-05	2.07086e-05	2.10704e-05	1.47232e-05	1.35402e-05	1.37349e-05	1.35603e-05	1.04762e-05	1.39625e-05	1.12954e-05	1.22172e-05	1.42422e-05	5.40739e-05	5.95935e-06	1.33425e-05	1.22746e-05	1.71591e-05	9.29726e-05	3.88508e-06	4.04932e-05	1.68807e-06	1.07072e-05	2.58985e-05	3.50089e-06	6.30276e-05	1.01775e-05	3.2894e-05	7.7956e-06	6.19686e-06	2.04469e-05	5.56357e-06	7.07713e-06	1.16861e-05	1.92898e-05	3.91331e-05	4.30442e-05	1.65496e-05	1.29265e-05	1.80029e-05	2.52245e-06	1.66205e-05	1.12265e-05	6.16097e-06	1.52139e-06	1.58835e-05	2.61176e-05	1.54034e-06	5.39241e-06	7.16951e-06
Microbacteriaceae	0.00189249	0.00115316	0.00169269	0.000737453	0.00162102	0.00105641	0.00147255	0.000911768	0.00153075	0.000484374	0.00180484	0.00130869	0.00395349	0.00115016	0.00215815	0.00155186	0.00174689	0.00230831	0.00033366	0.00392109	0.000915945	0.00112282	0.0019956	0.000994837	0.00444826	0.00188182	0.0037982	0.000778446	0.00149406	0.00269061	0.000578876	0.000326164	0.000693377	0.00191354	0.00319411	0.0031928	0.00187011	0.00118175	0.00287229	0.000692665	0.00169648	0.00131845	0.0014563	0.00102009	0.00690785	0.0033358	0.000891088	0.00130294	0.00117401
Micrococcaceae	0.0017991	0.00114078	0.00113519	0.00047301	0.00153569	0.000918809	0.0012495	0.000861477	0.00117752	0.000499182	0.00189044	0.00296362	0.00319798	0.00087765	0.00147546	0.00140457	0.00153478	0.00155234	0.00025253	0.00265905	0.000805546	0.00159037	0.00370678	0.00213729	0.00487611	0.00203143	0.00241946	0.000552931	0.00106214	0.00221037	0.000495423	0.000327702	0.000528937	0.0015689	0.00337391	0.00277312	0.00359624	0.00178725	0.00196314	0.000468167	0.00159794	0.00114556	0.000975744	0.000705163	0.0168648	0.00211117	0.000800208	0.00124362	0.000712769
Dermabacteraceae	0.000269973	0.000166899	0.000226803	8.98018e-05	0.000385277	0.000825755	0.00021526	0.000126216	0.000219235	9.39295e-05	0.000455391	0.000860169	0.000581866	0.000170112	0.000360247	0.000322647	0.00024261	0.000208045	6.30754e-05	0.00053166	0.000110062	0.000154183	0.000303719	0.000126616	0.000592459	0.000287515	0.000536801	9.29903e-05	0.000179709	0.000441444	8.21289e-05	5.35401e-05	9.15414e-05	0.000240479	0.000422003	0.000505769	0.00024659	0.000148314	0.000443527	0.000111492	0.000237436	0.00021061	0.00025106	0.000126275	0.00394458	0.000366372	0.000190232	0.000231873	0.000124869
Promicromonosporaceae	0.00023174	0.000157812	0.000163574	9.94708e-05	0.000171315	0.000185551	0.000164712	0.000132731	0.000137694	7.96223e-05	0.00016155	0.000130668	0.000539216	0.000123521	0.000169005	0.000131514	0.000223068	0.000349028	3.47372e-05	0.000488918	0.000108036	9.49367e-05	0.000332442	0.000110278	0.000611738	0.000232047	0.000467514	0.000105797	0.000135711	0.000368045	5.08669e-05	3.56934e-05	0.000121035	0.000164606	0.00039662	0.000323907	0.000248245	0.000143552	0.000376425	8.07184e-05	0.000225564	0.000159417	8.2403e-05	7.37873e-05	0.000362343	0.000339529	5.16015e-05	9.3693e-05	8.42417e-05
Intrasporangiaceae	0.000206577	0.000123904	0.000150207	7.43677e-05	0.000252508	0.000495863	0.000167737	0.000181246	0.000140746	6.53658e-05	0.000205078	0.000189997	0.000386133	0.000134898	0.000172341	0.000180612	0.000234984	0.000145556	3.86222e-05	0.000386935	8.57538e-05	0.000140621	0.000273582	0.000119614	0.00051386	0.000213219	0.000338738	7.57287e-05	0.000148105	0.000309325	5.56357e-05	4.98476e-05	0.000102115	0.000181324	0.000333161	0.000342201	0.000215973	0.000146953	0.000411613	5.85208e-05	0.000254056	0.000147292	9.78055e-05	4.94451e-05	0.000853244	0.00034896	7.23961e-05	0.000123351	7.46824e-05
Brevibacteriaceae	0.000185506	0.000114895	0.00016742	8.37742e-05	0.000175086	0.000118166	0.000150842	8.34237e-05	0.000172163	6.17691e-05	0.00021764	0.000214391	0.000417359	0.000100767	0.000145656	0.000166584	0.000203049	0.000185183	2.71955e-05	0.000326945	8.87923e-05	0.000136338	0.00025663	0.000120781	0.000487908	0.000212201	0.000256153	7.62855e-05	0.000154921	0.000264762	4.15943e-05	4.92322e-05	8.542e-05	0.000159462	0.000370178	0.000310994	0.000190321	0.000109535	0.000285592	5.49894e-05	0.00015552	0.000124839	0.000132461	0.000168113	0.00125778	0.000360568	0.000128619	0.000177275	8.54366e-05
Cellulomonadaceae	0.000155604	0.000102605	0.000128591	7.09057e-05	0.000127351	0.000149763	0.000112409	8.99629e-05	9.91856e-05	4.4076e-05	0.000135072	9.06366e-05	0.000334344	8.45145e-05	0.000111187	0.000166584	0.000143946	0.000324642	1.57688e-05	0.000323945	4.55778e-05	8.92263e-05	0.000189294	7.93535e-05	0.000343315	0.000150627	0.00032474	5.45692e-05	0.000112783	0.000208664	2.75529e-05	2.30776e-05	8.98719e-05	0.00015689	0.000280278	0.000224906	0.000172116	8.36818e-05	0.000226673	2.97649e-05	0.000142461	0.000107775	5.54488e-05	9.43261e-05	0.000304269	0.000256823	9.8582e-05	6.6057e-05	5.8551e-05
Dermacoccaceae	0.000102011	7.02564e-05	8.18643e-05	4.61155e-05	7.69193e-05	8.17298e-05	7.26204e-05	5.71207e-05	7.12705e-05	5.15346e-05	8.29347e-05	7.34329e-05	0.000209441	5.41759e-05	7.89431e-05	8.41687e-05	0.000118207	5.18208e-05	1.714e-05	0.000211464	4.32145e-05	3.99734e-05	0.000137968	6.82674e-05	0.000255818	8.90532e-05	0.000240756	4.17621e-05	4.89552e-05	0.000168818	3.02022e-05	1.26158e-05	4.25709e-05	0.000122168	0.000169224	0.000202308	0.000115848	6.19109e-05	0.000153025	2.5729e-05	9.02256e-05	7.45443e-05	5.85293e-05	1.36925e-05	0.000196062	0.000161059	4.15893e-05	3.37025e-05	2.92755e-05
Beutenbergiaceae	5.89694e-05	4.1248e-05	5.9036e-05	3.44644e-05	6.15935e-05	9.04469e-05	5.19731e-05	3.93765e-05	5.24401e-05	2.45264e-05	7.33257e-05	4.53436e-05	0.000181262	2.32957e-05	4.66987e-05	6.1373e-05	8.05524e-05	4.19139e-05	8.45576e-06	7.42375e-05	3.27485e-05	5.35358e-05	5.46222e-05	1.98384e-05	0.000131987	5.64852e-05	0.000114779	2.64493e-05	3.84205e-05	0.000116915	6.6233e-06	1.01541e-05	3.78408e-05	5.91552e-05	0.00010365	7.42512e-05	5.21314e-05	3.94597e-05	0.000116201	1.56392e-05	5.22359e-05	3.81703e-05	5.15982e-05	3.19491e-05	0.000119623	9.64901e-05	2.07946e-05	4.0443e-05	2.33009e-05
Dermatophilaceae	5.32716e-05	3.83115e-05	4.62362e-05	2.58697e-05	4.05478e-05	2.69585e-05	4.17631e-05	2.81008e-05	3.89022e-05	2.23691e-05	3.36171e-05	2.62031e-05	0.000117287	4.17155e-05	2.6685e-05	5.7866e-05	3.76547e-05	3.2007e-05	8.68429e-06	0.000136477	4.32145e-05	2.78386e-05	5.74475e-05	5.60143e-05	0.000137178	4.12189e-05	0.000133675	1.75401e-05	4.08993e-05	6.13408e-05	9.53755e-06	1.66159e-05	1.36338e-05	4.88674e-05	0.000106823	9.68494e-05	3.64092e-05	2.78939e-05	6.05553e-05	1.66482e-05	4.51128e-05	4.44571e-05	1.30921e-05	6.84625e-06	5.26142e-05	6.9647e-05	1.69438e-05	2.35918e-05	3.10679e-05
Bogoriellaceae	3.77507e-05	3.32055e-05	1.9404e-05	1.67573e-05	5.343e-05	0.000133993	2.46439e-05	2.01958e-05	2.06254e-05	1.50875e-05	2.5739e-05	2.37252e-05	7.00676e-05	9.20991e-06	1.55662e-05	2.45492e-05	3.24116e-05	0.000140221	8.45576e-06	6.37393e-05	9.79079e-06	1.42762e-05	4.80299e-05	1.05027e-05	8.30481e-05	3.10414e-05	0.000115479	1.92106e-05	2.23087e-05	6.29137e-05	1.29817e-05	4.30782e-06	5.28658e-06	2.31477e-05	4.75944e-05	7.74795e-05	4.13741e-05	2.38119e-05	4.99172e-05	1.66482e-05	2.84923e-05	2.06568e-05	2.15634e-05	3.04278e-06	6.00596e-05	3.99019e-05	9.24206e-06	1.81994e-05	7.76697e-06
Sanguibacteraceae	2.64766e-05	2.01954e-05	2.38493e-05	1.92416e-05	2.66286e-05	2.78925e-05	2.28059e-05	1.73066e-05	1.68767e-05	1.48347e-05	2.03892e-05	1.6705e-05	5.25507e-05	2.38374e-05	1.22306e-05	8.76758e-06	2.57386e-05	8.38278e-06	2.28534e-06	4.7242e-05	4.42274e-05	9.99334e-06	2.58985e-05	9.33571e-06	5.33881e-05	1.2213e-05	5.52898e-05	1.53128e-05	8.6756e-06	6.34379e-05	8.74275e-06	7.69254e-06	1.16861e-05	1.28598e-05	5.49979e-05	5.70335e-05	2.15145e-05	1.15658e-05	6.38286e-05	9.58531e-06	3.44282e-05	2.1555e-05	1.54024e-05	1.21711e-05	5.31106e-05	3.2647e-05	1.00122e-05	1.68513e-05	7.76697e-06
Jonesiaceae	1.51393e-05	9.24395e-06	1.64161e-05	1.01269e-05	2.05699e-05	1.79903e-05	1.94312e-05	1.41615e-05	2.14699e-05	1.47677e-05	2.18071e-05	1.89217e-05	1.21857e-05	9.75167e-06	2.11256e-05	2.63027e-05	2.95518e-05	2.36242e-05	3.65654e-06	2.02466e-05	4.05136e-06	1.1421e-05	1.64808e-05	5.83482e-06	2.29865e-05	1.32308e-05	3.35938e-05	4.45463e-06	1.98299e-05	2.88354e-05	5.8285e-06	2.15391e-06	6.95603e-06	5.14393e-06	1.90377e-05	1.82938e-05	2.97894e-05	1.42871e-05	1.96396e-05	2.01796e-06	9.49743e-06	1.437e-05	6.9311e-06	9.88902e-06	7.24686e-05	3.19215e-05	9.24206e-06	3.03323e-05	2.50933e-05
Streptomycetaceae	0.00435698	0.00278823	0.00345374	0.00176154	0.00316466	0.0018848	0.00313783	0.00176188	0.00294663	0.00122135	0.00319446	0.00195806	0.00969751	0.00249209	0.00385932	0.00386299	0.00420064	0.00424854	0.000804211	0.00911471	0.00218132	0.00216713	0.0051359	0.00222423	0.0106042	0.00417278	0.0086959	0.00188375	0.00300424	0.0070888	0.00108331	0.000909258	0.00193461	0.00333198	0.00728511	0.00733795	0.00416224	0.00263836	0.00757105	0.00149379	0.00424891	0.00327456	0.0021833	0.00189261	0.00593399	0.00664621	0.00179527	0.00255061	0.00185332
Bifidobacteriaceae	0.0275655	0.049981	0.00866922	0.0340112	0.0240428	0.050643	0.0269381	0.0629733	0.00786992	0.0163483	0.00871554	0.0151455	0.00522384	0.00206898	0.01452	0.00240232	0.00616488	0.00717261	0.0112811	0.0249768	0.00102432	0.00334063	0.00328063	0.141038	0.0462237	0.00221259	0.00396757	0.0729518	0.00221042	0.0422313	0.0376577	0.0370337	0.0111853	0.00914849	0.00466954	0.00398804	0.00291026	0.0338088	0.00396146	0.242524	0.0439779	0.00380849	0.0056396	0.00278338	0.00528078	0.00646048	0.00247225	0.00252836	0.0192047
Propionibacteriaceae	0.000883333	0.00054023	0.000820741	0.000307229	0.000762115	0.000465189	0.000754656	0.000357945	0.000781676	0.000221131	0.00081128	0.000335789	0.00210736	0.000584558	0.000751627	0.000817138	0.000850328	0.00115987	0.000175514	0.00165197	0.00035787	0.000683116	0.000983671	0.000382764	0.00195089	0.000793337	0.00177417	0.000309875	0.000606672	0.00121423	0.000219364	0.000173544	0.000400667	0.000838461	0.00149446	0.00130639	0.000942502	0.000583731	0.00157935	0.000353647	0.000804907	0.000647996	0.000574511	0.000677018	0.00109596	0.0013037	0.000654646	0.000702361	0.000629124
Nocardioidaceae	0.000622006	0.000407163	0.000501776	0.000242346	0.000532813	0.000384898	0.000556832	0.000750135	0.000451567	0.000196046	0.000595252	0.000439184	0.00135261	0.000367313	0.000560385	0.000533069	0.000586745	0.000545643	9.64413e-05	0.00130778	0.000254898	0.000291234	0.000750585	0.000309829	0.00146372	0.000662047	0.00137595	0.000274238	0.000456089	0.00100505	0.000151276	0.000112926	0.000257373	0.000550401	0.00100583	0.00116973	0.00058834	0.00036058	0.00101962	0.000182625	0.000603087	0.000464779	0.000281094	0.000309602	0.00181519	0.00100988	0.000237213	0.000368706	0.00021867
Pseudonocardiaceae	0.00122919	0.000792156	0.000961956	0.000507961	0.000937467	0.000581208	0.000904061	0.000584037	0.000831193	0.000325963	0.000956195	0.000613204	0.00279813	0.000733	0.000867262	0.000988983	0.00121162	0.00123532	0.000220078	0.00251208	0.000654633	0.000507519	0.00140794	0.000691426	0.00292745	0.00120756	0.00259162	0.000535112	0.000842773	0.00210866	0.000317124	0.000424628	0.000595158	0.000866753	0.00198521	0.00208334	0.00113613	0.000748374	0.00218817	0.000357179	0.0011943	0.00093809	0.000721604	0.000589538	0.00187724	0.00199945	0.000433607	0.000644392	0.000529946
Actinomycetaceae	0.00131633	0.000768546	0.000862326	0.000377854	0.00097335	0.00046631	0.000968049	0.00045135	0.000787154	0.00026602	0.000912242	0.000476707	0.00300834	0.00101255	0.000772753	0.00114505	0.00102907	0.00127723	0.000212765	0.00194892	0.000494941	0.00109998	0.00137356	0.00113371	0.00253519	0.00180345	0.00178957	0.000621977	0.000807451	0.00139249	0.000398723	0.00034401	0.000566221	0.000851321	0.00298047	0.00193053	0.002499	0.000843621	0.00228474	0.000746141	0.00151247	0.00107371	0.000625339	0.00048228	0.000975845	0.00158229	0.000844108	0.000719886	0.00116743
Micromonosporaceae	0.00111894	0.000705579	0.000941913	0.000433839	0.000865611	0.000528734	0.000866248	0.000582946	0.000842385	0.000322128	0.000942107	0.000571829	0.00240438	0.00064036	0.000936198	0.00096268	0.00103145	0.00106614	0.000190826	0.00233361	0.000549297	0.000723803	0.00131376	0.000619074	0.0025908	0.0010091	0.00222699	0.000439894	0.000773368	0.00187378	0.000335669	0.000272008	0.000435726	0.000878327	0.00195983	0.00187995	0.00110634	0.000649044	0.0020597	0.000416204	0.00105421	0.000835704	0.000626109	0.000546178	0.00211052	0.00169982	0.000580709	0.000679443	0.000566391
Streptosporangiaceae	0.00021422	0.000129904	0.000205117	9.33956e-05	0.000175731	9.87917e-05	0.000178791	9.94431e-05	0.000189971	8.08645e-05	0.000209504	0.000102155	0.000444015	0.000105101	0.000174564	0.000142035	0.000217348	0.000256056	3.51942e-05	0.000409431	0.00012728	0.00011992	0.00023497	0.000162791	0.000527949	0.000215254	0.000352735	9.46608e-05	0.000153062	0.000357559	5.96097e-05	4.06166e-05	0.000102393	0.000187754	0.000358544	0.000334668	0.000195286	0.000166003	0.000418977	7.36555e-05	0.000200633	0.000158519	0.00012476	0.000266243	0.000334547	0.000320666	0.000328093	0.000186038	0.000172666
Nocardiopsaceae	0.000171183	0.000106513	0.000129014	5.84661e-05	0.000113995	7.73165e-05	0.000103937	6.22043e-05	0.000101134	5.8079e-05	0.000118194	8.06454e-05	0.000324443	0.000118645	0.000125642	0.000168337	0.000152049	0.000185945	2.78811e-05	0.000317946	6.51594e-05	0.000113496	0.000166221	0.000113779	0.000344798	0.000135361	0.000387729	6.15295e-05	0.000139429	0.000272626	4.15943e-05	3.26164e-05	5.67612e-05	0.000132456	0.000281336	0.000327136	0.000286309	8.77638e-05	0.000293775	5.09535e-05	0.000189949	0.00013382	6.315e-05	5.93341e-05	0.000205493	0.00026698	7.23961e-05	0.000105826	0.00032203
Thermomonosporaceae	0.000102852	6.87547e-05	6.62778e-05	5.05591e-05	6.65183e-05	4.93341e-05	6.31208e-05	5.07519e-05	5.94164e-05	4.04831e-05	5.75722e-05	5.17239e-05	0.000205633	6.93452e-05	5.89294e-05	8.41687e-05	0.000117254	5.56312e-05	1.85113e-05	0.000197217	4.0176e-05	4.42562e-05	0.000129492	5.07629e-05	0.00024692	7.83668e-05	0.00021696	5.0393e-05	6.94048e-05	0.000180352	1.61608e-05	3.8155e-05	5.537e-05	8.1017e-05	0.000218934	0.000174329	0.00010509	7.14357e-05	0.000201306	2.77469e-05	9.37871e-05	8.84652e-05	3.61957e-05	1.36925e-05	0.000126572	0.000120431	1.30929e-05	4.71835e-05	1.73263e-05
Frankiaceae	0.000237575	0.000154475	0.000189457	9.34537e-05	0.000161662	0.000108796	0.000161085	0.000106147	0.00015074	8.57921e-05	0.000173432	0.000107551	0.000549117	0.000132731	0.000203473	0.000166584	0.000247853	0.000208045	5.25628e-05	0.000467921	0.000137409	0.000122775	0.000252392	0.000126616	0.000576888	0.000204059	0.000503208	0.000124451	0.00015864	0.000394259	5.35163e-05	4.30782e-05	0.000112688	0.000259769	0.000441041	0.000404615	0.000183701	0.000138789	0.000358422	5.1458e-05	0.000270677	0.000180523	0.000140932	0.000122472	0.000306751	0.000373627	8.16382e-05	0.000166491	0.00014578
Geodermatophilaceae	9.37971e-05	7.46092e-05	6.99956e-05	5.41099e-05	8.17122e-05	8.20623e-05	8.03357e-05	9.85573e-05	6.96101e-05	4.55391e-05	0.000111382	0.000131807	0.000251329	5.95935e-05	4.4475e-05	6.83871e-05	0.000115824	3.35311e-05	1.89683e-05	0.000221963	3.37613e-05	6.7812e-05	0.000110657	3.03411e-05	0.000289927	8.34556e-05	0.000187566	3.86996e-05	5.5152e-05	0.000139983	1.934e-05	2.15391e-05	3.64496e-05	5.27253e-05	0.000205185	0.000115143	8.68856e-05	5.44272e-05	0.000182484	2.21976e-05	7.36051e-05	9.25067e-05	6.85408e-05	2.66243e-05	0.000562376	0.000119706	7.08558e-05	3.63987e-05	2.03136e-05
Nakamurellaceae	0.000100379	7.24757e-05	7.22652e-05	3.62062e-05	6.93659e-05	5.34906e-05	8.06223e-05	0.000113727	6.78786e-05	2.7447e-05	7.55519e-05	5.16561e-05	0.000217057	3.79232e-05	9.7845e-05	5.61125e-05	9.67582e-05	0.00016918	1.0284e-05	0.000212964	2.86971e-05	2.14143e-05	0.00012808	5.71812e-05	0.000242471	0.000105846	0.000221859	3.0904e-05	8.17985e-05	0.000158333	1.934e-05	1.35389e-05	3.25542e-05	7.33011e-05	0.000195666	0.000187242	7.53009e-05	6.12306e-05	0.000178393	2.97649e-05	8.90384e-05	8.12802e-05	2.07933e-05	7.4548e-05	0.000176704	0.000123333	1.23227e-05	6.94272e-05	2.92755e-05
Jiangellaceae	9.83747e-05	5.96993e-05	7.02098e-05	4.5527e-05	7.46632e-05	5.75091e-05	7.60348e-05	5.7313e-05	6.24496e-05	3.64404e-05	6.82964e-05	5.4698e-05	0.000202587	6.77199e-05	7.44956e-05	7.54012e-05	0.000100095	0.000134887	1.82827e-05	0.000219713	5.77319e-05	6.49567e-05	0.000116308	5.25134e-05	0.000226158	9.26154e-05	0.000188265	4.92793e-05	5.01946e-05	0.000145226	4.05346e-05	2.89239e-05	4.47968e-05	4.62954e-05	0.000160763	0.000163568	9.2678e-05	5.23862e-05	0.000164481	4.64131e-05	8.19153e-05	9.20577e-05	5.62189e-05	3.19491e-05	0.000150397	0.000144372	3.38875e-05	6.26867e-05	3.10679e-05
Candidatus Nanopelagicaceae	0.000121482	7.4715e-05	0.000183853	7.8148e-05	0.00015237	5.61979e-05	0.000164889	5.39758e-05	0.000204988	6.1197e-05	0.000178561	5.78605e-05	0.000162983	0.000119729	0.000145656	0.000170091	7.67392e-05	0.000115835	1.96539e-05	0.000323196	2.63339e-05	8.42296e-05	9.04092e-05	9.04397e-05	0.000110484	0.000144521	0.000125277	3.78643e-05	0.000290633	7.75935e-05	2.70231e-05	5.23093e-05	2.72676e-05	0.000194183	0.000176628	0.0002432	0.000142327	5.91896e-05	0.000137477	7.92049e-05	0.000137713	0.000156274	0.000149404	0.000245704	0.000107214	0.000198784	0.000156345	0.000169861	0.000179835
Glycomycetaceae	4.93513e-05	3.42785e-05	3.83939e-05	2.24575e-05	3.12862e-05	2.26272e-05	3.41782e-05	2.49294e-05	3.41861e-05	2.09917e-05	3.03136e-05	2.53844e-05	0.000134804	2.9255e-05	2.77969e-05	3.33168e-05	5.67203e-05	2.05759e-05	1.21123e-05	0.000109482	3.95008e-05	1.35624e-05	5.50931e-05	3.73428e-05	0.000103069	4.071e-05	0.000111979	2.4222e-05	3.03646e-05	7.96906e-05	1.24518e-05	1.04619e-05	3.03283e-05	3.21496e-05	6.24015e-05	9.36211e-05	4.4684e-05	2.38119e-05	9.73795e-05	2.62335e-05	3.44282e-05	5.29893e-05	1.77128e-05	3.34705e-05	5.26142e-05	5.44117e-05	5.3912e-06	1.81994e-05	2.03136e-05
Catenulisporaceae	5.74975e-05	4.29458e-05	3.76076e-05	2.67682e-05	3.26918e-05	2.00653e-05	3.61612e-05	2.40369e-05	3.33963e-05	1.69768e-05	3.76171e-05	3.10579e-05	0.000105863	3.41308e-05	4.00275e-05	3.68238e-05	5.00473e-05	0.000195852	6.39895e-06	9.82334e-05	4.18641e-05	2.42695e-05	5.27387e-05	2.15888e-05	8.60141e-05	3.91834e-05	8.04852e-05	2.70062e-05	4.08993e-05	0.000104856	9.00769e-06	1.32312e-05	3.70061e-05	5.91552e-05	0.00010365	0.000110839	4.38566e-05	3.4017e-05	0.000133385	1.56392e-05	3.79897e-05	4.08646e-05	2.38738e-05	1.29318e-05	8.18995e-05	0.000126961	9.24206e-06	1.68513e-05	1.07543e-05
Kineosporiaceae	4.87359e-05	3.80774e-05	4.17819e-05	3.15825e-05	4.55319e-05	3.35891e-05	3.70713e-05	3.24623e-05	3.00903e-05	2.26406e-05	4.48217e-05	3.9938e-05	0.000113479	3.1422e-05	4.00275e-05	4.55914e-05	4.28977e-05	1.82897e-05	5.94188e-06	8.47357e-05	3.44366e-05	1.99867e-05	6.45108e-05	1.5754e-05	0.000146076	3.96923e-05	9.58824e-05	1.4756e-05	2.78859e-05	7.49721e-05	6.09344e-06	1.16927e-05	1.83639e-05	5.27253e-05	8.88428e-05	8.71644e-05	3.47543e-05	2.38119e-05	0.000133385	8.57633e-06	4.03641e-05	3.99665e-05	2.5414e-05	5.32486e-06	7.69359e-05	6.09411e-05	0.000143252	3.77468e-05	1.49365e-05
Actinopolysporaceae	4.199e-05	3.46363e-05	3.84199e-05	3.00804e-05	3.01237e-05	2.23218e-05	2.92898e-05	2.20948e-05	3.13373e-05	2.17051e-05	2.88201e-05	2.10757e-05	7.99684e-05	2.38374e-05	3.44681e-05	3.68238e-05	2.81218e-05	0.000101355	1.73686e-05	0.000128978	2.80219e-05	2.35557e-05	2.73111e-05	3.09245e-05	9.93611e-05	3.40947e-05	0.000120378	8.90925e-06	3.59418e-05	5.45252e-05	3.17918e-06	5.84633e-06	9.4602e-06	6.81571e-05	4.97097e-05	7.53273e-05	2.64794e-05	1.49675e-05	5.23722e-05	4.03592e-06	1.78077e-05	1.84115e-05	4.62073e-06	3.87954e-05	3.07743e-05	4.86078e-05	1.69438e-05	3.37025e-05	3.46526e-05
Acidothermaceae	9.85056e-06	6.62677e-06	9.17842e-06	9.92842e-06	8.16635e-06	6.09211e-06	8.41729e-06	5.88622e-06	7.9047e-06	4.64063e-06	6.81229e-06	5.43478e-06	2.51329e-05	1.02934e-05	1.11187e-05	1.22746e-05	8.1029e-06	4.57242e-06	2.51387e-06	1.7997e-05	4.38898e-06	3.56905e-06	9.41763e-06	2.33393e-06	2.74355e-05	1.52663e-05	9.09833e-06	6.68194e-06	7.43623e-06	1.25827e-05	2.64932e-06	4.30782e-06	5.84307e-06	3.85795e-06	1.48071e-05	1.93699e-05	9.10231e-06	5.44272e-06	1.63663e-05	1.51347e-06	1.3059e-05	8.98124e-06	1.00116e-05	0	1.53872e-05	1.16078e-05	1.54034e-06	3.37025e-06	2.38984e-06
Coriobacteriaceae	0.0175735	0.012152	0.00502671	0.00655693	0.0093637	0.00888	0.00854737	0.00927752	0.00426522	0.00294874	0.00725882	0.00715921	0.0271611	0.019583	0.00518245	0.00776106	0.0199522	0.0134102	0.00218364	0.00793216	0.00256519	0.0181707	0.0324743	0.0265047	0.0365894	0.00649071	0.0248188	0.0106151	0.0233789	0.0208569	0.0291441	0.00233576	0.0040064	0.00451509	0.0126855	0.00844849	0.0194003	0.0261938	0.032902	0.0217259	0.0519569	0.00826049	0.00271314	0.00155638	0.0072419	0.0188127	0.00322933	0.00313838	0.0137995
Atopobiaceae	0.00472213	0.00345975	0.00255254	0.00213015	0.003139	0.00196277	0.0041074	0.00438019	0.0027565	0.00182354	0.00318034	0.00349404	0.0114545	0.00230031	0.00158665	0.00264956	0.00376737	0.00327614	0.000377767	0.00443775	0.000586097	0.00167531	0.00319022	0.00502028	0.00877863	0.0035947	0.0070862	0.00367729	0.00478831	0.005247	0.00112093	0.000796331	0.000909014	0.00214373	0.0054596	0.00455192	0.00900053	0.0115413	0.0107502	0.0105474	0.00878156	0.00256729	0.0038637	0.000708206	0.00331817	0.00825607	0.000993521	0.00231806	0.0169451
Eggerthellaceae	0.00470938	0.00293071	0.00216581	0.00150986	0.0051952	0.00392233	0.00510441	0.00554869	0.0024304	0.0015437	0.00238106	0.00170944	0.00914763	0.00641714	0.00191687	0.0033685	0.00570492	0.00194862	0.00330209	0.00595025	0.00117253	0.00225564	0.00341201	0.00294892	0.00742168	0.00274895	0.00753272	0.00303666	0.00425352	0.00573353	0.00264852	0.00098126	0.00192098	0.00182738	0.0112524	0.00431733	0.00505426	0.00310303	0.013075	0.00616991	0.00701623	0.00564291	0.00167039	0.00112887	0.00228773	0.00764448	0.000949622	0.00252095	0.00271724
Rubrobacteraceae	0.000110374	8.19404e-05	8.74837e-05	6.45277e-05	6.29472e-05	3.39651e-05	6.09348e-05	3.64046e-05	6.70564e-05	3.68033e-05	6.24276e-05	4.71764e-05	0.000229243	5.74265e-05	0.000104516	8.76758e-05	0.000111057	6.63002e-05	1.57688e-05	0.000264705	3.88256e-05	3.71181e-05	0.000111599	4.66786e-05	0.0002966	0.000101266	0.000261752	4.00916e-05	8.24182e-05	0.000196605	1.88102e-05	2.09237e-05	5.23093e-05	7.7159e-05	0.000242202	0.000200155	0.000103435	7.0075e-05	0.000151388	3.53143e-05	0.000121092	6.87065e-05	3.69658e-05	3.49919e-05	0.000104732	0.000139294	1.77139e-05	5.2576e-05	4.48094e-05
Conexibacteraceae	6.61964e-05	4.28329e-05	5.18232e-05	3.4836e-05	4.81362e-05	3.35784e-05	4.87053e-05	4.71175e-05	4.17919e-05	2.23071e-05	6.35165e-05	6.41723e-05	0.000150036	2.9255e-05	7.33837e-05	6.66336e-05	8.62721e-05	6.09657e-05	1.25694e-05	0.00011773	3.44366e-05	1.28486e-05	6.63943e-05	2.50897e-05	0.000155715	9.26154e-05	0.000102881	2.61709e-05	4.77158e-05	0.000121633	2.7288e-05	1.1385e-05	2.83806e-05	2.31477e-05	0.00013961	8.71644e-05	6.53711e-05	4.62631e-05	0.000104744	2.21976e-05	9.14128e-05	5.65818e-05	2.77244e-05	6.84625e-06	0.000159332	9.06862e-05	2.2335e-05	4.17911e-05	2.50933e-05
Euzebyaceae	5.04225e-05	3.45946e-05	3.35426e-05	2.55819e-05	3.27946e-05	1.96017e-05	3.27825e-05	2.25499e-05	2.76482e-05	2.11133e-05	2.8066e-05	2.33998e-05	0.000113479	3.62979e-05	4.00275e-05	2.27957e-05	6.29166e-05	3.96277e-05	1.14267e-05	9.22345e-05	1.55302e-05	1.1421e-05	6.12146e-05	2.50897e-05	0.000130504	3.51124e-05	9.2383e-05	1.83753e-05	3.22237e-05	9.07005e-05	6.88823e-06	8.30794e-06	3.28325e-05	4.50094e-05	0.000108938	7.10229e-05	6.45436e-05	4.21811e-05	9.0833e-05	1.21078e-05	5.10487e-05	4.76006e-05	2.46439e-05	1.29318e-05	5.5096e-05	9.21371e-05	1.46333e-05	2.08956e-05	1.79238e-05
Acidimicrobiaceae	1.63991e-05	1.11574e-05	1.76258e-05	1.30408e-05	1.16741e-05	1.09506e-05	1.39953e-05	1.08012e-05	1.40648e-05	1.18934e-05	1.29868e-05	1.49875e-05	4.34114e-05	8.66815e-06	2.00137e-05	2.80562e-05	1.00095e-05	1.52414e-05	6.85602e-07	3.14947e-05	3.37613e-06	7.85191e-06	1.74226e-05	8.75223e-06	3.5592e-05	1.17041e-05	3.35938e-05	9.18767e-06	1.05347e-05	2.6214e-05	6.09344e-06	4.61552e-06	1.08514e-05	3.85795e-06	2.7499e-05	3.1207e-05	1.90321e-05	8.84442e-06	2.12762e-05	6.05388e-06	1.78077e-05	1.30228e-05	4.62073e-06	7.60694e-06	2.63071e-05	2.17647e-05	4.62103e-06	9.43671e-06	7.16951e-06
Synechococcaceae	0.000626029	0.000328085	0.000688645	0.000209515	0.000541442	0.000162323	0.00054905	0.000191852	0.00065075	0.000157249	0.000618344	0.000173092	0.00117972	0.000365146	0.000770529	0.000687378	0.000456622	0.00125513	0.000110153	0.00108432	0.000342678	0.000608166	0.00060885	0.00040727	0.00107963	0.000600473	0.00104491	0.000192941	0.000488312	0.000737138	0.000134056	0.00016739	0.000244852	0.000785736	0.000949772	0.00105028	0.000676881	0.000464672	0.000880507	0.000375341	0.000559161	0.000472862	0.000609166	0.000629855	0.000516215	0.000774097	0.000720881	0.000597209	0.000598056
Leptolyngbyaceae	0.00014476	8.33323e-05	0.000203042	7.31512e-05	0.000181947	6.94122e-05	0.00016831	6.64199e-05	0.000220434	8.08686e-05	0.000219445	8.06145e-05	0.00021858	0.000172279	0.000232382	0.000196394	0.000102955	0.000160797	2.12537e-05	0.000271454	4.15265e-05	0.000261254	0.000169517	7.9937e-05	0.000197981	0.000139941	0.000260352	2.22731e-05	0.000141288	0.000117439	3.70905e-05	3.47703e-05	4.09015e-05	0.000253339	0.000248548	0.0002927	0.00012164	9.66082e-05	0.000123566	8.77813e-05	7.83538e-05	0.000119899	0.000146323	0.000280696	0.000148908	0.000171941	0.000345807	0.000229177	0.000146377
Prochloraceae	0.000105664	6.85997e-05	0.000132186	6.94681e-05	0.000131116	5.05307e-05	0.000138069	5.11947e-05	0.000166353	4.4707e-05	0.000168762	7.34689e-05	0.00012795	8.88485e-05	0.00012453	0.0001245	6.29166e-05	0.000112786	1.14267e-05	0.000266955	3.27485e-05	0.000105644	7.48701e-05	3.32585e-05	0.000108259	7.48047e-05	0.000156771	3.17392e-05	0.000284436	5.50495e-05	2.19894e-05	3.5078e-05	2.75459e-05	0.000113167	0.000204127	0.000174329	0.000112538	5.44272e-05	0.000122747	0.000144284	9.85359e-05	0.000183666	0.00025337	0.000181045	9.92721e-05	0.00015598	0.00022643	0.000196823	0.000227632
Prochlorotrichaceae	4.99049e-05	3.9799e-05	7.43286e-05	4.20765e-05	6.26488e-05	3.71005e-05	7.40635e-05	0.000103647	8.81746e-05	4.35599e-05	8.22636e-05	5.96638e-05	9.13925e-05	2.97968e-05	9.7845e-05	7.36476e-05	4.09911e-05	8.07795e-05	3.88508e-06	4.42425e-05	8.44034e-06	5.996e-05	9.70016e-05	4.55116e-05	6.15446e-05	6.15739e-05	9.93817e-05	1.11366e-05	5.57717e-05	3.56511e-05	1.85452e-06	4.61552e-06	1.05732e-05	0.000171036	5.07673e-05	0.000109763	5.21314e-05	2.51726e-05	3.51876e-05	9.58531e-06	9.49743e-06	1.84115e-05	8.2403e-05	5.09665e-05	3.77234e-05	5.65882e-05	0.000264939	5.45981e-05	6.27332e-05
Acaryochloridaceae	4.07061e-05	3.82908e-05	7.39789e-05	3.76078e-05	5.46504e-05	4.04303e-05	5.42758e-05	3.73177e-05	8.16959e-05	4.5517e-05	7.20082e-05	3.93955e-05	8.68229e-05	2.7088e-05	0.000130089	6.48801e-05	2.04956e-05	6.93484e-05	1.14267e-06	3.07448e-05	3.03852e-06	8.35158e-05	4.23793e-05	1.4587e-05	3.5592e-05	5.29231e-05	7.27866e-05	5.56828e-06	3.96599e-05	1.6777e-05	3.97398e-06	3.38472e-06	4.7301e-06	0.000164606	4.33638e-05	5.27291e-05	3.30993e-05	2.51726e-05	4.25524e-05	2.82514e-05	1.42461e-05	7.63405e-06	0.00012476	6.31376e-05	1.88617e-05	5.36862e-05	0.000145562	0.000105152	3.6445e-05
Pseudanabaenaceae	3.72705e-05	2.01529e-05	5.72644e-05	3.16408e-05	4.72234e-05	3.23173e-05	4.36972e-05	2.21294e-05	7.04977e-05	4.85887e-05	5.99439e-05	6.43025e-05	5.40739e-05	4.87583e-05	2.77969e-05	5.26055e-05	2.33554e-05	2.05759e-05	3.88508e-06	3.29944e-05	2.29577e-05	5.06805e-05	2.82529e-05	2.39228e-05	5.56126e-05	4.42722e-05	5.31902e-05	2.95119e-05	3.84205e-05	3.3554e-05	7.15316e-06	3.32318e-05	2.4207e-05	9.51628e-05	5.28826e-05	8.82405e-05	3.30993e-05	2.10905e-05	3.84608e-05	1.66482e-05	2.84923e-05	3.50268e-05	2.92646e-05	2.58636e-05	2.13435e-05	5.07843e-05	3.77384e-05	6.13386e-05	3.16653e-05
Merismopediaceae	3.35788e-05	1.97051e-05	3.93756e-05	1.62614e-05	3.85232e-05	2.21038e-05	3.60936e-05	2.56014e-05	4.5207e-05	2.35452e-05	3.58573e-05	1.90649e-05	4.49346e-05	2.81715e-05	8.22787e-05	4.73449e-05	1.28693e-05	3.73415e-05	4.34215e-06	5.77403e-05	9.79079e-06	2.85524e-05	2.87238e-05	1.75045e-05	5.33881e-05	4.93609e-05	5.459e-05	1.22502e-05	5.76308e-05	3.66996e-05	5.8285e-06	2.52315e-05	6.67779e-06	5.78693e-05	4.44214e-05	5.59574e-05	2.5652e-05	1.08854e-05	3.43692e-05	2.21976e-05	2.0182e-05	3.45778e-05	1.46323e-05	3.04278e-06	2.72998e-05	2.53921e-05	3.1577e-05	5.79684e-05	3.28602e-05
Chamaesiphonaceae	2.01369e-05	1.05036e-05	2.18043e-05	1.4143e-05	2.39814e-05	1.72248e-05	1.91056e-05	1.73801e-05	2.65207e-05	1.74895e-05	2.4973e-05	1.95946e-05	1.90401e-05	3.95484e-05	3.66919e-05	2.27957e-05	2.95518e-05	2.74345e-05	8.68429e-06	2.54957e-05	1.18165e-05	1.35624e-05	1.45973e-05	1.6921e-05	2.6694e-05	3.05325e-05	3.77931e-05	7.51718e-06	1.98299e-05	1.88741e-05	3.70905e-06	5.53863e-06	9.4602e-06	3.34356e-05	2.96143e-05	2.0446e-05	2.15145e-05	3.1976e-05	1.3093e-05	5.54939e-06	7.12307e-06	1.52681e-05	5.31384e-05	6.08555e-06	1.04236e-05	2.61176e-05	1.61736e-05	4.71835e-05	3.88348e-05
Nostocaceae	0.000533199	0.00031274	0.000671133	0.000459811	0.000524667	0.000187613	0.000632233	0.000360228	0.000652827	0.0002053	0.000722739	0.000320089	0.00064584	0.000361895	0.00103849	0.000680364	0.00049237	0.000703391	9.55272e-05	0.000659889	9.99336e-05	0.000516798	0.000407312	0.000504128	0.000563541	0.00059742	0.000813251	0.000140042	0.000798775	0.000307753	6.80875e-05	0.000187083	0.000134391	0.00141587	0.000781605	0.00103306	0.000714117	0.000557879	0.000496717	0.000289073	0.000346656	0.000544712	0.000614557	0.000811661	0.000368796	0.000513646	0.000978888	0.000639	0.000851977
Rivulariaceae	0.000318511	0.000164111	0.000445491	0.000149573	0.000422345	0.000138302	0.000451813	0.000196592	0.000535991	0.000151343	0.000550545	0.000187116	0.000429545	0.000340225	0.000648223	0.000510273	0.000259293	0.000428284	7.24453e-05	0.000335194	9.04804e-05	0.000486818	0.000237324	0.000164542	0.000347022	0.000332296	0.000455616	8.63084e-05	0.000531071	0.000244315	0.000102264	0.000100618	7.48469e-05	0.000623702	0.00036066	0.000493932	0.000385607	0.000277579	0.000305232	0.000304207	0.000165018	0.000362393	0.000579902	0.000566717	0.000328094	0.000507117	0.000876455	0.000552722	0.000592679
Aphanizomenonaceae	0.000117077	6.29777e-05	0.000182005	8.53027e-05	0.000177501	0.00011933	0.000192352	0.000167236	0.000199374	0.000111731	0.000239657	0.000210649	0.000118049	0.00012948	0.000187907	0.000154309	9.34217e-05	0.000194328	2.83382e-05	0.00011848	5.57062e-05	0.000234843	9.22928e-05	0.000113779	0.000144593	0.000104319	0.000124577	6.32e-05	0.000283816	6.39622e-05	1.19219e-05	4.80014e-05	3.17195e-05	0.00018261	0.000200954	0.000119448	0.000155567	0.000110215	0.000104744	6.15478e-05	7.24179e-05	0.000107775	0.000140932	0.000113343	0.000108703	0.000145098	0.000297286	0.000375446	0.000249738
Scytonemataceae	5.95845e-05	4.08986e-05	7.94727e-05	4.1956e-05	6.75696e-05	4.06973e-05	7.61519e-05	5.42061e-05	8.17294e-05	3.84633e-05	8.76061e-05	4.38446e-05	0.000102055	3.84649e-05	0.000113411	0.000101704	4.3851e-05	6.4776e-05	5.71335e-06	8.47357e-05	1.82311e-05	4.42562e-05	2.4015e-05	3.85098e-05	5.85786e-05	4.78343e-05	7.6286e-05	2.03242e-05	0.000133232	2.67383e-05	2.06647e-05	1.90775e-05	1.89204e-05	0.000159462	7.72086e-05	0.000147426	8.85406e-05	4.83041e-05	4.33707e-05	2.3711e-05	4.15513e-05	5.65818e-05	8.70238e-05	3.42312e-05	7.14759e-05	7.32744e-05	6.62348e-05	9.3019e-05	6.39281e-05
Hapalosiphonaceae	5.79883e-05	3.08337e-05	6.4844e-05	3.74455e-05	7.35488e-05	3.08513e-05	7.84192e-05	3.98188e-05	7.63892e-05	2.91671e-05	8.20925e-05	3.39042e-05	7.53988e-05	6.33858e-05	5.337e-05	0.00012976	3.0505e-05	1.29552e-05	2.67385e-05	0.000104982	3.51118e-05	1.64176e-05	6.96904e-05	2.33393e-05	3.7075e-05	3.96923e-05	6.85874e-05	3.59154e-05	9.54316e-05	3.3554e-05	1.11271e-05	8.8618e-05	5.00834e-05	6.17272e-05	6.55745e-05	8.17839e-05	6.95085e-05	5.23862e-05	5.31905e-05	0.000116537	4.15513e-05	9.56502e-05	7.23914e-05	0.000152139	4.56652e-05	6.45686e-05	6.62348e-05	3.10063e-05	5.67586e-05
Fortieaceae	0	0	0	0	1.92107e-06	1.05222e-05	0	0	2.86176e-06	1.56745e-05	0	0	0	0	0	0	0	0	0	0	0	0	0	0	0	0	0	0	0	0	0	0	0	0	0	0	0	0	0	0	0	0	0	0	0	0	0	0	0
Oscillatoriaceae	0.000134641	0.000121149	0.000155836	6.59177e-05	0.000129463	6.4344e-05	0.000155933	0.000101638	0.000150753	5.23724e-05	0.000170999	8.09806e-05	0.00016146	9.64332e-05	0.000649335	0.000201654	6.10101e-05	0.000180611	9.59843e-06	0.000161973	2.22825e-05	0.000119206	0.000132318	8.40214e-05	0.000105293	0.000161822	0.000291146	2.89551e-05	0.000151203	0.000102235	5.29864e-06	5.13861e-05	2.55982e-05	0.000245623	0.000160763	0.000242123	0.00010509	4.83041e-05	0.000157117	8.67723e-05	6.52948e-05	0.000125288	0.000183289	0.000116386	9.48048e-05	0.000113902	0.000379695	0.00018469	0.000235399
Cyanothecaceae	0.000109877	4.91116e-05	0.000132404	5.93002e-05	8.39715e-05	3.53496e-05	0.000106581	4.67015e-05	0.000115658	3.45854e-05	0.000111369	4.37326e-05	0.000159937	0.000107268	0.000176788	0.000110471	5.24305e-05	0.000183659	2.78811e-05	0.000140976	5.16549e-05	0.000121348	8.38169e-05	0.00011728	0.000102327	9.87219e-05	0.000136475	3.11824e-05	0.00011836	7.2875e-05	3.28516e-05	7.13867e-05	4.98052e-05	0.000201899	0.000192493	0.000154959	0.000154739	9.38869e-05	8.67414e-05	8.77813e-05	0.000122279	0.000154028	0.000113208	0.000214516	9.03376e-05	0.000121157	0.000127848	0.000105152	0.000121882
Microcoleaceae	0.000108549	8.38186e-05	0.000128119	5.63846e-05	0.000107318	4.43792e-05	0.000119252	4.43663e-05	0.00014879	5.11739e-05	0.000132816	4.67047e-05	0.000134804	0.000123521	0.000192354	0.000122746	5.33838e-05	6.78243e-05	1.09696e-05	0.000140976	2.70091e-05	0.00011992	6.68652e-05	4.78455e-05	0.000123089	8.95621e-05	0.00016377	3.95348e-05	0.000417049	7.65449e-05	1.1657e-05	4.80014e-05	3.39454e-05	0.000126026	0.000255952	0.000235667	0.00012495	8.16408e-05	0.000103926	3.83412e-05	8.42897e-05	9.4303e-05	0.000117059	9.50868e-05	9.38121e-05	0.000114627	0.00013324	9.63892e-05	0.000143988
Coleofasciculaceae	3.71979e-05	2.57844e-05	4.73227e-05	2.63987e-05	2.53249e-05	1.58228e-05	2.93908e-05	1.53822e-05	4.11444e-05	2.5102e-05	3.55387e-05	2.22549e-05	7.15908e-05	3.46726e-05	2.44612e-05	5.61125e-05	2.90751e-05	0.000122693	7.31309e-06	6.44891e-05	1.4855e-05	5.21081e-05	4.14376e-05	4.66786e-06	5.93201e-05	3.20592e-05	5.31902e-05	1.16934e-05	3.59418e-05	5.34766e-05	5.56357e-06	7.07713e-06	1.64162e-05	6.68711e-05	5.49979e-05	3.65875e-05	4.05466e-05	1.90495e-05	4.09158e-05	8.57633e-06	3.08667e-05	1.93097e-05	1.77128e-05	2.81457e-05	3.87161e-05	5.36862e-05	3.31174e-05	2.56139e-05	1.49365e-05
Gomontiellaceae	1.85111e-05	1.2679e-05	1.80236e-05	9.6295e-06	2.10282e-05	1.26372e-05	2.01366e-05	1.02247e-05	2.4134e-05	1.44767e-05	2.02083e-05	1.13681e-05	3.12258e-05	1.89616e-05	2.00137e-05	2.80562e-05	8.1029e-06	3.81035e-06	3.19948e-06	3.07448e-05	4.38898e-06	2.14143e-05	1.27138e-05	1.28366e-05	2.2245e-05	1.37396e-05	1.32976e-05	1.19718e-05	4.95749e-05	1.41556e-05	2.91425e-06	1.10773e-05	8.62548e-06	1.15739e-05	3.91331e-05	5.05769e-05	3.55817e-05	1.76888e-05	7.36484e-06	1.41257e-05	1.78077e-05	1.84115e-05	1.61726e-05	2.05387e-05	9.43085e-06	3.2647e-05	6.93154e-06	2.42658e-05	2.38984e-05
Chroococcaceae	0.000115444	6.52077e-05	0.000126593	5.18038e-05	0.000125933	4.46112e-05	0.000159717	7.5455e-05	0.000165936	5.77675e-05	0.000159011	6.3615e-05	8.75845e-05	0.00010456	0.000314661	0.000166584	9.15151e-05	0.000142507	3.08521e-05	0.000166472	3.00476e-05	0.000117779	7.81663e-05	6.18491e-05	0.000109001	0.00011297	0.00010708	2.97903e-05	0.000199539	6.60593e-05	4.10645e-05	3.41549e-05	3.97885e-05	0.000129884	0.000187205	0.000194775	0.000165496	0.000173487	7.28301e-05	0.000119564	0.000115156	0.000172889	0.000269543	0.000187131	9.87757e-05	0.000140019	0.000191003	0.00024468	0.000283793
Cyanobacteriaceae	2.94691e-05	1.89001e-05	2.99574e-05	2.90801e-05	2.66134e-05	1.25373e-05	2.84814e-05	2.0812e-05	3.09389e-05	1.63818e-05	3.21566e-05	1.91454e-05	5.40739e-05	1.13769e-05	2.77969e-05	8.41687e-05	2.14489e-05	2.66725e-05	8.91283e-06	4.42425e-05	1.31669e-05	9.99334e-06	1.93061e-05	1.63375e-05	3.7075e-05	4.27455e-05	4.12924e-05	7.7956e-06	4.77158e-05	3.72239e-05	4.76878e-06	1.26158e-05	8.34724e-06	3.60075e-05	2.96143e-05	6.56424e-05	3.22718e-05	1.90495e-05	3.76425e-05	1.86661e-05	1.78077e-05	5.02949e-05	4.00463e-05	6.23769e-05	2.13435e-05	4.86078e-05	2.54157e-05	2.42658e-05	1.73263e-05
Aphanothecaceae	2.70238e-05	2.28502e-05	2.95885e-05	1.80846e-05	2.99524e-05	1.81165e-05	2.99954e-05	1.80302e-05	3.6903e-05	2.58855e-05	3.83231e-05	2.17387e-05	5.48355e-05	2.32957e-05	2.44612e-05	2.10422e-05	2.04956e-05	7.92554e-05	3.42801e-06	4.04932e-05	2.36329e-06	1.78453e-05	2.16605e-05	1.6921e-05	9.63951e-06	1.27219e-05	1.95964e-05	3.8978e-06	6.01095e-05	1.20585e-05	3.70905e-06	1.41543e-05	1.22426e-05	4.50094e-05	0.000100477	2.25982e-05	4.55115e-05	1.83692e-05	1.39114e-05	3.58188e-05	1.66205e-05	3.81703e-05	1.38622e-05	3.87954e-05	2.97816e-05	2.53921e-05	2.2335e-05	1.55032e-05	5.01866e-05
Microcystaceae	4.44644e-05	2.46513e-05	4.20598e-05	2.43866e-05	4.1335e-05	2.68327e-05	4.13132e-05	2.09652e-05	4.72271e-05	2.03453e-05	4.72914e-05	2.33755e-05	4.11266e-05	4.22572e-05	7.56075e-05	4.38379e-05	2.81218e-05	2.05759e-05	1.57688e-05	5.69904e-05	2.12696e-05	5.85324e-05	5.22678e-05	4.8429e-05	0.000117899	4.57988e-05	5.10906e-05	1.50344e-05	5.3293e-05	2.67383e-05	7.68303e-06	2.0616e-05	1.47468e-05	7.9731e-05	7.19204e-05	8.93167e-05	3.64092e-05	4.28614e-05	5.23722e-05	3.02694e-05	3.20538e-05	4.13137e-05	3.54256e-05	7.37873e-05	6.40305e-05	5.51372e-05	4.467e-05	4.11171e-05	7.46824e-05
Gloeobacteraceae	8.39696e-05	5.10324e-05	6.59625e-05	2.85452e-05	6.11709e-05	3.09271e-05	6.46158e-05	3.4015e-05	7.52957e-05	2.81201e-05	7.09781e-05	3.50962e-05	0.000143943	3.41308e-05	7.56075e-05	6.48801e-05	9.00852e-05	0.000163083	1.89683e-05	0.00018072	2.80219e-05	3.35491e-05	8.38169e-05	5.01794e-05	0.000164613	6.9716e-05	0.000195964	6.40353e-05	5.01946e-05	0.000109575	2.70231e-05	1.78467e-05	2.39287e-05	0.000101593	0.000122688	0.000142046	6.70261e-05	5.44272e-05	0.000133385	7.01241e-05	7.9541e-05	5.8378e-05	4.31268e-05	9.81295e-05	8.38849e-05	0.000113176	4.31296e-05	5.325e-05	7.34875e-05
Dermocarpellaceae	3.98601e-05	3.1448e-05	4.98747e-05	3.09498e-05	4.73408e-05	2.78059e-05	4.28578e-05	2.45309e-05	5.57711e-05	2.27503e-05	5.55519e-05	2.87725e-05	4.4173e-05	5.6343e-05	4.4475e-05	5.61125e-05	3.00284e-05	2.59104e-05	4.11361e-06	5.47408e-05	4.38898e-06	1.1421e-05	2.58985e-05	2.45062e-05	2.0762e-05	3.30769e-05	5.66896e-05	2.72846e-05	7.00245e-05	2.83111e-05	7.94796e-07	1.81544e-05	4.17362e-06	0.00012474	4.75944e-05	0.000136665	5.29589e-05	3.33366e-05	1.14564e-05	2.92604e-05	5.10487e-05	6.73593e-05	3.69658e-05	5.78127e-05	1.63799e-05	6.02156e-05	6.00734e-05	4.98797e-05	5.8551e-05
Hyellaceae	3.38156e-05	2.42239e-05	5.29029e-05	2.83285e-05	5.29214e-05	3.98037e-05	4.31998e-05	3.21087e-05	5.22852e-05	2.68891e-05	7.15419e-05	4.43291e-05	3.50338e-05	5.90518e-05	8.895e-06	3.68238e-05	2.33554e-05	4.11518e-05	7.31309e-06	5.62405e-05	7.08988e-06	5.21081e-05	4.09667e-05	1.86714e-05	2.74355e-05	2.8497e-05	2.1696e-05	1.64264e-05	0.000128895	3.19811e-05	7.94796e-07	8.92334e-06	1.02949e-05	4.62954e-05	3.59602e-05	4.19681e-05	2.31695e-05	4.35417e-05	4.82806e-05	5.65029e-05	2.61179e-05	3.09853e-05	7.31616e-05	0.000181806	1.98544e-05	4.71568e-05	0.000154034	6.74051e-05	6.33307e-05
Chroococcidiopsidaceae	5.09695e-05	4.23543e-05	3.54824e-05	3.2835e-05	5.05642e-05	5.32205e-05	6.02315e-05	6.15328e-05	4.55029e-05	3.91514e-05	5.47797e-05	3.87474e-05	4.49346e-05	2.54627e-05	6.78244e-05	5.61125e-05	6.43466e-05	0.0001105	1.80542e-05	6.07398e-05	4.72659e-06	7.1381e-06	4.42629e-05	2.50897e-05	0.000102327	3.51124e-05	8.74839e-05	1.39207e-06	8.05592e-05	6.13408e-05	9.00769e-06	1.04619e-05	6.12131e-06	0.00014403	2.4326e-05	0.00014097	0.000120812	9.52476e-05	1.71846e-05	1.66482e-05	1.54333e-05	3.14343e-05	2.46439e-05	3.11885e-05	5.16215e-05	6.45686e-05	0.000117836	8.0212e-05	0.000136221
Gloeomargaritaceae	1.35164e-05	1.42137e-05	1.37879e-05	7.5597e-06	1.04212e-05	7.33845e-06	1.04593e-05	6.44964e-06	1.219e-05	7.59952e-06	1.21393e-05	6.49451e-06	2.13249e-05	4.33407e-06	1.00069e-05	1.75352e-05	3.81313e-06	7.5445e-05	3.65654e-06	2.92451e-05	5.0642e-06	6.42429e-06	9.41763e-06	3.50089e-06	2.15035e-05	1.06864e-05	2.23959e-05	2.22731e-06	1.11543e-05	1.36313e-05	1.32466e-06	2.15391e-06	3.33889e-06	1.67178e-05	1.48071e-05	3.1207e-05	1.15848e-05	4.76238e-06	6.54652e-06	8.57633e-06	1.42461e-05	1.88606e-05	1.61726e-05	2.81457e-05	9.43085e-06	1.95882e-05	1.15526e-05	9.43671e-06	1.4339e-05
Deinococcaceae	0.000704528	0.000414784	0.000591162	0.00026549	0.000545692	0.00029227	0.000515096	0.000251693	0.000538972	0.000218447	0.000539206	0.00027899	0.00141887	0.000451286	0.00062265	0.000583921	0.000667298	0.000893147	0.000123637	0.00141051	0.000316006	0.000455411	0.000780721	0.00035359	0.00153194	0.00076026	0.00132346	0.000285375	0.000505044	0.00110361	0.000156045	0.000188621	0.000348636	0.000691859	0.00125755	0.0010944	0.00071329	0.000453106	0.00122011	0.000238119	0.000666007	0.000521361	0.000331152	0.000289824	0.000681007	0.00101423	0.000334254	0.000470487	0.000356683
Trueperaceae	3.80958e-05	2.32711e-05	3.33168e-05	2.13422e-05	3.45589e-05	6.19478e-05	2.99136e-05	3.02886e-05	2.95351e-05	1.59929e-05	2.33273e-05	1.50502e-05	8.45381e-05	1.84198e-05	3.558e-05	3.33168e-05	4.95707e-05	3.2007e-05	4.34215e-06	6.14896e-05	1.38422e-05	1.92729e-05	4.09667e-05	1.40036e-05	9.04631e-05	4.37633e-05	6.01889e-05	1.75401e-05	3.3463e-05	6.50108e-05	8.74275e-06	1.4462e-05	2.47635e-05	3.72935e-05	5.81709e-05	6.13379e-05	4.55115e-05	1.70085e-05	7.11934e-05	6.05388e-06	4.86743e-05	3.18834e-05	1.46323e-05	2.05387e-05	4.56652e-05	5.87646e-05	1.38631e-05	3.23544e-05	1.79238e-05
Thermaceae	0.000296847	0.000188793	0.000248797	0.000144143	0.000205724	0.000121649	0.000197162	9.40259e-05	0.000210767	8.44321e-05	0.000209796	0.000112715	0.000651933	0.000171196	0.000229046	0.000238478	0.000264059	0.000359697	5.37055e-05	0.000624645	0.000119853	0.00020415	0.000282529	0.000136535	0.000645106	0.000232556	0.00065158	0.000109974	0.000219369	0.00047028	6.75577e-05	4.00012e-05	0.000112688	0.000336928	0.000545749	0.000530519	0.000267277	0.000185733	0.000435344	0.000163455	0.000313415	0.000242044	0.000219485	0.000190174	0.000244209	0.000385235	0.000182531	0.000169187	0.000186407
Anaerolineaceae	0.000228454	0.000123912	0.000223486	8.33043e-05	0.000176838	6.84111e-05	0.000188375	7.71391e-05	0.000213733	6.92561e-05	0.000215946	8.17397e-05	0.00049352	0.000189616	0.000252396	0.000198147	0.000183984	0.000188994	3.63369e-05	0.000341942	5.23301e-05	0.000207719	0.000204833	0.000189632	0.000423397	0.000243243	0.000403826	7.4615e-05	0.000174751	0.000267907	0.000111271	6.46173e-05	0.00010128	0.000221189	0.00050027	0.000320679	0.000210181	0.00017961	0.000422251	0.000135708	0.000226751	0.000232614	0.000271083	0.000226687	0.000218399	0.000287294	0.000168668	0.000215022	0.000173861
Dehalococcoidaceae	0.00012986	9.04679e-05	0.000114325	4.91146e-05	0.000112118	5.15749e-05	0.000113188	3.94542e-05	0.000135763	4.85083e-05	0.000127969	5.10804e-05	0.000288648	8.7765e-05	0.000131201	0.000106964	7.53093e-05	9.06864e-05	6.83317e-05	0.000434177	4.82787e-05	0.000152755	8.75839e-05	6.00986e-05	0.000197239	9.87219e-05	0.000210661	3.73075e-05	8.98544e-05	9.17491e-05	3.68255e-05	5.32324e-05	5.14746e-05	0.000120882	0.000221049	0.000317451	0.000100953	0.000107494	0.000164481	0.000170013	0.000118718	7.58914e-05	0.000217174	0.000145293	0.00010771	0.000136392	0.000141712	0.000141551	0.000118894
Roseiflexaceae	0.000126656	8.63431e-05	9.1129e-05	5.7926e-05	9.28922e-05	5.35132e-05	0.000102182	6.95971e-05	9.79872e-05	5.50214e-05	0.000113183	8.17704e-05	0.000194209	3.08803e-05	0.000226822	5.4359e-05	0.000221638	0.000296446	3.31374e-05	0.000151474	3.30861e-05	3.56905e-05	7.5341e-05	9.8025e-05	0.000278804	0.000130781	0.000231657	3.8978e-05	0.000109684	0.000103808	2.27841e-05	1.84621e-05	3.03283e-05	0.000210901	0.000107881	0.000211993	0.000254865	0.000204782	0.000144842	6.25568e-05	7.00436e-05	0.000115409	0.000113208	8.36763e-05	8.48776e-05	7.76274e-05	0.000162506	0.000102456	8.60341e-05
Chloroflexaceae	6.30431e-05	3.82374e-05	5.13677e-05	2.71615e-05	4.66489e-05	2.73615e-05	4.80355e-05	3.45697e-05	5.38982e-05	3.85932e-05	5.01463e-05	3.03609e-05	7.92068e-05	3.03385e-05	9.67331e-05	3.68238e-05	0.000112487	0.000119645	2.17107e-05	9.59838e-05	5.60438e-05	5.996e-05	3.39035e-05	4.55116e-05	0.000114191	5.69941e-05	0.00010918	1.53128e-05	8.6756e-05	6.76322e-05	9.00769e-06	1.66159e-05	2.3094e-05	0.000108023	5.71132e-05	0.000149578	7.28184e-05	8.84442e-05	2.94593e-05	6.55837e-06	3.91769e-05	5.29893e-05	2.5414e-05	3.7274e-05	6.7505e-05	9.72156e-05	2.92665e-05	8.08861e-05	5.31739e-05
Ardenticatenaceae	9.18182e-05	5.57883e-05	9.68332e-05	3.94354e-05	9.38038e-05	4.78728e-05	7.91515e-05	3.94546e-05	9.85847e-05	4.55079e-05	0.000109705	4.81439e-05	0.000184308	6.60946e-05	0.000134537	0.000117486	5.81502e-05	6.09657e-05	1.18838e-05	0.00017697	1.72183e-05	0.000118492	9.46472e-05	0.000124865	0.000206137	9.71952e-05	0.000156071	3.53586e-05	6.75458e-05	0.00012006	1.19219e-05	1.60005e-05	3.75626e-05	0.000174894	0.000125861	0.000143122	6.20612e-05	7.07553e-05	0.000108018	2.01796e-05	7.24179e-05	6.37668e-05	7.23914e-05	0.000158985	7.64395e-05	0.000124784	0.000118606	8.0212e-05	8.48392e-05
Sphaerobacteraceae	6.77307e-05	4.52057e-05	4.9727e-05	2.85046e-05	5.24243e-05	3.40041e-05	4.44505e-05	2.56682e-05	5.63353e-05	2.29315e-05	5.6272e-05	3.65304e-05	0.000141658	2.43792e-05	9.00618e-05	5.08519e-05	6.19634e-05	9.06864e-05	1.16552e-05	0.000152974	2.73467e-05	3.49767e-05	7.86372e-05	6.65169e-05	0.000142368	6.20828e-05	0.000175668	1.97674e-05	5.08142e-05	8.65063e-05	3.04672e-05	1.29235e-05	3.58931e-05	5.40113e-05	9.30734e-05	0.000142046	4.96489e-05	3.46973e-05	9.41062e-05	2.3711e-05	6.05461e-05	3.18834e-05	3.85061e-05	4.10775e-05	6.40305e-05	0.000107372	2.31051e-05	5.93165e-05	2.62882e-05
Thermomicrobiaceae	1.76427e-05	1.08392e-05	1.4928e-05	9.40358e-06	1.0643e-05	6.11871e-06	1.25593e-05	7.86498e-06	1.72372e-05	1.02166e-05	1.07812e-05	5.74085e-06	2.43713e-05	1.46275e-05	1.89019e-05	2.10422e-05	9.05618e-06	1.14311e-05	4.79921e-06	2.09965e-05	1.68807e-05	1.92729e-05	1.45973e-05	4.08437e-06	4.59731e-05	1.57751e-05	2.09961e-05	6.12511e-06	1.1774e-05	1.73013e-05	2.38439e-06	7.38484e-06	8.62548e-06	2.82916e-05	4.01908e-05	3.98159e-05	2.06871e-05	1.15658e-05	2.70044e-05	4.03592e-06	2.0182e-05	2.11059e-05	1.77128e-05	6.84625e-06	1.43945e-05	1.45098e-05	1.38631e-05	1.21329e-05	8.36443e-06
Caldilineaceae	7.56597e-05	6.21026e-05	5.62865e-05	4.07334e-05	4.56369e-05	3.59536e-05	3.98507e-05	2.52953e-05	5.05061e-05	2.64619e-05	4.39916e-05	3.40912e-05	0.000137089	3.1422e-05	8.0055e-05	3.85773e-05	5.19539e-05	0.000124218	8.45576e-06	0.000203966	2.39706e-05	4.35424e-05	6.49816e-05	2.39228e-05	0.000135695	5.85207e-05	0.000232357	2.61709e-05	6.01095e-05	7.91664e-05	5.56357e-06	2.89239e-05	2.61547e-05	0.000100307	8.67275e-05	0.000241047	6.37161e-05	3.8099e-05	9.65612e-05	2.01796e-05	8.31025e-05	5.52346e-05	3.23451e-05	9.35654e-05	4.02052e-05	9.06862e-05	3.77384e-05	3.37025e-05	3.6445e-05
Mycoplasmataceae	0.000572456	0.000382962	0.000630314	0.000481469	0.000753476	0.000416198	0.000750098	0.000419096	0.000736709	0.000336225	0.000707319	0.000380515	0.00073571	0.000605145	0.000562609	0.00060847	0.000369397	0.000225573	8.79856e-05	0.00121105	8.81171e-05	0.000266251	0.000633335	0.000324416	0.000628051	0.00033484	0.000714569	0.000324909	0.00138314	0.000436201	8.90171e-05	0.000372319	0.000173066	0.000416659	0.00157061	0.00122783	0.000862237	0.000368744	0.000390336	0.000478761	0.000923625	0.000760711	0.000771662	0.000695274	0.000765388	0.000998999	0.000445159	0.000626867	0.000804777
Spiroplasmataceae	0.000240105	0.000178829	0.000230678	0.000184651	0.000308484	0.000182587	0.000283239	0.000158045	0.000268876	0.000104196	0.000264347	0.000140455	0.000287886	0.000337516	0.000226822	0.000213929	0.000150142	9.29726e-05	3.22233e-05	0.000459673	4.35521e-05	9.99334e-05	0.000205775	0.000147037	0.000243954	0.000130781	0.000267351	0.000106911	0.000676077	0.000175634	2.19894e-05	0.000182467	6.87256e-05	0.000128598	0.000593343	0.000652119	0.000434428	0.000123141	0.000142387	0.000176571	0.000430946	0.000350268	0.000288796	0.000289064	0.00032462	0.000371451	0.000143252	0.000254791	0.000299327
Entomoplasmataceae	0.000113678	7.2336e-05	0.000116773	9.48525e-05	0.000144862	9.3834e-05	0.000136347	7.76117e-05	0.000133083	5.55039e-05	0.000133754	7.82628e-05	0.000202587	0.000189074	9.11737e-05	0.000131514	7.10195e-05	3.96277e-05	3.06236e-05	0.00017622	3.10604e-05	7.06672e-05	0.000127138	5.30969e-05	0.000125314	5.54674e-05	0.000116179	5.95806e-05	0.00025593	0.000119536	1.08622e-05	4.76937e-05	2.67112e-05	9.64488e-05	0.000294027	0.000171101	0.000202733	5.44272e-05	9.16513e-05	0.000105438	0.000188761	0.000174685	0.000140932	0.000117908	0.000141463	0.000166137	4.08191e-05	0.000105152	0.000156534
Acholeplasmataceae	0.000241088	0.000170311	0.000284806	0.000258895	0.000333736	0.000183445	0.000320497	0.000154024	0.000307678	0.000160285	0.000317806	0.000166654	0.000250568	0.000321263	0.000243501	0.000291084	0.000173974	5.63932e-05	4.22788e-05	0.000363689	3.51118e-05	9.35091e-05	0.000326321	0.000128366	0.000297342	0.00012213	0.000310043	0.000111366	0.000628361	0.000178255	2.64932e-05	0.000204006	6.26043e-05	0.0001376	0.000596516	0.000600466	0.00037485	0.000133347	0.000133385	0.000144284	0.000420261	0.000425262	0.000392762	0.000324816	0.000394607	0.000420784	0.000201015	0.000277709	0.000434353
Fimbriimonadaceae	3.32136e-05	2.09907e-05	3.07853e-05	2.26175e-05	2.2377e-05	1.38736e-05	2.22068e-05	1.0755e-05	2.26565e-05	1.26284e-05	2.08548e-05	1.51562e-05	8.75845e-05	2.38374e-05	3.00206e-05	2.45492e-05	2.90751e-05	7.92554e-05	6.39895e-06	4.87418e-05	2.43082e-05	1.71314e-05	2.54276e-05	9.33571e-06	6.82181e-05	4.27455e-05	5.24904e-05	1.67049e-05	1.98299e-05	4.56124e-05	9.80248e-06	1.10773e-05	1.30773e-05	3.85795e-05	6.02862e-05	3.76636e-05	2.48245e-05	1.97299e-05	4.90989e-05	1.31167e-05	4.27384e-05	2.51475e-05	1.00116e-05	1.52139e-06	3.62343e-05	6.38431e-05	1.15526e-05	1.61772e-05	1.49365e-05
Chthonomonadaceae	2.89598e-05	2.80873e-05	3.75615e-05	1.88702e-05	2.07925e-05	1.46718e-05	2.22528e-05	1.76122e-05	3.11231e-05	2.27162e-05	3.4333e-05	2.34722e-05	3.80802e-05	1.02934e-05	0.000130089	3.33168e-05	1.04861e-05	3.2769e-05	2.74241e-06	2.3996e-05	3.03852e-06	9.27953e-06	2.96655e-05	7.29352e-05	2.8177e-05	3.35858e-05	8.32847e-05	5.56828e-06	1.92103e-05	1.88741e-05	2.64932e-06	5.23093e-06	8.90372e-06	3.47216e-05	4.44214e-05	6.45663e-05	1.98596e-05	3.26563e-05	3.60059e-05	4.03592e-06	2.13692e-05	8.98124e-06	1.38622e-05	2.05387e-05	1.93581e-05	2.61176e-05	3.38875e-05	3.90949e-05	9.55934e-06
Prevotellaceae	0.0825979	0.0753216	0.184708	0.0931707	0.146459	0.0657457	0.140008	0.0906775	0.208153	0.0726513	0.205168	0.0915557	0.103491	0.0666077	0.228352	0.177521	0.0511484	0.24203	0.00172566	0.0493957	0.00461112	0.23113	0.0612753	0.0660933	0.0526903	0.12118	0.128983	0.00308093	0.118619	0.0275263	0.0293961	0.00161789	0.00204146	0.251343	0.0591651	0.0618555	0.0704734	0.078982	0.0736615	0.0882832	0.00472022	0.0209371	0.221422	0.27027	0.0583988	0.102716	0.326407	0.196118	0.17104
Bacteroidaceae	0.20215	0.181315	0.149054	0.138744	0.137453	0.110265	0.140575	0.104321	0.133958	0.0689231	0.144549	0.13475	0.0782289	0.195153	0.164955	0.163442	0.351848	0.104747	0.578887	0.0817557	0.384598	0.0899151	0.168896	0.0691286	0.103006	0.0992496	0.0818842	0.545981	0.130347	0.232772	0.631052	0.558096	0.474967	0.144881	0.0417741	0.0669864	0.0385085	0.0510568	0.118197	0.0605908	0.0915113	0.16209	0.148143	0.160748	0.072077	0.080932	0.11448	0.0913595	0.136426
Rikenellaceae	0.0380038	0.0309783	0.0403437	0.0310831	0.032051	0.0196405	0.0321569	0.0149552	0.0322958	0.0170472	0.0345466	0.0223935	0.0174445	0.0166808	0.0360503	0.0299202	0.0433748	0.0417279	0.00387388	0.0338028	0.095969	0.0286502	0.0742476	0.0127368	0.0210416	0.0364238	0.0420252	0.0789054	0.0247949	0.115935	0.00479182	0.00412043	0.124793	0.0482089	0.0183566	0.0365251	0.0113423	0.0288566	0.0394485	0.0198476	0.0129224	0.0372968	0.0667118	0.0425715	0.0346782	0.0377922	0.0185958	0.0261592	0.048307
Odoribacteraceae	0.0200601	0.00850535	0.026764	0.0158756	0.0199899	0.00919926	0.0188046	0.00861512	0.0222272	0.00916684	0.0254459	0.0124009	0.0128521	0.0125499	0.0365495	0.0260432	0.0208326	0.022331	0.0239412	0.0136837	0.0194175	0.0182378	0.0348259	0.012266	0.0158681	0.0260982	0.023825	0.0282802	0.0134627	0.0299721	0.00471764	0.0107277	0.031446	0.0308122	0.0193878	0.0231825	0.00818546	0.0105902	0.0169792	0.00736354	0.0184594	0.0289155	0.037873	0.0263976	0.016091	0.0143879	0.0336719	0.0182937	0.0385451
Porphyromonadaceae	0.00328351	0.00230225	0.00579159	0.00228784	0.00424984	0.00164665	0.00430249	0.00249278	0.0059762	0.00161885	0.005828	0.00215933	0.00492529	0.00177101	0.00792767	0.00603385	0.00170161	0.00735779	0.000448155	0.0026583	0.00233595	0.00667555	0.00343273	0.00307203	0.00509634	0.00437022	0.00621136	0.00106967	0.00316474	0.00206514	0.00113444	0.000362165	0.000606288	0.00832288	0.00273932	0.0036254	0.00207367	0.00224444	0.00245576	0.00247402	0.000637515	0.00151199	0.00498962	0.00776897	0.00246542	0.0042695	0.00777411	0.00472172	0.00439073
Tannerellaceae	0.0103716	0.00538958	0.0154923	0.0148825	0.0107376	0.0107009	0.00976563	0.00673553	0.00970061	0.00470514	0.0125765	0.00890381	0.00465492	0.00642906	0.014063	0.00671246	0.00868011	0.00755669	0.013705	0.00988333	0.00655713	0.00619801	0.019251	0.00298159	0.00564134	0.0076367	0.0109124	0.0208916	0.00948925	0.0122687	0.00947741	0.0150851	0.0222668	0.00857751	0.00746068	0.00731858	0.00537781	0.00396978	0.0185643	0.00565281	0.0150439	0.0188404	0.0225761	0.0212759	0.036616	0.00647572	0.00732741	0.00676073	0.00943985
Barnesiellaceae	0.00264947	0.00161373	0.00454717	0.00165752	0.00327014	0.00113486	0.00335739	0.00151483	0.00439377	0.00135787	0.00428457	0.00155824	0.00299082	0.00150609	0.0071627	0.00364556	0.00132649	0.00494355	0.000736336	0.00255857	0.00377891	0.00429856	0.00296326	0.00162208	0.00375051	0.00375143	0.00358684	0.00267612	0.00245581	0.00232781	0.000747638	0.000406474	0.000705341	0.00591295	0.00151033	0.00228672	0.00137941	0.00154845	0.00261861	0.00176925	0.000670756	0.00384666	0.00331614	0.00506698	0.0024679	0.00287149	0.00603583	0.00442312	0.00330694
Muribaculaceae	0.00169391	0.00128218	0.00284529	0.00183445	0.00184382	0.000833243	0.00221624	0.00150771	0.00270416	0.00271074	0.00223728	0.000882527	0.00216676	0.000565055	0.00318219	0.00239179	0.00104194	0.00353982	0.000247502	0.00125229	0.00458108	0.0020986	0.00293312	0.00130933	0.00354956	0.00200802	0.00208352	0.000678217	0.00145626	0.00468864	0.00044641	0.000155389	0.000311908	0.00297448	0.00107246	0.00160232	0.000753009	0.000785792	0.000682475	0.0010453	0.000467749	0.000746341	0.00129303	0.00245172	0.00101853	0.0021859	0.00239754	0.00199452	0.00150141
Dysgonamonadaceae	0.000465466	0.000306207	0.000969206	0.000296214	0.000764012	0.000299861	0.000744079	0.000416999	0.00108722	0.000348922	0.00104098	0.000419537	0.000581104	0.000293092	0.000930639	0.000906567	0.000240704	0.00126351	0.000113353	0.000334444	0.000447338	0.000922243	0.000408725	0.000228141	0.000476785	0.000701739	0.000774058	0.000204078	0.000593039	0.000411036	0.000220158	6.09249e-05	0.000116583	0.00107508	0.00031518	0.000390626	0.000305341	0.00036126	0.000391973	0.000461104	0.000119905	0.000315241	0.00162496	0.00113191	0.000393117	0.00063045	0.00159271	0.00141416	0.000821506
Paludibacteraceae	0.000276131	0.000158414	0.000500954	0.000171351	0.000371407	0.000139564	0.000357372	0.000206516	0.000525231	0.000161462	0.000495465	0.000199184	0.000276462	0.000195033	0.000419177	0.000604963	0.000144422	0.000631757	5.96474e-05	0.000227212	0.000189064	0.000520367	0.000302306	0.000107944	0.000384839	0.000387254	0.000386329	0.000128071	0.000327814	0.000259519	0.000105178	7.41561e-05	9.20978e-05	0.000567119	0.000254894	0.000358343	0.000201906	0.000245603	0.00023813	0.000287055	8.90384e-05	0.000218244	0.000518292	0.000407732	0.000225348	0.000319941	0.000904181	0.000494079	0.000433755
Prolixibacteraceae	0.000466458	0.000405608	0.00109969	0.000603394	0.000703943	0.000371699	0.000681695	0.000456288	0.00102115	0.000430113	0.00102496	0.000501251	0.000729617	0.000244333	0.00122417	0.000894293	0.000182077	0.00141212	6.21612e-05	0.000465672	0.000157328	0.000975778	0.000265106	0.000137702	0.000438969	0.000546532	0.000771258	7.04388e-05	0.000555858	0.000121633	9.85547e-05	6.03095e-05	6.48302e-05	0.00142744	0.000304604	0.000396006	0.000387262	0.000455828	0.000891145	0.000444456	6.41077e-05	0.000144149	0.00101271	0.00113496	0.000266546	0.00061594	0.00188923	0.000966589	0.000717548
Marinifilaceae	0.0001071	5.86965e-05	0.000206715	8.27465e-05	0.000152565	6.28777e-05	0.000148383	8.47907e-05	0.00022519	0.000100779	0.000206962	7.81012e-05	0.000168315	9.37244e-05	0.000158998	0.000182366	5.0524e-05	0.000140983	1.55403e-05	0.000114731	6.41466e-05	0.000198439	0.000114424	6.12656e-05	0.000153491	0.000102793	0.000150472	5.87454e-05	0.000152443	8.54577e-05	1.45713e-05	3.35395e-05	4.11797e-05	0.000268771	0.000129034	0.000164644	0.00011502	6.8034e-05	6.62835e-05	8.37453e-05	7.24179e-05	8.89142e-05	0.000137082	8.13943e-05	9.82794e-05	0.000217647	0.000230281	0.000248725	0.000184017
Salinivirgaceae	9.07428e-05	6.39761e-05	0.00015264	5.06912e-05	0.000134494	7.31626e-05	0.000128455	6.43676e-05	0.000167867	5.58866e-05	0.000169495	6.70144e-05	0.000152321	8.01804e-05	0.000155662	0.000143788	5.38605e-05	0.000192804	7.08455e-06	9.29843e-05	3.44366e-05	0.000208433	0.000105948	2.56732e-05	0.000114933	8.6e-05	0.000156071	1.72617e-05	7.37426e-05	7.86421e-05	2.3314e-05	1.16927e-05	1.89204e-05	0.000279058	7.82663e-05	0.000122676	8.77131e-05	5.30665e-05	8.26498e-05	7.21421e-05	5.81718e-05	5.47855e-05	0.000193301	0.000249508	6.50232e-05	0.000144372	0.000197164	0.000154358	0.000142793
Marinilabiliaceae	0.000130096	9.48504e-05	0.000259471	0.000131463	0.000214557	0.000105477	0.000203025	0.000136115	0.000256257	9.83488e-05	0.000247745	9.19301e-05	0.00014699	0.000117562	0.000363583	0.000312126	5.62437e-05	0.00021338	1.07411e-05	0.000124479	7.25869e-05	0.000155611	0.000139381	1.63375e-05	0.000272131	0.000134852	0.000179167	3.86996e-05	0.000234861	5.55737e-05	2.83477e-05	2.52315e-05	3.70061e-05	0.00031378	0.000152302	0.000188318	8.68856e-05	6.53126e-05	8.8378e-05	0.000103925	5.81718e-05	0.000110918	0.000308819	0.000349159	9.67903e-05	0.000158882	0.000329633	0.000338373	0.000254518
Flavobacteriaceae	0.0153156	0.0115703	0.022247	0.00772097	0.0172413	0.00548268	0.0161644	0.00738694	0.0228827	0.00640524	0.022457	0.00736524	0.014047	0.0136951	0.0585591	0.0320192	0.00821253	0.0255743	0.00651436	0.0122312	0.00640183	0.0249455	0.0144565	0.00941507	0.0157361	0.0173532	0.0187251	0.00468348	0.0179635	0.00978727	0.00458147	0.00582171	0.00599165	0.0397073	0.0128314	0.0193236	0.0125438	0.00874168	0.0108222	0.0136132	0.00546102	0.00970782	0.0204344	0.0229266	0.0181251	0.0197485	0.0281205	0.0206704	0.017395
Cryomorphaceae	6.2975e-05	5.24587e-05	0.000113509	5.41609e-05	7.98293e-05	4.81137e-05	8.82298e-05	8.32634e-05	0.000115404	5.18165e-05	0.000129492	7.22844e-05	8.45381e-05	3.84649e-05	0.000100069	0.0001245	1.1916e-05	0.000127266	1.11982e-05	8.3236e-05	3.74751e-05	0.000108499	5.08552e-05	1.40036e-05	0.000104552	0.000177089	0.000100781	1.33639e-05	5.01946e-05	3.77482e-05	2.94074e-05	9.23104e-06	1.05732e-05	0.000219903	8.46122e-05	7.85556e-05	4.05466e-05	2.65332e-05	3.60059e-05	2.82514e-05	1.3059e-05	3.68231e-05	0.000100886	0.00012019	3.12707e-05	7.47254e-05	0.000110905	0.000111892	0.000100971
Blattabacteriaceae	5.41905e-05	3.54436e-05	8.31098e-05	4.12994e-05	6.13822e-05	2.71479e-05	7.12507e-05	4.31927e-05	7.77156e-05	3.36212e-05	8.36647e-05	4.42357e-05	7.84452e-05	5.58012e-05	6.44887e-05	0.000113978	3.38415e-05	3.73415e-05	8.45576e-06	6.67388e-05	8.10272e-06	4.28286e-05	3.86123e-05	1.4587e-05	0.000111225	4.4781e-05	6.15887e-05	1.03013e-05	0.000135092	3.09325e-05	1.45713e-05	2.677e-05	7.23427e-06	8.74469e-05	0.000100477	6.67185e-05	6.70261e-05	3.94597e-05	4.09158e-05	4.48996e-05	0.000118718	5.43365e-05	6.54603e-05	5.02058e-05	5.41033e-05	7.39999e-05	8.5489e-05	0.000102456	8.00595e-05
Crocinitomicaceae	4.33523e-05	3.01464e-05	7.98253e-05	3.85938e-05	5.28864e-05	3.30627e-05	5.68649e-05	4.04003e-05	5.73674e-05	3.00304e-05	6.07791e-05	3.10789e-05	6.32131e-05	4.55078e-05	8.895e-05	0.000131514	1.09627e-05	4.72484e-05	5.02775e-06	3.59939e-05	3.03852e-05	4.92529e-05	4.85008e-05	1.16696e-05	6.22861e-05	4.98698e-05	6.29884e-05	1.67049e-05	7.4982e-05	3.66996e-05	1.35115e-05	2.76931e-06	2.11463e-05	0.000109309	2.7499e-05	6.34902e-05	3.97192e-05	2.24512e-05	4.99172e-05	2.2702e-05	1.54333e-05	4.08646e-05	2.07933e-05	9.73688e-05	3.32561e-05	6.6745e-05	8.5489e-05	9.09968e-05	3.22628e-05
Ichthyobacteriaceae	1.90661e-05	1.39919e-05	5.04273e-05	3.70287e-05	3.01789e-05	1.94203e-05	4.08357e-05	3.34517e-05	4.30263e-05	2.02019e-05	5.1698e-05	3.72018e-05	2.58945e-05	1.19187e-05	2.55731e-05	4.20844e-05	1.57292e-05	5.4107e-05	2.28534e-07	8.24861e-06	1.01284e-06	4.28286e-05	2.11897e-05	2.15888e-05	2.15035e-05	4.12189e-05	2.02963e-05	0	2.47874e-05	1.04856e-05	1.05973e-06	1.23081e-06	8.34724e-07	2.95776e-05	2.32684e-05	2.69026e-05	2.2342e-05	2.10905e-05	2.37311e-05	6.55837e-06	1.18718e-05	1.4819e-05	4.62073e-05	3.87954e-05	2.92853e-05	2.17647e-05	9.8582e-05	4.11171e-05	7.05002e-05
Hymenobacteraceae	0.00244941	0.00165232	0.00405456	0.00129659	0.00274293	0.00091594	0.00287251	0.00149228	0.00386357	0.00102936	0.00380133	0.00133592	0.00391541	0.00160632	0.0044942	0.00347547	0.00134222	0.00721681	0.00029458	0.00308723	0.00189604	0.00429357	0.0022461	0.00204219	0.00381354	0.00326545	0.00475703	0.000757843	0.00222157	0.00201429	0.000499927	0.000396935	0.000607679	0.0053857	0.00222107	0.00296574	0.00157718	0.00171718	0.00198441	0.00137978	0.00089632	0.00111053	0.00340163	0.00458394	0.00148015	0.00356215	0.00493064	0.00359741	0.00272083
Cytophagaceae	0.00136377	0.000803761	0.00241377	0.000760796	0.00181954	0.000620298	0.00174019	0.000862513	0.00250547	0.000674789	0.00242683	0.000863496	0.00213325	0.00104993	0.00224487	0.00224801	0.000832216	0.00302085	0.000233562	0.00172846	0.000794067	0.00255473	0.00128409	0.000795869	0.00205099	0.00175002	0.00262032	0.000534277	0.00148415	0.00108421	0.000350505	0.000266777	0.000424596	0.00284331	0.0013263	0.0018057	0.00103601	0.000976287	0.00116528	0.00095954	0.000518797	0.000796187	0.00235272	0.00262972	0.00106122	0.00216704	0.00338028	0.00246028	0.00192203
Cyclobacteriaceae	0.000550542	0.000279971	0.000979319	0.000338844	0.000866499	0.000323139	0.000820064	0.000422977	0.00109718	0.00032175	0.00112195	0.00042145	0.000635939	0.000466997	0.00091952	0.00108367	0.000211629	0.000931251	0.000177799	0.000560156	0.000249496	0.00104573	0.000420497	0.000319748	0.000705909	0.000750083	0.000941327	0.000217998	0.000653149	0.000357559	0.000230756	0.000213237	0.000208403	0.000986349	0.000609208	0.000747892	0.000599097	0.000408884	0.000453347	0.000596812	0.000312228	0.000501602	0.00146169	0.00121787	0.000562873	0.000779176	0.00178757	0.00104545	0.00102882
Flammeovirgaceae	0.000367005	0.000224055	0.000662635	0.000207457	0.00053245	0.000208025	0.000505898	0.000231209	0.00069148	0.000204554	0.000713192	0.000261359	0.000578058	0.000284424	0.000680467	0.000799603	0.000196376	0.000924392	4.57068e-05	0.000389934	0.000168469	0.000551775	0.000298539	0.000201301	0.000478268	0.000377586	0.000608188	0.000144497	0.000475919	0.000201848	0.00011816	0.000110157	7.90205e-05	0.000694431	0.000384986	0.000496084	0.000369057	0.000230635	0.000367424	0.000324892	0.000148397	0.000281562	0.000874088	0.000825353	0.000320152	0.000488254	0.00114139	0.000671354	0.000519192
Persicobacteraceae	0.000146937	9.52101e-05	0.000290169	0.000110288	0.000252027	0.000100767	0.00022233	0.000115834	0.000328147	9.50055e-05	0.000311537	0.000120417	0.000162983	0.000151693	0.000309101	0.000261274	8.67487e-05	0.00036427	8.91283e-06	0.000159723	8.13648e-05	0.000284096	0.000145973	4.08437e-05	0.000180926	0.000140959	0.000296745	3.2296e-05	0.000195821	0.000133692	3.62957e-05	4.89245e-05	4.11797e-05	0.000324068	0.000145956	0.000120524	0.000116675	7.89194e-05	0.000127657	0.000148825	5.81718e-05	0.000123492	0.000328842	0.000357526	0.000101754	0.000269157	0.000521406	0.000368706	0.000282001
Bernardetiaceae	6.12545e-05	4.96799e-05	8.26297e-05	3.22393e-05	6.48402e-05	3.39919e-05	5.6963e-05	2.74194e-05	7.4302e-05	2.98047e-05	7.77226e-05	3.27766e-05	0.000106625	5.95935e-05	9.45093e-05	7.71547e-05	3.24116e-05	4.95346e-05	1.0284e-05	0.000149225	1.01284e-05	4.28286e-05	3.34326e-05	2.80071e-05	0.00016313	7.98935e-05	0.000205762	2.61709e-05	9.48119e-05	2.77869e-05	4.76878e-06	3.44626e-05	9.73844e-06	5.78693e-05	0.000106823	0.000120524	5.54413e-05	2.51726e-05	2.53678e-05	4.28816e-05	3.68025e-05	2.64946e-05	9.70353e-05	8.06336e-05	3.77234e-05	0.000132765	5.3912e-05	7.68418e-05	8.42417e-05
Amoebophilaceae	6.49345e-05	4.46069e-05	0.000122511	5.23774e-05	0.000120219	5.66152e-05	0.000108478	6.38535e-05	0.000165761	8.74423e-05	0.000129477	5.46486e-05	6.09283e-05	7.09705e-05	0.000170117	9.64433e-05	3.28882e-05	5.79174e-05	4.11361e-06	4.04932e-05	3.03852e-05	0.000102789	4.3792e-05	1.6921e-05	6.37691e-05	5.49586e-05	9.16831e-05	1.6148e-05	0.000103488	4.98066e-05	3.28516e-05	1.38466e-05	6.95603e-06	0.000149174	0.000168167	7.96317e-05	7.28184e-05	6.12306e-05	4.90989e-05	0.000124105	4.39256e-05	3.86193e-05	0.000214094	0.00014225	6.35341e-05	6.45686e-05	0.000196394	0.000139528	0.00014339
Sphingobacteriaceae	0.00186313	0.00102094	0.00349624	0.00104753	0.00292296	0.00104529	0.00276998	0.00132197	0.00385231	0.00101973	0.00386856	0.0014575	0.0025925	0.0014297	0.00356912	0.00332993	0.000969965	0.00342703	0.00040679	0.00170671	0.00124647	0.00374036	0.0014343	0.00101526	0.00213033	0.00241665	0.00305564	0.00109807	0.00256116	0.00121843	0.000716376	0.000561863	0.00069922	0.00400712	0.00177791	0.00231685	0.00163676	0.00137361	0.00151961	0.00168802	0.00076573	0.00148235	0.00451214	0.00450483	0.00217803	0.00264876	0.00605124	0.00341407	0.00305481
Chitinophagaceae	0.00121736	0.000735634	0.00227663	0.000770627	0.00188522	0.000659101	0.00179103	0.000945184	0.00262435	0.000720635	0.00251573	0.000911788	0.00166182	0.000926408	0.00262736	0.00239355	0.000648232	0.00206597	0.000261214	0.00103108	0.000707975	0.00240197	0.000842407	0.000694927	0.00141256	0.00182585	0.00197644	0.000418735	0.00153124	0.000762304	0.000384946	0.000318471	0.000409293	0.00292947	0.00128611	0.00142153	0.00103187	0.000944311	0.00112927	0.00124357	0.000428572	0.000803372	0.00246824	0.00321013	0.0011183	0.00201541	0.00354356	0.00244748	0.00249977
Rhodothermaceae	0.000405461	0.000253558	0.000436616	0.000160562	0.000303543	0.000118855	0.000306885	0.000140471	0.000376386	0.000105379	0.000362468	0.000140799	0.000649648	0.000183115	0.000562609	0.000497998	0.000330312	0.00110424	5.09631e-05	0.000731877	0.000169482	0.000468259	0.000402133	0.000245062	0.000818617	0.000414225	0.000750262	0.000178463	0.000326574	0.000453503	0.000106503	5.69248e-05	0.000134947	0.000738154	0.000498154	0.000530519	0.000333475	0.000263972	0.000497536	0.000169004	0.000288484	0.000208814	0.000287255	0.000311124	0.000249173	0.000539764	0.000424365	0.00031276	0.000195369
Haliscomenobacteraceae	0.000125728	7.12618e-05	0.000199665	6.70622e-05	0.000161118	7.12606e-05	0.000172836	0.000101285	0.000224788	8.67309e-05	0.000243637	0.000111228	0.000134804	8.45145e-05	0.000223487	0.000187626	6.86363e-05	0.000315497	3.01665e-05	0.000145475	7.79887e-05	0.000270534	0.00014409	9.27736e-05	0.000243212	0.000134343	0.000202263	4.84441e-05	0.000125177	0.000114817	0.000141474	4.06166e-05	6.2326e-05	0.000167178	0.000106823	0.000138817	0.000104263	0.000114297	6.87385e-05	9.38351e-05	2.13692e-05	6.82574e-05	0.000271083	0.000233533	9.72866e-05	0.000185	0.000318851	0.000242658	0.000131441
Saprospiraceae	3.48138e-05	2.15389e-05	6.87381e-05	2.83919e-05	5.73059e-05	2.77493e-05	5.24239e-05	2.69211e-05	7.57752e-05	2.90179e-05	6.60086e-05	2.3773e-05	5.17891e-05	2.81715e-05	7.56075e-05	5.26055e-05	2.33554e-05	2.74345e-05	7.77016e-06	2.02466e-05	4.05136e-05	8.85124e-05	2.54276e-05	3.50089e-05	4.15241e-05	4.12189e-05	5.80893e-05	1.92106e-05	5.76308e-05	2.30683e-05	2.64932e-06	6.76943e-06	1.00167e-05	6.68711e-05	4.65367e-05	3.55114e-05	2.81344e-05	3.6058e-05	5.31905e-05	6.55837e-06	1.06846e-05	2.42493e-05	3.69658e-05	8.36763e-05	4.66579e-05	6.45686e-05	7.39365e-05	5.93165e-05	6.87078e-05
Chlorobiaceae	0.000758536	0.000397171	0.00100555	0.000288684	0.000756225	0.000283589	0.000801123	0.000317638	0.00101326	0.000256976	0.000938802	0.000313646	0.00130691	0.000466455	0.00122084	0.000978462	0.000527642	0.000867999	0.000145348	0.00122679	0.000452402	0.000976492	0.000710089	0.000508213	0.0014437	0.000765858	0.00147743	0.000259482	0.000826041	0.000829936	0.000194725	0.000216622	0.000231497	0.00133999	0.00105236	0.00125797	0.000620612	0.000527944	0.000771671	0.000480274	0.000573407	0.000498908	0.00069465	0.000791122	0.000512244	0.00109694	0.00148489	0.000877614	0.000731887
Ignavibacteriaceae	4.06749e-05	2.70462e-05	3.70862e-05	2.11303e-05	3.89577e-05	1.82623e-05	3.97276e-05	1.80876e-05	4.17788e-05	2.0102e-05	4.64232e-05	2.62653e-05	7.46372e-05	3.84649e-05	6.00412e-05	0.0001245	4.9094e-05	7.5445e-05	2.26249e-05	2.24962e-05	8.44034e-06	1.35624e-05	1.31847e-05	1.75045e-05	2.966e-05	3.46035e-05	6.85874e-05	1.6148e-05	4.58567e-05	2.6214e-05	7.15316e-06	3.32318e-05	8.06899e-06	2.57197e-05	7.72086e-05	7.74795e-05	4.7994e-05	2.51726e-05	2.78227e-05	4.99445e-05	5.22359e-05	4.71515e-05	3.38854e-05	3.49919e-05	3.97088e-05	6.5294e-05	1.92543e-05	2.56139e-05	6.69154e-05
Melioribacteraceae	2.72249e-05	1.71421e-05	3.40727e-05	1.94942e-05	4.20802e-05	2.44183e-05	3.29821e-05	2.43518e-05	3.90008e-05	2.72181e-05	3.60177e-05	2.29036e-05	3.96034e-05	2.38374e-05	3.22444e-05	2.27957e-05	1.04861e-05	1.67656e-05	4.34215e-06	6.74886e-05	3.27485e-05	1.1421e-05	2.11897e-05	9.91919e-06	3.4109e-05	2.18816e-05	4.68914e-05	9.7445e-06	4.46174e-05	5.55737e-05	2.11946e-06	6.15403e-06	7.51251e-06	4.88674e-05	4.01908e-05	4.84247e-05	3.39268e-05	1.90495e-05	4.33707e-05	1.05943e-05	1.89949e-05	3.18834e-05	4.54372e-05	0.000106497	2.4818e-05	4.78823e-05	2.00245e-05	1.48291e-05	3.70425e-05
Gemmatimonadaceae	0.000199016	0.000122501	0.00023154	7.21899e-05	0.000156108	8.4501e-05	0.000164614	9.32668e-05	0.000215216	6.77003e-05	0.00020789	7.89788e-05	0.000383087	0.000111602	0.000235717	0.000266534	0.000210199	0.000356649	3.58798e-05	0.000349441	8.20401e-05	0.000191301	0.000150211	6.94344e-05	0.000446384	0.000214745	0.000424122	6.68194e-05	0.000173512	0.000256897	4.37138e-05	3.72319e-05	0.000106288	0.0003395	0.000288739	0.000336821	0.000150602	0.000129265	0.000210307	5.75119e-05	0.000157895	8.80161e-05	0.000202542	0.000158224	0.000245202	0.000296725	0.000230281	0.000193453	9.79833e-05
Fibrobacteraceae	0.000174421	0.000111786	0.000270259	9.48954e-05	0.000223936	8.77983e-05	0.000215149	9.98954e-05	0.000292478	8.86462e-05	0.00027659	9.92439e-05	0.000340437	0.00012948	0.000309101	0.000327907	0.000109151	0.00036808	4.22788e-05	0.000247458	5.16549e-05	0.000202008	0.000109244	7.00178e-05	0.000235056	0.000263598	0.000279249	3.50802e-05	0.000250973	0.000136837	3.41762e-05	3.13856e-05	3.70061e-05	0.000321496	0.00026124	0.000310994	0.000172116	0.000124502	0.000220945	3.12784e-05	9.14128e-05	8.84652e-05	0.000308819	0.000355244	0.000123097	0.00034896	0.00036044	0.000240636	0.000194174
Enterobacteriaceae	0.0623931	0.0657505	0.12901	0.161077	0.0437597	0.108118	0.05717	0.131185	0.0452366	0.0732778	0.0271647	0.0550992	0.0540785	0.0190401	0.0379727	0.0401292	0.053819	0.180668	0.007668	0.0333889	0.197087	0.0141256	0.0181558	0.140568	0.179141	0.0849145	0.0916768	0.0284793	0.0756884	0.0471921	0.0841562	0.00757161	0.00573706	0.0565228	0.0298258	0.061325	0.0151769	0.259934	0.0194874	0.00435072	0.0133023	0.0106095	0.00886179	0.00612054	0.0253198	0.00771195	0.00841952	0.0053405	0.0117634
Yersiniaceae	0.00124603	0.000602156	0.00139902	0.000433945	0.00122165	0.000398844	0.00113952	0.000385797	0.00163667	0.000361494	0.00143657	0.000411164	0.00183775	0.00091774	0.00125753	0.00145717	0.00086844	0.00148909	0.000247045	0.00260881	0.00124208	0.00126987	0.00109668	0.000683841	0.00181075	0.00115057	0.00212131	0.000405649	0.0017754	0.00140664	0.000276854	0.000465245	0.000493878	0.00166535	0.00161927	0.00251163	0.00131901	0.000959279	0.00144105	0.000675512	0.00108033	0.00122729	0.00126146	0.00157464	0.00131833	0.00180792	0.00155421	0.00114252	0.00128334
Pectobacteriaceae	0.000709252	0.000316538	0.00084481	0.000247318	0.000689792	0.000185025	0.000722317	0.000222963	0.000915022	0.000179945	0.000861023	0.000238215	0.00119496	0.000574265	0.00094287	0.000896046	0.000533838	0.000677481	0.000155403	0.00135502	0.000454428	0.000694537	0.000736929	0.000480206	0.00110113	0.000710899	0.00112119	0.000250016	0.000839055	0.00080844	0.000202938	0.000234776	0.000297162	0.00089633	0.00101958	0.00115789	0.000776178	0.000549034	0.000906693	0.000485319	0.000560348	0.000664611	0.000817099	0.000992706	0.000687956	0.000973607	0.00105976	0.00090188	0.000682298
Erwiniaceae	0.000721228	0.000378865	0.00088259	0.000288284	0.00075769	0.000212119	0.000761313	0.000280141	0.0010436	0.000282521	0.000990735	0.000348823	0.00114469	0.000576974	0.000796102	0.000857469	0.000501903	0.000843612	0.00016523	0.00176745	0.000377789	0.000800181	0.000717623	0.000388016	0.0010648	0.000636603	0.00116669	0.000207697	0.00118608	0.000755488	0.000151276	0.000216314	0.000281302	0.00109823	0.00117188	0.00106104	0.000671916	0.000438139	0.000866596	0.000460095	0.000561536	0.000704129	0.000894881	0.000817746	0.000938121	0.00108968	0.00157423	0.000896487	0.000777294
Morganellaceae	0.000646528	0.000464407	0.0010644	0.00065342	0.000712438	0.000255585	0.00103338	0.00153338	0.00116971	0.000510324	0.00105384	0.000669876	0.00070753	0.000501669	0.000736061	0.000853962	0.00031935	0.000692722	0.000148776	0.00214914	0.000259625	0.000705244	0.000712914	0.000321499	0.000572439	0.000537373	0.000846144	0.000164543	0.00201274	0.0004189	0.000123193	0.000233238	0.000203673	0.0011381	0.000774202	0.000850122	0.000744734	0.000444262	0.000625193	0.000375845	0.000497428	0.000725235	0.0011005	0.00113876	0.000546493	0.000898881	0.00190386	0.000815601	0.00132935
Hafniaceae	0.000256752	0.000134645	0.000381765	0.000139583	0.000274749	9.0047e-05	0.000279554	0.000107268	0.000391606	0.00010785	0.000390592	0.000157716	0.000440969	0.000251376	0.000275745	0.000329661	0.000190656	0.000202711	3.26804e-05	0.000524162	0.000106348	0.00030908	0.000273111	0.000112029	0.000412275	0.000263089	0.000440919	7.01604e-05	0.000350742	0.000310374	8.50432e-05	4.4309e-05	8.73677e-05	0.000443664	0.000412485	0.00030669	0.000287136	0.000275538	0.000356785	0.000117546	0.000159082	0.000230818	0.000358107	0.000572803	0.000217902	0.000337353	0.000599193	0.000327589	0.000316653
Budviciaceae	8.34101e-05	4.79294e-05	9.79834e-05	5.66691e-05	8.14574e-05	3.24178e-05	8.19481e-05	3.48281e-05	0.000110971	4.81816e-05	0.000100309	5.94129e-05	0.000111194	8.12639e-05	7.56075e-05	0.000122746	3.7178e-05	0.000188231	2.37675e-05	0.000188968	4.0176e-05	6.85258e-05	0.000105007	3.32585e-05	0.000108259	4.57988e-05	5.80893e-05	5.76317e-05	0.000205736	0.000105905	1.90751e-05	5.53863e-05	5.537e-05	7.4587e-05	0.000144898	9.68494e-05	6.8681e-05	5.44272e-05	7.44667e-05	4.89355e-05	6.29205e-05	8.93633e-05	9.16445e-05	8.06336e-05	6.65123e-05	0.000120431	0.000201785	7.81899e-05	0.000101568
Pseudomonadaceae	0.00527188	0.00260349	0.00571578	0.00173925	0.00523365	0.0021339	0.00481894	0.0017252	0.0058901	0.00150103	0.00583471	0.00193253	0.0097333	0.00367692	0.00570392	0.00555163	0.00410483	0.00701562	0.00125031	0.0102808	0.00280894	0.00509089	0.00555028	0.00324474	0.0098234	0.00517577	0.00893456	0.00203437	0.00524936	0.00666203	0.00126902	0.00218683	0.00257123	0.00737897	0.00778327	0.00824081	0.00495414	0.00353232	0.00767989	0.00266522	0.00405303	0.00394995	0.00484638	0.00596841	0.00560639	0.0079354	0.00631849	0.00505808	0.00384166
Moraxellaceae	0.00126384	0.000811645	0.00165329	0.000816229	0.00127991	0.000375	0.00140655	0.000831786	0.00200849	0.000606506	0.00189891	0.000997753	0.00142801	0.000931284	0.00141097	0.00180086	0.000729738	0.000818464	0.000250245	0.00330394	0.000358208	0.00116779	0.0012695	0.000661085	0.00138438	0.00201922	0.00122757	0.000378365	0.00308913	0.0020426	0.000239763	0.000444629	0.000337507	0.00249481	0.00168167	0.00247719	0.00120481	0.000746333	0.00111946	0.000709313	0.00088801	0.00130048	0.00187679	0.00179372	0.00498942	0.00147419	0.00265016	0.00137911	0.00201642
Xanthomonadaceae	0.00168416	0.000893308	0.00181281	0.000567526	0.00327005	0.00932544	0.00169566	0.00116968	0.00179419	0.000403841	0.00188696	0.000694881	0.00336477	0.000983835	0.00191798	0.00188328	0.00162535	0.00173828	0.000259615	0.00308648	0.000869692	0.00150685	0.00186375	0.00116696	0.00341313	0.00176071	0.00311933	0.000678774	0.00142218	0.00236398	0.000443231	0.000365242	0.000690595	0.00224919	0.00237972	0.00273008	0.00167896	0.00115454	0.00246313	0.00083594	0.00126316	0.00124615	0.00123682	0.00185305	0.00322436	0.00262047	0.00167358	0.00168243	0.0012696
Rhodanobacteraceae	0.000380664	0.000195049	0.000492398	0.000190126	0.000484942	0.000369303	0.000390078	0.000143966	0.000502729	0.000154703	0.000551531	0.00026848	0.000702199	0.000260044	0.000517022	0.000359471	0.000272639	0.000567743	6.21612e-05	0.00071088	0.000179948	0.000470401	0.000388477	0.000231642	0.000711099	0.000377586	0.00076426	0.00013336	0.000319138	0.000507504	0.000147302	8.46179e-05	0.000171675	0.00048353	0.000469598	0.000583249	0.00037154	0.000271456	0.000477896	0.000276965	0.000256431	0.000290094	0.000556028	0.000556067	0.00162459	0.000725489	0.000528338	0.000350506	0.000460641
Alteromonadaceae	0.000936927	0.000523852	0.00133774	0.000477445	0.00104669	0.000335287	0.00103488	0.000408483	0.00144622	0.000392988	0.00130396	0.000506339	0.00142572	0.000706996	0.00146212	0.00119765	0.000510959	0.0011713	0.000186941	0.00220163	0.000276505	0.00123346	0.000873485	0.000572979	0.00118863	0.00089613	0.00148233	0.000301801	0.00176548	0.000779081	0.000169556	0.000268623	0.000286588	0.0016512	0.00129668	0.00150977	0.000937537	0.000737488	0.00108018	0.000502472	0.000631579	0.000802922	0.00117444	0.00114637	0.000787228	0.00153659	0.00168976	0.00102456	0.00142016
Shewanellaceae	0.000734103	0.000476481	0.00113236	0.000554769	0.000767942	0.000260668	0.000840506	0.000387442	0.00133256	0.000466577	0.00115127	0.000682678	0.000934488	0.000555303	0.000995128	0.00105562	0.000397519	0.000648522	0.000191054	0.00222113	0.000206619	0.000977206	0.000910685	0.000379263	0.000734827	0.000704793	0.000907033	0.000239993	0.00194581	0.000541582	0.000183598	0.000194467	0.000211463	0.00126026	0.000992078	0.00100078	0.000655366	0.000553116	0.000687385	0.000586722	0.000427384	0.000723888	0.00129303	0.00121939	0.000613502	0.000873489	0.00228741	0.000864133	0.00112083
Pseudoalteromonadaceae	0.000470204	0.000439598	0.000693995	0.000484195	0.000503349	0.000190064	0.000553954	0.000270582	0.000898231	0.000439626	0.000705038	0.000497348	0.000566634	0.000363521	0.000361359	0.000485724	0.000231648	0.000395515	5.94188e-05	0.00194442	0.000119853	0.000351908	0.000572592	0.000256149	0.000470853	0.000419822	0.000477312	0.000158696	0.00191111	0.000242218	7.76251e-05	0.000176928	0.000111575	0.000916906	0.000531999	0.000677946	0.000416224	0.000246963	0.000358422	0.000263344	0.000363277	0.000576146	0.000793996	0.000518033	0.000338518	0.000628274	0.00126462	0.000485316	0.000956532
Colwelliaceae	0.000150726	0.000145114	0.000252196	0.000168846	0.000161762	7.10714e-05	0.000182588	9.4787e-05	0.000336661	0.000145309	0.000243436	0.000182758	0.00016146	0.000132731	0.000190131	0.000163077	9.4375e-05	0.000103642	2.21678e-05	0.000688384	2.76843e-05	0.000124917	0.000212368	4.90125e-05	0.000140885	0.000117041	0.00010708	3.25745e-05	0.000553379	7.2875e-05	3.31165e-05	4.09243e-05	2.53199e-05	0.000322782	0.000204127	0.000135589	0.000153084	9.45672e-05	0.000152207	9.58531e-05	0.00010922	0.000161213	0.000201002	0.000191695	9.33158e-05	0.000210392	0.000473656	0.00013818	0.000350708
Idiomarinaceae	9.27815e-05	6.63511e-05	0.000130401	7.83508e-05	8.61449e-05	3.48765e-05	9.08461e-05	4.81591e-05	0.000159406	6.59444e-05	0.000131187	8.07886e-05	9.67237e-05	7.96386e-05	0.000136761	0.000131514	4.05145e-05	9.6783e-05	2.83382e-05	0.000287951	3.37613e-05	0.000133482	0.000137026	2.74237e-05	0.000120123	0.000117041	0.000152572	2.11595e-05	0.000242917	6.60593e-05	2.09296e-05	1.93852e-05	1.14079e-05	0.000171036	0.000138552	0.000114067	8.27482e-05	5.78289e-05	6.87385e-05	3.58188e-05	3.68025e-05	7.63405e-05	0.000167887	0.000207669	7.09795e-05	0.000151627	0.000242604	0.000110544	0.000106945
Ferrimonadaceae	4.96916e-05	3.72504e-05	7.45952e-05	3.0387e-05	4.33638e-05	2.44177e-05	4.75581e-05	2.97121e-05	7.41216e-05	3.48964e-05	6.03099e-05	3.73805e-05	9.36773e-05	3.25056e-05	2.22375e-05	3.85773e-05	2.33554e-05	0.000130314	9.82696e-06	0.000134227	2.73467e-05	6.92396e-05	5.32096e-05	1.86714e-05	7.48916e-05	4.68166e-05	6.85874e-05	1.30855e-05	0.000103488	6.02923e-05	6.35837e-06	8.61564e-06	1.00167e-05	0.000117024	7.93239e-05	4.41203e-05	6.28887e-05	3.53777e-05	5.23722e-05	1.71527e-05	1.42461e-05	2.29022e-05	2.31037e-05	4.64023e-05	3.47452e-05	5.44117e-05	0.000120147	4.85316e-05	4.4212e-05
Moritellaceae	4.58605e-05	6.75995e-05	7.36714e-05	8.85488e-05	4.08022e-05	2.63871e-05	4.40522e-05	3.28867e-05	9.17082e-05	6.57147e-05	6.90658e-05	8.00703e-05	4.0365e-05	2.27539e-05	1.779e-05	5.4359e-05	2.71686e-05	1.90518e-05	2.05681e-06	0.000326945	1.78935e-05	2.92662e-05	4.33211e-05	8.75223e-06	3.04015e-05	1.98461e-05	2.23959e-05	1.00229e-05	0.000221848	1.57284e-05	4.23891e-06	8.30794e-06	6.67779e-06	8.23029e-05	9.09581e-05	4.62725e-05	3.80642e-05	4.08204e-06	3.35509e-05	3.12784e-05	2.0182e-05	7.9933e-05	5.39085e-05	3.19491e-05	3.12707e-05	7.61764e-05	0.000209487	4.51614e-05	7.52798e-05
Psychromonadaceae	2.04874e-05	1.61781e-05	2.91079e-05	2.11603e-05	2.47427e-05	1.21006e-05	2.78755e-05	1.44714e-05	3.23474e-05	1.79981e-05	3.44917e-05	2.24174e-05	2.81794e-05	4.33407e-05	1.66781e-05	2.80562e-05	8.1029e-06	1.14311e-05	5.02775e-06	6.74886e-05	4.72659e-06	9.27953e-06	2.21314e-05	8.16875e-06	1.483e-05	1.6284e-05	1.18978e-05	3.8978e-06	6.19686e-05	1.6777e-05	1.1657e-05	9.23104e-06	8.34724e-06	1.02879e-05	4.23061e-05	2.0446e-05	2.89619e-05	1.02051e-05	3.76425e-05	1.41257e-05	1.3059e-05	3.00871e-05	3.61957e-05	2.12994e-05	4.2687e-05	3.04706e-05	3.1577e-05	2.49399e-05	3.88348e-05
Halomonadaceae	0.000809411	0.000425975	0.000924624	0.000315056	0.00270813	0.0067859	0.000784518	0.00035833	0.000945899	0.000242224	0.000875612	0.000283823	0.00140744	0.000586184	0.000857255	0.000857469	0.000667774	0.00127875	0.000134378	0.00169696	0.000389944	0.00074379	0.000863596	0.000425942	0.00163723	0.00088697	0.00132906	0.00028621	0.000922712	0.000895995	0.000213535	0.000173851	0.000300501	0.0009542	0.00134851	0.00121707	0.000762939	0.000593937	0.00108099	0.000495914	0.000588841	0.00068437	0.000811708	0.000794165	0.000734613	0.00110637	0.00111444	0.000713146	0.000767735
Oceanospirillaceae	0.000232351	0.000144123	0.000350773	0.000110165	0.000242212	8.75353e-05	0.000256687	0.00010373	0.000379275	9.73262e-05	0.000341605	0.000155652	0.000396034	0.000180406	0.000267962	0.000294591	0.000122497	0.000218714	1.82827e-05	0.000587901	6.44842e-05	0.000356191	0.000234028	6.76839e-05	0.000360369	0.000251893	0.000356934	6.12511e-05	0.000396599	0.000170391	5.64305e-05	4.89245e-05	7.45686e-05	0.000519537	0.000321526	0.00037556	0.000185356	0.000126543	0.000266771	0.000204823	0.000167392	0.000216897	0.000513671	0.000377304	0.000169259	0.000329372	0.000589951	0.00031276	0.000362658
Alcanivoracaceae	0.000207689	0.000122952	0.000263411	9.44114e-05	0.000214949	7.55652e-05	0.000201914	7.22463e-05	0.000271708	7.23043e-05	0.000265988	0.000104979	0.000386133	0.000135982	0.00019569	0.000252506	0.000172067	0.000133362	3.70225e-05	0.000581152	7.90016e-05	0.000226278	0.000218018	0.000107361	0.000375199	0.000214237	0.000367432	6.87683e-05	0.000231762	0.000232256	7.81549e-05	4.33859e-05	9.90539e-05	0.00030092	0.00036489	0.00030669	0.000172116	0.000144912	0.000280682	0.000132681	0.000135338	0.000157621	0.000211013	0.000381868	0.000172733	0.000333725	0.000341186	0.000221089	0.000231814
Saccharospirillaceae	8.38486e-05	4.44172e-05	9.82195e-05	3.61522e-05	6.75357e-05	2.57407e-05	7.61981e-05	3.27617e-05	0.000106452	3.45887e-05	9.35837e-05	5.45706e-05	0.00012338	6.12188e-05	5.55937e-05	0.000156063	3.7178e-05	7.16347e-05	1.96539e-05	0.000208465	5.87447e-05	7.70915e-05	0.000115366	5.83482e-05	0.000123089	8.70177e-05	8.74839e-05	3.98132e-05	0.000113403	0.000104332	3.84151e-05	2.24622e-05	3.95103e-05	0.000119596	0.000158648	0.000114067	0.00010509	4.89845e-05	9.24696e-05	3.68278e-05	7.9541e-05	6.19705e-05	7.62421e-05	0.000102694	9.03376e-05	7.98038e-05	8.47189e-05	8.22342e-05	6.87078e-05
Kangiellaceae	6.6916e-05	6.15793e-05	0.000108946	7.32486e-05	7.41569e-05	3.06273e-05	7.15317e-05	4.4109e-05	0.000133846	5.94398e-05	0.000117101	9.51537e-05	8.30149e-05	3.90067e-05	5.44819e-05	6.83871e-05	3.62247e-05	5.94415e-05	2.97094e-06	0.000242959	3.61246e-05	5.78186e-05	7.06322e-05	2.10054e-05	5.41296e-05	6.41183e-05	4.8991e-05	1.72617e-05	0.000277619	3.40782e-05	4.50384e-06	2.80008e-05	1.39121e-05	0.000151746	7.2978e-05	0.00012698	6.95085e-05	4.28614e-05	7.61033e-05	3.22874e-05	5.34231e-05	6.69102e-05	8.08628e-05	0.000111822	4.8147e-05	8.19803e-05	0.000158655	0.000124699	9.38011e-05
Hahellaceae	5.58763e-05	3.22932e-05	5.67417e-05	2.48038e-05	4.54771e-05	2.19188e-05	4.69638e-05	2.41315e-05	6.69656e-05	2.4393e-05	5.13525e-05	2.37259e-05	6.32131e-05	3.52144e-05	5.11462e-05	7.54012e-05	3.81313e-05	9.06864e-05	1.00555e-05	0.000129728	2.43082e-05	5.49634e-05	6.07437e-05	6.82674e-05	0.000110484	7.32781e-05	7.76857e-05	2.03242e-05	7.80804e-05	7.07779e-05	1.03323e-05	1.07696e-05	2.33723e-05	5.78693e-05	0.000101535	6.88707e-05	4.38566e-05	2.92546e-05	0.000108018	1.81616e-05	2.73051e-05	4.44571e-05	2.61841e-05	2.66243e-05	6.25414e-05	6.45686e-05	3.69682e-05	4.51614e-05	6.09408e-05
Endozoicomonadaceae	3.05198e-05	2.71107e-05	3.71361e-05	2.61138e-05	2.54205e-05	1.41763e-05	3.17454e-05	2.44644e-05	4.04644e-05	3.15352e-05	3.4151e-05	3.20503e-05	4.0365e-05	1.51693e-05	2.89087e-05	3.33168e-05	1.95423e-05	1.29552e-05	1.21123e-05	0.000110231	1.99192e-05	5.71048e-06	2.35441e-05	7.00178e-06	3.8558e-05	2.8497e-05	3.00945e-05	2.14379e-05	0.000130134	2.56897e-05	1.24518e-05	7.38484e-06	2.64329e-05	2.95776e-05	4.65367e-05	5.27291e-05	2.64794e-05	6.8034e-06	3.02777e-05	1.76571e-05	2.37436e-05	3.23324e-05	8.62536e-05	1.14104e-05	1.73726e-05	3.62745e-05	4.15893e-05	2.15696e-05	3.82374e-05
Oleiphilaceae	1.74663e-05	1.42013e-05	1.88955e-05	1.29075e-05	2.14529e-05	1.72726e-05	1.80476e-05	1.26451e-05	3.4135e-05	2.12898e-05	2.85888e-05	2.69174e-05	1.67553e-05	1.19187e-05	1.66781e-05	1.75352e-05	9.05618e-06	6.02036e-05	4.11361e-06	2.69955e-05	2.36329e-06	1.35624e-05	1.78935e-05	4.08437e-06	4.89391e-05	9.15976e-06	2.37956e-05	4.73304e-06	4.3378e-05	1.52041e-05	1.32466e-06	1.50774e-05	5.84307e-06	2.57197e-05	2.96143e-05	3.22831e-05	2.2342e-05	8.16408e-06	1.5548e-05	4.54041e-06	5.93589e-06	1.12265e-05	6.16097e-06	3.87954e-05	2.13435e-05	1.30588e-05	8.47189e-05	2.42658e-05	2.50933e-05
Vibrionaceae	0.00159968	0.00119727	0.00255003	0.00129778	0.00178004	0.000554539	0.00194524	0.000862462	0.00303967	0.00121021	0.00260571	0.00148546	0.002182	0.00137932	0.0018257	0.00230587	0.000876543	0.00152643	0.000241103	0.00560156	0.000517224	0.00172742	0.00172908	0.000813957	0.00172992	0.00144368	0.00199463	0.000448247	0.00484037	0.000964152	0.000258839	0.000548016	0.000348636	0.00283817	0.00203492	0.00229856	0.00144561	0.000946352	0.00147051	0.000862173	0.00106609	0.0017253	0.00269928	0.00263124	0.00129203	0.00230851	0.00430218	0.00222841	0.00298371
Ectothiorhodospiraceae	0.000421963	0.000241709	0.000445099	0.000170938	0.000411214	0.000191527	0.000372602	0.000169034	0.00044236	0.000138232	0.000464779	0.000183958	0.000840811	0.000241625	0.000441414	0.000447146	0.000364631	0.000592129	6.81031e-05	0.00089235	0.00026739	0.000228419	0.000388477	0.000240395	0.000946897	0.000379112	0.00081815	0.000164543	0.000347024	0.000621272	0.000133526	8.98488e-05	0.00015665	0.000495104	0.000646226	0.000623064	0.000400501	0.000276218	0.000621101	0.000250227	0.000351405	0.000325121	0.000486717	0.000316449	0.000358869	0.000710254	0.000542971	0.000413193	0.000317848
Chromatiaceae	0.000402321	0.000220354	0.000421947	0.000139513	0.000333279	0.000119573	0.000323459	0.000131957	0.000420096	0.000127323	0.000377825	0.000115772	0.000673258	0.000231331	0.00040917	0.000434872	0.000364154	0.000496108	6.3761e-05	0.000795616	0.000115126	0.000364757	0.000415788	0.000156373	0.00081491	0.000465112	0.000732065	0.000158975	0.000459807	0.000526902	0.000162668	6.24634e-05	0.000156372	0.000691859	0.000636707	0.000639206	0.000384779	0.00027962	0.000537633	0.000192715	0.000346656	0.000300871	0.00038044	0.000456416	0.000332065	0.000455607	0.000418973	0.00036601	0.000363853
Granulosicoccaceae	8.60131e-05	5.21098e-05	0.000106543	4.09138e-05	8.80765e-05	3.41818e-05	8.533e-05	3.46212e-05	0.000101548	3.41854e-05	9.78261e-05	4.12096e-05	0.000129473	5.30924e-05	8.78381e-05	8.76758e-05	4.48043e-05	0.000165369	1.34835e-05	0.000198717	1.55302e-05	0.000139193	6.30981e-05	2.21723e-05	9.19461e-05	9.77041e-05	0.000196664	2.22731e-05	0.000113403	6.97293e-05	3.15269e-05	4.40013e-05	2.97718e-05	0.0001376	0.000108938	0.000161416	8.02658e-05	5.10255e-05	7.85583e-05	0.000116033	6.17333e-05	6.73593e-05	8.54835e-05	6.84625e-05	4.91397e-05	0.000146549	9.62714e-05	5.2576e-05	0.000101568
Thioalkalispiraceae	7.14234e-05	4.36723e-05	7.33005e-05	4.2054e-05	4.88579e-05	2.76609e-05	6.00035e-05	5.50636e-05	7.73584e-05	3.36807e-05	7.94834e-05	5.04687e-05	0.000118049	6.12188e-05	5.89294e-05	7.01406e-05	6.19634e-05	4.19139e-05	1.05126e-05	0.000144726	2.93724e-05	6.63843e-05	9.74724e-05	3.03411e-05	0.000132729	8.85443e-05	9.37828e-05	2.56141e-05	4.77158e-05	0.000121633	5.8285e-06	9.53875e-06	1.80857e-05	0.000110595	0.00017134	0.000111915	7.94383e-05	3.1976e-05	0.000115382	3.78367e-05	8.19153e-05	6.78083e-05	8.08628e-05	0.000101172	3.97088e-05	0.000160333	7.93277e-05	0.00010987	4.66018e-05
Halothiobacillaceae	5.68599e-05	3.16505e-05	6.46191e-05	3.10959e-05	4.3268e-05	2.34906e-05	4.72025e-05	3.47015e-05	6.10118e-05	2.89765e-05	5.30344e-05	2.11795e-05	8.45381e-05	5.25507e-05	3.66919e-05	7.36476e-05	4.9094e-05	3.50553e-05	5.94188e-06	7.57372e-05	3.84879e-05	0.000124203	6.30981e-05	3.85098e-05	0.000146817	5.44497e-05	8.11851e-05	2.33868e-05	4.64764e-05	7.96906e-05	9.53755e-06	2.83085e-05	3.70061e-05	6.68711e-05	7.82663e-05	0.000100078	5.62688e-05	4.96648e-05	7.5285e-05	2.06841e-05	3.20538e-05	4.22118e-05	2.46439e-05	5.55307e-05	3.52416e-05	7.69019e-05	5.16015e-05	4.85316e-05	5.0784e-05
Wenzhouxiangellaceae	3.29462e-05	1.79509e-05	3.4684e-05	1.75205e-05	3.35946e-05	2.81815e-05	2.85756e-05	2.01163e-05	3.68832e-05	2.78059e-05	2.6095e-05	1.60951e-05	5.71203e-05	1.95033e-05	6.67125e-05	4.90984e-05	2.95518e-05	2.43863e-05	3.65654e-06	5.99899e-05	1.24917e-05	1.78453e-05	3.53161e-05	2.85906e-05	5.70956e-05	3.40947e-05	5.17905e-05	1.08582e-05	3.40827e-05	4.50881e-05	6.09344e-06	1.7539e-05	1.55815e-05	1.02879e-05	5.49979e-05	4.51964e-05	4.13741e-05	4.15007e-05	4.82806e-05	1.26122e-05	3.20538e-05	2.55965e-05	1.15518e-05	5.17272e-05	2.58107e-05	4.20784e-05	1.69438e-05	2.35918e-05	3.34577e-05
Woeseiaceae	2.96926e-05	1.6666e-05	3.05076e-05	1.35345e-05	1.78488e-05	1.05542e-05	1.97518e-05	1.36435e-05	2.62159e-05	1.21e-05	2.20491e-05	1.34134e-05	5.02659e-05	2.00451e-05	3.66919e-05	1.92887e-05	3.14583e-05	2.1338e-05	1.16552e-05	6.14896e-05	2.56586e-05	1.42762e-05	3.34326e-05	2.27558e-05	7.11841e-05	4.63077e-05	4.26922e-05	7.51718e-06	2.85055e-05	4.14182e-05	1.43063e-05	3.69242e-06	1.19644e-05	4.24375e-05	4.33638e-05	5.48813e-05	2.5652e-05	2.10905e-05	3.43692e-05	1.05943e-05	2.49308e-05	1.75134e-05	1.38622e-05	1.52139e-06	1.53872e-05	3.2647e-05	2.07946e-05	1.61772e-05	1.91187e-05
Aeromonadaceae	0.00110336	0.000584793	0.00132072	0.000483989	0.00100583	0.000285327	0.00107604	0.00040546	0.00146441	0.000448406	0.00138606	0.000565344	0.00189487	0.000690201	0.00153216	0.00124149	0.000772635	0.00149213	0.000184198	0.0026823	0.000404123	0.00130699	0.00123842	0.000549057	0.00166467	0.00101572	0.00184486	0.000352194	0.0013001	0.00109942	0.000275794	0.000226468	0.000456316	0.00146602	0.0016309	0.00158295	0.00114524	0.000759939	0.00158098	0.000940369	0.000832212	0.00093809	0.00170582	0.00127036	0.000980808	0.00142704	0.00202093	0.00121734	0.00104675
Pasteurellaceae	0.00691336	0.0109421	0.00881913	0.0152848	0.0131019	0.0218838	0.00932429	0.0102981	0.0114686	0.00973363	0.0138773	0.0140985	0.00233432	0.00272505	0.00608751	0.00186048	0.0011897	0.0101729	0.000696114	0.00768471	0.00114485	0.0119163	0.0146585	0.00732912	0.00206434	0.0285321	0.00232987	0.000755059	0.00488808	0.00153929	0.000456743	0.0560161	0.0028311	0.00502948	0.0118637	0.00321325	0.00338192	0.00809128	0.00123566	0.0018873	0.000981797	0.00450409	0.00274779	0.00256202	0.0031231	0.00725127	0.0143483	0.0362269	0.00773231
Cellvibrionaceae	0.000230809	0.000124774	0.000386957	0.000145721	0.000315084	0.000133414	0.000305761	0.000131665	0.000406651	0.000125967	0.00039776	0.000154729	0.000309973	0.000220496	0.000366919	0.000275302	0.000142516	0.00043057	5.3477e-05	0.00047317	0.000108374	0.000335491	0.000194945	9.62745e-05	0.000262491	0.000242225	0.000361134	8.43595e-05	0.000367474	0.000171964	4.98072e-05	6.89251e-05	7.73511e-05	0.000434662	0.000343737	0.000371256	0.000187838	0.00015988	0.000247131	0.000178085	0.000127028	0.000181421	0.000382751	0.000264722	0.000161317	0.00036347	0.000558374	0.00039769	0.000252128
Microbulbiferaceae	0.000133968	7.93987e-05	0.000168813	7.08301e-05	0.000131604	5.52347e-05	0.000131062	5.57367e-05	0.00019271	7.30564e-05	0.000178338	7.61572e-05	0.000201825	8.50562e-05	0.000194578	0.000168337	7.38794e-05	0.000352077	2.55958e-05	0.000269205	4.28769e-05	0.000251261	0.000127609	4.20107e-05	0.00020762	0.000161822	0.000142774	5.76317e-05	0.000128895	0.000127924	5.19267e-05	3.2001e-05	4.64663e-05	0.000232763	0.000179801	0.000154959	0.000140672	7.95997e-05	0.000167755	9.73666e-05	7.9541e-05	9.52011e-05	0.000281865	0.000180284	0.000125579	0.000165412	0.000175599	0.000166491	0.000112322
Halieaceae	0.000100731	6.38023e-05	0.000130058	4.98376e-05	8.31352e-05	3.56829e-05	8.69806e-05	4.4781e-05	0.000130182	5.05742e-05	0.000108095	5.30121e-05	0.000179739	6.82617e-05	0.000113411	9.99504e-05	7.19728e-05	0.000124218	1.6683e-05	0.000227212	6.21209e-05	0.000123489	0.000100769	7.00178e-05	0.000140885	0.000130272	0.000228858	4.48247e-05	9.79104e-05	9.22734e-05	7.94796e-06	2.24622e-05	2.81024e-05	0.000216045	0.000145956	0.000218449	8.77131e-05	9.11655e-05	8.8378e-05	1.86661e-05	5.34231e-05	5.0744e-05	5.0828e-05	0.000103454	4.9636e-05	0.000130588	0.000140941	7.61677e-05	8.36443e-05
Spongiibacteraceae	6.19297e-05	4.66431e-05	7.92923e-05	4.16316e-05	8.11987e-05	4.84467e-05	5.77566e-05	3.31482e-05	7.92692e-05	4.10539e-05	7.58379e-05	4.31242e-05	0.000103578	4.65913e-05	4.00275e-05	0.000122746	2.95518e-05	4.87725e-05	3.42801e-06	0.000137227	9.11556e-06	4.21148e-05	4.94425e-05	5.30969e-05	0.000106035	4.12189e-05	0.000142774	3.28529e-05	0.000130754	4.45638e-05	7.15316e-06	4.18474e-05	1.91986e-05	5.52973e-05	8.99005e-05	0.000199079	7.0336e-05	3.12956e-05	4.90989e-05	1.91706e-05	4.98615e-05	4.17627e-05	6.08396e-05	2.28208e-05	5.5096e-05	0.000103019	7.85575e-05	4.31392e-05	6.15383e-05
Methylococcaceae	0.000308705	0.000155041	0.000379658	0.0001339	0.000270624	7.9829e-05	0.000285297	0.000107896	0.000369322	0.000103646	0.000338808	0.000107916	0.000600144	0.000162528	0.000303542	0.000420844	0.000208769	0.000470198	4.98204e-05	0.000627644	0.000197166	0.000282669	0.000312194	0.000193133	0.000505704	0.000280899	0.000411524	0.000131411	0.000392261	0.000373288	9.64352e-05	0.000100003	0.000149694	0.000498962	0.000439984	0.0005359	0.000244935	0.000202061	0.000348602	0.000208859	0.000219628	0.000292339	0.000383521	0.000448809	0.000240238	0.000411352	0.000288044	0.000219066	0.000320238
Piscirickettsiaceae	0.000206289	0.000165749	0.000282008	0.00019259	0.000186919	7.86719e-05	0.000199515	0.000105235	0.000356047	0.000181239	0.000268057	0.000214011	0.000306165	0.000130564	0.000182347	0.000410323	8.1029e-05	0.000157749	3.10806e-05	0.000845857	4.92916e-05	0.000172742	0.000244387	9.45241e-05	0.000278804	0.000182177	0.000351335	6.93251e-05	0.000492031	0.000117963	5.08669e-05	8.12332e-05	6.01001e-05	0.000248195	0.000277105	0.000308842	0.000187838	9.52476e-05	0.000204579	0.000109474	0.000135338	0.000232165	0.00025491	0.000193216	0.000179682	0.000312686	0.000502152	0.00015301	0.000363853
Francisellaceae	0.000232573	0.000176365	0.000330737	0.00016896	0.000281371	8.85037e-05	0.000287945	0.000115123	0.00039551	0.000150532	0.000357493	0.00020204	0.000259707	0.000214537	0.000214592	0.00031914	0.000134413	0.000131076	6.33039e-05	0.000719879	6.14457e-05	0.000133482	0.000225552	0.000111445	0.000221709	0.000187266	0.000279249	5.06714e-05	0.000772748	0.000109575	4.2654e-05	9.10796e-05	4.17362e-05	0.000342072	0.000455848	0.000391702	0.000309478	0.000124502	0.000183303	0.000207345	0.000255243	0.000322426	0.000409705	0.00044957	0.000222369	0.000359843	0.000563766	0.000255465	0.000372814
Thiotrichaceae	4.18849e-05	3.14085e-05	6.66749e-05	3.87341e-05	4.11853e-05	2.30283e-05	4.00554e-05	2.60766e-05	6.29726e-05	3.62898e-05	5.46819e-05	3.52649e-05	4.49346e-05	3.73814e-05	4.66987e-05	4.03309e-05	2.14489e-05	8.68761e-05	5.94188e-06	0.000107982	1.55302e-05	8.20882e-05	2.68402e-05	1.05027e-05	3.5592e-05	3.96923e-05	0.00010988	9.18767e-06	0.000113403	1.57284e-05	3.20568e-05	3.56934e-05	1.05732e-05	6.68711e-05	5.07673e-05	6.99468e-05	3.64092e-05	1.49675e-05	1.39114e-05	1.16033e-05	2.37436e-05	3.99665e-05	2.77244e-05	2.7385e-05	3.27598e-05	4.35294e-05	9.8582e-05	6.74051e-05	3.40552e-05
Legionellaceae	0.000252669	0.00015718	0.000360722	0.000145312	0.000315663	0.000105775	0.000310163	0.000113042	0.000401366	0.000111881	0.000366737	0.000137521	0.000273416	0.000237291	0.00030243	0.000336675	0.000160628	0.000351315	5.3934e-05	0.000637393	9.45318e-05	0.000199153	0.000210013	0.00011903	0.000226899	0.000209657	0.000292546	7.35013e-05	0.000701484	0.000211809	5.27215e-05	9.1695e-05	7.31774e-05	0.000349787	0.000454791	0.000431518	0.000319408	0.000196618	0.000256133	0.000108465	0.000233874	0.000320181	0.000361187	0.000341552	0.000282925	0.000358392	0.000573778	0.000332981	0.000360865
Coxiellaceae	3.0981e-05	2.15949e-05	3.05468e-05	1.58196e-05	3.0031e-05	1.74519e-05	3.11006e-05	2.07736e-05	3.88919e-05	1.97299e-05	3.22722e-05	1.41549e-05	3.12258e-05	2.9255e-05	3.78037e-05	5.26055e-05	1.76357e-05	7.62071e-06	1.82827e-05	2.84952e-05	1.89064e-05	1.42762e-05	1.74226e-05	2.56732e-05	5.19051e-05	2.64615e-05	7.83856e-05	1.00229e-05	4.52371e-05	3.61754e-05	7.41809e-06	1.7539e-05	1.27991e-05	2.31477e-05	0.000112111	2.36743e-05	2.64794e-05	2.04102e-05	3.02777e-05	3.07739e-05	3.20538e-05	4.53552e-05	2.31037e-05	1.82567e-05	2.03508e-05	3.5549e-05	3.08069e-05	3.70728e-05	2.68857e-05
Sinobacteraceae	0.000118606	8.58194e-05	0.000128654	6.73515e-05	0.000107095	5.25407e-05	0.000107725	5.02783e-05	0.000147398	7.30955e-05	0.000131324	7.94018e-05	0.000231528	0.000100225	0.000141208	0.000106964	9.10385e-05	0.000105928	1.3712e-05	0.000437176	5.19925e-05	0.000122775	0.000130434	3.50089e-05	0.000234314	0.000109408	0.000167969	2.64493e-05	0.000195821	0.00013474	1.72206e-05	2.89239e-05	3.39454e-05	0.000226333	0.000119515	0.000112991	8.35757e-05	9.25262e-05	0.000139114	6.20523e-05	7.9541e-05	0.000125737	0.000104737	0.000156703	8.93449e-05	0.00015598	0.000183301	6.33608e-05	9.79833e-05
Acidiferrobacteraceae	9.65306e-05	6.61831e-05	8.59503e-05	4.49477e-05	6.66252e-05	3.70127e-05	6.47731e-05	4.06249e-05	7.30254e-05	3.7054e-05	6.93381e-05	4.01204e-05	0.000198017	3.41308e-05	7.44956e-05	0.000112225	9.2945e-05	0.000173752	1.41691e-05	0.000241459	7.12364e-05	4.71115e-05	0.000104536	3.73428e-05	0.000243954	9.05798e-05	0.000170069	2.33868e-05	0.000103488	0.000138934	2.27841e-05	2.09237e-05	3.56149e-05	9.64488e-05	0.000152302	0.000189394	8.10933e-05	5.23862e-05	0.000124384	2.21976e-05	6.05461e-05	6.60121e-05	3.31152e-05	6.08555e-05	8.09068e-05	0.000120431	3.31174e-05	3.10063e-05	3.76399e-05
Cardiobacteriaceae	5.34376e-05	2.80231e-05	5.79535e-05	4.30248e-05	4.89402e-05	2.11801e-05	5.20945e-05	2.83169e-05	5.45576e-05	2.39229e-05	4.46285e-05	1.95021e-05	9.21541e-05	5.30924e-05	7.22718e-05	4.20844e-05	5.00473e-05	4.95346e-05	7.54162e-06	7.42375e-05	4.59154e-05	3.64043e-05	5.5564e-05	2.33393e-05	0.000123089	3.96923e-05	6.15887e-05	2.03242e-05	6.07292e-05	7.13021e-05	5.29864e-06	2.27699e-05	1.89204e-05	6.94431e-05	9.94193e-05	9.90016e-05	6.8681e-05	4.35417e-05	7.61033e-05	4.99445e-05	3.56154e-05	3.54759e-05	4.23567e-05	5.93341e-05	5.85705e-05	5.22352e-05	4.23594e-05	2.6962e-05	1.85212e-05
Immundisolibacteraceae	3.82107e-05	2.52207e-05	2.86195e-05	1.34576e-05	2.92865e-05	1.78629e-05	2.77342e-05	1.83692e-05	2.76226e-05	1.42674e-05	2.72948e-05	2.0399e-05	6.70212e-05	3.19638e-05	2.22375e-05	2.98098e-05	4.3851e-05	1.60035e-05	9.36989e-06	0.000101233	1.95816e-05	3.14076e-05	4.66173e-05	2.15888e-05	0.000111225	4.02012e-05	5.24904e-05	1.44775e-05	2.41677e-05	4.71852e-05	1.53661e-05	9.23104e-06	1.7251e-05	4.24375e-05	6.13439e-05	6.02618e-05	2.97894e-05	2.65332e-05	5.89187e-05	1.00898e-05	5.81718e-05	2.64946e-05	1.84829e-05	4.10775e-05	3.07743e-05	4.71568e-05	2.00245e-05	1.61772e-05	2.56907e-05
Salinisphaeraceae	3.59552e-05	2.10486e-05	3.9633e-05	1.63436e-05	3.61709e-05	2.29597e-05	3.67192e-05	3.47798e-05	4.48611e-05	3.1334e-05	4.12314e-05	3.23173e-05	5.63587e-05	2.00451e-05	5.78175e-05	8.41687e-05	3.00284e-05	7.62071e-05	2.97094e-06	4.57423e-05	3.5787e-05	3.28353e-05	3.10782e-05	2.15888e-05	5.85786e-05	2.64615e-05	5.24904e-05	1.4756e-05	3.28433e-05	4.98066e-05	4.76878e-06	2.46161e-06	1.14079e-05	6.04412e-05	4.23061e-05	5.91857e-05	2.89619e-05	3.46973e-05	4.00974e-05	1.71527e-05	3.3241e-05	1.437e-05	1.38622e-05	7.30266e-05	5.01324e-05	4.13529e-05	2.2335e-05	2.22437e-05	2.9873e-05
Orbaceae	5.93835e-05	5.10064e-05	9.20493e-05	6.82338e-05	5.61181e-05	2.15438e-05	6.89491e-05	3.51712e-05	0.00010674	4.74696e-05	9.82713e-05	6.74707e-05	5.17891e-05	7.85551e-05	6.44887e-05	5.26055e-05	3.00284e-05	5.56312e-05	3.65654e-06	0.000226462	9.79079e-06	4.56838e-05	6.92196e-05	2.97576e-05	3.92995e-05	4.88521e-05	6.22886e-05	1.80969e-05	0.000218129	2.72626e-05	6.35837e-06	3.04624e-05	1.91986e-05	8.61609e-05	0.000114226	3.98159e-05	6.20612e-05	3.46973e-05	6.62835e-05	3.93502e-05	7.36051e-05	7.76877e-05	7.93225e-05	0.000145293	5.95633e-05	6.6745e-05	0.000122457	7.34715e-05	0.000114115
Rhizobiaceae	0.00211439	0.00108953	0.0020711	0.000733143	0.00175904	0.000654543	0.00175624	0.00073989	0.0019973	0.000552007	0.00201586	0.000752119	0.00408372	0.00132677	0.002425	0.00202356	0.001918	0.00260552	0.000381652	0.0038656	0.00109961	0.00186875	0.00213451	0.00142836	0.0041309	0.00227976	0.00389688	0.00078123	0.00198485	0.00266125	0.000587884	0.000726176	0.000940177	0.00265298	0.00328401	0.00364046	0.00207036	0.00158587	0.00287147	0.000813742	0.0017226	0.00163997	0.00148556	0.00195346	0.0032189	0.00305141	0.00162198	0.00162379	0.00134608
Bradyrhizobiaceae	0.00151931	0.000954665	0.00140786	0.000615251	0.00116193	0.000545482	0.0012138	0.00067114	0.00124691	0.000433759	0.00134839	0.000850375	0.00330308	0.000871149	0.0013576	0.00142912	0.00134222	0.00166131	0.000221449	0.00320346	0.000757267	0.00101575	0.0016462	0.000749191	0.00370306	0.00147625	0.00317252	0.000613903	0.00129886	0.00213015	0.000429985	0.000355395	0.000646911	0.00139015	0.00249818	0.00276666	0.00141996	0.000964722	0.00227655	0.000482797	0.00131539	0.00107999	0.000778593	0.000647351	0.00299901	0.00228021	0.00085181	0.00103467	0.000861536
[truncated: 116 more rows]
[truncated: 143 more columns]

## Sheet: Bacteria_Family_PostFiltering
	Avg_Kinshasa	SD_Kinshasa	Avg_Masimanimba	SD_Masimanimba	Avg_Unaffected_Low_Prevalence_Zone	SD_Unaffected_Low_Prevalence_Zone	Avg_Konzo_Low_Prevalence_Zone	SD_Konzo_Low_Prevalence_Zone	Avg_Unaffected_High_Prevalence_Zone	SD_Unaffected_High_Prevalence_Zone	Avg_Konzo_High_Prevalence_Zone	SD_Konzo_High_Prevalence_Zone	Konzo1	Konzo10	Konzo11	Konzo12	Konzo13	Konzo14	Konzo15	Konzo16	Konzo17	Konzo18	Konzo19	Konzo2	Konzo20	Konzo21	Konzo22	Konzo23	Konzo24	Konzo25	Konzo26	Konzo27	Konzo28	Konzo29	Konzo3	Konzo30	Konzo4	Konzo5	Konzo6	Konzo7	Konzo8	Konzo9	L256	L257	L258	L259	L260	L261	L262
[truncated: 226 more rows]
[truncated: 143 more columns]

[truncated: 4 more sheets: Genus, Bacteria_Genus_PostFiltering, Species, Bacteria_Species_PostFiltering]
