# Supplementary material for: The gut microbiome in konzo
Source: Nat Commun. 2021 Sep 10;12:5371. doi: 10.1038/s41467-021-25694-1 (PMC8433213; doi:10.1038/s41467-021-25694-1)
Supplement: Supplementary file 6 — Dataset 3 [file 41467_2021_25694_MOESM6_ESM.xlsx]

## Sheet: Phylum
	Kin_vs_Mas_wi.ep	Kin_vs_Mas_wi.eBH	Kin_vs_ULPZ_wi.ep	Kin_vs_ULPZ_wi.eBH	Mas_vs_ULPZ_wi.ep	Mas_vs_ULPZ_wi.eBH	Kin_vs_UHPZ_wi.ep	Kin_vs_UHPZ_wi.eBH	Mas_vs_UHPZ_wi.ep	Mas_vs_UHPZ_wi.eBH	Kin_vs_KLPZ_wi.ep	Kin_vs_KLPZ_wi.eBH	Mas_vs_KLPZ_wi.ep	Mas_vs_KLPZ_wi.eBH	Kin_vs_KHPZ_wi.ep	Kin_vs_KHPZ_wi.eBH	Mas_vs_KHPZ_wi.ep	Mas_vs_KHPZ_wi.eBH	ULPZ_vs_UHPZ_wi.ep	ULPZ_vs_UHPZ_wi.eBH	KLPZ_vs_KHPZ_wi.ep	KLPZ_vs_KHPZ_wi.eBH	ULPZ_vs_KLPZ_wi.ep	ULPZ_vs_KLPZ_wi.eBH	UHPZ_vs_KHPZ_wi.ep	UHPZ_vs_KHPZ_wi.eBH
Firmicutes	3.37414e-05	0.000305521	0.803468	0.833342	5.78928e-07	7.31164e-06	0.0211015	0.0337582	0.014629	0.0546438	0.772998	0.800622	3.84412e-07	9.6103e-06	0.0511994	0.0750278	0.00196303	0.0158134	0.00360863	0.0265124	0.0481831	0.270791	0.521836	0.986008	0.516803	0.895718
Actinobacteria	2.25461e-11	5.63653e-10	0.0164407	0.0338999	4.87619e-05	0.000313554	6.26465e-10	1.56616e-08	0.769593	0.834787	0.0137958	0.0323827	0.000177795	0.00129432	8.39402e-06	6.27829e-05	0.155269	0.26449	5.6983e-05	0.00142458	0.0464168	0.270737	0.874905	0.986008	0.169423	0.895445
Cyanobacteria	0.0348738	0.0699913	0.0250545	0.0450533	0.741158	0.769815	0.000733068	0.00191306	0.190931	0.283149	0.00561457	0.0186032	0.387285	0.546286	0.000111108	0.000425312	0.0608955	0.139818	0.219252	0.438328	0.221333	0.430563	0.479219	0.986008	0.40099	0.895452
Deinococcus-Thermus	0.00186342	0.00667352	0.000499559	0.00312965	0.562654	0.668177	4.59231e-07	3.99759e-06	0.0519835	0.110263	0.000121499	0.00152145	0.315945	0.476736	6.55686e-06	5.74408e-05	0.057084	0.133165	0.122865	0.308807	0.262569	0.452797	0.727065	0.986008	0.813532	0.916967
Chloroflexi	0.000922547	0.0039929	0.0231384	0.0418819	0.38525	0.524338	0.0222369	0.0352689	0.458098	0.567423	0.0130409	0.0312321	0.863282	0.880985	0.0696339	0.0947371	0.193758	0.293234	0.877805	0.906159	0.100463	0.333571	0.365057	0.986008	0.597039	0.898758
Tenericutes	0.645703	0.697206	0.00706536	0.0196167	0.000196573	0.000975123	0.206891	0.244734	0.0103307	0.0528941	0.0239999	0.0469827	0.00225793	0.00844726	0.212288	0.243106	0.023244	0.0762892	0.0359424	0.141421	0.182423	0.406308	0.796185	0.986008	0.843225	0.922591
Bacteroidetes	0.278397	0.350489	0.641618	0.737546	0.500216	0.638552	0.205593	0.244477	0.855957	0.882779	0.635649	0.706804	0.581736	0.69696	0.168377	0.205019	0.727631	0.780471	0.371816	0.569006	0.387539	0.526201	0.905635	0.986008	0.73577	0.904933
Chlorobi	3.75413e-05	0.000308659	0.283442	0.368818	0.000897567	0.00333649	0.000185806	0.000671281	0.667905	0.759726	0.219574	0.295168	0.0303767	0.0684337	0.00467665	0.011483	0.209599	0.311714	0.00365917	0.0271964	0.273678	0.46132	0.750246	0.986008	0.388485	0.895452
Gemmatimonadetes	0.0620996	0.106429	0.0300609	0.0510999	2.58776e-05	0.00019012	0.707094	0.733423	0.0978273	0.168962	0.0767066	0.12229	0.000334253	0.00190095	0.754134	0.755848	0.0968041	0.18509	0.00362952	0.0263256	0.0263634	0.256743	0.792896	0.986027	0.833115	0.924758
Fibrobacteres	7.9782e-05	0.0005177	0.000184187	0.00186967	0.247861	0.380607	8.55584e-07	6.15678e-06	0.678368	0.762831	0.0111866	0.0280068	0.154461	0.280117	1.06081e-05	7.36768e-05	0.874286	0.889953	0.067097	0.208423	0.145271	0.37508	0.747199	0.986008	0.64971	0.899869
Proteobacteria	0.22764	0.307427	0.104015	0.14489	0.00775929	0.0205968	0.139693	0.186072	0.0115886	0.0527673	0.123505	0.181448	0.00920339	0.025118	0.0088494	0.0183697	0.000219435	0.00322563	0.698743	0.804086	0.327097	0.494344	0.976828	0.988162	0.113354	0.895445
Verrucomicrobia	0.427641	0.502237	0.00793035	0.0210155	0.034614	0.0728938	0.00251857	0.00503289	0.0145678	0.0548263	0.420683	0.507565	0.853638	0.87841	0.0569397	0.0803669	0.317027	0.400097	0.789659	0.852317	0.487122	0.60404	0.153327	0.986008	0.0973006	0.895445
Planctomycetes	0.027139	0.0578852	0.738153	0.795872	0.00154306	0.00514509	0.798323	0.815368	0.00454178	0.0407359	0.353738	0.438068	0.000623032	0.00307882	0.507985	0.526927	0.0135767	0.0527185	0.58044	0.722437	0.0646836	0.288319	0.439657	0.986008	0.587943	0.897066
Lentisphaerae	0.883151	0.894836	0.00169813	0.00692849	0.00218929	0.00698237	0.0147267	0.0248624	0.0199159	0.0632483	0.00125608	0.00798954	0.00252705	0.00890557	0.00515069	0.0122534	0.0127282	0.0526712	0.362045	0.563127	0.417928	0.550498	0.643989	0.986008	0.75803	0.911518
Chlamydiae	0.0621686	0.105886	0.000600429	0.00341712	0.0728306	0.135197	0.00261933	0.00526579	0.179479	0.267334	0.0171083	0.0367048	0.642812	0.730092	0.0107583	0.0211477	0.442507	0.517485	0.635176	0.747097	0.753961	0.810383	0.205508	0.983841	0.580405	0.899579
Spirochaetes	0.212632	0.291102	0.0472848	0.0729981	0.616869	0.698336	0.000716361	0.00186944	0.0562912	0.115778	0.0762409	0.122746	0.651972	0.736051	0.0233637	0.0398971	0.257393	0.353594	0.105668	0.284372	0.617009	0.7069	0.930018	0.986179	0.343951	0.895445
Fusobacteria	0.491018	0.560211	0.00564501	0.0174529	2.30467e-07	4.98798e-06	0.137492	0.183323	0.00202845	0.0365639	0.00358142	0.0143601	5.11477e-06	6.39346e-05	0.0595159	0.0832793	0.000215948	0.00323285	0.0168215	0.0819705	0.119814	0.35997	0.718319	0.986008	0.404207	0.895452
Acidobacteria	0.0261798	0.0562102	0.78596	0.823907	0.0270136	0.0581996	0.225198	0.26493	0.246136	0.342751	0.709877	0.756212	0.0117478	0.0301945	0.273383	0.30238	0.325638	0.411656	0.304361	0.507838	0.163447	0.391555	0.452178	0.986008	0.880541	0.938181
Synergistetes	0.00353793	0.0107613	8.66574e-06	0.000216338	0.107739	0.192765	9.43555e-07	6.59179e-06	0.0529325	0.112018	1.94665e-05	0.00045263	0.147507	0.270075	2.40155e-06	4.10999e-05	0.0218983	0.0724358	0.672315	0.78583	0.315759	0.485185	0.892567	0.986217	0.509179	0.895621
Thermotogae	0.0490922	0.0893337	0.0595811	0.0891124	0.613154	0.697058	0.00114935	0.00264898	0.0303418	0.0787058	0.00160573	0.00905821	0.0667582	0.136586	0.0018803	0.00552086	0.0463007	0.114819	0.302191	0.506409	0.864159	0.89067	0.261775	0.986008	0.796732	0.919652
Deferribacteres	0.00171453	0.00627272	0.000908862	0.00444862	0.687256	0.739901	5.60354e-05	0.000264599	0.157108	0.245828	0.00222275	0.0108444	0.599392	0.704061	4.43899e-05	0.000205683	0.0890132	0.178648	0.387438	0.578422	0.280779	0.464453	0.924659	0.986172	0.684127	0.902244
Aquificae	0.177605	0.250494	0.0185252	0.0358423	0.300166	0.435326	0.00095284	0.00226051	0.0526409	0.110846	0.0508739	0.0871719	0.512379	0.640592	0.016984	0.030429	0.267498	0.361735	0.430682	0.61062	0.621774	0.707842	0.695504	0.986008	0.554491	0.896509
Nitrospirae	0.00606003	0.0168384	0.701685	0.761894	0.0148001	0.0344363	0.0485719	0.0715116	0.394046	0.497024	0.814778	0.831935	0.00779251	0.0212688	0.0119096	0.0225329	0.862778	0.883754	0.098206	0.255228	0.0320424	0.260763	0.719976	0.986008	0.441955	0.895807
Elusimicrobia	0.814246	0.835409	0.459178	0.559531	0.730174	0.769459	0.665081	0.697875	0.854714	0.881541	0.250185	0.327978	0.368607	0.519789	0.21541	0.246973	0.32251	0.407502	0.819764	0.871516	0.868967	0.894295	0.643682	0.986008	0.44134	0.895661
Thermodesulfobacteria	0.101824	0.159361	0.00799684	0.0204336	0.219564	0.342068	0.000338527	0.00103775	0.0186901	0.0616386	0.0123681	0.0296198	0.294163	0.44881	0.000154905	0.000571982	0.00797651	0.0394097	0.15836	0.346693	0.102139	0.330378	0.815028	0.986069	0.465872	0.895541

## Sheet: Class
	Kin_vs_Mas_wi.ep	Kin_vs_Mas_wi.eBH	Kin_vs_ULPZ_wi.ep	Kin_vs_ULPZ_wi.eBH	Mas_vs_ULPZ_wi.ep	Mas_vs_ULPZ_wi.eBH	Kin_vs_UHPZ_wi.ep	Kin_vs_UHPZ_wi.eBH	Mas_vs_UHPZ_wi.ep	Mas_vs_UHPZ_wi.eBH	Kin_vs_KLPZ_wi.ep	Kin_vs_KLPZ_wi.eBH	Mas_vs_KLPZ_wi.ep	Mas_vs_KLPZ_wi.eBH	Kin_vs_KHPZ_wi.ep	Kin_vs_KHPZ_wi.eBH	Mas_vs_KHPZ_wi.ep	Mas_vs_KHPZ_wi.eBH	ULPZ_vs_UHPZ_wi.ep	ULPZ_vs_UHPZ_wi.eBH	KLPZ_vs_KHPZ_wi.ep	KLPZ_vs_KHPZ_wi.eBH	ULPZ_vs_KLPZ_wi.ep	ULPZ_vs_KLPZ_wi.eBH	UHPZ_vs_KHPZ_wi.ep	UHPZ_vs_KHPZ_wi.eBH
Clostridia	1.54156e-05	9.18854e-05	0.784694	0.809921	1.88257e-07	6.68084e-06	0.0194771	0.0309221	0.005607	0.0505178	0.827029	0.849266	7.10328e-08	3.12544e-06	0.0445611	0.0687814	0.00280646	0.022	0.00256629	0.0268828	0.0166289	0.153838	0.743648	0.97543	0.61121	0.958191
Bacilli	0.326503	0.40484	0.486789	0.581026	0.017297	0.0478257	0.861211	0.876852	0.162659	0.300915	0.344574	0.445981	0.0163445	0.045578	0.576024	0.632311	0.665292	0.770484	0.271355	0.445613	0.0238218	0.153866	0.917991	0.97654	0.267345	0.950573
Negativicutes	0.00970436	0.0217627	0.20342	0.278892	0.12805	0.212359	0.0472403	0.0664709	0.285968	0.431169	0.217697	0.328254	0.182297	0.278119	0.219798	0.265943	0.164561	0.333372	0.37143	0.527216	0.919302	0.944178	0.878489	0.975541	0.62392	0.958427
Erysipelotrichia	0.00029107	0.00102376	0.7996	0.817389	6.59245e-05	0.000488916	0.190398	0.229238	0.00194726	0.0344828	0.848651	0.861924	1.4633e-05	0.000230968	0.736361	0.778801	2.06546e-07	9.08802e-06	0.241031	0.425535	0.67482	0.785656	0.770632	0.97543	0.0317926	0.949436
Tissierellia	0.000336053	0.00115333	0.779582	0.803243	6.0616e-06	6.99066e-05	0.0436124	0.062017	0.0229458	0.0941917	0.731906	0.785716	4.30897e-05	0.000463571	0.179402	0.225406	0.00773168	0.0388449	0.00265332	0.0269135	0.0632255	0.207355	0.835575	0.975954	0.419766	0.952265
Actinobacteria	1.63407e-07	2.38e-06	0.0254759	0.0520737	0.0141075	0.0426978	3.79159e-07	2.42184e-06	0.743317	0.858208	0.0777823	0.145989	0.00377595	0.015253	0.000283389	0.000921856	0.486314	0.64823	0.00908288	0.0550955	0.0484449	0.190297	0.619265	0.97543	0.373331	0.950573
Coriobacteriia	3.73712e-09	1.64433e-07	0.0150495	0.0346155	5.30561e-06	6.60062e-05	4.3514e-09	6.40071e-08	0.829538	0.89458	0.0055365	0.0198617	0.00030378	0.00213288	1.24485e-06	1.16513e-05	0.225987	0.419295	3.7273e-06	0.000164001	0.0223729	0.153838	0.450716	0.97543	0.254621	0.950573
Rubrobacteria	0.0236242	0.0471962	0.000246315	0.00157942	0.363845	0.463048	2.2853e-05	7.76427e-05	0.117539	0.243545	0.000369647	0.00385337	0.216516	0.308873	6.91436e-06	3.21974e-05	0.0379782	0.111029	0.329286	0.489044	0.287888	0.455351	0.805519	0.977049	0.448683	0.95206
Deinococci	0.00249178	0.00668746	0.00184308	0.00752529	0.56898	0.637994	2.01302e-06	9.63212e-06	0.0649614	0.173505	0.000403401	0.00452884	0.463048	0.538911	4.17636e-06	2.2293e-05	0.035647	0.107568	0.186922	0.369165	0.102168	0.248105	0.826066	0.976098	0.575388	0.958456
Anaerolineae	0.234642	0.315257	0.00396551	0.0128072	0.0419664	0.0895042	0.026889	0.039862	0.214841	0.353993	0.0401629	0.0861906	0.27475	0.364174	0.0254504	0.0425855	0.16511	0.319617	0.488154	0.607399	0.753297	0.835317	0.355788	0.97543	0.809761	0.972684
Dehalococcoidia	0.841916	0.869999	0.359963	0.448133	0.136292	0.220318	0.0630975	0.0852263	0.0251411	0.0983566	0.247159	0.349463	0.14061	0.225907	0.0210314	0.0368058	0.00471933	0.0278809	0.483985	0.606409	0.167403	0.320507	0.841745	0.976705	0.628309	0.958962
Chloroflexia	0.00916698	0.0206686	0.0698917	0.11811	0.888332	0.896128	0.0184119	0.0290102	0.872538	0.914033	0.130357	0.217462	0.392483	0.474466	0.0869196	0.117789	0.481687	0.641834	0.854543	0.879416	0.852576	0.90308	0.500629	0.97543	0.359857	0.950573
Ardenticatenia	0.621772	0.681701	0.396902	0.484165	0.663027	0.710523	0.847509	0.862517	0.643192	0.763848	0.632095	0.699795	0.308008	0.400195	0.273609	0.320134	0.445709	0.612123	0.44409	0.573672	0.097536	0.240812	0.210689	0.97543	0.289068	0.950573
Mollicutes	0.585016	0.657519	0.0118475	0.0301852	0.000754894	0.00408136	0.192916	0.231433	0.0129293	0.0724525	0.0272469	0.0668656	0.00275836	0.0124006	0.280693	0.326016	0.0417341	0.121584	0.0487708	0.156762	0.135053	0.282267	0.804418	0.975534	0.945753	0.988492
Bacteroidia	0.22823	0.319763	0.643749	0.706477	0.383609	0.485248	0.147555	0.185876	0.911	0.932531	0.525591	0.617015	0.625453	0.657966	0.184855	0.233226	0.957869	0.965256	0.249708	0.43024	0.620093	0.752133	0.78604	0.97543	0.978882	0.991022
Flavobacteriia	0.00125916	0.00369062	0.01543	0.0351515	0.0412428	0.0901222	0.000459447	0.00120917	0.758371	0.86394	0.242701	0.351731	0.0104748	0.0343299	0.000701384	0.00206667	0.642546	0.758616	0.0258837	0.109119	0.0154002	0.153838	0.308886	0.97543	0.700903	0.962246
Cytophagia	4.00683e-07	3.71165e-06	0.000286257	0.00186027	0.0219386	0.0562674	8.7434e-08	8.53639e-07	0.826139	0.889701	0.0129711	0.0373779	0.0178905	0.0480384	1.66399e-06	1.29459e-05	0.765119	0.831054	0.0126901	0.0662249	0.0264782	0.154136	0.694147	0.97543	0.950437	0.987934
Sphingobacteriia	1.29143e-07	2.22532e-06	2.13305e-05	0.000355551	0.408185	0.501927	1.60742e-09	4.44475e-08	0.396737	0.547402	0.0011845	0.00875892	0.0687609	0.143548	4.70616e-09	1.84576e-07	0.431066	0.610181	0.135499	0.310727	0.0256298	0.154175	0.419996	0.97543	0.888496	0.982556
Chitinophagia	3.32364e-07	3.26543e-06	2.07237e-05	0.000355283	0.420457	0.510843	2.07996e-09	4.73624e-08	0.256695	0.402405	0.00481895	0.0184202	0.109282	0.197834	1.1633e-08	2.55407e-07	0.401863	0.587553	0.0433629	0.145604	0.026953	0.155134	0.393355	0.97543	0.812488	0.975255
Saprospiria	3.09209e-05	0.000148021	0.00395937	0.0129999	0.130067	0.213201	3.61628e-07	2.29909e-06	0.850447	0.901751	0.0337533	0.0782738	0.159862	0.254421	2.47343e-06	1.57814e-05	0.685129	0.783835	0.0419317	0.142054	0.0492516	0.187563	0.801859	0.976512	0.855393	0.976814
Chlorobia	1.26453e-05	7.55881e-05	0.272778	0.357365	0.000292329	0.0017958	3.94484e-05	0.000125837	0.670043	0.796322	0.0970218	0.171784	0.0235092	0.0591937	0.00594531	0.0137754	0.0686494	0.171883	0.000612366	0.0112443	0.490671	0.653533	0.45797	0.97543	0.158123	0.949436
Gemmatimonadetes	0.059312	0.103856	0.0471394	0.0849212	3.69444e-05	0.000301085	0.653511	0.690769	0.112035	0.233891	0.0973113	0.170816	0.000253308	0.0018058	0.856546	0.877374	0.0515979	0.137728	0.00486134	0.0362731	0.0515846	0.18668	0.700859	0.975585	0.660367	0.961432
Fibrobacteria	4.128e-05	0.000185504	0.000172937	0.0012409	0.194771	0.289726	2.25641e-07	1.62061e-06	0.776027	0.859804	0.00495129	0.0187491	0.136526	0.226604	9.32301e-06	4.12265e-05	0.81872	0.871705	0.0547809	0.166046	0.182649	0.340021	0.766251	0.976438	0.504454	0.953692
Gammaproteobacteria	0.364851	0.435846	0.190395	0.267207	0.0424652	0.0915486	0.38185	0.42517	0.098071	0.216377	0.303	0.412351	0.0640982	0.136858	0.0114666	0.0232783	0.00172981	0.0180572	0.582271	0.675119	0.102483	0.246	0.83385	0.97544	0.0623088	0.949436
Alphaproteobacteria	0.176072	0.261665	0.058173	0.102045	0.315119	0.422796	0.00824092	0.0145735	0.0761727	0.190626	0.0709771	0.136176	0.414301	0.503101	0.010391	0.0217185	0.0810991	0.19333	0.600221	0.687143	0.320711	0.493424	0.906477	0.976483	0.697709	0.961392
Betaproteobacteria	0.913825	0.929851	0.554784	0.637647	0.221086	0.323352	0.378115	0.422762	0.195509	0.338004	0.624015	0.696721	0.223946	0.317427	0.945186	0.951447	0.65148	0.760998	0.883243	0.902204	0.531118	0.692205	0.767831	0.975558	0.400147	0.951469
Deltaproteobacteria	0.261675	0.348876	5.48544e-05	0.000554643	0.00232435	0.00998959	1.26862e-05	4.7871e-05	0.00067291	0.0268658	1.17255e-05	0.000504722	0.000613667	0.00345172	6.88685e-08	1.01007e-06	3.66805e-06	8.06971e-05	0.494724	0.617964	0.093775	0.236883	0.693607	0.97543	0.251693	0.950573
Epsilonproteobacteria	0.0644519	0.113136	0.122761	0.185445	0.709764	0.749204	0.00719634	0.0130156	0.414317	0.563361	0.216536	0.326704	0.498686	0.567487	0.0710887	0.0986206	0.9048	0.929977	0.182771	0.3719	0.579959	0.728246	0.740888	0.97543	0.315924	0.950573
Oligoflexia	4.99063e-05	0.000216795	0.0322694	0.0620281	0.0397132	0.0860897	1.56376e-06	7.39114e-06	0.496643	0.640738	0.00620372	0.021547	0.1087	0.192722	1.88849e-05	7.47522e-05	0.438844	0.610735	0.00522602	0.0375071	0.0268281	0.159331	0.556048	0.97543	0.746152	0.966207
Verrucomicrobiae	0.290085	0.373977	0.00928758	0.0250747	0.085986	0.158829	0.00190599	0.00405166	0.0276744	0.104614	0.361045	0.461666	0.954905	0.955161	0.0371172	0.0597515	0.308696	0.512785	0.786915	0.826239	0.361783	0.534545	0.126643	0.97543	0.22954	0.950573
Opitutae	0.185328	0.267355	0.430941	0.52	0.00947817	0.0294304	0.766554	0.794016	0.232498	0.374942	0.426901	0.522656	0.0154749	0.0432007	0.779139	0.813056	0.250212	0.436348	0.134451	0.296075	0.171933	0.32528	0.865437	0.977431	0.851545	0.975911
Planctomycetia	0.0219509	0.0440304	0.595974	0.667242	0.00248869	0.0102628	0.293917	0.33607	0.0126649	0.0698049	0.626918	0.699058	0.000417739	0.00253819	0.330028	0.377355	0.0218466	0.0742381	0.450002	0.579263	0.0609255	0.20014	0.25212	0.97543	0.736155	0.966811
Phycisphaerae	0.725102	0.771012	0.112227	0.169668	0.0671643	0.126861	0.00514184	0.00924523	0.00658949	0.0490304	0.136133	0.221319	0.105277	0.189512	0.00765695	0.0164456	0.0084366	0.039588	0.42889	0.561639	0.362224	0.53141	0.766813	0.976002	0.682704	0.963762
Lentisphaeria	0.834131	0.865893	0.00272113	0.00991058	0.00289179	0.0115852	0.0201961	0.0316382	0.0207553	0.0877614	0.00231054	0.0120449	0.00314466	0.0130492	0.00404489	0.0101266	0.00795703	0.0385937	0.419421	0.556846	0.57989	0.723629	0.713981	0.975451	0.614683	0.959185
Chlamydiia	0.0763823	0.127327	0.00121878	0.00516796	0.0941515	0.166206	0.00254405	0.00508713	0.17727	0.312947	0.0202076	0.051547	0.548461	0.600959	0.0174166	0.0319237	0.554214	0.695014	0.685104	0.75107	0.843783	0.897469	0.305956	0.97543	0.416924	0.953078
Spirochaetia	0.305467	0.386457	0.119054	0.180737	0.644514	0.698993	0.00286486	0.00578443	0.0858959	0.203346	0.0588833	0.119568	0.612927	0.651066	0.0551545	0.0810342	0.405726	0.591578	0.116875	0.284032	0.825072	0.891221	0.922424	0.978065	0.336825	0.950834
Fusobacteriia	0.638702	0.705251	0.00497176	0.0157813	3.85756e-07	8.61036e-06	0.0875007	0.11513	0.00318765	0.0390788	0.00288202	0.0141234	1.31157e-05	0.000222107	0.0705205	0.0978913	0.00123558	0.0149753	0.0141352	0.0715848	0.0839464	0.229091	0.577285	0.97543	0.487888	0.955163
Acidobacteriia	7.53274e-05	0.000306598	0.0696828	0.116722	0.015591	0.0430486	0.000853321	0.00198449	0.416873	0.565189	0.378529	0.478427	0.0151457	0.0429552	0.030868	0.0509033	0.267303	0.463169	0.0781264	0.210025	0.19399	0.350357	0.616626	0.97543	0.60075	0.958237
Synergistia	0.00560879	0.0136701	1.96356e-05	0.000351937	0.131995	0.217022	4.45203e-06	1.89229e-05	0.0604764	0.166757	7.3942e-05	0.00143037	0.190892	0.284947	4.41869e-06	2.31416e-05	0.0120663	0.0505246	0.707165	0.765048	0.220425	0.382391	0.842837	0.976221	0.379683	0.950715
Thermotogae	0.0646059	0.111878	0.0745405	0.122909	0.521971	0.596073	0.00193872	0.00407682	0.0363836	0.119688	0.00309009	0.0139103	0.0623631	0.12841	0.00621438	0.014193	0.0868385	0.201243	0.257849	0.430866	0.770415	0.853423	0.199397	0.97543	0.843132	0.976597
Deferribacteres	0.0010294	0.00310453	0.000952776	0.00452886	0.780154	0.806786	3.26252e-05	0.000106849	0.176591	0.316277	0.00123021	0.00878861	0.555383	0.60823	5.19935e-05	0.000190963	0.116918	0.255104	0.329546	0.491998	0.36984	0.543081	0.86042	0.976258	0.825782	0.973582
Aquificae	0.151113	0.225991	0.0163644	0.0365465	0.35984	0.457188	0.000490312	0.00124396	0.061236	0.166633	0.0352113	0.0783267	0.528284	0.588969	0.0315254	0.0512621	0.390562	0.570879	0.32453	0.487708	0.822838	0.880535	0.753656	0.976118	0.339058	0.951935
Nitrospira	0.00632639	0.0144254	0.675067	0.720721	0.00893922	0.027661	0.0737637	0.0976986	0.280045	0.419893	0.76465	0.801919	0.00951585	0.0293247	0.0239841	0.0408583	0.753587	0.82674	0.0984093	0.241478	0.0739409	0.215795	0.83446	0.976964	0.604288	0.959721
Thermodesulfobacteria	0.0898276	0.14832	0.00914261	0.0235183	0.282567	0.379117	0.00037541	0.000955219	0.0207158	0.0867979	0.00941061	0.0289114	0.265279	0.357183	0.000345175	0.00108048	0.0153918	0.0587032	0.105128	0.247934	0.181792	0.336577	0.71831	0.975914	0.61918	0.95986

## Sheet: Order
	Kin_vs_Mas_wi.ep	Kin_vs_Mas_wi.eBH	Kin_vs_ULPZ_wi.ep	Kin_vs_ULPZ_wi.eBH	Mas_vs_ULPZ_wi.ep	Mas_vs_ULPZ_wi.eBH	Kin_vs_UHPZ_wi.ep	Kin_vs_UHPZ_wi.eBH	Mas_vs_UHPZ_wi.ep	Mas_vs_UHPZ_wi.eBH	Kin_vs_KLPZ_wi.ep	Kin_vs_KLPZ_wi.eBH	Mas_vs_KLPZ_wi.ep	Mas_vs_KLPZ_wi.eBH	Kin_vs_KHPZ_wi.ep	Kin_vs_KHPZ_wi.eBH	Mas_vs_KHPZ_wi.ep	Mas_vs_KHPZ_wi.eBH	ULPZ_vs_UHPZ_wi.ep	ULPZ_vs_UHPZ_wi.eBH	KLPZ_vs_KHPZ_wi.ep	KLPZ_vs_KHPZ_wi.eBH	ULPZ_vs_KLPZ_wi.ep	ULPZ_vs_KLPZ_wi.eBH	UHPZ_vs_KHPZ_wi.ep	UHPZ_vs_KHPZ_wi.eBH
Clostridiales	1.76058e-05	0.000118749	0.807214	0.844602	1.91552e-07	1.70099e-05	0.0160284	0.0233309	0.0116445	0.0617928	0.907496	0.918686	1.47637e-07	1.5059e-05	0.043204	0.0653738	0.00359126	0.030976	0.00157694	0.0133887	0.0182957	0.216456	0.746465	0.991791	0.582044	0.97503
Thermoanaerobacterales	0.427165	0.507855	0.0352233	0.0603175	2.44307e-06	5.64348e-05	0.905657	0.92023	0.180776	0.292303	0.0809516	0.12673	0.000759568	0.00547602	0.459369	0.518797	0.0131773	0.0713227	0.00109734	0.0102008	0.0937814	0.316963	0.905814	0.992476	0.322143	0.844137
Halanaerobiales	0.405684	0.486379	0.340015	0.417472	0.00954083	0.0309988	0.821883	0.852686	0.0457843	0.111006	0.115198	0.167792	0.00141774	0.00819613	0.901487	0.918872	0.0667716	0.17355	0.248715	0.380733	0.0876025	0.3074	0.3911	0.991791	0.680443	0.968737
Bacillales	0.0951287	0.141899	0.217784	0.281581	9.94781e-06	0.000157024	0.709753	0.758359	0.00159038	0.0312067	0.173747	0.234351	0.000163383	0.00193577	0.361784	0.419847	6.55537e-05	0.00196612	0.13799	0.26351	0.684888	0.806322	0.879544	0.991873	0.276438	0.826048
Lactobacillales	0.619657	0.689832	0.392794	0.47477	0.1091	0.206831	0.84913	0.876552	0.243108	0.366962	0.446164	0.540313	0.0717328	0.165701	0.269149	0.326805	0.740495	0.852199	0.227975	0.36856	0.0108247	0.182125	0.90098	0.991893	0.116482	0.721229
Veillonellales	0.0556574	0.0894207	0.939066	0.94907	0.0562407	0.126411	0.245087	0.288894	0.375549	0.500077	0.843752	0.877215	0.0884831	0.184863	0.599657	0.657848	0.213232	0.38926	0.213114	0.355457	0.740195	0.839728	0.887535	0.991791	0.553944	0.967446
Acidaminococcales	1.90082e-05	0.000125324	0.000376516	0.00244773	0.748992	0.824976	0.00159472	0.00299723	0.164168	0.27362	4.52366e-05	0.00084644	0.676989	0.790453	0.00246142	0.00508338	0.272425	0.458175	0.283447	0.417164	0.175478	0.406578	0.886938	0.991801	0.895841	0.990303
Selenomonadales	0.000268708	0.00103685	1.32601e-05	0.000397504	0.165625	0.279798	0.000168347	0.000388901	0.534337	0.645416	0.000378011	0.00292895	0.702068	0.806177	1.57002e-06	1.43975e-05	0.0688865	0.176884	0.429206	0.548254	0.167618	0.396647	0.273248	0.991791	0.2992	0.832111
Erysipelotrichales	0.000391899	0.00146201	0.664428	0.724786	0.000235002	0.00198651	0.130503	0.163181	0.00287389	0.0369226	0.88316	0.903074	3.32987e-05	0.000673258	0.837854	0.870851	3.80439e-07	3.88048e-05	0.24749	0.38669	0.759974	0.848867	0.68672	0.991791	0.0258485	0.453901
Tissierellales	0.000168912	0.000695709	0.886621	0.907398	2.71924e-06	6.04477e-05	0.0209334	0.0296467	0.0332137	0.0940188	0.789179	0.835391	3.4519e-05	0.000683217	0.160122	0.208336	0.00476922	0.0362126	0.00103719	0.0097537	0.0526373	0.259347	0.810286	0.991791	0.242005	0.799759
Corynebacteriales	0.420576	0.500817	0.00266676	0.00816724	0.00341312	0.0143727	1.87822e-06	7.29941e-06	5.99863e-07	6.1186e-05	0.00189447	0.00799731	0.00380216	0.0166215	0.000303319	0.00085173	0.0003184	0.00568001	0.0687902	0.179859	0.342367	0.553813	0.768431	0.991791	0.832944	0.990137
Micrococcales	6.80268e-05	0.000328875	0.0276612	0.0498988	0.044137	0.105917	1.86318e-06	7.31521e-06	0.0512369	0.118999	0.00164026	0.0075059	0.79013	0.874549	0.00128673	0.00290968	0.480636	0.686616	0.000209645	0.00295439	0.850722	0.901334	0.0363966	0.990986	0.436623	0.913527
Streptomycetales	0.00141762	0.00438912	0.000919515	0.00414698	0.757621	0.829584	7.64253e-08	7.50547e-07	0.00769819	0.0516422	0.00190805	0.00807623	0.902713	0.948686	2.8065e-05	0.000117737	0.0917157	0.213956	0.0258515	0.102508	0.0994537	0.32377	0.797615	0.991791	0.904472	0.991346
Bifidobacteriales	4.91103e-07	7.77724e-06	0.104885	0.151777	0.00132074	0.0068757	0.000840472	0.00172125	0.0708601	0.14586	0.610519	0.685684	2.10565e-05	0.000573524	0.0229343	0.0386343	0.00110375	0.014379	0.110315	0.231796	0.0633185	0.27432	0.286088	0.991791	0.163502	0.747356
Propionibacteriales	0.0341534	0.0593213	0.0492675	0.0797385	0.842667	0.889468	0.00028318	0.000623651	0.0528603	0.121214	0.0406815	0.0736262	0.873574	0.928048	0.0311405	0.049755	0.489017	0.684769	0.107002	0.226721	0.551861	0.713061	0.915296	0.992264	0.384431	0.881857
Pseudonocardiales	0.000665312	0.00229727	0.00321417	0.00924703	0.726854	0.809678	4.20013e-07	2.34967e-06	0.0427724	0.107437	0.00268479	0.00971391	0.937977	0.966355	0.000364573	0.00099351	0.388632	0.591316	0.0126631	0.0635978	0.300272	0.517831	0.744505	0.991791	0.620628	0.971492
Actinomycetales	3.45297e-09	2.87146e-07	0.000129394	0.00121762	0.00101276	0.00546276	1.13399e-10	1.15197e-08	0.0260821	0.0827003	0.0030275	0.0104774	0.0303357	0.0829534	1.50982e-06	1.4467e-05	0.644058	0.797154	5.63305e-08	5.70957e-06	0.0194598	0.211959	0.574299	0.991791	0.223188	0.784271
Micromonosporales	0.00723096	0.0170221	0.00298536	0.00882449	0.507432	0.636994	4.02524e-06	1.36546e-05	0.0222827	0.0780656	0.0046046	0.0139033	0.5389	0.678184	0.000641731	0.00159488	0.15115	0.305417	0.231787	0.367896	0.381892	0.583669	0.933299	0.992625	0.891338	0.990289
Streptosporangiales	0.00146982	0.00447442	0.00172962	0.00604989	0.512912	0.640874	1.85229e-06	7.09792e-06	0.0259487	0.083517	0.000345573	0.00279018	0.384468	0.534577	0.000190723	0.000563163	0.271821	0.457705	0.126288	0.250866	0.656656	0.782274	0.813511	0.992009	0.256598	0.802315
Frankiales	0.0115689	0.0246678	0.000863819	0.00385108	0.140714	0.246483	7.07001e-07	3.33386e-06	0.00109896	0.0251405	0.000845754	0.00486723	0.159078	0.272513	0.000234926	0.000671427	0.125046	0.263625	0.0736407	0.184742	0.822392	0.885179	0.903356	0.992279	0.14216	0.72042
Geodermatophilales	0.0166839	0.0328778	0.125603	0.175088	0.515348	0.641542	0.006024	0.00958928	0.79477	0.859346	0.108409	0.15886	0.509364	0.648146	0.173105	0.221562	0.410629	0.604107	0.368286	0.492911	0.818465	0.884129	0.863009	0.992066	0.268536	0.813455
Candidatus Nanopelagicales	7.12485e-05	0.00033318	0.000640331	0.00313505	0.660239	0.756409	1.15088e-07	8.98094e-07	0.17593	0.284378	4.50246e-06	0.000201931	0.666696	0.772244	4.8732e-05	0.000170645	0.775176	0.870243	0.0479352	0.139301	0.500437	0.671442	0.402585	0.991791	0.0676143	0.573184
Coriobacteriales	6.79584e-09	3.50877e-07	0.00596635	0.0147644	0.000110121	0.00122129	5.25317e-09	1.28262e-07	0.977513	0.990408	0.000994041	0.00564756	0.00984393	0.0343219	3.00201e-06	2.36774e-05	0.176135	0.343841	0.000124977	0.00212331	0.190549	0.418627	0.437936	0.991791	0.161654	0.74674
Eggerthellales	6.48562e-08	2.1198e-06	0.941899	0.950481	2.43124e-06	5.81026e-05	3.14764e-07	1.92784e-06	0.42796	0.548655	0.146645	0.203997	0.000337288	0.00316065	3.68144e-07	6.07168e-06	0.744967	0.855392	4.54304e-06	0.000152804	0.000535135	0.0545837	0.233113	0.991791	0.908971	0.99073
Rubrobacterales	0.0237429	0.043912	0.000135058	0.00107383	0.268831	0.399616	6.64884e-06	2.04097e-05	0.0743471	0.150933	0.000137606	0.00144322	0.164958	0.280316	3.09918e-06	2.24297e-05	0.0289606	0.10675	0.3094	0.434702	0.279145	0.497001	0.808304	0.992367	0.46036	0.905956
Synechococcales	6.50966e-05	0.000308984	0.012824	0.0265205	0.117928	0.215733	3.26747e-05	8.58142e-05	0.745762	0.824113	0.0320914	0.0607192	0.0663243	0.151287	0.00157347	0.00342224	0.396131	0.595289	0.0486893	0.145853	0.298794	0.51447	0.722736	0.991836	0.256674	0.805762
Nostocales	0.01867	0.0363167	0.0142729	0.0292445	0.945535	0.96135	0.000336552	0.000732845	0.298755	0.423593	0.000727605	0.00458737	0.401257	0.55596	6.03322e-05	0.000217264	0.0898641	0.21114	0.298508	0.429931	0.343919	0.552915	0.318195	0.991791	0.366432	0.874752
Oscillatoriales	0.0471397	0.0776033	0.663691	0.72239	0.119998	0.219289	0.0258879	0.0360444	0.884596	0.930719	0.0112792	0.0266531	0.639635	0.757356	0.0404013	0.0611475	0.871239	0.927035	0.0604729	0.164084	0.573539	0.726737	0.0278057	0.972659	0.86933	0.989195
Chroococcales	0.841512	0.874664	0.398422	0.477225	0.339411	0.477519	0.052119	0.0695685	0.0217738	0.0765791	0.0117961	0.0276236	0.00451508	0.0186038	0.046397	0.0685679	0.0225131	0.0924685	0.344766	0.471521	0.5735	0.724458	0.106976	0.991791	0.863178	0.990079
Pleurocapsales	0.0198001	0.0376439	0.00388954	0.010439	0.573987	0.689161	0.00497864	0.00804501	0.829427	0.887181	0.266876	0.342972	0.212417	0.339347	0.000141896	0.000434645	0.117379	0.252345	0.713738	0.78124	0.00656593	0.14894	0.0680279	0.991128	0.122235	0.693258
Deinococcales	0.00417164	0.0108635	0.00124041	0.00483635	0.67978	0.773027	1.11903e-06	4.70996e-06	0.0265518	0.0831398	0.000537998	0.00362039	0.472403	0.617875	1.00585e-05	5.25414e-05	0.0416204	0.133211	0.0737054	0.184564	0.16947	0.39722	0.79531	0.991978	0.792888	0.987797
Thermales	0.00845259	0.0190037	0.000315877	0.00204361	0.1941	0.31495	4.29234e-07	2.2628e-06	0.0195745	0.0735547	4.89798e-05	0.000803047	0.159833	0.274052	1.73047e-06	1.49365e-05	0.0293454	0.108843	0.371497	0.495753	0.249308	0.468009	0.864926	0.992223	0.809364	0.9856
Anaerolineales	0.363364	0.439134	0.00607217	0.0144747	0.0353696	0.0851537	0.0187806	0.0266427	0.0887963	0.169995	0.0523702	0.0872316	0.21126	0.335298	0.0275119	0.0433656	0.107954	0.235984	0.662026	0.73835	0.767749	0.85134	0.459427	0.991791	0.845393	0.985798
Dehalococcoidales	0.149295	0.209559	0.592786	0.658396	0.317423	0.448266	0.827238	0.854395	0.0722896	0.147278	0.818206	0.852779	0.144486	0.252372	0.755059	0.792336	0.164707	0.315806	0.552063	0.653478	0.820975	0.883344	0.735575	0.99194	0.66516	0.96678
Chloroflexales	0.016591	0.0327619	0.0497726	0.0799587	0.873219	0.911277	0.0146292	0.0213541	0.72139	0.803855	0.119282	0.172163	0.42418	0.568567	0.0827013	0.113776	0.584085	0.750137	0.851267	0.887212	0.871557	0.914456	0.482563	0.991791	0.335056	0.849874
Ardenticatenales	0.50721	0.581121	0.448735	0.524722	0.8153	0.869645	0.874214	0.894988	0.514445	0.625851	0.623318	0.691425	0.233074	0.360849	0.282818	0.338581	0.588645	0.746592	0.457752	0.571274	0.103486	0.32564	0.228807	0.991791	0.244966	0.800206
Mycoplasmatales	0.757866	0.807564	0.0129456	0.0269691	0.00239686	0.0109679	0.118682	0.150044	0.0127149	0.0630641	0.0182786	0.0390861	0.00341311	0.0152409	0.245562	0.302804	0.0488693	0.144505	0.104151	0.22475	0.106731	0.334683	0.848718	0.991791	0.857003	0.990007
Entomoplasmatales	0.320655	0.403397	0.0323998	0.0563757	0.000724913	0.00436942	0.353455	0.403646	0.0149153	0.0665334	0.104937	0.156121	0.00474158	0.0196141	0.508728	0.569157	0.039395	0.128396	0.0535096	0.15684	0.145768	0.376576	0.604782	0.991791	0.914467	0.99106
Acholeplasmatales	0.875653	0.904866	0.00243138	0.00764552	0.000434273	0.00300001	0.202199	0.241994	0.0747873	0.151279	0.00578334	0.0164116	0.0019426	0.0103061	0.0767946	0.106079	0.0230748	0.0984024	0.00958408	0.0516668	0.19285	0.422253	0.884224	0.992485	0.349899	0.86087
Bacteroidales	0.22342	0.304872	0.604884	0.677319	0.400577	0.546591	0.184825	0.22376	0.990535	0.994472	0.533253	0.621074	0.564777	0.698622	0.238698	0.29744	0.986146	0.99139	0.295174	0.426137	0.640129	0.778991	0.790386	0.991791	0.880069	0.989964
Marinilabiliales	1.18163e-07	2.90726e-06	7.48666e-05	0.00087569	0.0468144	0.111855	2.32924e-07	1.62621e-06	0.674239	0.768297	0.00663943	0.0182781	0.0223444	0.0642701	3.35632e-07	5.75414e-06	0.767683	0.868285	0.0613969	0.17	0.0480309	0.253064	0.582759	0.991791	0.789166	0.989541
Flavobacteriales	0.00188969	0.00558739	0.0319336	0.0557684	0.0271646	0.0721674	0.00116587	0.00229531	0.530274	0.64408	0.264573	0.342312	0.00920365	0.0329715	0.00173324	0.00375549	0.603767	0.774952	0.049126	0.153217	0.0260059	0.232844	0.37241	0.991791	0.873119	0.990034
Cytophagales	9.69548e-07	1.20886e-05	0.000650114	0.00340028	0.0141798	0.0430106	2.15449e-07	1.56273e-06	0.593537	0.699937	0.0180725	0.0388345	0.0146181	0.0463559	4.65814e-06	3.15634e-05	0.673439	0.815497	0.0188092	0.0836059	0.0353952	0.239671	0.704553	0.991791	0.837372	0.989875
Sphingobacteriales	2.07808e-07	4.21219e-06	5.9133e-05	0.000803619	0.259449	0.395651	3.18491e-08	4.10676e-07	0.661482	0.759581	0.00282919	0.0100856	0.0688363	0.161652	2.62101e-08	8.82194e-07	0.539412	0.730453	0.130592	0.255106	0.0332538	0.237901	0.473267	0.991791	0.76571	0.989598
Chitinophagales	8.56415e-07	1.12514e-05	5.20066e-05	0.000771268	0.314305	0.458917	1.882e-08	2.95502e-07	0.384939	0.508787	0.00841714	0.0216191	0.0813684	0.176436	4.33499e-08	1.17505e-06	0.549461	0.73754	0.0682002	0.180059	0.0316796	0.236845	0.44247	0.991791	0.948886	0.991811
Bacteroidetes Order II. Incertae sedis	0.385276	0.467285	0.0116218	0.0245244	0.000221567	0.00180975	0.132059	0.164437	0.0147335	0.0649785	0.0212735	0.0437204	0.00106775	0.00685528	0.0885586	0.120621	0.00703936	0.0473339	0.166827	0.295774	0.317521	0.530222	0.6197	0.991791	0.635225	0.966681
Saprospirales	5.60519e-05	0.00028016	0.00803637	0.0182646	0.0988245	0.190269	1.89864e-06	7.17853e-06	0.783454	0.854531	0.0464058	0.0811615	0.133645	0.239261	1.03197e-05	5.30988e-05	0.817859	0.895522	0.0393958	0.130933	0.0529876	0.258311	0.818429	0.991853	0.765801	0.986147
Chlorobiales	8.44124e-06	6.36217e-05	0.262822	0.331713	0.000194868	0.00169666	0.000178434	0.000405793	0.35662	0.479684	0.130268	0.185777	0.0189711	0.0564368	0.00926574	0.016998	0.0489443	0.144738	0.0057295	0.0343442	0.489015	0.66822	0.530717	0.991791	0.227009	0.78471
Gemmatimonadales	0.0469431	0.0768245	0.0386199	0.0644889	1.65537e-05	0.000241841	0.776217	0.810169	0.0498029	0.116896	0.0869085	0.132825	0.000146532	0.00171979	0.842262	0.870639	0.0477157	0.141545	0.00715246	0.0408386	0.0367198	0.236194	0.75923	0.992084	0.8358	0.98899
Fibrobacterales	3.90266e-05	0.000207729	0.000244231	0.00176935	0.157549	0.268931	6.5009e-07	3.20239e-06	0.875087	0.924582	0.00689575	0.018544	0.106018	0.205696	1.65963e-05	7.57126e-05	0.764614	0.863113	0.0490107	0.147908	0.189989	0.418472	0.814365	0.991916	0.598954	0.959145
Enterobacterales	0.968321	0.974191	0.00132556	0.00517132	0.0103635	0.0340976	0.00687389	0.0110554	0.0235637	0.0805669	0.0432461	0.0771597	0.106484	0.204885	9.33546e-06	5.00601e-05	9.02706e-05	0.00234592	0.648698	0.734714	0.00587232	0.150214	0.235058	0.991791	0.0331623	0.458848
Pseudomonadales	0.0577666	0.0919286	0.543063	0.622043	0.120481	0.221293	0.00842273	0.013138	0.395719	0.518204	0.612384	0.68903	0.00965847	0.0337261	0.0275906	0.0449027	0.633509	0.789857	0.0217789	0.0912648	0.00502621	0.147771	0.196735	0.991791	0.787349	0.989683
Xanthomonadales	0.105309	0.155034	0.623234	0.690443	0.18746	0.306849	0.583688	0.638137	0.136115	0.235314	0.673574	0.739633	0.0292067	0.0806363	0.250034	0.30649	0.673425	0.812342	0.8892	0.914597	0.119461	0.349025	0.280067	0.991791	0.539064	0.95005
Alteromonadales	4.2589e-06	3.68827e-05	0.00266771	0.00816989	0.0196135	0.0552107	1.13778e-09	4.32172e-08	0.0141753	0.0662996	0.00215908	0.00853029	0.079088	0.173803	6.12224e-06	3.75448e-05	0.784998	0.875864	6.22557e-07	3.17504e-05	0.125839	0.356941	0.655802	0.991791	0.00413551	0.310768
Oceanospirillales	6.00773e-05	0.000293353	0.227647	0.292892	0.0200457	0.0563004	3.27761e-06	1.14645e-05	0.310198	0.433668	0.62745	0.698898	0.0010469	0.00681321	0.0370929	0.0569577	0.0711337	0.180877	0.00392651	0.0272764	0.101152	0.324231	0.521664	0.991791	0.0153136	0.409409
Vibrionales	2.93592e-06	2.75216e-05	0.000998325	0.00434438	0.0202163	0.05707	1.13494e-09	4.33307e-08	0.0642575	0.136449	0.000117854	0.00139222	0.119661	0.221329	7.2599e-07	8.84643e-06	0.924827	0.9563	1.22814e-05	0.00031115	0.144686	0.377657	0.496866	0.991791	0.0294531	0.455322
Chromatiales	0.419582	0.499491	0.0869244	0.127659	0.000606521	0.00368311	0.630035	0.679715	0.107048	0.194361	0.0158295	0.0344601	5.90271e-05	0.000945212	0.297162	0.354473	0.0390205	0.125907	0.0797294	0.189069	0.0776838	0.293232	0.344933	0.991791	0.658445	0.971586
Aeromonadales	0.0126898	0.0266237	0.640692	0.704574	0.00533811	0.0201997	0.00101264	0.00199383	0.233962	0.355351	0.855771	0.882356	0.0694353	0.159668	0.014575	0.0257355	0.888782	0.937375	0.000899083	0.00892432	0.0565031	0.263225	0.633841	0.991791	0.336858	0.854641
Pasteurellales	0.343278	0.42735	0.015103	0.0305291	0.0520401	0.120465	0.00186965	0.00343438	0.00569221	0.0460799	0.0879403	0.136188	0.250805	0.390944	0.00623443	0.0119156	0.0149602	0.0800226	0.576209	0.680011	0.289552	0.510862	0.532231	0.991791	0.950925	0.991206
Cellvibrionales	2.90409e-06	2.68558e-05	0.000539962	0.00295622	0.0841937	0.169034	4.23875e-08	4.66518e-07	0.868601	0.919202	0.0275043	0.0536259	0.0142816	0.0452306	2.15821e-05	9.26826e-05	0.558698	0.737957	0.0431698	0.137724	0.0696753	0.28455	0.285514	0.991791	0.523207	0.944504
Methylococcales	0.0176695	0.0343471	0.20151	0.2624	0.000225965	0.00178633	0.124648	0.155529	0.287741	0.409378	0.462109	0.545721	0.00170815	0.00913729	0.843688	0.870139	0.0315436	0.112769	0.00661824	0.0388487	0.391781	0.588351	0.605996	0.991836	0.28812	0.818963
Thiotrichales	0.00128506	0.0039708	0.00893715	0.0201243	0.455424	0.590795	3.94437e-07	2.20336e-06	0.0146455	0.0659077	0.01117	0.0265557	0.580071	0.71033	0.000939104	0.0021995	0.892394	0.938622	0.000318019	0.00403824	0.550285	0.712002	0.814239	0.991929	0.00781323	0.331383
Legionellales	0.000256441	0.000978211	0.000268273	0.00188419	0.871169	0.910939	2.66372e-08	3.44204e-07	0.0625417	0.133796	0.0004037	0.00300087	0.83713	0.902848	2.18016e-05	9.19877e-05	0.776761	0.870173	0.0964634	0.210556	0.885684	0.92463	0.873764	0.992165	0.0444516	0.504514
Nevskiales	0.559449	0.629343	0.785497	0.824422	0.540631	0.659359	0.138413	0.171018	0.390208	0.512566	0.768949	0.814737	0.653428	0.762218	0.705708	0.749718	0.788256	0.878115	0.125432	0.248199	0.807962	0.875287	0.691393	0.991791	0.276788	0.815561
Orbales	0.0301779	0.0530903	0.363858	0.435845	0.116651	0.212716	3.41174e-05	8.77324e-05	0.073516	0.149698	0.0185815	0.03885	0.849838	0.910516	0.000367894	0.000968986	0.20991	0.380286	0.000130878	0.00201494	0.128161	0.350153	0.0979636	0.991063	0.440438	0.901573
Rhizobiales	0.122964	0.178423	0.00390284	0.0107011	0.059369	0.131329	0.000154495	0.000357589	0.00410819	0.0402361	0.00679368	0.0185851	0.0878382	0.183526	0.00432428	0.00850534	0.0464486	0.140431	0.587399	0.684472	0.514365	0.687112	0.909475	0.992862	0.915758	0.990909
Rhodobacterales	0.614277	0.682576	0.130577	0.181009	0.150148	0.260186	0.00290429	0.00506466	0.00204122	0.0324738	0.0453189	0.079569	0.074766	0.165789	0.0146753	0.0259196	0.0195628	0.0889988	0.169892	0.301441	0.859085	0.907633	0.520364	0.991791	0.716733	0.980807
Sphingomonadales	0.894103	0.917582	0.0511473	0.0823076	0.00896224	0.0300414	0.0568855	0.0758598	0.013241	0.0636174	0.188105	0.25154	0.0938386	0.190602	0.177399	0.228717	0.0685929	0.175931	0.77114	0.828129	0.752299	0.843671	0.488489	0.991791	0.908433	0.990743
Rhodospirillales	0.0044453	0.011559	0.000455499	0.00266431	0.407498	0.550555	5.50556e-06	1.78033e-05	0.0326556	0.0928148	0.00239725	0.00916144	0.863389	0.923124	1.42289e-05	6.82742e-05	0.0335699	0.119919	0.280753	0.414423	0.0468125	0.252365	0.523537	0.991791	0.809448	0.989708
Caulobacterales	0.213244	0.289244	0.0205059	0.0385489	0.370818	0.512884	0.000556918	0.0011493	0.0508331	0.117669	0.0435621	0.0768182	0.518867	0.658307	0.0661171	0.0931325	0.567197	0.745719	0.252005	0.384506	0.880963	0.9207	0.76417	0.991807	0.163002	0.740878
Rickettsiales	0.615964	0.683098	0.0676424	0.103452	0.150736	0.260597	0.0186007	0.0266049	0.0814798	0.160285	0.156895	0.216032	0.18657	0.308332	0.316515	0.373732	0.742557	0.850069	0.776882	0.832448	0.3492	0.557358	0.828774	0.992017	0.0917117	0.642263
Pelagibacterales	0.116143	0.167695	0.00185144	0.00629333	0.0165426	0.0470798	0.00309944	0.0052944	0.0961691	0.178641	0.00630826	0.0171508	0.117132	0.218109	0.000160206	0.000486198	0.00279085	0.0245691	0.442385	0.556721	0.229418	0.451055	0.531201	0.991791	0.194114	0.754325
Burkholderiales	0.803268	0.845677	0.132945	0.18364	0.0522928	0.119723	0.00779241	0.0122697	0.00482619	0.0424604	0.047448	0.0828221	0.0282852	0.0784423	0.332054	0.390208	0.360866	0.560172	0.266672	0.40011	0.187001	0.414223	0.56648	0.991791	0.0555727	0.559799
Neisseriales	0.0215307	0.040801	0.0227176	0.0420771	0.846579	0.89318	0.00337751	0.00578759	0.291809	0.41733	0.124603	0.178905	0.905415	0.947296	0.001264	0.00284199	0.2076	0.38032	0.438358	0.557571	0.486263	0.666918	0.675834	0.991791	0.926422	0.991114
Rhodocyclales	0.313023	0.394937	0.145325	0.198222	0.569319	0.687608	0.0264852	0.0367717	0.181349	0.293256	0.0735349	0.116876	0.36208	0.513001	0.740664	0.785633	0.559713	0.741488	0.66928	0.749122	0.17974	0.409697	0.580032	0.991791	0.150708	0.733703
Nitrosomonadales	2.07461e-06	2.04861e-05	0.018679	0.0358758	0.00878029	0.0295856	2.1383e-06	7.96048e-06	0.8338	0.893343	0.0368101	0.0674852	0.0155747	0.0484151	0.000808648	0.00191673	0.0959035	0.21966	0.0127784	0.0619465	0.329334	0.540891	0.903275	0.992587	0.129218	0.715309
Desulfovibrionales	0.275593	0.361987	1.25508e-05	0.000382134	0.00489348	0.0190708	7.45512e-06	2.33945e-05	0.00338878	0.0380463	2.97201e-06	0.000188218	0.00170603	0.00953144	5.97228e-10	6.09173e-08	4.08602e-06	0.000208387	0.921882	0.9377	0.039965	0.242903	0.945338	0.993547	0.0364388	0.473357
Myxococcales	0.207906	0.28453	0.000150348	0.00133329	0.00078029	0.00456586	1.74172e-05	4.89589e-05	8.20487e-05	0.00418132	9.98952e-05	0.00125379	0.000270664	0.00265112	5.15064e-05	0.000189871	0.000272895	0.00496518	0.638239	0.726909	0.865733	0.912522	0.625189	0.991791	0.919681	0.991095
Desulfuromonadales	0.0101595	0.0222136	1.06578e-05	0.000380141	0.0128933	0.0395979	2.75629e-06	9.89268e-06	0.0039656	0.039161	0.000797894	0.00472932	0.116634	0.218876	0.000110299	0.000356838	0.0449486	0.139065	0.606902	0.700094	0.383336	0.58369	0.536472	0.991791	0.856348	0.990163
Desulfobacterales	0.124948	0.179155	0.58499	0.65181	0.366797	0.500724	0.530375	0.57802	0.283074	0.398526	0.473048	0.554473	0.383047	0.526644	0.815885	0.846259	0.117527	0.25187	0.824629	0.86721	0.474655	0.651634	0.842648	0.992043	0.450957	0.900593
Syntrophobacterales	0.510829	0.582417	0.0745318	0.110941	0.296494	0.42123	0.546632	0.593535	0.179998	0.283837	0.44147	0.523993	0.7624	0.846568	0.767174	0.802418	0.655096	0.789971	0.00997363	0.0488901	0.480007	0.65425	0.425759	0.991791	0.360762	0.858327
Desulfarculales	0.000661501	0.00222163	7.06032e-05	0.000820178	0.521353	0.647939	1.00146e-07	8.45127e-07	0.0295265	0.088616	6.67346e-05	0.000982798	0.440364	0.586509	2.74448e-08	8.71236e-07	0.00311462	0.027224	0.0785851	0.189068	0.0185565	0.198258	0.888156	0.992595	0.276933	0.81216
Campylobacterales	0.0461629	0.0767227	0.125492	0.17557	0.662246	0.762026	0.00966819	0.0148835	0.529983	0.644441	0.141645	0.199003	0.510686	0.655473	0.0466609	0.0694603	0.894104	0.939687	0.286653	0.420104	0.563589	0.723976	0.842862	0.991979	0.465535	0.927571
Bdellovibrionales	6.99367e-05	0.000323179	0.0708649	0.107109	0.0436376	0.10012	2.19628e-05	5.8856e-05	0.648801	0.739399	0.0430109	0.0755812	0.116925	0.217877	0.00355845	0.00704337	0.307395	0.48774	0.0182518	0.0787647	0.525744	0.68971	0.750344	0.991931	0.149703	0.710116
Bacteriovoracales	0.0063856	0.0149735	0.0868458	0.12695	0.26904	0.402333	0.00372576	0.00611515	0.852267	0.905154	0.0699129	0.110441	0.271952	0.408387	0.000150908	0.00045495	0.218309	0.392189	0.214467	0.344313	0.00852438	0.162349	0.834951	0.991994	0.141054	0.72119
Verrucomicrobiales	0.324253	0.408936	0.012803	0.0267438	0.0761129	0.157404	0.00265818	0.00468393	0.0259534	0.0838426	0.399908	0.492406	0.970077	0.982903	0.0571852	0.0820132	0.334067	0.530358	0.804279	0.852453	0.41053	0.606414	0.148297	0.991791	0.194119	0.76487
Opitutales	0.065097	0.101481	0.279091	0.350036	0.000415953	0.00273873	0.768344	0.804287	0.083096	0.162875	0.39435	0.483221	0.00369242	0.0159636	0.759188	0.799198	0.0954411	0.219151	0.089669	0.20349	0.208102	0.434761	0.806017	0.991833	0.855835	0.989307
Planctomycetales	0.00804395	0.0184854	0.75013	0.79587	0.00196304	0.00916829	0.345939	0.395458	0.00577873	0.0454082	0.534822	0.616045	0.000169251	0.0019093	0.309698	0.367767	0.0245055	0.0968931	0.601542	0.691843	0.0506552	0.25725	0.28178	0.991791	0.536231	0.942017
Victivallales	0.898011	0.920219	0.00224381	0.00714119	0.00141122	0.00704832	0.0150392	0.0219272	0.0110741	0.058585	0.00190902	0.00784578	0.00121723	0.00734575	0.00338477	0.00679468	0.00378859	0.0309637	0.390671	0.510875	0.560545	0.718944	0.680945	0.991838	0.612448	0.966028
Chlamydiales	0.0180856	0.034196	0.0066848	0.0156131	0.446795	0.579408	0.00335171	0.00559988	0.460618	0.575034	0.052277	0.087943	0.795187	0.868651	0.0169765	0.0287146	0.814282	0.891708	0.798944	0.846952	0.680014	0.796755	0.381411	0.991791	0.566972	0.950179
Spirochaetales	0.289072	0.371105	0.603217	0.670774	0.457274	0.591287	0.41294	0.46612	0.883334	0.93017	0.786349	0.830395	0.412796	0.560436	0.0666929	0.0937493	0.529839	0.703444	0.489017	0.599438	0.0943777	0.313738	0.825842	0.992002	0.635896	0.970887
Brachyspirales	0.021274	0.0402916	0.0012195	0.00484459	0.546307	0.671861	1.07448e-05	3.1774e-05	0.128281	0.226452	0.0126251	0.0292143	0.951535	0.974654	0.000594423	0.00149631	0.268432	0.453808	0.134907	0.260309	0.244042	0.470045	0.668444	0.991791	0.939881	0.991137
Leptospirales	0.00502561	0.0123902	0.00477419	0.0120601	0.847888	0.892824	3.09708e-05	8.159e-05	0.0410842	0.104697	0.00049043	0.00322684	0.299247	0.442216	1.14458e-05	5.53206e-05	0.0250243	0.0990506	0.0893471	0.204011	0.328035	0.537394	0.339931	0.991791	0.871036	0.990613
Fusobacteriales	0.665985	0.729136	0.00436227	0.0116183	5.22977e-07	2.40266e-05	0.101031	0.129808	0.00369903	0.038874	0.00282821	0.0100531	1.61364e-05	0.000537771	0.0599117	0.0852706	0.00144455	0.0169956	0.0114267	0.058798	0.0904874	0.311045	0.499933	0.991791	0.437026	0.907466
Acidobacteriales	6.79116e-05	0.000323131	0.0957387	0.138978	0.00545121	0.0202299	0.00235409	0.0041852	0.214388	0.330284	0.443502	0.533204	0.00764962	0.0276408	0.0373655	0.0573864	0.206746	0.378847	0.120565	0.243569	0.218686	0.444946	0.632903	0.991791	0.687265	0.982956
Synergistales	0.00505838	0.0128181	1.05567e-05	0.000370272	0.0579193	0.128804	6.40515e-07	3.159e-06	0.0241751	0.0806343	2.86417e-05	0.000670876	0.0999034	0.198052	8.0472e-07	9.27236e-06	0.00516517	0.0385449	0.822733	0.865977	0.231714	0.45855	0.742552	0.991791	0.392327	0.884907
Thermotogales	0.0424362	0.070253	0.0370466	0.0623873	0.841325	0.888597	9.60198e-05	0.000228737	0.0674581	0.140088	0.00294879	0.0101418	0.289167	0.430475	0.00128782	0.00284681	0.217115	0.387478	0.0944039	0.209956	0.781677	0.860124	0.33603	0.991791	0.712195	0.972763
Petrotogales	0.818749	0.854896	0.110054	0.155194	0.163724	0.275384	0.25075	0.293795	0.357138	0.477511	0.00374627	0.0117223	0.00257734	0.0122303	0.0212357	0.0352728	0.0328287	0.114691	0.402501	0.521235	0.315099	0.526221	0.172612	0.991791	0.116726	0.664666
Deferribacterales	0.000755266	0.00253173	0.00109044	0.00451436	0.898341	0.92847	5.11408e-05	0.000130958	0.253787	0.376145	0.00132805	0.00653887	0.748588	0.842773	6.07062e-05	0.000217607	0.186854	0.354516	0.383332	0.506678	0.359392	0.567484	0.897796	0.992216	0.752949	0.988179
Aquificales	0.0271462	0.0487285	0.00915586	0.0202473	0.574542	0.68869	4.06805e-05	0.000105131	0.0437314	0.108033	0.00884539	0.0221968	0.630668	0.748107	0.00202297	0.00426713	0.300296	0.487022	0.142688	0.269252	0.574327	0.724846	0.867564	0.992218	0.451799	0.910199
Nitrospirales	0.00257373	0.0068839	0.741259	0.786312	0.00674976	0.0232992	0.0541423	0.0714105	0.20128	0.309921	0.65843	0.720051	0.00807892	0.0282653	0.0229894	0.0374306	0.661509	0.800767	0.0839968	0.192869	0.0871517	0.306163	0.808212	0.992148	0.663574	0.962984
Thermodesulfobacteriales	0.0747847	0.114693	0.0086555	0.0193297	0.366521	0.503454	0.000352252	0.000746448	0.0398578	0.103001	0.0101349	0.0241861	0.34602	0.490171	0.000323112	0.000870716	0.0212261	0.0904882	0.150367	0.275502	0.183321	0.409029	0.752038	0.991978	0.565005	0.945393

## Sheet: Family
	Kin_vs_Mas_wi.ep	Kin_vs_Mas_wi.eBH	Kin_vs_ULPZ_wi.ep	Kin_vs_ULPZ_wi.eBH	Mas_vs_ULPZ_wi.ep	Mas_vs_ULPZ_wi.eBH	Kin_vs_UHPZ_wi.ep	Kin_vs_UHPZ_wi.eBH	Mas_vs_UHPZ_wi.ep	Mas_vs_UHPZ_wi.eBH	Kin_vs_KLPZ_wi.ep	Kin_vs_KLPZ_wi.eBH	Mas_vs_KLPZ_wi.ep	Mas_vs_KLPZ_wi.eBH	Kin_vs_KHPZ_wi.ep	Kin_vs_KHPZ_wi.eBH	Mas_vs_KHPZ_wi.ep	Mas_vs_KHPZ_wi.eBH	ULPZ_vs_UHPZ_wi.ep	ULPZ_vs_UHPZ_wi.eBH	KLPZ_vs_KHPZ_wi.ep	KLPZ_vs_KHPZ_wi.eBH	ULPZ_vs_KLPZ_wi.ep	ULPZ_vs_KLPZ_wi.eBH	UHPZ_vs_KHPZ_wi.ep	UHPZ_vs_KHPZ_wi.eBH
Ruminococcaceae	1.16633e-06	1.69025e-05	0.960881	0.972985	8.65377e-09	1.59031e-06	0.000994152	0.00197855	0.0169465	0.0801608	0.607135	0.674215	2.72689e-09	6.16277e-07	0.00898154	0.0183971	0.00273193	0.0304717	0.000198575	0.00286996	0.00590279	0.273601	0.635907	0.994487	0.500886	0.97828
Lachnospiraceae	0.011318	0.0236709	0.701494	0.791228	0.000204899	0.00249027	0.299905	0.368782	0.0133825	0.0726941	0.452226	0.54298	5.02881e-05	0.0011487	0.687686	0.762796	0.00336867	0.0341375	0.0527245	0.168392	0.136967	0.41345	0.70293	0.994487	0.451857	0.964873
Oscillospiraceae	0.000316128	0.00124035	8.16464e-07	0.000130186	0.136937	0.265815	2.75958e-08	3.87596e-07	0.0255629	0.0986461	1.7063e-06	0.000194314	0.0985929	0.225276	6.72542e-09	5.41895e-07	0.00265963	0.0299503	0.42651	0.587053	0.136208	0.412327	0.842123	0.994487	0.354098	0.932895
Clostridiaceae	0.0220022	0.0417916	0.657994	0.756317	9.96602e-05	0.00165924	0.345934	0.412018	0.0830996	0.195429	0.254674	0.347812	6.85823e-05	0.00136096	0.926602	0.944798	0.000419551	0.00751847	0.0305632	0.122853	0.320416	0.592128	0.580023	0.994487	0.0670635	0.630643
Eubacteriaceae	0.990763	0.992739	0.00727481	0.0196051	0.00639192	0.0305249	0.310601	0.378173	0.457985	0.61755	0.0336896	0.0710791	0.0404646	0.127039	0.661309	0.742582	0.732158	0.911429	0.0755322	0.202745	0.0689413	0.329006	0.303236	0.994487	0.713984	0.996773
Peptostreptococcaceae	3.24682e-09	2.48932e-07	2.24138e-05	0.000466816	0.0103407	0.0429005	4.73357e-09	1.53759e-07	0.904527	0.95048	0.00175527	0.00843551	0.00459193	0.0279882	4.45136e-07	6.51055e-06	0.173026	0.426323	0.0142024	0.0750897	0.136213	0.412164	0.621606	0.994487	0.224584	0.850217
Christensenellaceae	1.82016e-06	2.22555e-05	0.0027784	0.00915482	0.0347636	0.102531	1.0061e-06	4.49194e-06	0.967355	0.982222	0.0407785	0.0823555	0.00849704	0.0448063	7.63204e-06	4.53277e-05	0.844048	0.954398	0.0118551	0.0669259	0.0176351	0.283903	0.663478	0.994487	0.771734	0.996958
Peptococcaceae	0.072196	0.114358	0.860233	0.905626	0.0814833	0.180027	0.100725	0.141332	0.678166	0.794679	0.557701	0.631885	0.280709	0.440345	0.127741	0.178004	0.664592	0.869818	0.0957823	0.228365	0.425644	0.662688	0.777355	0.994487	0.88354	0.997424
Hungateiclostridiaceae	0.00523972	0.0123954	0.70435	0.792049	0.00571554	0.0278774	0.0632875	0.0931927	0.216356	0.372265	0.949078	0.958884	0.00959024	0.0477812	0.0989924	0.143638	0.182492	0.433831	0.0582783	0.175424	0.133761	0.409449	0.801181	0.994487	0.802087	0.99688
Clostridiales Family XIII. Incertae Sedis	0.00232594	0.00648869	0.0773146	0.125235	0.16861	0.30918	0.00383923	0.00669143	0.93079	0.96317	0.364451	0.460708	0.0366325	0.118234	0.0138724	0.026728	0.729988	0.907857	0.216776	0.37692	0.0982057	0.370846	0.458361	0.994487	0.745975	0.995595
Symbiobacteriaceae	0.000257459	0.00104263	2.62341e-05	0.000486189	0.752092	0.842057	5.07204e-08	4.93705e-07	0.0961553	0.213788	0.00113435	0.00604044	0.76226	0.860348	3.35732e-07	5.43418e-06	0.109487	0.311343	0.144305	0.288536	0.0538127	0.311129	0.449985	0.994487	0.884492	0.997458
Heliobacteriaceae	7.89079e-06	6.27224e-05	8.16734e-05	0.000881125	0.702567	0.803016	5.31107e-06	1.76347e-05	0.881703	0.934677	0.000254499	0.00233897	0.605185	0.742277	1.56261e-06	1.30107e-05	0.548134	0.799128	0.804892	0.873563	0.28373	0.555372	0.857178	0.994859	0.427614	0.946056
Syntrophomonadaceae	0.712936	0.763637	0.793379	0.851665	0.577473	0.706839	0.587327	0.641351	0.426253	0.578778	0.714497	0.764277	0.811647	0.889564	0.580154	0.655286	0.387229	0.658818	0.654667	0.765193	0.421218	0.65703	0.606722	0.994487	0.850411	0.996629
Thermoanaerobacteraceae	0.580601	0.650986	0.246171	0.329995	0.0275737	0.0837835	0.447523	0.511777	0.783079	0.865857	0.191797	0.275008	0.0314814	0.103922	0.553732	0.636589	0.845359	0.94806	0.0168957	0.0798972	0.040584	0.297211	0.811583	0.994617	0.812731	0.994937
Thermoanaerobacterales Family III. Incertae Sedis	0.10768	0.161398	0.0278317	0.0548381	6.90147e-08	4.54166e-06	0.876396	0.898851	0.0183807	0.0817709	0.0462359	0.0909663	4.39755e-05	0.00102803	0.302395	0.379018	2.18507e-05	0.00123526	0.0022899	0.0217389	0.154306	0.432427	0.937782	0.995261	0.137256	0.731621
Halanaerobiaceae	0.508413	0.587686	0.306791	0.398503	0.0338907	0.0985273	0.744487	0.784845	0.177378	0.320864	0.0996652	0.163914	0.00925968	0.0452236	0.738543	0.801457	0.17139	0.408498	0.260581	0.421356	0.133859	0.407844	0.42826	0.994487	0.741667	0.99063
Paenibacillaceae	0.000427485	0.00157171	0.0208029	0.0437555	0.0914318	0.196271	0.00535388	0.00903052	0.56892	0.70973	0.33489	0.431907	0.0331899	0.110587	0.00304537	0.00691557	0.594459	0.835723	0.339385	0.505423	0.0999058	0.372547	0.336638	0.994487	0.916154	0.997626
Bacillaceae	0.280767	0.362382	0.0977091	0.15145	2.24471e-05	0.000489342	0.375091	0.441587	0.00284024	0.0352743	0.0894072	0.152079	0.0003535	0.00460276	0.110486	0.158223	7.70766e-05	0.00240881	0.049096	0.160093	0.879103	0.937977	0.950064	0.995579	0.093536	0.664992
Staphylococcaceae	0.442752	0.527328	0.0306116	0.059482	3.81854e-06	0.00010651	0.135451	0.185489	0.000194494	0.0114303	0.0639338	0.117644	0.000158149	0.00256406	0.0292231	0.0500995	0.000106731	0.00280173	0.145899	0.294534	0.733459	0.861303	0.759955	0.994487	0.33842	0.922955
Planococcaceae	0.14995	0.212907	0.646715	0.74197	0.00765349	0.0340386	0.909754	0.924748	0.0737346	0.179144	0.327867	0.424076	0.00432797	0.0266135	0.736751	0.802594	0.176001	0.422571	0.260187	0.420898	0.114081	0.387116	0.393633	0.994487	0.88608	0.997697
Alicyclobacillaceae	3.76313e-05	0.000222281	0.00103777	0.0041334	0.224729	0.37021	1.11788e-08	1.81816e-07	0.0919481	0.206271	8.43047e-06	0.000337972	0.839214	0.907051	1.03528e-05	5.58868e-05	0.485644	0.749661	0.000117379	0.001841	0.554787	0.745809	0.0621495	0.988065	0.314278	0.893342
Listeriaceae	0.0546229	0.0901221	0.830083	0.884653	0.00860342	0.0367337	0.263214	0.32912	0.140317	0.273296	0.516447	0.595589	0.0020305	0.0156545	0.354022	0.435553	0.171534	0.411928	0.0690221	0.189547	0.0707771	0.332389	0.425639	0.994487	0.732403	0.992493
Thermoactinomycetaceae	0.0066823	0.014628	0.0106207	0.0246275	0.785943	0.858299	0.0422881	0.0622578	0.568293	0.695557	0.332524	0.422096	0.146266	0.278485	0.0781628	0.114697	0.558773	0.792197	0.51297	0.650857	0.467116	0.689811	0.165794	0.994487	0.837111	0.996318
Sporolactobacillaceae	0.570827	0.638547	0.27948	0.366527	0.33614	0.490113	0.192249	0.245163	0.489589	0.630988	0.362684	0.450088	0.656939	0.770577	0.334697	0.409914	0.618028	0.823259	0.802749	0.873659	0.836161	0.915967	0.766925	0.99467	0.709429	0.985535
Streptococcaceae	0.330806	0.41739	0.859306	0.906113	0.16004	0.298541	0.300663	0.369039	0.56938	0.712799	0.795264	0.836704	0.115739	0.245061	0.146318	0.200084	0.822206	0.946707	0.0784843	0.206279	0.0346439	0.288246	0.889533	0.994487	0.57333	0.990064
Lactobacillaceae	0.695252	0.753933	0.0704768	0.116873	0.00248831	0.0151234	0.314226	0.381706	0.0423827	0.13015	0.0932627	0.156741	0.011371	0.0537724	0.338078	0.418143	0.0393122	0.162411	0.116401	0.255876	0.353471	0.613148	0.79469	0.994487	0.839884	0.997082
Enterococcaceae	0.267355	0.348	0.336617	0.431389	0.00807411	0.03563	0.88283	0.9035	0.15253	0.29381	0.436669	0.527921	0.0132048	0.0593364	0.775013	0.834633	0.123333	0.340234	0.229321	0.391704	0.137014	0.41469	0.741353	0.994487	0.894366	0.997416
Leuconostocaceae	0.00288077	0.00769557	2.72851e-05	0.000520661	0.0629207	0.151476	1.39269e-06	5.79487e-06	0.00668883	0.0498082	8.1002e-05	0.00137276	0.141721	0.274169	2.88117e-05	0.000136701	0.243732	0.515342	0.877179	0.927658	0.694524	0.842121	0.841411	0.994487	0.0618785	0.629003
Carnobacteriaceae	0.147892	0.210835	0.166217	0.237986	7.19191e-05	0.00115421	0.662048	0.712035	0.280001	0.439787	0.156105	0.233269	0.000638347	0.00700667	0.411269	0.496492	0.0018327	0.0215405	0.00380434	0.030605	0.305999	0.575015	0.772873	0.994581	0.0610847	0.631011
Aerococcaceae	0.0791375	0.122798	0.729309	0.805591	0.00337706	0.0173545	0.255715	0.320323	0.432836	0.582048	0.828134	0.86124	0.123227	0.249372	0.143024	0.194896	0.561549	0.785878	0.0459879	0.145843	0.218944	0.491816	0.402979	0.994487	0.720475	0.989455
Veillonellaceae	0.0470978	0.0799382	0.885182	0.924013	0.0575313	0.14278	0.214427	0.278321	0.401716	0.568718	0.795655	0.836818	0.0787698	0.197893	0.535419	0.626284	0.220091	0.488116	0.194606	0.352404	0.684904	0.838524	0.928511	0.994764	0.548579	0.986579
Acidaminococcaceae	1.41968e-05	0.000105183	0.000286191	0.00196492	0.741548	0.83602	0.000918875	0.00184391	0.146729	0.286024	4.67744e-05	0.00104519	0.767631	0.870397	0.00194516	0.00466673	0.250405	0.523315	0.280385	0.446503	0.201806	0.478727	0.914273	0.994647	0.916232	0.997491
Selenomonadaceae	0.000136034	0.000640944	3.21042e-06	0.000201418	0.0856064	0.186805	1.00935e-05	3.13971e-05	0.231104	0.389101	0.000253514	0.00240241	0.770045	0.863589	2.11621e-07	4.32241e-06	0.0366404	0.154153	0.527416	0.671257	0.102865	0.373919	0.16695	0.994487	0.457966	0.95743
Sporomusaceae	0.238879	0.315372	0.876642	0.916355	0.140111	0.265766	0.805081	0.836617	0.107145	0.227969	0.833872	0.865281	0.383302	0.543912	0.690225	0.758847	0.357637	0.632267	0.839887	0.898526	0.862701	0.928286	0.717904	0.994614	0.446034	0.945609
Erysipelotrichaceae	0.000260688	0.0010735	0.648893	0.748926	0.000162992	0.0022138	0.0886309	0.127305	0.00339606	0.0379674	0.906436	0.925367	2.48135e-05	0.000753851	0.862113	0.901751	3.48132e-07	7.86778e-05	0.179435	0.33528	0.763424	0.876537	0.725114	0.994487	0.0200254	0.595886
Peptoniphilaceae	2.71963e-05	0.00017497	0.256175	0.343024	0.00102531	0.00738317	0.000116346	0.000278511	0.187891	0.336465	0.56636	0.638302	0.000530669	0.00615806	0.00455116	0.00994032	0.130582	0.35284	0.0218683	0.0985076	0.0314791	0.287603	0.695972	0.994487	0.497437	0.973239
Tissierellaceae	0.0009006	0.00276234	0.46832	0.568101	1.22496e-07	6.48881e-06	0.174627	0.228962	0.00746525	0.0500062	0.457995	0.545445	2.31051e-06	0.000169151	0.667689	0.73956	0.000150324	0.00327869	0.00576677	0.0388249	0.115487	0.386865	0.835604	0.994922	0.265538	0.856816
Gottschalkiaceae	0.216272	0.288219	0.00935777	0.0232648	2.22364e-07	1.03738e-05	0.524879	0.587003	0.00791717	0.0526434	0.0120771	0.0316701	1.36021e-05	0.000514052	0.10492	0.150291	8.38541e-05	0.00244456	0.00802723	0.0500255	0.196723	0.474088	0.75905	0.994496	0.213625	0.822353
Corynebacteriaceae	0.135524	0.196621	0.0459284	0.082024	0.000459894	0.00398528	0.00374615	0.00653317	2.19201e-06	0.000494925	0.0738965	0.13167	0.00145751	0.0128565	0.0109551	0.0217291	4.92838e-05	0.00200119	0.47559	0.628732	0.360347	0.619816	0.798871	0.994519	0.56743	0.984112
Mycobacteriaceae	0.0304223	0.0547738	0.00260697	0.00871304	0.131756	0.256533	8.74657e-07	3.91997e-06	0.000142514	0.00940834	0.00554983	0.0176331	0.280891	0.439036	0.00223409	0.00524631	0.0439037	0.173137	0.0945206	0.227006	0.269764	0.542716	0.612334	0.994487	0.388536	0.93795
Nocardiaceae	0.000196738	0.000844368	0.000646131	0.00323524	0.853672	0.907475	4.24643e-08	4.6141e-07	0.0324677	0.109614	0.000217312	0.00222084	0.338815	0.502349	7.12383e-06	4.28605e-05	0.0194653	0.107241	0.093264	0.224213	0.255945	0.529048	0.485871	0.994487	0.549319	0.979508
Gordoniaceae	0.00447537	0.0106464	0.00194399	0.00680442	0.597744	0.725991	2.59998e-06	9.4298e-06	0.0586492	0.155539	0.00220317	0.009138	0.723805	0.828863	0.00935272	0.018513	0.879759	0.963561	0.224563	0.379984	0.748479	0.867924	0.832951	0.994892	0.0835423	0.659117
Dietziaceae	0.00109986	0.00341771	0.000316269	0.0020192	0.347832	0.511071	3.58477e-07	1.88502e-06	0.00569165	0.0454567	0.000190783	0.00201914	0.367012	0.528764	0.00074765	0.00196973	0.664743	0.872585	0.153405	0.300791	0.884156	0.940211	0.862788	0.99475	0.148919	0.743568
Microbacteriaceae	0.00933004	0.0200445	0.012924	0.0301687	0.790561	0.866932	6.70779e-06	2.18921e-05	0.007242	0.0517856	0.00141244	0.00728291	0.18712	0.330009	0.00231471	0.00542166	0.0817741	0.261346	0.0269029	0.111172	0.625129	0.800891	0.271522	0.994487	0.90316	0.997429
Micrococcaceae	2.26104e-07	6.73619e-06	0.110295	0.167518	0.000372101	0.00346558	1.35259e-06	5.65848e-06	0.350693	0.518403	0.000350237	0.00288013	0.402896	0.568614	0.000625963	0.00170753	0.611277	0.848587	9.08433e-05	0.00166663	0.766543	0.880128	0.0132096	0.973081	0.221893	0.844017
Dermabacteraceae	0.00614322	0.0139623	0.0476042	0.0841442	0.857131	0.909403	0.0002363	0.000528216	0.244497	0.402236	0.0265627	0.0586539	0.879874	0.932723	0.0219136	0.0388692	0.847987	0.952049	0.276562	0.440875	0.858477	0.928138	0.881065	0.994735	0.211564	0.819128
Promicromonosporaceae	0.000319415	0.00123571	0.00139587	0.00550798	0.869857	0.91823	2.55016e-07	1.48958e-06	0.0750086	0.181944	0.00610168	0.0189095	0.547139	0.699777	0.000181716	0.00059143	0.454916	0.735251	0.104606	0.239155	0.167337	0.444059	0.51151	0.994487	0.504739	0.971953
Intrasporangiaceae	4.72249e-06	4.29035e-05	0.0182077	0.0391492	0.601421	0.727702	2.76343e-07	1.5475e-06	0.128319	0.256482	0.000426182	0.00322319	0.857455	0.916779	0.015359	0.029018	0.869556	0.958008	0.0870192	0.215991	0.868219	0.933509	0.541125	0.994487	0.33508	0.912446
Brevibacteriaceae	0.0186879	0.0351656	0.28037	0.369079	0.351067	0.511131	0.0310618	0.0469913	0.833795	0.900901	0.0621557	0.113062	0.704442	0.816403	0.330057	0.407521	0.219501	0.479026	0.42	0.573128	0.402842	0.646359	0.443279	0.994487	0.33511	0.910048
Cellulomonadaceae	0.0324083	0.0570636	0.0126031	0.0292427	0.546765	0.689462	6.84263e-06	2.18229e-05	0.00560234	0.0453297	0.00400891	0.0140095	0.294969	0.452538	0.0201014	0.0360326	0.592787	0.828777	0.0899195	0.219733	0.575336	0.764847	0.754198	0.994591	0.0663104	0.636884
Dermacoccaceae	0.00689092	0.0152969	0.00263882	0.00869248	0.413485	0.571529	4.53214e-05	0.000117963	0.0462375	0.134377	0.00622832	0.0189527	0.742709	0.841246	0.00324689	0.00729359	0.360141	0.642562	0.40074	0.559882	0.678932	0.827901	0.742879	0.994525	0.665008	0.986875
Streptomycetaceae	0.000661975	0.00227307	0.000517617	0.00288003	0.717724	0.820476	1.95425e-08	3.20556e-07	0.00677631	0.0504534	0.00129461	0.00702113	0.928258	0.961023	7.0137e-06	4.25333e-05	0.0878017	0.274188	0.0229164	0.102727	0.0891221	0.357489	0.734894	0.994487	0.752628	0.996154
Bifidobacteriaceae	3.49794e-07	8.62604e-06	0.0855838	0.136614	0.00103851	0.00751399	0.000523433	0.00110779	0.0713542	0.177732	0.633931	0.696936	1.86757e-05	0.000653772	0.0214656	0.0387623	0.000672627	0.0102504	0.0930523	0.225556	0.0680533	0.328481	0.274231	0.994487	0.159702	0.775628
Propionibacteriaceae	0.13773	0.198408	0.024403	0.0492586	0.250102	0.411041	0.00434144	0.00743846	0.0798929	0.189945	0.130136	0.201774	0.846847	0.910967	0.0262507	0.0457166	0.362315	0.647964	0.521204	0.664069	0.405973	0.649471	0.368269	0.994487	0.671769	0.990305
Nocardioidaceae	0.00153237	0.00455608	0.0505589	0.0885655	0.428298	0.591556	1.09189e-05	3.35117e-05	0.0492835	0.14098	0.0164069	0.0403038	0.82356	0.898673	0.0272795	0.0471862	0.882087	0.963732	0.0226719	0.0999525	0.939388	0.968249	0.724983	0.994487	0.103303	0.683752
Pseudonocardiaceae	0.000295586	0.00117422	0.00227092	0.00786707	0.729751	0.827656	2.45649e-07	1.47198e-06	0.04233	0.129945	0.0023779	0.0101184	0.882666	0.934401	0.000181878	0.000595104	0.395368	0.682239	0.0102182	0.0605908	0.244176	0.523274	0.806913	0.99474	0.586317	0.984881
Actinomycetaceae	1.47373e-09	1.95723e-07	9.88716e-05	0.000990271	0.0012975	0.00878354	6.17189e-11	9.97362e-09	0.020373	0.0867064	0.00387084	0.0138018	0.0229634	0.0855206	9.6818e-07	1.00339e-05	0.680466	0.884327	2.41494e-08	5.2316e-06	0.0168373	0.283923	0.703225	0.994487	0.175587	0.786356
Micromonosporaceae	0.00275811	0.00740958	0.00156563	0.00603549	0.50293	0.655416	8.46515e-07	3.81406e-06	0.0167388	0.0784392	0.00326928	0.0123371	0.659336	0.789799	0.000298234	0.00089318	0.175146	0.424492	0.1803	0.334866	0.327193	0.59074	0.894509	0.994781	0.807196	0.99682
Streptosporangiaceae	0.147621	0.208553	0.0388531	0.0711009	0.371724	0.533941	0.00660978	0.0109398	0.101129	0.221385	0.113892	0.182378	0.736249	0.839542	0.181355	0.240887	0.884764	0.962361	0.45576	0.608477	0.830814	0.913391	0.635723	0.994498	0.201869	0.807674
Nocardiopsaceae	0.00014069	0.000617723	0.000155617	0.00127147	0.213459	0.361588	7.98843e-09	1.73058e-07	0.000992195	0.0205494	8.59949e-06	0.000353591	0.0932386	0.208188	3.46008e-06	2.40904e-05	0.0361542	0.150937	0.06413	0.180822	0.509562	0.72053	0.788748	0.994731	0.232176	0.836201
Thermomonosporaceae	4.30285e-05	0.000247257	0.000864448	0.00387795	0.523172	0.669421	6.29777e-07	2.83328e-06	0.309959	0.473098	0.000199847	0.00204695	0.680212	0.800206	5.01151e-07	6.58749e-06	0.204219	0.460629	0.0876356	0.216102	0.0771759	0.340776	0.828196	0.994613	0.658221	0.985555
Frankiaceae	0.00419321	0.0102612	0.000477709	0.00262746	0.163212	0.299389	3.0721e-07	1.69317e-06	0.00122773	0.0234235	0.000899646	0.00530718	0.293129	0.451427	8.63466e-05	0.000321318	0.119436	0.329373	0.0715169	0.191456	0.576595	0.762709	0.823445	0.994601	0.151679	0.745198
Geodermatophilaceae	0.011115	0.0228311	0.104934	0.160358	0.496779	0.646315	0.00297622	0.00526255	0.75541	0.850662	0.105992	0.171602	0.432816	0.597281	0.143381	0.196232	0.409288	0.690268	0.359554	0.522507	0.863829	0.929384	0.899021	0.99529	0.239874	0.848936
Nakamurellaceae	0.00719422	0.0156284	0.012433	0.0287958	0.804468	0.875354	0.000700395	0.00140119	0.329495	0.479702	0.0150862	0.0368923	0.826853	0.898473	0.0107795	0.021101	0.812529	0.935915	0.632097	0.745381	0.821216	0.904493	0.856852	0.99484	0.448713	0.944011
Candidatus Nanopelagicaceae	0.000170877	0.000728969	0.00122774	0.00485279	0.688956	0.79174	3.57965e-07	1.88187e-06	0.175698	0.319018	4.18701e-06	0.000237686	0.537258	0.68302	0.000117246	0.00039288	0.823298	0.938226	0.0539858	0.160585	0.40355	0.639225	0.266987	0.994487	0.0896242	0.664817
Coriobacteriaceae	1.7911e-09	2.01615e-07	0.00108942	0.0047391	0.000230044	0.0026253	1.01999e-10	1.16597e-08	0.942051	0.971483	0.000261585	0.00244644	0.0162521	0.0682289	5.78008e-07	7.45675e-06	0.0526876	0.194701	0.000134145	0.00220019	0.436675	0.669826	0.43902	0.994487	0.0564491	0.627503
Atopobiaceae	9.7008e-06	7.95146e-05	0.0861668	0.137135	0.000363286	0.00343169	0.000236774	0.000539393	0.854796	0.921277	0.0910425	0.153892	0.00347278	0.0229356	0.000720717	0.0019343	0.85727	0.956824	0.00727714	0.0499139	0.0470214	0.301427	0.599685	0.994487	0.963873	0.997903
Eggerthellaceae	5.75046e-08	2.97864e-06	0.80071	0.866682	2.27905e-06	7.19413e-05	1.81919e-07	1.21723e-06	0.452418	0.612763	0.132795	0.206026	0.000300862	0.00416014	2.69761e-07	5.22508e-06	0.695937	0.895456	4.31404e-06	0.000230623	0.000389516	0.087915	0.255479	0.994487	0.922133	0.997549
Rubrobacteraceae	0.0152674	0.0297697	6.57961e-05	0.000742416	0.31663	0.47749	3.23962e-06	1.12872e-05	0.0725971	0.177541	0.00012313	0.00149147	0.191181	0.333027	1.45797e-06	1.26975e-05	0.0306182	0.137176	0.297835	0.456823	0.248877	0.523708	0.8208	0.994976	0.514314	0.960737
Synechococcaceae	0.228767	0.302544	0.0729515	0.118057	0.00284731	0.01593	0.184641	0.238181	0.0107713	0.0592514	0.0584311	0.107371	0.00244293	0.0173782	0.0354871	0.0579933	0.000751799	0.0109085	0.515514	0.65488	0.577815	0.763258	0.70667	0.994657	0.467039	0.936363
Leptolyngbyaceae	0.00016331	0.000718175	0.000731867	0.00347929	0.737851	0.827671	0.000152548	0.000353508	0.839168	0.905424	0.00779712	0.0225195	0.438297	0.601594	7.90273e-05	0.000292004	0.845824	0.948099	0.650149	0.763496	0.38567	0.634788	0.65269	0.994487	0.874609	0.997607
Prochloraceae	0.115372	0.168241	0.000332045	0.00194963	0.05554	0.137452	5.48989e-06	1.76738e-05	0.00116465	0.0223614	0.000337876	0.00275333	0.0266029	0.0923433	5.71727e-05	0.000224361	0.0046346	0.0421871	0.0940436	0.222551	0.596908	0.7779	0.54636	0.994487	0.836601	0.995988
Nostocaceae	0.178617	0.247821	0.554389	0.657895	0.489072	0.644929	0.117155	0.16268	0.883466	0.935636	0.0822407	0.14233	0.598977	0.744058	0.0294304	0.0502292	0.351648	0.638123	0.343223	0.509527	0.705517	0.845372	0.222845	0.994487	0.408611	0.947489
Rivulariaceae	0.00446243	0.0107721	0.000846577	0.00390612	0.37741	0.543514	1.10503e-05	3.38286e-05	0.0617375	0.163244	0.000157803	0.00186242	0.196893	0.341726	2.01955e-06	1.61909e-05	0.0174627	0.099263	0.193723	0.349165	0.402828	0.647166	0.57868	0.994487	0.670479	0.993673
Aphanizomenonaceae	0.0216876	0.0405726	0.0892481	0.140415	0.882583	0.927001	0.00374905	0.00648547	0.59939	0.730412	0.0515325	0.0977447	0.897186	0.942332	0.00781123	0.015953	0.66986	0.871645	0.582985	0.716403	0.642062	0.808402	0.878671	0.994739	0.889237	0.997322
Oscillatoriaceae	0.0549012	0.0903226	0.254213	0.340139	0.393666	0.557223	0.098291	0.138057	0.632762	0.75732	0.0564405	0.105514	0.849897	0.913352	0.0449884	0.0720101	0.727503	0.903358	0.64291	0.758983	0.90663	0.953579	0.370238	0.994487	0.481481	0.966786
Cyanothecaceae	0.677549	0.735571	0.00233657	0.00779795	0.000319117	0.00308414	0.200139	0.256548	0.114796	0.235162	0.475152	0.555153	0.309245	0.466391	0.120391	0.167908	0.0567981	0.200884	0.014205	0.0677621	0.326318	0.58154	0.00381561	0.628887	0.591794	0.96848
Microcoleaceae	0.0465264	0.0778022	0.222254	0.302296	0.307123	0.466625	0.000569217	0.0011547	0.212588	0.363344	0.00541362	0.0171777	0.505368	0.656811	0.00837245	0.0166088	0.781714	0.923886	0.017903	0.082892	0.625288	0.793218	0.0840705	0.993135	0.285487	0.87136
Chroococcaceae	0.82848	0.864552	0.346826	0.440941	0.296492	0.459007	0.0196875	0.0305347	0.00284447	0.0326836	0.00184326	0.00837514	0.000320008	0.00406158	0.0499947	0.0790123	0.0192877	0.10283	0.258091	0.419976	0.205546	0.480699	0.0347702	0.992714	0.855193	0.997032
Deinococcaceae	0.0014495	0.00435917	0.000842867	0.00387523	0.888075	0.929793	1.76009e-07	1.14503e-06	0.0340634	0.113421	0.000273514	0.00248651	0.667888	0.79421	6.14316e-06	3.76343e-05	0.065899	0.224365	0.0389981	0.137519	0.19942	0.478065	0.808189	0.994775	0.884695	0.997767
Thermaceae	0.00433844	0.0105276	0.000146964	0.00124061	0.200435	0.349096	1.59934e-07	1.02199e-06	0.0172151	0.0789997	5.16708e-05	0.00096102	0.261787	0.415427	5.8585e-07	7.15509e-06	0.0350699	0.150723	0.313889	0.474236	0.213339	0.487387	0.787495	0.99476	0.837368	0.995132
Anaerolineaceae	0.175159	0.240717	0.00380288	0.0113068	0.044903	0.118072	0.0057968	0.00962025	0.077135	0.180262	0.0422025	0.0829067	0.361647	0.519913	0.0124381	0.0234736	0.119329	0.322653	0.732658	0.823421	0.597953	0.773738	0.352776	0.994487	0.771698	0.993838
Dehalococcoidaceae	0.0983302	0.146013	0.469377	0.568606	0.30804	0.465712	0.805145	0.836404	0.0798221	0.185503	0.742539	0.789462	0.108421	0.227623	0.63206	0.707231	0.169332	0.398112	0.644406	0.756863	0.78699	0.887125	0.647192	0.994487	0.744544	0.992784
Roseiflexaceae	0.0120837	0.0245659	0.0545247	0.0937082	0.845091	0.901657	0.0116511	0.0185767	0.837991	0.904761	0.190132	0.273536	0.3261	0.488055	0.137415	0.188751	0.232436	0.491182	0.855957	0.909938	0.872543	0.934543	0.484073	0.994487	0.193855	0.797239
Ardenticatenaceae	0.68395	0.739964	0.549477	0.643702	0.824863	0.886961	0.816138	0.846312	0.518688	0.665721	0.543692	0.617958	0.271363	0.42735	0.368343	0.448587	0.603826	0.826552	0.406717	0.566401	0.11736	0.387197	0.24909	0.994487	0.243671	0.847309
Mycoplasmataceae	0.537231	0.615363	0.0195988	0.0417843	0.00190113	0.0121759	0.173574	0.23065	0.0152318	0.0746694	0.0188361	0.045325	0.00251424	0.0183463	0.329745	0.40944	0.0385308	0.16049	0.0980434	0.232107	0.0877891	0.354682	0.940879	0.995107	0.872093	0.997311
Spiroplasmataceae	0.253783	0.331442	0.0303278	0.0586251	0.000263572	0.00283122	0.447746	0.514345	0.0167715	0.0782116	0.100324	0.165517	0.00237032	0.0177878	0.57627	0.662103	0.0364906	0.154453	0.0350967	0.130981	0.0826563	0.348307	0.628836	0.994487	0.903393	0.997602
Entomoplasmataceae	0.321156	0.402498	0.0824056	0.13152	0.00534781	0.02615	0.587534	0.64568	0.0833352	0.193779	0.17992	0.260793	0.0237528	0.0867293	0.585867	0.669859	0.0992342	0.293062	0.111477	0.24945	0.336334	0.598623	0.836962	0.994655	0.784927	0.99626
Acholeplasmataceae	0.733868	0.785426	0.00380509	0.0115958	0.000372103	0.00349913	0.279201	0.346105	0.0855751	0.199042	0.00632724	0.0195479	0.00173153	0.0143315	0.0948174	0.138483	0.022781	0.117756	0.00852773	0.0540833	0.16259	0.437842	0.920471	0.995375	0.32354	0.910237
Prevotellaceae	2.16158e-05	0.000146574	0.000112352	0.00107816	0.321573	0.492392	2.12894e-07	1.34317e-06	0.641806	0.770147	0.00530377	0.0172332	0.130848	0.261411	2.82254e-06	2.13846e-05	0.560228	0.821753	0.0723066	0.198667	0.0658179	0.325838	0.530037	0.994487	0.780466	0.997075
Bacteroidaceae	0.387388	0.473874	0.423031	0.522828	0.951566	0.970644	0.564699	0.628977	0.761679	0.860868	0.503885	0.586064	0.79328	0.884691	0.293226	0.37026	0.971841	0.990366	0.937432	0.962842	0.679457	0.835779	0.917113	0.994487	0.639467	0.994765
Rikenellaceae	0.626966	0.695785	0.962434	0.973959	0.747439	0.839037	0.666026	0.716977	0.455708	0.616074	0.426912	0.520954	0.54535	0.702671	0.899136	0.925794	0.371613	0.66104	0.602154	0.731792	0.342034	0.606019	0.504302	0.994487	0.915032	0.997423
Odoribacteraceae	0.542651	0.622393	0.794281	0.862892	0.457036	0.619081	0.665961	0.716911	0.355184	0.524736	0.530004	0.607362	0.234487	0.38694	0.654698	0.736494	0.918942	0.977046	0.943965	0.967198	0.344064	0.606577	0.946971	0.994737	0.421476	0.956053
Porphyromonadaceae	0.000109569	0.000555583	0.00928209	0.0235615	0.0459683	0.123503	1.8731e-05	5.48615e-05	0.970218	0.984368	0.0761437	0.135252	0.0435812	0.133472	4.18628e-05	0.000185711	0.97788	0.99244	0.0342093	0.130544	0.0645848	0.324451	0.770218	0.994487	0.808502	0.99727
Tannerellaceae	0.379309	0.466323	0.342739	0.437733	0.070838	0.163795	0.589232	0.650176	0.0636817	0.166862	0.478111	0.564789	0.109712	0.237896	0.880593	0.913988	0.220098	0.488044	0.615362	0.740382	0.600784	0.790159	0.83604	0.994487	0.768897	0.997023
Barnesiellaceae	0.00049112	0.00177132	0.0292142	0.0573658	0.0293724	0.0920331	0.000963186	0.00192223	0.314335	0.483427	0.0380409	0.0779723	0.0319249	0.109049	0.0016734	0.00409982	0.33796	0.628006	0.102038	0.237404	0.178778	0.454884	0.947143	0.995033	0.895708	0.997328
Muribaculaceae	0.000229435	0.000972032	0.108133	0.16503	0.0106606	0.0439079	0.0122571	0.0195569	0.0391558	0.12532	0.0480445	0.0938786	0.119201	0.24835	0.0161923	0.0306371	0.0356705	0.153533	0.410011	0.572601	0.951749	0.975853	0.502949	0.994487	0.910203	0.997515
Dysgonamonadaceae	5.65724e-07	1.09952e-05	0.000323437	0.00212225	0.102288	0.213484	2.09438e-07	1.33073e-06	0.800037	0.884394	0.0025735	0.0106174	0.0349812	0.115143	1.328e-06	1.24111e-05	0.772037	0.92634	0.0433018	0.149105	0.0368097	0.29125	0.558311	0.994487	0.946651	0.997823
Paludibacteraceae	6.7272e-06	5.94614e-05	0.00548699	0.0155054	0.0275931	0.0879882	6.13728e-06	2.0287e-05	0.897675	0.944484	0.148916	0.225592	0.0135577	0.0601561	8.55879e-05	0.000321668	0.679647	0.884765	0.0359243	0.132917	0.0242134	0.284971	0.407351	0.994487	0.768937	0.996515
Prolixibacteraceae	1.18958e-06	1.69647e-05	0.000894301	0.00415514	0.0324699	0.0980427	1.06103e-06	4.65383e-06	0.524079	0.672007	0.0292822	0.0640856	0.0128252	0.0585423	3.2893e-06	2.36176e-05	0.591811	0.838771	0.0335766	0.129032	0.0305209	0.28666	0.532036	0.994487	0.940276	0.997714
Marinifilaceae	1.55573e-06	1.97541e-05	0.000429812	0.00236114	0.0365614	0.104928	4.87057e-06	1.6468e-05	0.894332	0.941714	0.0232325	0.0525346	0.0163461	0.0679445	4.06885e-07	5.94855e-06	0.636005	0.859544	0.0512229	0.16247	0.0268709	0.287093	0.566003	0.994487	0.77261	0.995658
Salinivirgaceae	7.25066e-06	6.03214e-05	0.00120897	0.00494657	0.303601	0.469622	4.89958e-06	1.65498e-05	0.64531	0.769615	0.00500584	0.016388	0.406463	0.573034	3.68546e-06	2.51087e-05	0.501004	0.768557	0.170082	0.323026	0.180727	0.458113	0.916025	0.994796	0.841348	0.996564
Marinilabiliaceae	1.2093e-06	1.67407e-05	0.000112044	0.00106268	0.465729	0.623173	1.84008e-06	7.22581e-06	0.831251	0.902907	0.00567097	0.0179442	0.120929	0.249664	1.56898e-06	1.37173e-05	0.877124	0.961119	0.556714	0.694514	0.134401	0.411004	0.449975	0.994487	0.841358	0.996804
Flavobacteriaceae	0.00307535	0.00812992	0.0406088	0.0746496	0.0315759	0.096414	0.00212572	0.0039786	0.579797	0.721192	0.39834	0.494952	0.00975343	0.0491254	0.00227608	0.00533996	0.657559	0.877194	0.0684304	0.193364	0.0209367	0.284365	0.346705	0.994487	0.977423	0.998168
Cryomorphaceae	0.000150587	0.000688052	0.0343286	0.064666	0.0251997	0.081358	0.000261809	0.000581899	0.75163	0.846247	0.291981	0.384468	0.0195624	0.076551	3.08202e-05	0.000138746	0.824052	0.940469	0.0461196	0.152992	0.00747751	0.270542	0.435388	0.994487	0.573763	0.976104
Hymenobacteraceae	9.43523e-06	7.8056e-05	0.0110677	0.0269699	0.000375299	0.00349128	2.63698e-05	7.44834e-05	0.116604	0.24457	0.0689634	0.125303	0.00398748	0.0252154	0.000130657	0.000457921	0.207883	0.472927	0.00782536	0.0519523	0.0459394	0.300243	0.890546	0.994677	0.898576	0.99739
Cytophagaceae	3.38249e-07	8.5034e-06	0.000358301	0.00226139	0.0319367	0.0967423	6.66356e-08	6.16078e-07	0.80942	0.89184	0.0244925	0.0557782	0.0173183	0.0713271	1.46012e-06	1.33035e-05	0.713018	0.901536	0.0286521	0.118051	0.0290133	0.285962	0.546397	0.994487	0.926452	0.997729
Cyclobacteriaceae	1.26775e-05	9.60083e-05	0.000340883	0.00216252	0.782861	0.862192	7.08491e-07	3.37391e-06	0.501586	0.655153	0.0136202	0.0351111	0.204685	0.351137	8.19386e-07	9.03673e-06	0.227844	0.495849	0.281967	0.447884	0.0204222	0.284262	0.433464	0.994487	0.587194	0.987106
Flammeovirgaceae	9.23935e-08	3.89359e-06	0.000162542	0.0013256	0.105033	0.218174	2.50179e-07	1.48807e-06	0.851253	0.913458	0.00156729	0.00775845	0.0475123	0.140827	4.23118e-07	6.26832e-06	0.518267	0.788284	0.151536	0.300722	0.0173692	0.283743	0.776125	0.994487	0.505906	0.973507
Persicobacteraceae	4.59938e-07	9.59811e-06	1.22144e-05	0.000364944	0.599957	0.732367	6.82498e-09	1.73953e-07	0.56209	0.704055	0.00143461	0.00732399	0.0907999	0.21208	2.72185e-07	5.04053e-06	0.813269	0.939956	0.264714	0.428201	0.0552221	0.31243	0.257531	0.994487	0.747055	0.995173
Amoebophilaceae	0.000309967	0.00121138	7.7432e-05	0.000862624	0.863592	0.914882	1.76253e-07	1.14844e-06	0.322884	0.486161	0.00309524	0.0117664	0.557847	0.708569	3.03025e-05	0.000137188	0.863829	0.956575	0.326163	0.490407	0.494394	0.710904	0.412402	0.994487	0.253742	0.855515
Sphingobacteriaceae	4.09428e-07	9.40879e-06	9.19053e-05	0.000970792	0.268546	0.437744	5.84614e-08	5.71512e-07	0.667048	0.789702	0.00335671	0.0125863	0.072053	0.187587	4.21752e-08	1.83645e-06	0.474174	0.758008	0.130518	0.275185	0.0393006	0.291974	0.494035	0.994487	0.700757	0.996112
Chitinophagaceae	1.20923e-06	1.72034e-05	6.79677e-05	0.000820666	0.326685	0.498016	3.824e-08	4.45469e-07	0.389057	0.555206	0.00943967	0.0263596	0.0986449	0.224385	1.03485e-07	3.17392e-06	0.494774	0.77334	0.085128	0.215314	0.0284674	0.28563	0.445979	0.994487	0.962786	0.997944
Rhodothermaceae	0.581851	0.654363	0.0059317	0.0161728	0.00032959	0.00317378	0.0558614	0.082437	0.0110184	0.0623197	0.0145959	0.036675	0.00151255	0.0130039	0.0444978	0.0714729	0.00781995	0.0603288	0.227747	0.384469	0.386844	0.634688	0.656173	0.994532	0.753674	0.992897
Haliscomenobacteraceae	0.000564095	0.00196432	0.0696795	0.114848	0.122783	0.243321	0.000148764	0.00034476	0.855486	0.917248	0.139574	0.2133	0.218843	0.367441	0.000115812	0.000406262	0.455177	0.731708	0.104377	0.240307	0.0556235	0.313056	0.897803	0.994747	0.480863	0.969308
Chlorobiaceae	3.63502e-05	0.000222022	0.416916	0.516137	0.000315099	0.00310193	0.000837879	0.00168005	0.322232	0.488956	0.197199	0.281753	0.0246628	0.0903071	0.0252397	0.0438954	0.0514391	0.191412	0.00851865	0.0524703	0.527086	0.735069	0.485768	0.994487	0.293994	0.890768
Gemmatimonadaceae	0.0745573	0.116683	0.0207796	0.0430089	1.87622e-05	0.000401877	0.877334	0.89819	0.0485523	0.138427	0.072795	0.127921	0.000261583	0.00361367	0.872234	0.905188	0.048874	0.183582	0.00821687	0.0507133	0.053796	0.310915	0.636369	0.994487	0.853332	0.996816
Fibrobacteraceae	6.81378e-05	0.000371593	0.000534657	0.00285642	0.185842	0.331758	1.77209e-06	6.89116e-06	0.88749	0.936699	0.00910481	0.0254452	0.132215	0.263359	2.99807e-05	0.000137783	0.797366	0.932302	0.0748583	0.198327	0.210011	0.486745	0.834298	0.994647	0.658502	0.989761
Enterobacteriaceae	0.912567	0.933249	0.000989444	0.00446817	0.0207692	0.0737379	0.00329462	0.00584801	0.0180858	0.0823669	0.0328601	0.069843	0.143167	0.275383	4.07777e-06	2.78296e-05	7.41597e-05	0.00235745	0.980617	0.987978	0.00203895	0.218335	0.261986	0.994487	0.0701617	0.632777
Yersiniaceae	0.0898872	0.137479	0.640548	0.729626	0.197271	0.346661	0.000281092	0.000620009	0.0342096	0.114873	0.403532	0.494898	0.030263	0.102731	0.143694	0.196437	0.895631	0.966565	0.000502999	0.00614561	0.0437941	0.299332	0.206945	0.994487	0.0364749	0.611301
Pectobacteriaceae	0.0470382	0.0781216	0.750952	0.81882	0.0773191	0.173393	0.0042645	0.00720445	0.361636	0.52562	0.258636	0.345369	0.59493	0.736217	0.0514822	0.0803828	0.879969	0.963337	0.00621932	0.0426828	0.5463	0.745518	0.243663	0.994487	0.420741	0.947426
Erwiniaceae	0.00521299	0.0120408	0.0542367	0.0936617	0.482749	0.637274	2.38356e-06	8.87617e-06	0.0301985	0.107279	0.0332698	0.0694139	0.472837	0.63316	8.65343e-05	0.000316782	0.249339	0.516745	0.0134134	0.0714862	0.104061	0.375467	0.906397	0.995247	0.263453	0.87135
Morganellaceae	0.000848002	0.00276968	0.0214348	0.044521	0.324416	0.493276	4.64795e-08	4.93108e-07	0.0725525	0.179791	0.00107772	0.00612662	0.815294	0.895991	3.58934e-05	0.000160532	0.468392	0.748488	0.00076633	0.00884765	0.388549	0.635474	0.417015	0.994487	0.0816286	0.650899
Hafniaceae	1.25115e-05	9.08687e-05	0.0949012	0.147437	0.0112726	0.0455026	1.24764e-07	8.41063e-07	0.85676	0.917349	0.108685	0.174281	0.00823252	0.0423466	0.000321949	0.000939559	0.722194	0.899574	0.00715179	0.0473923	0.0517277	0.307224	0.86949	0.994976	0.573076	0.977467
Budviciaceae	0.81759	0.85441	0.798193	0.857129	0.704332	0.804067	0.326682	0.392988	0.280737	0.439348	0.80653	0.841495	0.771813	0.861702	0.782723	0.835155	0.808621	0.932779	0.191621	0.343774	0.731241	0.857944	0.806997	0.994742	0.388924	0.925794
Pseudomonadaceae	0.808898	0.849842	0.571232	0.675092	0.35983	0.528528	0.670757	0.721053	0.301715	0.469219	0.11533	0.184641	0.0253298	0.0923784	0.877171	0.909854	0.822163	0.943385	0.930318	0.958312	0.113075	0.388713	0.198439	0.994487	0.629348	0.992333
Moraxellaceae	0.00756346	0.0168164	0.0602158	0.10233	0.324791	0.492614	8.69042e-07	3.97861e-06	0.00119608	0.0248286	0.0253884	0.0570092	0.654426	0.788707	0.000260909	0.000802202	0.103937	0.305157	6.76577e-06	0.000299679	0.0346336	0.288576	0.701803	0.994487	0.0951282	0.667664
Xanthomonadaceae	0.595184	0.665572	0.745289	0.821639	0.316382	0.484962	0.397697	0.464815	0.0316487	0.108968	0.361244	0.456303	0.0909793	0.210652	0.912433	0.934952	0.568315	0.816822	0.736728	0.82952	0.325621	0.592347	0.502746	0.994487	0.410934	0.946623
Rhodanobacteraceae	0.00487041	0.0114774	0.117463	0.176567	0.405397	0.566119	0.0260205	0.0399476	0.535475	0.6801	0.538315	0.614926	0.0869879	0.20608	0.000915753	0.00235098	0.425739	0.705812	0.696597	0.798695	0.0387419	0.294519	0.425302	0.994487	0.206135	0.817876
Alteromonadaceae	3.5484e-06	3.61844e-05	0.00206794	0.00733027	0.0283066	0.0891651	2.51713e-08	3.55152e-07	0.325064	0.492235	0.0109932	0.029521	0.0283087	0.099318	4.95765e-05	0.000207567	0.442782	0.723438	0.00178662	0.0178072	0.174181	0.448759	0.832697	0.994701	0.0770339	0.642208
Shewanellaceae	2.2546e-05	0.000149996	0.109038	0.166117	0.00320725	0.0182443	2.07055e-08	3.2635e-07	0.0216091	0.089509	0.0311537	0.0664331	0.0491848	0.144731	0.000139505	0.000477719	0.920633	0.975068	3.45947e-06	0.000200308	0.0972397	0.367867	0.625104	0.994487	0.0230834	0.595693
Pseudoalteromonadaceae	0.00156541	0.00466398	0.00213421	0.00748683	0.514858	0.666514	3.57897e-08	4.29816e-07	0.00732112	0.0521382	0.000257317	0.00242592	0.827367	0.901536	7.74695e-05	0.000298637	0.619866	0.853458	7.06732e-05	0.00142015	0.699863	0.842822	0.275878	0.994487	0.0132005	0.585879
Colwelliaceae	0.000139833	0.000647618	0.0203992	0.0427372	0.037952	0.106885	1.15576e-09	6.29732e-08	0.00411415	0.0401788	0.00289581	0.0111635	0.387088	0.551846	0.000510957	0.00141906	0.68699	0.881974	2.91313e-07	3.22306e-05	0.626426	0.797631	0.26135	0.994487	0.000877385	0.193483
Idiomarinaceae	0.0420518	0.0716748	0.752199	0.81957	0.0569257	0.140122	4.21889e-05	0.000110218	0.0590213	0.157074	0.693325	0.747449	0.0887844	0.205489	0.0352616	0.058197	0.891404	0.966734	2.38123e-05	0.000662368	0.0780521	0.342344	0.819027	0.994602	0.0399518	0.611937
Halomonadaceae	0.0443943	0.0745057	0.87457	0.915008	0.107664	0.220021	0.134575	0.182529	0.55822	0.696512	0.517875	0.595756	0.0140441	0.0596834	0.712055	0.776927	0.0271613	0.127911	0.236984	0.395864	0.807922	0.899652	0.625102	0.994487	0.0903008	0.663028
Oceanospirillaceae	3.14693e-06	3.24629e-05	0.0594075	0.100281	0.000578975	0.00473516	2.09733e-07	1.30283e-06	0.501201	0.651682	0.0159469	0.0390802	0.00449637	0.0271368	0.00193536	0.00457825	0.279832	0.556898	6.9742e-05	0.00139047	0.203339	0.480047	0.522452	0.994487	0.119762	0.706198
Alcanivoracaceae	0.00989116	0.0205036	0.245916	0.329263	0.262213	0.419424	0.0054363	0.00904892	0.851544	0.912997	0.397667	0.484254	0.0483401	0.136874	0.12226	0.169785	0.543753	0.799494	0.269996	0.4313	0.267076	0.537387	0.532455	0.994487	0.502592	0.964437
Saccharospirillaceae	0.431758	0.508369	0.0172928	0.0366774	0.00288743	0.0158555	0.291013	0.353208	0.797301	0.8781	0.226938	0.31014	0.0614539	0.160223	0.433733	0.512019	0.120095	0.323788	0.000860061	0.00939686	0.593079	0.770643	0.315567	0.994487	0.0791895	0.652245
Kangiellaceae	0.00418479	0.0100801	0.0101734	0.0242739	0.481483	0.635381	4.13385e-08	4.4099e-07	0.0202862	0.0855646	0.10238	0.165424	0.156269	0.292233	2.95621e-05	0.000132563	0.376233	0.656662	0.000165727	0.00238383	0.00585559	0.255701	0.42482	0.994487	0.0859594	0.658402
Vibrionaceae	5.61931e-06	5.24431e-05	0.00151143	0.00588932	0.0243913	0.0815689	1.39484e-09	7.25221e-08	0.0678362	0.17236	0.000122992	0.00170454	0.184491	0.326269	1.25401e-06	1.19254e-05	0.945044	0.982813	2.18185e-05	0.0006735	0.199115	0.475467	0.419188	0.994487	0.0370926	0.61663
Ectothiorhodospiraceae	0.79982	0.838164	0.765346	0.831496	0.836678	0.895719	0.408535	0.474461	0.498519	0.649276	0.176952	0.256271	0.188186	0.330625	0.873373	0.906414	0.78744	0.92856	0.627062	0.743774	0.180894	0.457476	0.246959	0.994487	0.424469	0.950348
Chromatiaceae	0.823206	0.859115	0.0273593	0.0532987	0.00617596	0.0287254	0.321795	0.387021	0.201318	0.344255	0.00360016	0.0128055	0.000232867	0.00300626	0.0113238	0.0216817	0.000903471	0.0115674	0.121917	0.261167	0.578525	0.762461	0.688211	0.99451	0.0577366	0.629204
Granulosicoccaceae	0.0562444	0.0909575	0.324375	0.415457	0.412045	0.562713	0.292	0.354791	0.299503	0.455083	0.544574	0.617319	0.187855	0.328495	0.600967	0.676032	0.154295	0.377297	0.853119	0.907219	0.857832	0.925604	0.646254	0.994487	0.593462	0.97647
Aeromonadaceae	0.0225965	0.0422539	0.37194	0.467999	0.00569718	0.0276144	0.00256173	0.00464073	0.2246	0.383637	0.91726	0.93356	0.0824601	0.201384	0.030336	0.0513728	0.925741	0.975721	0.000733316	0.00856936	0.0750793	0.338129	0.496981	0.994487	0.379936	0.941194
Pasteurellaceae	0.395245	0.481409	0.0161939	0.0362144	0.0562696	0.141021	0.00298583	0.00537733	0.00617298	0.0483056	0.0884492	0.150956	0.242308	0.395553	0.00667463	0.0141686	0.0153067	0.0958223	0.597454	0.72812	0.308166	0.584083	0.559487	0.994487	0.98825	0.998327
Cellvibrionaceae	1.51319e-06	1.94389e-05	0.000722397	0.00349598	0.1953	0.345058	6.08878e-08	5.61782e-07	0.905711	0.947808	0.00297313	0.0115057	0.136771	0.269139	3.47711e-06	2.42151e-05	0.906758	0.971582	0.167151	0.317779	0.182296	0.459736	0.778638	0.994681	0.80136	0.996959
Microbulbiferaceae	0.0160378	0.0311498	0.756299	0.824935	0.0415664	0.110641	0.00349211	0.00607023	0.273616	0.431083	0.855073	0.882849	0.0459517	0.133921	0.0171737	0.0309296	0.787556	0.922883	0.00823348	0.0516473	0.042355	0.298231	0.806125	0.994627	0.42789	0.943769
Halieaceae	0.0121309	0.0244682	0.214595	0.292375	9.55548e-05	0.00129408	0.10376	0.144365	0.384961	0.542636	0.455648	0.539409	0.0022647	0.0164486	0.754765	0.813908	0.00527176	0.043422	0.00416173	0.0310755	0.605189	0.78156	0.669147	0.994487	0.0570442	0.624757
Methylococcaceae	0.0404786	0.0690318	0.084954	0.1336	0.000247151	0.0025782	0.305128	0.369992	0.259546	0.415085	0.311798	0.402206	0.00298923	0.0199334	0.820695	0.865644	0.0354756	0.150195	0.00683442	0.0451563	0.500193	0.714016	0.472623	0.994487	0.338558	0.91011
Piscirickettsiaceae	0.133894	0.193275	0.844532	0.893251	0.169294	0.30949	7.22315e-05	0.000180312	0.0326963	0.112834	0.491646	0.573265	0.37791	0.544675	0.106375	0.151172	0.802088	0.93599	9.34732e-05	0.0016818	0.470139	0.69601	0.606604	0.994487	0.00677331	0.536003
Francisellaceae	0.004167	0.0101505	0.0018693	0.00673089	0.733802	0.826121	1.05339e-05	3.20964e-05	0.0404652	0.125629	0.00132671	0.00693066	0.492887	0.651608	0.000500125	0.00139276	0.39756	0.678914	0.0491843	0.156802	0.881872	0.938885	0.701773	0.994487	0.206506	0.820987
Legionellaceae	0.000155962	0.000701625	0.000145253	0.00122665	0.878437	0.922775	2.04067e-08	3.04551e-07	0.136662	0.268048	0.000123967	0.00157901	0.881941	0.93403	1.5818e-05	7.95647e-05	0.881517	0.963576	0.117756	0.253304	0.86714	0.931432	0.86663	0.995029	0.0673315	0.637003
Sinobacteraceae	0.689706	0.746089	0.677013	0.7572	0.551012	0.690923	0.191934	0.248278	0.384447	0.546684	0.812733	0.848148	0.761464	0.854189	0.785968	0.83727	0.834757	0.941746	0.132976	0.276918	0.860132	0.928837	0.629032	0.994487	0.321108	0.904006
Orbaceae	0.0407586	0.0692203	0.421004	0.516771	0.11981	0.235279	4.76866e-05	0.000124282	0.0639647	0.164443	0.0199189	0.0459664	0.826853	0.90044	0.000561257	0.00152417	0.183627	0.430602	0.000145281	0.00222385	0.160632	0.4338	0.0849323	0.994487	0.490479	0.966848
Rhizobiaceae	0.0068003	0.0153243	2.90297e-05	0.000521237	0.0222379	0.0735583	7.59391e-06	2.43044e-05	0.0110865	0.0629517	0.000189837	0.00204111	0.095524	0.216664	0.00022591	0.000706295	0.0715088	0.236874	0.730053	0.820809	0.914914	0.95543	0.83457	0.994712	0.818981	0.995985
Bradyrhizobiaceae	0.0788137	0.123234	0.00150146	0.00583135	0.0637394	0.152185	3.24861e-05	8.88368e-05	0.00278507	0.0342954	0.0059818	0.0187133	0.176276	0.316407	0.00150078	0.00370355	0.0331551	0.147262	0.478202	0.630891	0.130616	0.406631	0.644869	0.994487	0.628644	0.990521
Phyllobacteriaceae	0.138565	0.198881	0.0152022	0.0338158	0.173677	0.312129	0.00985524	0.0158542	0.162041	0.302485	0.0895338	0.15107	0.529741	0.681192	0.127391	0.176902	0.867938	0.956746	0.766388	0.846296	0.699096	0.84013	0.740048	0.994498	0.24585	0.846965
Methylobacteriaceae	0.00187591	0.00539889	0.000645085	0.00329522	0.351994	0.520353	3.84544e-07	1.9995e-06	0.0464557	0.136482	0.000519673	0.00377994	0.422374	0.589852	0.000389589	0.00112324	0.305652	0.586844	0.521037	0.666292	0.642277	0.808476	0.761424	0.994507	0.684092	0.990736
Hyphomicrobiaceae	0.416533	0.4998	0.274317	0.360768	0.470807	0.622106	0.0062607	0.0103829	0.00895334	0.0559916	0.0568059	0.104801	0.101919	0.224244	0.0237405	0.0415851	0.0780106	0.249248	0.0666797	0.181925	0.724519	0.854705	0.247767	0.994487	0.634001	0.985557
Xanthobacteraceae	0.0315172	0.0557216	0.00263557	0.0087214	0.0982182	0.205267	0.000177296	0.00040309	0.021152	0.0848174	0.00761314	0.0220157	0.267926	0.422471	0.000112223	0.000387806	0.016829	0.0968271	0.8057	0.872412	0.102717	0.371919	0.422729	0.994487	0.377828	0.918823
Aurantimonadaceae	0.0267371	0.0487838	0.00463784	0.0133264	0.590871	0.721352	1.48293e-06	5.79069e-06	0.00761185	0.0518349	0.00113806	0.00600099	0.252434	0.405378	2.0187e-05	9.96948e-05	0.0149657	0.0904061	0.0390799	0.13635	0.157692	0.432481	0.653353	0.994509	0.886328	0.997642
Methylocystaceae	0.167646	0.233381	0.701003	0.780273	0.152929	0.285459	0.360418	0.424735	0.0159721	0.0748915	0.854768	0.882909	0.150559	0.285073	0.63818	0.711387	0.103555	0.301211	0.672663	0.781499	0.645462	0.808431	0.773003	0.994933	0.786328	0.995421
Brucellaceae	0.0163317	0.0317809	0.765999	0.834501	0.0471664	0.123672	0.136202	0.185011	0.307794	0.46854	0.540858	0.616586	0.0847094	0.199524	0.0096962	0.0192573	0.769661	0.915709	0.207278	0.364874	0.0448044	0.302987	0.53908	0.994487	0.220674	0.824224
Bartonellaceae	0.0265339	0.0479243	0.00571176	0.0156086	0.752242	0.837277	0.000489352	0.00102121	0.221155	0.373669	0.00343054	0.0124062	0.464787	0.622895	0.0913573	0.132384	0.553576	0.797085	0.27754	0.433261	0.1575	0.431857	0.613869	0.994498	0.0629147	0.631176
Chelatococcaceae	0.679314	0.737491	0.852672	0.898256	0.751462	0.838428	0.735397	0.775182	0.527068	0.671758	0.813963	0.849196	0.631499	0.759855	0.409889	0.49199	0.650801	0.85954	0.772994	0.851317	0.40339	0.64601	0.813975	0.994812	0.332397	0.904567
Rhodobiaceae	0.00299597	0.00767879	0.176744	0.249273	0.0989783	0.204161	0.0318798	0.0480822	0.433169	0.586997	0.270116	0.359913	0.109952	0.233722	0.0682659	0.102951	0.230356	0.489324	0.415594	0.568419	0.627438	0.793322	0.862524	0.994766	0.753168	0.993604
Beijerinckiaceae	0.856753	0.886747	0.664515	0.744226	0.717933	0.810017	0.073233	0.104474	0.0573995	0.150824	0.650119	0.709392	0.651001	0.775495	0.79615	0.842914	0.759424	0.913453	0.0930347	0.219082	0.786581	0.887206	0.787787	0.994929	0.11735	0.697666
Rhodobacteraceae	0.159452	0.224504	0.0335418	0.0636006	0.213214	0.367611	0.000106856	0.000261302	0.00045582	0.015462	0.0229109	0.0526498	0.14531	0.279013	0.000949574	0.00245331	0.014301	0.0895955	0.0748168	0.199743	0.669596	0.82348	0.611507	0.994487	0.476103	0.962351
Hyphomonadaceae	0.0117638	0.0228852	0.117276	0.17443	0.520827	0.662295	0.00467104	0.00783651	0.69421	0.798792	0.0482325	0.09105	0.717579	0.820177	0.0336823	0.0557739	0.856957	0.9543	0.35585	0.512752	0.786764	0.888493	0.840227	0.994971	0.697098	0.990818
Sphingomonadaceae	0.687068	0.74581	0.0192114	0.0410983	0.00547712	0.0267462	0.00517945	0.00875245	0.00123275	0.0240712	0.141714	0.215821	0.108184	0.234285	0.149024	0.203216	0.0922275	0.280943	0.881745	0.926807	0.736966	0.862981	0.388519	0.994487	0.64652	0.992522
Erythrobacteraceae	0.192593	0.262714	0.0339875	0.0638573	0.298323	0.462435	0.12029	0.165694	0.752568	0.845573	0.241185	0.330423	0.866123	0.92457	0.0525359	0.0823024	0.358944	0.640286	0.442715	0.597182	0.501726	0.716775	0.406435	0.994487	0.555094	0.975007
Rhodospirillaceae	0.000309511	0.00121447	0.000291396	0.00196315	0.922355	0.951464	1.71758e-07	1.13635e-06	0.0506211	0.145088	0.00235682	0.00999578	0.705055	0.823647	1.87016e-06	1.55531e-05	0.0714828	0.238264	0.06585	0.188007	0.0390787	0.29222	0.74542	0.994507	0.927178	0.997604
Acetobacteraceae	0.334216	0.414916	0.00147961	0.00562441	0.0123415	0.0474955	0.0020586	0.00374435	0.0235324	0.0908747	0.0686433	0.121798	0.351618	0.509325	0.00172897	0.00414975	0.0248176	0.120065	0.669978	0.778203	0.16823	0.443376	0.111781	0.994487	0.790222	0.994618
Caulobacteraceae	0.102288	0.153568	0.00705768	0.0187193	0.371078	0.535423	0.000186895	0.000425059	0.046032	0.135925	0.029187	0.0630446	0.580649	0.726239	0.0365561	0.0602325	0.604739	0.838276	0.22651	0.384924	0.902757	0.951082	0.653741	0.99469	0.119784	0.704466
Rickettsiaceae	0.514848	0.590295	0.26076	0.34691	0.0731156	0.166681	0.648186	0.69934	0.211461	0.360439	0.402353	0.491314	0.135625	0.266698	0.799826	0.848278	0.691643	0.878449	0.501588	0.64469	0.223556	0.49867	0.835836	0.994978	0.394325	0.925763
Anaplasmataceae	0.65387	0.713772	0.239213	0.321411	0.441076	0.596605	0.0315767	0.0478813	0.063679	0.159065	0.179439	0.259454	0.206652	0.351665	0.548369	0.629459	0.814286	0.935134	0.39112	0.546028	0.281915	0.551907	0.739789	0.99451	0.0529374	0.621759
Pelagibacteraceae	0.107427	0.159442	0.00449203	0.0129993	0.0608926	0.144646	0.00441196	0.007528	0.131793	0.260981	0.00806902	0.0230134	0.153343	0.286944	0.000266963	0.000805009	0.00569044	0.0470877	0.688912	0.78985	0.278957	0.547505	0.758526	0.994598	0.243202	0.835292
Burkholderiaceae	0.200983	0.273843	0.00649556	0.0176144	0.0374834	0.105863	0.000544863	0.00113899	0.00311311	0.0361439	0.0114737	0.0305769	0.0776982	0.192979	0.0556035	0.0870197	0.353227	0.638843	0.403223	0.562019	0.486893	0.705994	0.893624	0.995069	0.110154	0.692695
Comamonadaceae	0.0256957	0.0475239	0.0197868	0.042134	0.748483	0.840418	0.000106731	0.000261136	0.0778452	0.187011	0.0509957	0.0980949	0.916738	0.953395	0.00222566	0.0052302	0.313677	0.59523	0.10451	0.241191	0.438217	0.670671	0.916231	0.994774	0.439106	0.954943
Alcaligenaceae	0.68461	0.743425	0.652654	0.741915	0.357675	0.523222	0.360452	0.426929	0.169558	0.313852	0.148388	0.224293	0.0717455	0.183925	0.880521	0.912003	0.601813	0.838708	0.787219	0.863864	0.180282	0.456863	0.254486	0.994487	0.425985	0.952923
Oxalobacteraceae	0.523719	0.603194	0.351601	0.447303	0.770146	0.851508	0.078148	0.112409	0.242581	0.40192	0.219111	0.306575	0.427672	0.593431	0.797158	0.849789	0.356928	0.640916	0.308554	0.472544	0.0972032	0.366826	0.563379	0.994487	0.0167393	0.590574
Sutterellaceae	0.902283	0.92405	0.0561762	0.0965158	0.014002	0.0534676	0.560149	0.621887	0.615438	0.746624	0.178458	0.25988	0.0881884	0.207553	0.422044	0.507679	0.343846	0.627689	0.0331728	0.125148	0.411078	0.653509	0.65825	0.994487	0.610537	0.983996
Chromobacteriaceae	0.828232	0.862643	0.0471781	0.0833387	0.0342423	0.09964	0.165204	0.218254	0.104605	0.225126	0.247624	0.336603	0.139653	0.27205	0.192456	0.253064	0.179025	0.426307	0.469322	0.619036	0.846867	0.922123	0.415484	0.994487	0.861298	0.997388
Neisseriaceae	0.00791246	0.0173761	0.00428861	0.0127578	0.329492	0.499869	0.000492698	0.00103865	0.153895	0.294561	0.0276138	0.0607133	0.90163	0.945468	0.00035524	0.00103658	0.0945908	0.285754	0.771262	0.856402	0.443457	0.67553	0.631805	0.994487	0.939379	0.997658
Zoogloeaceae	0.00494694	0.0117554	0.0173942	0.0378357	0.864454	0.914929	0.000237919	0.000529311	0.257334	0.417936	0.0264317	0.0583587	0.85938	0.919814	0.0553996	0.0866142	0.758515	0.917425	0.191446	0.345855	0.823429	0.909796	0.548468	0.994487	0.177368	0.79115
Rhodocyclaceae	0.490799	0.566404	0.810934	0.865045	0.618341	0.738676	0.795825	0.828345	0.656104	0.776914	0.177216	0.257031	0.0985974	0.219298	0.112073	0.157495	0.362303	0.642935	0.844548	0.900873	0.0177683	0.2832	0.116905	0.994487	0.230669	0.840569
Nitrosomonadaceae	0.000108759	0.000506085	0.184646	0.258025	0.018403	0.0641955	7.10741e-05	0.000171722	0.82864	0.897739	0.0966795	0.159219	0.116032	0.24315	0.00596493	0.0124618	0.306831	0.584359	0.0292889	0.114866	0.510722	0.721244	0.704549	0.994487	0.401394	0.937255
Methylophilaceae	0.000105178	0.0005141	0.0340894	0.0639207	0.101581	0.21099	3.40639e-06	1.20519e-05	0.156984	0.296614	0.0146657	0.0364125	0.0767157	0.187958	5.32341e-05	0.000216229	0.681125	0.875772	0.00694179	0.0473666	0.0285814	0.286575	0.882652	0.994969	0.381905	0.932571
Gallionellaceae	0.382188	0.458963	0.842586	0.889417	0.454515	0.603871	0.773826	0.808641	0.611765	0.737503	0.384104	0.469123	0.0810657	0.190141	0.174813	0.232017	0.0302337	0.13245	0.822666	0.886057	0.657805	0.812446	0.396516	0.994487	0.136765	0.732123
Sterolibacteriaceae	0.000590076	0.00202998	0.123829	0.183787	0.034848	0.0994414	0.00283026	0.00502496	0.265672	0.424505	0.177986	0.258915	0.0492146	0.140388	0.0327823	0.054486	0.090483	0.271867	0.191097	0.345012	0.575947	0.764302	0.868669	0.994813	0.413548	0.934606
Desulfovibrionaceae	0.257117	0.336739	1.38275e-05	0.000389885	0.0062969	0.0301739	4.36487e-06	1.52558e-05	0.00369852	0.0392587	3.88586e-06	0.000240243	0.00194351	0.015621	2.29691e-10	5.18582e-08	9.27901e-06	0.000829984	0.776733	0.858513	0.0197976	0.284025	0.864182	0.99463	0.0493662	0.622574
Desulfomicrobiaceae	0.000173464	0.000756523	1.72783e-06	0.000147133	0.189304	0.333082	1.42854e-06	5.71667e-06	0.259994	0.42009	3.04048e-05	0.000746661	0.643346	0.771729	1.29839e-08	7.56782e-07	0.00955796	0.0685926	0.790157	0.864433	0.057671	0.31565	0.514454	0.994487	0.129755	0.716381
Myxococcaceae	0.233148	0.308988	0.00897184	0.0226457	0.0496522	0.127126	9.32179e-05	0.000229143	0.000326359	0.0131917	0.00290308	0.0112985	0.0184026	0.0727454	0.000161269	0.000532919	0.000593515	0.00919534	0.179535	0.333452	0.266125	0.539925	0.74077	0.994552	0.868196	0.997504
Archangiaceae	0.0647761	0.10358	5.80994e-05	0.000724577	0.00417308	0.0216559	0.000556278	0.00115146	0.074058	0.179427	0.00166183	0.00800885	0.0621766	0.165644	0.000195756	0.000615123	0.0227485	0.113867	0.191039	0.344473	0.867776	0.932114	0.50783	0.994487	0.532557	0.969323
Anaeromyxobacteraceae	0.553974	0.627215	0.032093	0.0611797	0.0745009	0.168957	0.00703922	0.0115729	0.0179288	0.0786802	0.000699242	0.0043723	0.000666183	0.0069291	0.0114046	0.0221086	0.0229758	0.114079	0.5988	0.722483	0.260446	0.530475	0.146846	0.994487	0.847526	0.99638
Polyangiaceae	0.0415349	0.0708854	9.9081e-05	0.000979853	0.040011	0.110047	2.64249e-06	9.73987e-06	0.00137695	0.0250628	0.000788097	0.00488827	0.0760484	0.188633	0.000234725	0.000724146	0.0328139	0.144849	0.205773	0.362269	0.690324	0.834249	0.866334	0.994794	0.331447	0.912864
Geobacteraceae	0.0158975	0.0311936	1.21877e-05	0.000341274	0.00842656	0.0364201	4.40605e-06	1.50593e-05	0.00382267	0.0377822	0.000643082	0.00423771	0.0579226	0.157743	3.92395e-05	0.000171024	0.0207059	0.111055	0.690327	0.793013	0.426901	0.662705	0.572992	0.994487	0.769291	0.995536
Desulfuromonadaceae	0.00241832	0.00642191	5.25636e-05	0.000681491	0.210561	0.359163	1.51592e-05	4.40551e-05	0.138832	0.271437	0.00316229	0.0118901	0.571781	0.716028	0.000288749	0.000865181	0.218266	0.480145	0.784101	0.859282	0.453565	0.682433	0.609819	0.994487	0.87585	0.99718
Desulfobacteraceae	0.424307	0.504174	0.213234	0.29257	0.612466	0.735511	0.538229	0.598549	0.62738	0.750105	0.473018	0.555082	0.748228	0.843235	0.792828	0.841492	0.531077	0.778087	0.442285	0.593768	0.63415	0.799039	0.528743	0.994487	0.742106	0.990021
Desulfobulbaceae	0.721689	0.77277	0.0862816	0.134673	0.0473032	0.121215	0.217721	0.274704	0.131166	0.259979	0.518919	0.59296	0.325057	0.479987	0.216	0.279834	0.135679	0.354417	0.573557	0.702128	0.489377	0.703458	0.29002	0.994487	0.804025	0.996105
Desulfarculaceae	0.000549404	0.00190622	3.88795e-05	0.000578571	0.515317	0.663372	5.92149e-08	5.51914e-07	0.0262573	0.0981143	6.58045e-05	0.0011763	0.49502	0.653107	1.29393e-08	7.56873e-07	0.00358279	0.035366	0.0715671	0.192342	0.017096	0.27739	0.885405	0.995222	0.311455	0.895718
Campylobacteraceae	0.0736118	0.11674	0.215762	0.29855	0.622204	0.753139	0.0203588	0.0316627	0.662793	0.786569	0.241488	0.333497	0.506766	0.667965	0.159895	0.21566	0.634508	0.863781	0.371526	0.538482	0.810975	0.90376	0.784019	0.994487	0.355087	0.931827
Helicobacteraceae	0.00152843	0.004581	0.00363174	0.0111612	0.624864	0.752174	8.90844e-05	0.000221609	0.309131	0.47848	0.00340968	0.0125356	0.525911	0.682048	0.000137418	0.000470809	0.505726	0.77809	0.0470971	0.154174	0.108327	0.379144	0.865092	0.99467	0.575041	0.986089
Bdellovibrionaceae	0.000253378	0.000981395	0.124193	0.183286	0.0652461	0.152633	5.69331e-05	0.000142974	0.676638	0.785114	0.0556793	0.102507	0.142506	0.274869	0.007141	0.0145678	0.324755	0.598186	0.0286819	0.112043	0.601181	0.777273	0.710749	0.994602	0.189986	0.791248
Akkermansiaceae	0.221541	0.297436	0.0061986	0.0172252	0.0775005	0.173801	0.000526901	0.0011073	0.0192573	0.0844308	0.296962	0.393341	0.927892	0.959499	0.0222229	0.0397413	0.238669	0.509084	0.771325	0.854185	0.359821	0.615265	0.0976808	0.994487	0.212865	0.835679
Verrucomicrobiaceae	0.259143	0.33498	0.330545	0.421844	0.820731	0.884888	0.700161	0.745049	0.401802	0.560578	0.685795	0.740068	0.519137	0.669914	0.248198	0.316747	0.790423	0.929164	0.490198	0.634641	0.445053	0.675517	0.646818	0.994496	0.367439	0.91842
Opitutaceae	0.103056	0.153729	0.17736	0.250572	0.000425572	0.00378331	0.888939	0.908273	0.0639863	0.163539	0.319234	0.412103	0.00539336	0.0304802	0.860758	0.897799	0.105743	0.301652	0.158321	0.306049	0.270531	0.539905	0.749473	0.994577	0.839741	0.997127
Planctomycetaceae	0.00601645	0.0136791	0.850163	0.897337	0.00157248	0.0101723	0.643225	0.694284	0.000830426	0.0183133	0.158686	0.235913	2.52593e-05	0.000717091	0.730674	0.791966	0.000306461	0.00561322	0.68917	0.78961	0.291271	0.558343	0.266902	0.994487	0.548093	0.964539
Gemmataceae	0.643665	0.704412	0.857358	0.902107	0.634077	0.752394	0.792445	0.825005	0.378114	0.537619	0.711869	0.763001	0.361	0.517201	0.0910708	0.132098	0.15778	0.38866	0.71472	0.811415	0.0285755	0.289176	0.576061	0.994487	0.0434839	0.6133
Isosphaeraceae	0.0425138	0.0719653	0.818083	0.871929	0.0698954	0.159084	0.864935	0.887952	0.0946881	0.211194	0.625225	0.688816	0.098117	0.21562	0.23296	0.299054	0.418603	0.685964	0.845929	0.901672	0.470774	0.691737	0.755337	0.994553	0.332214	0.90303
Chlamydiaceae	0.0349027	0.0603083	0.00968915	0.0236362	0.464617	0.616684	0.00497704	0.00836287	0.502447	0.651569	0.0700111	0.123625	0.810603	0.887497	0.0263928	0.0451016	0.816901	0.937902	0.816038	0.882463	0.71634	0.847909	0.428654	0.994487	0.591261	0.975805
Spirochaetaceae	0.221685	0.296299	0.273433	0.362233	0.818665	0.884146	0.162411	0.216698	0.503142	0.652241	0.383334	0.477975	0.821415	0.896736	0.0275157	0.0471537	0.405498	0.684072	0.456834	0.610413	0.257574	0.530787	0.880359	0.994835	0.883793	0.997185
Borreliaceae	0.84886	0.879025	0.0432884	0.0774951	0.0075972	0.0330229	0.0915488	0.129717	0.0228218	0.0890956	0.00653909	0.0197182	0.00117302	0.0103507	0.28817	0.360933	0.160607	0.390122	0.509915	0.648017	0.0464802	0.305855	0.373551	0.994487	0.471811	0.95042
Brachyspiraceae	0.028894	0.0522963	0.00175913	0.00652172	0.543139	0.689355	2.25414e-05	6.46485e-05	0.136065	0.271485	0.0137289	0.0351933	0.930664	0.962553	0.000826432	0.00217689	0.265135	0.541645	0.159968	0.311729	0.26126	0.541223	0.710462	0.994487	0.952307	0.997732
Leptospiraceae	0.00812397	0.0175244	0.00707485	0.0183614	0.821755	0.88468	6.558e-05	0.000164249	0.0394843	0.12315	0.000500392	0.00350176	0.234496	0.38215	1.7273e-05	8.50662e-05	0.0204243	0.105825	0.101639	0.23671	0.36329	0.616399	0.293485	0.994487	0.851187	0.996886
Fusobacteriaceae	0.390221	0.475547	0.0109596	0.0266903	1.02381e-06	3.70283e-05	0.29166	0.359512	0.00446525	0.0415589	0.00470571	0.0158478	3.8817e-06	0.000282	0.119567	0.168843	0.000499897	0.00821048	0.0167115	0.0827804	0.0528324	0.308771	0.357781	0.994487	0.334547	0.917068
Leptotrichiaceae	0.577555	0.65099	0.0105039	0.0257781	2.8108e-07	1.25058e-05	0.204258	0.265517	0.0072011	0.0496412	0.0128676	0.0334393	3.14506e-05	0.00083435	0.163076	0.219273	0.00730152	0.0571068	0.0102716	0.0598225	0.135112	0.409973	0.849819	0.994817	0.683777	0.99186
Acidobacteriaceae	0.000170705	0.000746241	0.176272	0.24864	0.0081146	0.0353706	0.00773619	0.0126737	0.198718	0.349554	0.485498	0.568894	0.019176	0.0744026	0.063225	0.0969977	0.214217	0.477167	0.171979	0.324327	0.300189	0.571849	0.749887	0.994567	0.753307	0.994518
Synergistaceae	0.00275617	0.00736215	5.62039e-06	0.000262186	0.057522	0.141504	2.54092e-07	1.50256e-06	0.0221735	0.0906647	1.62917e-05	0.000536878	0.134637	0.266159	2.98854e-07	5.30521e-06	0.00580518	0.0499056	0.820538	0.886219	0.17167	0.448196	0.66618	0.994487	0.383288	0.937082
Thermotogaceae	0.35996	0.436628	0.320537	0.4071	0.0784767	0.172888	0.479055	0.536519	0.711938	0.811629	0.753305	0.79691	0.296785	0.45215	0.398764	0.479395	0.74278	0.901382	0.122066	0.255649	0.531663	0.735533	0.496978	0.994487	0.8234	0.996519
Fervidobacteriaceae	0.367576	0.449187	0.0110329	0.0260179	0.0932932	0.197	0.00192666	0.00352019	0.0186	0.0818907	0.000417028	0.00317314	0.00672777	0.0357929	0.00137618	0.00334001	0.0193573	0.102812	0.42461	0.579444	0.480453	0.697271	0.19542	0.994487	0.755707	0.992588
Petrotogaceae	0.871136	0.897999	0.14299	0.208157	0.140175	0.266305	0.383177	0.448857	0.399756	0.554635	0.00432815	0.014556	0.00157568	0.0128861	0.0400179	0.0645138	0.0303319	0.1358	0.361798	0.520277	0.268254	0.536053	0.141545	0.994487	0.0957522	0.669567
Deferribacteraceae	0.00132636	0.00406809	0.00174572	0.0064674	0.867702	0.916508	0.00010418	0.00025435	0.277682	0.443507	0.00182225	0.00854273	0.6684	0.797298	0.000115798	0.000411422	0.157023	0.398258	0.442438	0.59881	0.386938	0.635664	0.885114	0.994729	0.722279	0.996178
Aquificaceae	0.00594606	0.0133738	0.0591171	0.0990523	0.569933	0.704015	0.000831763	0.00162926	0.558267	0.692814	0.0494012	0.0927483	0.397428	0.557928	0.00545475	0.0113585	0.628309	0.846535	0.329826	0.488802	0.288457	0.551734	0.807194	0.994581	0.861667	0.997303
Nitrospiraceae	0.00601562	0.0133948	0.827405	0.878302	0.00831787	0.0349617	0.114107	0.154484	0.177947	0.314606	0.782522	0.822327	0.0118268	0.0518899	0.0494309	0.0776832	0.696257	0.884668	0.114021	0.248654	0.127903	0.399308	0.744202	0.994756	0.624872	0.985708
Thermodesulfobacteriaceae	0.0974984	0.146811	0.0118639	0.0277521	0.334882	0.495904	0.00073033	0.00145624	0.0398588	0.122026	0.0112638	0.0297238	0.257527	0.409863	0.000506325	0.00139072	0.0219425	0.11184	0.197855	0.350503	0.204441	0.478716	0.734136	0.994601	0.533598	0.972131

## Sheet: Genus
	Kin_vs_Mas_wi.ep	Kin_vs_Mas_wi.eBH	Kin_vs_ULPZ_wi.ep	Kin_vs_ULPZ_wi.eBH	Mas_vs_ULPZ_wi.ep	Mas_vs_ULPZ_wi.eBH	Kin_vs_UHPZ_wi.ep	Kin_vs_UHPZ_wi.eBH	Mas_vs_UHPZ_wi.ep	Mas_vs_UHPZ_wi.eBH	Kin_vs_KLPZ_wi.ep	Kin_vs_KLPZ_wi.eBH	Mas_vs_KLPZ_wi.ep	Mas_vs_KLPZ_wi.eBH	Kin_vs_KHPZ_wi.ep	Kin_vs_KHPZ_wi.eBH	Mas_vs_KHPZ_wi.ep	Mas_vs_KHPZ_wi.eBH	ULPZ_vs_UHPZ_wi.ep	ULPZ_vs_UHPZ_wi.eBH	KLPZ_vs_KHPZ_wi.ep	KLPZ_vs_KHPZ_wi.eBH	ULPZ_vs_KLPZ_wi.ep	ULPZ_vs_KLPZ_wi.eBH	UHPZ_vs_KHPZ_wi.ep	UHPZ_vs_KHPZ_wi.eBH
Faecalibacterium	5.19754e-06	4.72507e-05	0.711957	0.773674	2.30741e-08	2.951e-06	0.00384622	0.00684482	0.00981569	0.0914448	0.944086	0.959153	5.40051e-10	1.39865e-07	0.0236859	0.0402844	0.00103399	0.0199309	0.000400938	0.00780446	0.00334759	0.12699	0.678878	0.998008	0.541787	0.997794
Ruminococcus	0.000453773	0.00147044	0.000266379	0.00197948	0.55383	0.730866	3.75827e-05	0.000110244	0.785798	0.912203	0.00913195	0.0290835	0.204934	0.39116	0.000868932	0.00219107	0.982079	0.992912	0.547784	0.691166	0.218188	0.442641	0.372349	0.998008	0.780119	0.997794
Flavonifractor	0.000121959	0.000515213	1.39264e-06	9.13627e-05	0.292513	0.504433	1.62433e-08	3.61269e-07	0.0763635	0.246677	8.91222e-06	0.000684528	0.454231	0.633167	8.89285e-09	4.91921e-07	0.0146209	0.116339	0.399668	0.573126	0.0581758	0.262993	0.65292	0.998008	0.367056	0.99776
Caproiciproducens	5.66761e-06	4.96139e-05	7.49186e-05	0.000869627	0.561707	0.73617	1.19896e-07	1.09282e-06	0.477825	0.700434	0.000280468	0.00378819	0.294645	0.487362	1.97526e-07	3.54675e-06	0.520811	0.788841	0.152415	0.328448	0.0605127	0.264266	0.755133	0.998008	0.750682	0.997794
Ethanoligenens	6.57357e-05	0.000320043	0.000109354	0.00108223	0.844929	0.921817	3.0161e-08	4.70428e-07	0.13326	0.336859	0.00144321	0.00863172	0.449827	0.629218	6.41244e-07	7.61404e-06	0.235628	0.525367	0.0736135	0.223609	0.055916	0.261047	0.643424	0.998008	0.934941	0.998023
Lachnoclostridium	1.31644e-05	9.52094e-05	0.00609581	0.0173983	0.00223533	0.0138805	1.3067e-05	4.37819e-05	0.461014	0.688041	0.0561999	0.109389	0.0075655	0.0411145	0.000114104	0.00038815	0.188087	0.46582	0.00256295	0.0285077	0.0723102	0.275834	0.576152	0.998008	0.299308	0.997219
Blautia	5.91624e-05	0.000300663	0.0462375	0.0858295	0.000267902	0.00283418	0.0012708	0.00252203	0.0803774	0.253611	0.324683	0.427004	0.000145454	0.00242706	0.00734756	0.0145078	0.0136649	0.112632	0.0372776	0.147319	0.0752455	0.277849	0.361489	0.998008	0.361536	0.997793
Roseburia	0.000410596	0.00135585	0.236573	0.322908	0.00548976	0.0281399	0.0112159	0.0182068	0.304198	0.541215	0.699526	0.773473	6.48907e-05	0.00147608	0.0621195	0.0945912	0.0361742	0.189747	0.111395	0.282042	0.0253455	0.228112	0.145763	0.998008	0.336392	0.997724
Anaerostipes	0.541029	0.603941	0.00904017	0.0232375	7.20639e-06	0.000206764	0.150295	0.203105	0.00371427	0.0681309	0.0299071	0.0691327	5.36583e-05	0.00135504	0.00941115	0.0179367	1.32195e-06	0.000215163	0.124326	0.296172	0.769961	0.871316	0.667729	0.998008	0.0833125	0.897667
Butyrivibrio	0.0218392	0.0401694	0.961828	0.971416	0.000206183	0.00231872	0.528534	0.587011	0.0178757	0.119783	0.433378	0.537434	0.000302896	0.00382898	0.657858	0.723387	0.0153172	0.118751	0.321515	0.503225	0.172787	0.390739	0.471084	0.998008	0.9625	0.998292
Lachnoanaerobaculum	0.05452	0.0880234	0.387642	0.472612	4.44644e-05	0.000708253	0.80664	0.833081	0.0195038	0.123795	0.250897	0.347138	0.000228304	0.00315986	0.537676	0.61645	0.000681316	0.0148329	0.0503325	0.176354	0.455685	0.655377	0.651595	0.998008	0.16257	0.965724
Anaerotignum	1.59221e-06	1.98905e-05	0.00390819	0.0123604	0.00567754	0.0283276	0.000119381	0.000304536	0.127073	0.323474	0.0373185	0.0804482	0.00769731	0.0409028	7.46921e-05	0.000273565	0.179257	0.448856	0.235522	0.416295	0.111279	0.319743	0.714126	0.998112	0.848174	0.997863
Cellulosilyticum	0.622604	0.678036	0.340128	0.425692	0.0135601	0.0573319	0.917742	0.928974	0.667847	0.839458	0.0546774	0.106805	0.00252425	0.0171162	0.48176	0.564058	0.0758157	0.276401	0.0621348	0.200013	0.15212	0.366805	0.217021	0.998008	0.216566	0.983026
Herbinix	0.0123369	0.0243806	0.684445	0.747588	0.00148607	0.0101926	0.256241	0.321605	0.0644758	0.224162	0.659917	0.740245	0.00105421	0.00902835	0.563251	0.640219	0.0148137	0.115631	0.288064	0.47065	0.162998	0.378215	0.285655	0.998008	0.576337	0.997794
Intestinimonas	1.55442e-05	0.000108297	1.51347e-06	9.34545e-05	0.431426	0.636924	2.32715e-08	4.13553e-07	0.145579	0.354317	2.49853e-05	0.00127255	0.68165	0.808058	1.08352e-08	5.30049e-07	0.0608066	0.247307	0.466894	0.628226	0.12473	0.334794	0.486638	0.998008	0.525493	0.997794
Monoglobus	0.000157074	0.000625461	5.32267e-06	0.000187353	0.918539	0.960431	1.89401e-08	3.7575e-07	0.223249	0.452707	0.00059748	0.00547774	0.435562	0.617688	6.78702e-08	1.80798e-06	0.20648	0.488339	0.121182	0.292352	0.0324093	0.235664	0.353311	0.998008	0.924126	0.99811
Oscillibacter	0.000249218	0.000908048	1.11416e-06	8.6651e-05	0.148951	0.328569	2.30567e-08	4.1332e-07	0.0276919	0.147452	1.48066e-06	0.000395916	0.11203	0.271915	9.98477e-09	5.12395e-07	0.00349421	0.0460004	0.431347	0.599312	0.131495	0.343002	0.865633	0.998008	0.366423	0.997724
Clostridium	0.0619471	0.0982694	0.545486	0.622201	0.000182716	0.00213687	0.524724	0.584014	0.0757983	0.245697	0.210198	0.302319	5.95525e-05	0.00141747	0.632162	0.702144	0.000193978	0.00631657	0.0334161	0.138375	0.373591	0.590149	0.5719	0.998008	0.0510872	0.837892
Mordavella	1.21275e-06	1.69812e-05	0.00091421	0.00449578	0.00312511	0.0178352	1.32373e-05	4.41499e-05	0.307842	0.542235	0.0205466	0.0523825	0.0048431	0.0287156	1.64785e-05	8.23442e-05	0.281449	0.577778	0.0284354	0.123988	0.0341254	0.23789	0.361223	0.998008	0.875313	0.997981
Geosporobacter	0.00534264	0.0114098	0.657582	0.721123	0.000942607	0.00679926	0.0599977	0.0869923	0.271224	0.494303	0.891826	0.919464	0.00307358	0.0194044	0.278198	0.353713	0.0541256	0.222235	0.0390093	0.147136	0.240646	0.461266	0.750459	0.998099	0.374651	0.994981
Alkaliphilus	0.0147007	0.0279541	0.515088	0.591508	0.000255353	0.00247418	0.213334	0.272552	0.19497	0.410512	0.0949136	0.162445	2.57428e-05	0.00087517	0.280743	0.356271	0.130341	0.371496	0.0246521	0.110397	0.00402927	0.127243	0.231603	0.998008	0.796057	0.997934
Eubacterium	0.905222	0.926013	0.00911449	0.0233557	0.006603	0.0326752	0.343639	0.412461	0.42606	0.657624	0.0451079	0.0926451	0.0349379	0.123011	0.708515	0.766136	0.728133	0.894131	0.0883418	0.25141	0.057231	0.262614	0.378466	0.998008	0.700266	0.997794
Acetobacterium	0.0492504	0.0798865	0.493754	0.572463	0.0860601	0.221725	0.125875	0.170922	0.503459	0.709851	0.775512	0.830895	0.0160365	0.0694384	0.162469	0.220014	0.482872	0.75124	0.199891	0.372295	0.0810686	0.287985	0.309001	0.998008	0.767598	0.997906
Clostridioides	1.32895e-09	3.07562e-07	2.38252e-07	5.85289e-05	0.0555239	0.16722	2.08593e-11	7.5803e-09	0.614618	0.809265	4.12321e-05	0.00157427	0.0380802	0.129831	6.5609e-09	4.45716e-07	0.57801	0.819802	0.0172532	0.0925839	0.104188	0.310411	0.606733	0.998008	0.333946	0.997583
Paeniclostridium	0.0209564	0.0386334	0.89964	0.925037	0.00196399	0.0125421	0.379269	0.44711	0.0527139	0.201424	0.258451	0.355637	4.17208e-05	0.00117828	0.763698	0.810189	7.24522e-05	0.00336611	0.281602	0.464497	0.320577	0.543408	0.246701	0.998008	0.0849806	0.891077
Peptoclostridium	0.368519	0.435264	0.616395	0.683301	0.813717	0.898007	0.378416	0.442105	0.858983	0.940141	0.686431	0.758614	0.681517	0.802054	0.0128639	0.0231395	0.0642125	0.24561	0.810209	0.877085	0.0551826	0.25872	0.849696	0.998195	0.0651957	0.847719
Filifactor	0.00465612	0.0102747	0.735765	0.790093	0.000690072	0.00542464	0.0980901	0.136915	0.108396	0.293375	0.822199	0.866921	0.00140873	0.0108458	0.0829084	0.121276	0.213663	0.489306	0.064455	0.200917	0.0481089	0.251457	0.723631	0.998011	0.812619	0.997966
Acetoanaerobium	0.484342	0.546931	0.0780597	0.131066	0.00158128	0.00997428	0.449862	0.510936	0.025554	0.134204	0.00395296	0.0157083	1.49808e-06	0.00018151	0.453069	0.531767	0.0226483	0.13298	0.248548	0.426304	0.00430787	0.124705	0.122656	0.998008	0.802155	0.997848
Christensenella	2.34599e-06	2.62744e-05	0.00268281	0.00943029	0.0409811	0.134794	1.09374e-06	5.60736e-06	0.948945	0.981876	0.0365772	0.0795797	0.00934269	0.0483402	5.43587e-06	3.48774e-05	0.813624	0.930298	0.0145404	0.0834421	0.018994	0.21714	0.655679	0.998008	0.78235	0.997794
Desulfitobacterium	0.000865901	0.00237022	0.18753	0.264564	5.33326e-05	0.000782954	0.864479	0.882667	0.00363896	0.0649252	0.770516	0.824441	0.00227135	0.0151159	0.810734	0.847568	0.00129646	0.0204815	0.245734	0.426608	0.801761	0.886941	0.438623	0.998008	0.837588	0.997901
Desulfotomaculum	0.3343	0.401711	0.403912	0.487164	0.849802	0.921765	0.171704	0.225431	0.698165	0.856546	0.155257	0.237175	0.708059	0.822627	0.232731	0.302087	0.858442	0.94624	0.529497	0.676546	0.830459	0.904606	0.542258	0.998008	0.803951	0.997845
Desulfosporosinus	0.145461	0.20046	0.812783	0.854115	0.0676981	0.186896	0.0950979	0.132476	0.679236	0.836501	0.650904	0.728165	0.0754062	0.20165	0.182386	0.243048	0.853213	0.943539	0.0431576	0.15756	0.0960136	0.302353	0.830144	0.998026	0.638099	0.99726
Dehalobacter	5.12674e-05	0.000245855	8.78738e-05	0.000901827	0.736043	0.8501	3.46259e-07	2.09978e-06	0.486104	0.700711	0.00114565	0.00745983	0.463265	0.636614	0.000127727	0.00041542	0.778836	0.909914	0.252242	0.430257	0.564629	0.73395	0.696659	0.998078	0.327043	0.993204
Dehalobacterium	0.00212879	0.00521349	0.00892431	0.0224065	0.374186	0.576827	0.000219939	0.000514603	0.721249	0.865435	0.144721	0.224482	0.114161	0.268474	0.000256108	0.000743568	0.569219	0.805872	0.166327	0.340251	0.0354435	0.235087	0.394661	0.998008	0.75698	0.997793
Hungateiclostridium	0.0314076	0.0544606	0.816625	0.85831	0.00251097	0.0148945	0.539209	0.595669	0.0366335	0.165095	0.347392	0.450269	0.00117594	0.00966755	0.878888	0.902646	0.00264987	0.0367442	0.170801	0.34796	0.338776	0.557885	0.420377	0.998008	0.347535	0.993709
Pseudoclostridium	0.0678578	0.104653	0.867611	0.89807	0.0958876	0.240579	0.0395945	0.0589669	0.761083	0.889582	0.482438	0.579542	0.028097	0.103781	0.0989665	0.141986	0.874099	0.951691	0.0468206	0.166984	0.0406181	0.242802	0.535791	0.998008	0.711415	0.997794
Mageeibacillus	4.08982e-08	1.97336e-06	7.29215e-05	0.000826764	0.0621109	0.17735	3.98612e-05	0.000113628	0.134998	0.332661	0.000752409	0.00594725	0.0582201	0.170554	1.82858e-06	1.52878e-05	0.723203	0.886754	0.741738	0.830963	0.185292	0.404165	0.854393	0.998164	0.332172	0.99524
Thermoclostridium	0.000653658	0.00192427	0.0438167	0.081254	0.374981	0.580155	9.89593e-05	0.000249128	0.80709	0.912478	0.181955	0.268584	0.0955552	0.238047	0.00418755	0.00874796	0.871611	0.951735	0.213349	0.393912	0.170728	0.387396	0.473996	0.998008	0.733448	0.997807
Ruminiclostridium	0.0612643	0.0965017	0.441241	0.522777	0.000543612	0.00453701	0.561497	0.615119	0.146158	0.349614	0.215177	0.306512	0.00029811	0.00362938	0.309381	0.388189	0.267775	0.553366	0.0460429	0.16069	0.00842889	0.160173	0.540263	0.998008	0.699254	0.997804
Fastidiosipila	0.0293412	0.0511693	0.131292	0.200935	0.614058	0.771037	0.321326	0.384603	0.204658	0.424755	0.218803	0.310366	0.401804	0.583466	0.0621022	0.0931161	0.573106	0.803507	0.45669	0.617102	0.684127	0.811821	0.7551	0.998008	0.449361	0.995284
Mogibacterium	0.0591952	0.0937064	0.135481	0.206608	0.81224	0.90029	0.00591542	0.0100427	0.252218	0.475798	0.713994	0.782683	0.125549	0.283587	0.017992	0.0313736	0.467752	0.739046	0.196047	0.37639	0.0357902	0.237795	0.241718	0.998008	0.685765	0.997794
Aminipila	0.00162871	0.00419661	0.00272016	0.00935517	0.643772	0.792733	0.000959311	0.00193929	0.860242	0.94337	0.0250121	0.0600297	0.451499	0.628213	0.0010112	0.00248747	0.720065	0.887191	0.705372	0.804311	0.293761	0.516401	0.832947	0.998097	0.59895	0.997794
Symbiobacterium	0.000292503	0.00101063	2.34882e-05	0.000409965	0.787635	0.884905	6.26887e-08	6.7952e-07	0.116702	0.308849	0.00117353	0.00759712	0.724559	0.834005	4.07077e-07	5.38156e-06	0.116235	0.348283	0.136743	0.306833	0.0533907	0.256864	0.460071	0.998008	0.885734	0.997939
Heliobacterium	6.40842e-06	5.13893e-05	7.45925e-05	0.000831719	0.717858	0.842174	5.88802e-06	2.13297e-05	0.872808	0.948703	0.000246256	0.00343427	0.519366	0.681802	1.42786e-06	1.23748e-05	0.54855	0.796102	0.828541	0.889901	0.250467	0.47132	0.786147	0.998025	0.433292	0.99705
Thermoanaerobacter	0.495521	0.559078	0.00744241	0.0196235	0.0117326	0.0504417	0.0760285	0.108844	0.200198	0.417277	0.00705023	0.0236148	0.0108983	0.0513051	0.0519551	0.0795996	0.132598	0.372042	0.239862	0.419154	0.15997	0.374511	0.681537	0.998008	0.832791	0.99801
Caldicellulosiruptor	0.233082	0.298763	0.0181376	0.0397966	2.28886e-06	9.54586e-05	0.666507	0.70946	0.045444	0.184276	0.0273714	0.0641816	8.41764e-05	0.00169643	0.0889753	0.129375	1.66117e-05	0.00125827	0.00777091	0.0549811	0.272496	0.495398	0.86768	0.998212	0.0618886	0.852827
Thermoanaerobacterium	0.0145339	0.0279164	0.0586617	0.103513	1.80293e-08	2.32693e-06	0.640995	0.686827	0.0126317	0.100013	0.115478	0.19021	2.76082e-05	0.000970292	0.881732	0.904816	0.00022743	0.00689684	0.00088935	0.0133145	0.0622932	0.266168	0.86498	0.998035	0.424349	0.997557
Halanaerobium	0.244442	0.309647	0.403404	0.486061	0.00490777	0.024708	0.840718	0.861917	0.0497664	0.180856	0.0483895	0.0966586	4.58383e-05	0.00114615	0.827139	0.860843	0.0496797	0.211562	0.190672	0.366964	0.0148242	0.186659	0.125696	0.998008	0.801332	0.997794
Paenibacillus	0.00026509	0.000934465	0.0299627	0.0599432	0.0625082	0.17972	0.00572714	0.00978772	0.441581	0.666353	0.383354	0.486938	0.017621	0.0755488	0.00440421	0.00921612	0.356016	0.650433	0.317907	0.49803	0.0993475	0.305462	0.342649	0.998008	0.83661	0.99789
Brevibacillus	5.76316e-05	0.000267229	0.0018346	0.00690123	0.699866	0.824372	0.000136502	0.000330499	0.608029	0.785814	0.135408	0.212254	0.0721346	0.194699	7.80194e-06	4.28855e-05	0.311966	0.594655	0.512968	0.658043	0.0108536	0.171207	0.171179	0.998008	0.568731	0.996717
Cohnella	3.31142e-05	0.000167947	1.64032e-05	0.000319995	0.452588	0.640421	1.10183e-07	8.49642e-07	0.0640221	0.214813	0.00322259	0.0135179	0.536299	0.688727	0.000536565	0.00139225	0.818153	0.927997	0.485766	0.638453	0.508111	0.689213	0.178395	0.998008	0.149119	0.931032
Thermobacillus	0.00107602	0.00289893	9.67105e-06	0.000243441	0.329331	0.536955	3.8356e-07	2.35882e-06	0.107373	0.294716	0.00074027	0.00592208	0.894495	0.942251	2.43136e-06	1.86433e-05	0.102782	0.326919	0.498786	0.650107	0.127245	0.338183	0.36003	0.998008	0.624867	0.997803
Aneurinibacillus	4.90313e-05	0.000239467	0.00134104	0.00551315	0.288097	0.483785	9.41527e-05	0.000242633	0.544687	0.740581	0.0430635	0.0879465	0.00900183	0.0440608	4.52713e-05	0.000177377	0.674847	0.858518	0.457239	0.613511	0.0104156	0.165745	0.138714	0.998008	0.694658	0.997829
Bacillus	0.105556	0.154942	0.274474	0.361466	0.000265621	0.00278659	0.650797	0.696751	0.00642689	0.0784469	0.219884	0.312838	0.00143028	0.0113584	0.21973	0.288868	0.000194972	0.00633174	0.121382	0.291579	0.917683	0.955304	0.846605	0.998112	0.0855936	0.896959
Geobacillus	0.000335724	0.00108967	0.00728745	0.0194335	0.342899	0.54838	5.20676e-05	0.000142673	0.805986	0.914997	0.49078	0.588698	0.0220429	0.0886158	5.16038e-05	0.000198808	0.377161	0.666588	0.240417	0.419936	0.00922637	0.168127	0.181759	0.998008	0.568872	0.997744
Virgibacillus	0.188259	0.249795	0.164114	0.240371	2.62418e-05	0.000463828	0.712009	0.749693	0.0117194	0.0964768	0.0491493	0.0982368	2.79853e-05	0.000951815	0.43053	0.514751	0.000760228	0.0154149	0.0740749	0.217618	0.0914199	0.297155	0.326994	0.998008	0.326145	0.995179
Lysinibacillus	0.511051	0.574117	0.145888	0.219146	0.0032488	0.0180594	0.38337	0.448386	0.0718886	0.233724	0.0815246	0.145216	0.00137014	0.0108119	0.695087	0.751982	0.136168	0.382329	0.218241	0.39843	0.112663	0.321221	0.369336	0.998008	0.846073	0.997966
Halobacillus	0.602026	0.655508	0.333357	0.416435	0.102173	0.246117	0.393222	0.45691	0.12443	0.313289	0.197237	0.285562	0.0469179	0.145774	0.239938	0.309517	0.0709077	0.258462	0.798104	0.866766	0.74159	0.847638	0.533849	0.998008	0.607233	0.997724
Anoxybacillus	0.05638	0.0900991	0.00607746	0.0169081	0.352643	0.560367	0.0014502	0.00280798	0.283432	0.517115	0.00103744	0.00696493	0.267816	0.457083	0.000164373	0.000513041	0.0770382	0.280019	0.834639	0.894355	0.429579	0.631027	0.904134	0.998278	0.505368	0.997794
Oceanobacillus	0.714233	0.757612	0.000803245	0.00389538	0.000134867	0.0015602	0.197405	0.254388	0.427087	0.648594	0.000845362	0.00629173	0.000357524	0.00402727	0.0061956	0.0121969	0.00474642	0.0527624	0.00151506	0.0181752	0.242429	0.461991	0.669432	0.998008	0.025172	0.74656
Parageobacillus	0.0141799	0.0273632	0.0807335	0.135234	0.329759	0.536696	0.374635	0.441344	0.104206	0.290572	0.651237	0.730753	0.0385648	0.129485	0.754488	0.801483	0.00588124	0.0645941	0.546754	0.688318	0.454714	0.652637	0.245075	0.998008	0.202101	0.979467
Staphylococcus	0.384669	0.452934	0.067577	0.117706	8.09982e-05	0.00113489	0.166633	0.221886	0.000938051	0.0503539	0.0733664	0.134315	0.000473892	0.00517242	0.048736	0.0763266	0.000382573	0.0100747	0.349476	0.527782	0.789757	0.882679	0.863628	0.99804	0.416215	0.997794
Macrococcus	0.0195798	0.0359555	0.0613276	0.106581	6.5788e-08	5.99768e-06	0.541814	0.5966	0.000116341	0.0117759	0.210197	0.300442	8.06365e-05	0.00158255	0.558146	0.631601	0.000366285	0.00906234	0.0934585	0.244039	0.416424	0.621381	0.529192	0.998008	0.851676	0.997937
Planococcus	0.167848	0.226602	0.503635	0.581323	0.378189	0.576505	0.314875	0.380336	0.588758	0.774984	0.881166	0.912478	0.142248	0.306319	0.248207	0.319535	0.661474	0.855903	0.761145	0.842994	0.191281	0.410346	0.438961	0.998008	0.81103	0.997915
Sporosarcina	0.292725	0.3599	0.710302	0.766713	0.0437936	0.13762	0.473752	0.534354	0.63217	0.807322	0.347154	0.447464	0.0279079	0.100677	0.422247	0.505157	0.741163	0.891784	0.136618	0.306443	0.0610015	0.265413	0.549293	0.998008	0.86381	0.997899
Solibacillus	0.241772	0.305987	0.828155	0.866462	0.18143	0.363251	0.39043	0.454139	0.665878	0.824437	0.486039	0.581641	0.0195917	0.0777041	0.840593	0.872018	0.245168	0.520598	0.253414	0.429913	0.193115	0.408299	0.37253	0.998008	0.429589	0.993728
Ureibacillus	0.388024	0.455042	0.224067	0.303724	0.0399413	0.127543	0.290564	0.354497	0.052	0.196632	0.0254662	0.0591936	0.00228261	0.0155504	0.664016	0.724383	0.176285	0.44064	0.813896	0.878636	0.0849728	0.291202	0.189845	0.998008	0.594629	0.997819
Tumebacillus	0.000139637	0.000539585	0.3952	0.475754	0.000387596	0.00344385	4.52907e-06	1.63346e-05	0.479793	0.687037	0.022227	0.053538	0.113018	0.261678	0.00435304	0.00893322	0.543425	0.784756	7.14004e-06	0.000329563	0.46281	0.653801	0.0765306	0.998008	0.23227	0.971423
Alicyclobacillus	0.000860497	0.00242769	1.26576e-05	0.000284922	0.358929	0.562144	1.70395e-07	1.25656e-06	0.0861652	0.257278	5.80713e-06	0.000532534	0.33722	0.52326	2.79671e-06	2.06064e-05	0.0952263	0.311695	0.387984	0.554366	0.363475	0.57506	0.835738	0.998117	0.818915	0.997851
Listeria	0.00409883	0.00922928	0.336956	0.423434	0.0140071	0.0590586	0.0467488	0.0692102	0.194011	0.412837	0.906728	0.931262	0.00356875	0.0224193	0.0575807	0.0882702	0.301122	0.596742	0.0630142	0.200668	0.0602541	0.264767	0.331355	0.998008	0.87936	0.997873
Exiguobacterium	0.66829	0.715879	0.80189	0.843599	0.361379	0.555957	0.628499	0.675003	0.267339	0.484555	0.833245	0.873883	0.458869	0.623193	0.427694	0.507414	0.707857	0.876405	0.772738	0.849712	0.296121	0.513741	0.829321	0.998258	0.173746	0.953855
Gemella	0.0773925	0.117389	0.0526258	0.0948401	3.35377e-06	0.000119822	0.859727	0.878383	0.0192899	0.12012	0.120769	0.196079	0.000446235	0.00481232	0.87853	0.902411	0.0231466	0.144187	0.00185956	0.0218568	0.0712041	0.275249	0.898342	0.998081	0.727811	0.997806
Streptococcus	0.00711505	0.0151109	0.622362	0.693649	0.00154536	0.0107134	0.124372	0.172265	0.0367742	0.169276	0.748136	0.81174	0.000566367	0.00585622	0.0886046	0.129512	0.0206641	0.139337	0.117046	0.288523	0.079823	0.282869	0.929058	0.998144	0.876507	0.997794
Lactococcus	0.0520692	0.0846628	0.00124922	0.00550572	0.191543	0.383633	0.0174247	0.0273524	0.659679	0.838064	0.00182726	0.00991124	0.33587	0.529656	0.00767032	0.0149887	0.349963	0.649626	0.21598	0.399003	0.709717	0.833938	0.764578	0.998016	0.620373	0.997794
Lactobacillus	0.596684	0.654474	0.0974552	0.159288	0.00244369	0.0147817	0.353329	0.421745	0.0593281	0.215073	0.113431	0.188447	0.00804645	0.0430293	0.424376	0.510055	0.0447727	0.210583	0.0904601	0.251328	0.399933	0.610891	0.856487	0.998069	0.721385	0.997794
Pediococcus	0.567289	0.624719	0.0230827	0.0480052	5.91501e-05	0.00083142	0.165794	0.218573	0.00198271	0.0497466	0.0865694	0.150574	0.00207327	0.0142387	0.566829	0.639692	0.074123	0.265236	0.121957	0.280694	0.264238	0.480309	0.38037	0.998008	0.353858	0.989661
Enterococcus	0.177615	0.240641	0.507964	0.587203	0.01849	0.0748452	0.867713	0.88578	0.195888	0.41872	0.576771	0.669193	0.0165285	0.0733192	0.637658	0.70579	0.174564	0.445314	0.275858	0.459694	0.135994	0.346925	0.88549	0.998072	0.917128	0.998109
Tetragenococcus	0.616383	0.670595	0.175865	0.25246	0.207626	0.393636	0.552051	0.605655	0.622522	0.791492	0.408359	0.509634	0.580999	0.727358	0.818205	0.853262	0.377615	0.664121	0.114963	0.272235	0.225637	0.446161	0.721346	0.998026	0.388393	0.992884
Weissella	0.0868224	0.130656	0.0167626	0.0374983	0.303377	0.514706	0.000900117	0.00184543	0.0645815	0.225328	0.0116534	0.0342094	0.385009	0.573268	0.248259	0.321302	0.479748	0.760183	0.734028	0.826442	0.177154	0.395296	0.880149	0.998025	0.0174603	0.749684
Leuconostoc	5.94187e-05	0.00029736	6.67364e-07	7.46572e-05	0.161692	0.344782	2.00285e-07	1.54855e-06	0.0376397	0.171084	6.34424e-06	0.000579333	0.197205	0.380958	1.43068e-07	2.89509e-06	0.0630651	0.251797	0.627919	0.751756	0.663925	0.804661	0.928899	0.998112	0.738606	0.997794
Oenococcus	0.0360328	0.0597482	0.252301	0.333749	0.000325374	0.00296097	0.699802	0.737601	0.00851373	0.0804381	0.0368309	0.0785755	0.000135762	0.00212348	0.805997	0.842914	0.0285221	0.151879	0.498025	0.645322	0.0252284	0.219874	0.222497	0.998008	0.545531	0.996924
Carnobacterium	0.290289	0.35794	0.175369	0.253624	0.000847112	0.00643698	0.800959	0.827812	0.266038	0.491765	0.153996	0.236639	0.00200392	0.0141128	0.638621	0.702532	0.0596063	0.239974	0.0272602	0.118248	0.132943	0.344127	0.643621	0.998008	0.395362	0.997419
Jeotgalibaca	0.000678699	0.00198778	0.862053	0.893817	3.92692e-05	0.000615851	0.0073438	0.0122046	0.218146	0.434341	0.764748	0.82145	0.000987747	0.00834533	0.183912	0.245354	0.0172431	0.119894	0.000837116	0.0123948	0.234667	0.454495	0.821789	0.998104	0.133397	0.925881
Aerococcus	0.0299823	0.0520303	0.886913	0.913215	0.0077645	0.0354031	0.168236	0.221655	0.270357	0.490043	0.691163	0.761917	0.0712533	0.187629	0.0722977	0.106852	0.502015	0.747069	0.118614	0.278406	0.196011	0.412521	0.648361	0.998008	0.598035	0.997186
Dialister	0.0145437	0.0282557	0.164998	0.243097	0.309224	0.522318	0.16066	0.21477	0.175128	0.392917	0.153909	0.237231	0.401007	0.588663	0.126325	0.177175	0.112753	0.34787	0.816755	0.884509	0.924873	0.959891	0.939473	0.998349	0.911406	0.997851
Megasphaera	3.23314e-08	1.71491e-06	6.83134e-05	0.000803572	0.184464	0.372933	1.53692e-06	7.19437e-06	0.496384	0.713575	0.000221766	0.00336391	0.0725356	0.199061	2.59085e-07	4.12012e-06	0.868346	0.950117	0.447443	0.611665	0.108745	0.317033	0.706224	0.998008	0.669319	0.997794
Veillonella	0.801286	0.837733	0.134814	0.207268	0.120056	0.285929	0.909362	0.922215	0.729056	0.883765	0.388785	0.493031	0.220335	0.407561	0.249909	0.323865	0.156488	0.421002	0.145368	0.320833	0.823865	0.90346	0.775916	0.998008	0.312947	0.997709
Negativicoccus	0.0021639	0.00520562	0.0945197	0.153153	0.323591	0.523155	0.0149677	0.0236419	0.641869	0.811545	0.0353398	0.0760749	0.426056	0.597728	0.0185768	0.0319936	0.542684	0.775321	0.539212	0.680508	0.770988	0.866104	0.732581	0.998135	0.825454	0.997919
Phascolarctobacterium	0.0701624	0.109148	0.00695911	0.0191669	0.198558	0.393243	0.319721	0.388305	0.274694	0.51077	0.00178906	0.00983746	0.0577444	0.17156	0.176893	0.238807	0.570603	0.815839	0.0800327	0.23674	0.0900919	0.294917	0.812657	0.998008	0.723725	0.997794
Acidaminococcus	7.4816e-05	0.000354321	0.00689885	0.0190066	0.516416	0.703004	0.00204121	0.00384962	0.31774	0.553873	0.0109332	0.0329085	0.222209	0.409217	0.00295503	0.00649563	0.469916	0.753424	0.957798	0.974768	0.565744	0.73931	0.731996	0.998008	0.90892	0.997892
Selenomonas	5.24219e-05	0.000266854	1.02749e-06	8.43225e-05	0.0531641	0.160031	2.19157e-06	9.63761e-06	0.142574	0.347853	0.000111023	0.00241695	0.625859	0.764643	7.37096e-08	1.85867e-06	0.0137282	0.107328	0.59876	0.726817	0.10099	0.307324	0.183098	0.998008	0.471297	0.997724
Megamonas	0.688478	0.734996	0.815857	0.855786	0.473044	0.654837	0.387774	0.452726	0.106111	0.284726	0.151864	0.232939	0.0253394	0.0935096	0.621902	0.688201	0.257048	0.542004	0.338242	0.50932	0.27272	0.491222	0.090491	0.998008	0.783763	0.997849
Pelosinus	0.819435	0.850116	0.574171	0.647604	0.361474	0.562427	0.198199	0.255074	0.0429647	0.17721	0.242588	0.336167	0.120441	0.272	0.575066	0.645714	0.321908	0.608138	0.463954	0.6185	0.654951	0.792644	0.670494	0.998026	0.419067	0.995626
Faecalitalea	7.95845e-09	7.57397e-07	0.01027	0.0255781	4.02213e-06	0.000144969	0.000428347	0.000956246	2.24611e-05	0.00345726	0.167679	0.253551	3.68702e-06	0.000382484	0.00293201	0.00646453	2.64724e-05	0.00176754	0.199644	0.382217	0.131428	0.342674	0.33759	0.998008	0.535266	0.997794
Faecalibaculum	0.133499	0.187849	0.0204566	0.0437787	7.38324e-06	0.000200027	0.23034	0.292732	0.860167	0.943034	0.0226347	0.0556681	1.3504e-05	0.000667915	0.471736	0.552687	0.0117145	0.0981904	9.90391e-05	0.00250595	0.0551232	0.259389	0.854433	0.998041	0.0295375	0.783594
Erysipelothrix	0.00221764	0.00537454	0.255892	0.339582	0.0199826	0.0769669	0.0228575	0.0350701	0.343179	0.566393	0.362608	0.462883	0.0341236	0.11717	0.0338253	0.0547131	0.248492	0.52721	0.138493	0.308296	0.250714	0.471478	0.883217	0.998285	0.72731	0.997794
Turicibacter	0.12317	0.176483	0.767212	0.819407	0.0661571	0.188487	0.419571	0.486036	0.016456	0.114049	0.0155335	0.0424377	0.000170867	0.00266051	1.53457e-05	7.78359e-05	2.86234e-08	7.51117e-06	0.62381	0.747941	0.107895	0.315099	0.0394039	0.998008	0.000638034	0.280771
Peptoniphilus	0.00110633	0.00296371	0.0297828	0.0590531	0.343735	0.54739	0.000505807	0.00107439	0.780628	0.900651	0.217663	0.309353	0.119437	0.274954	0.000485445	0.00129271	0.694461	0.869738	0.360561	0.531855	0.0611363	0.265165	0.457242	0.998008	0.544633	0.997304
Murdochiella	6.65847e-06	5.47653e-05	5.6074e-05	0.000693825	0.514226	0.696733	6.40524e-08	6.54206e-07	0.546605	0.752444	0.000460315	0.00468238	0.25703	0.445206	9.93282e-06	5.39677e-05	0.878241	0.954718	0.177207	0.354352	0.276292	0.497816	0.645195	0.998008	0.553676	0.997812
Anaerococcus	0.185653	0.245758	0.0763005	0.127989	0.000502688	0.00424121	0.432941	0.494466	0.0142779	0.102961	0.0260595	0.0611441	9.57867e-05	0.00177187	0.758054	0.803684	0.0688113	0.259794	0.116308	0.277739	0.0435678	0.246216	0.569254	0.998008	0.827209	0.997857
Finegoldia	0.00318465	0.00739738	0.814686	0.8559	5.7465e-05	0.00082909	0.0966726	0.135723	0.0334094	0.156167	0.84022	0.88148	6.92061e-05	0.00147678	0.219257	0.287787	0.0106723	0.0921672	0.0254716	0.113116	0.0792395	0.285901	0.583991	0.998008	0.562436	0.997724
Parvimonas	0.000523055	0.00161295	0.846641	0.882432	2.44714e-05	0.000445179	0.0234196	0.0360049	0.0745766	0.238555	0.65504	0.734023	8.25803e-05	0.00165012	0.121941	0.170956	0.0376774	0.187794	0.00207419	0.0238358	0.0240473	0.219472	0.773326	0.998044	0.459564	0.997794
Soehngenia	1.35435e-06	1.61412e-05	0.106676	0.167652	0.000241054	0.00237436	0.000201366	0.000471541	0.1823	0.390481	0.43358	0.532678	0.000159602	0.00239178	0.00516317	0.0102597	0.0124333	0.0941575	0.019214	0.0923847	0.0759093	0.28213	0.505646	0.998008	0.295941	0.985797
Sporanaerobacter	0.0192762	0.0353621	0.0997886	0.159122	2.08093e-06	7.60787e-05	0.204649	0.26151	0.19509	0.406578	0.155257	0.236492	4.75531e-05	0.0012049	0.55094	0.622906	0.000292374	0.0072152	0.000561377	0.00926519	0.238892	0.455202	0.83075	0.998084	0.0228953	0.741439
Gottschalkia	0.157731	0.21475	0.0122609	0.029123	2.54106e-07	1.80326e-05	0.577349	0.629153	0.0100882	0.0905794	0.0146241	0.0403459	1.37145e-05	0.000647653	0.12458	0.17424	6.51064e-05	0.00297827	0.00901304	0.0583352	0.164258	0.377806	0.703166	0.998044	0.228662	0.98097
Ndongobacter	0.000256736	0.000908702	0.0143413	0.0329914	0.109662	0.264984	0.000460366	0.00100674	0.878116	0.951787	0.0427354	0.088634	0.0530367	0.160167	6.15903e-05	0.000232562	0.614204	0.836611	0.121066	0.289906	0.0177571	0.20879	0.637021	0.998008	0.270227	0.99373
Corynebacterium	0.330349	0.399278	0.0249741	0.0516218	0.000427106	0.00395856	0.00160086	0.00308501	2.16286e-06	0.000531042	0.0584205	0.112548	0.00174263	0.0130624	0.005304	0.0108421	6.59016e-05	0.00318053	0.427563	0.593719	0.330228	0.551129	0.896703	0.99818	0.517616	0.997793
Mycobacterium	0.205027	0.269401	0.0554048	0.0989493	0.526486	0.708159	2.49492e-05	7.47116e-05	0.00649459	0.0788991	0.113555	0.187118	0.754766	0.854592	0.061993	0.0940828	0.47143	0.749922	0.0207301	0.100512	0.588104	0.752706	0.808111	0.998008	0.218185	0.980432
Mycolicibacterium	0.00238756	0.00581519	0.000741295	0.00386326	0.454989	0.652092	3.45576e-06	1.38227e-05	0.111359	0.301063	0.00095752	0.00683428	0.780169	0.871883	4.02405e-05	0.000167117	0.137903	0.387973	0.542502	0.683109	0.115614	0.32457	0.591333	0.998008	0.749684	0.99783
Mycobacteroides	0.158251	0.217543	0.0703033	0.121001	0.533601	0.714568	0.00383455	0.00677546	0.121966	0.317784	0.0551488	0.107355	0.588882	0.738101	0.0579179	0.0886022	0.575832	0.815027	0.200632	0.381902	0.921247	0.957162	0.75308	0.998008	0.409998	0.997724
Rhodococcus	0.00211514	0.00519233	0.000603248	0.00333198	0.367845	0.570928	1.98239e-07	1.46073e-06	0.0103062	0.090644	0.000154384	0.00274162	0.12361	0.278058	3.14527e-05	0.000135483	0.0189003	0.128257	0.195758	0.376008	0.40573	0.612856	0.830439	0.998022	0.838059	0.997794
Nocardia	0.000118252	0.000484793	0.0113117	0.0273083	0.323614	0.529031	7.14723e-06	2.53779e-05	0.295263	0.525459	0.0016946	0.00945109	0.892496	0.940858	2.05036e-05	9.62499e-05	0.19693	0.471999	0.0496827	0.173267	0.214513	0.435437	0.388509	0.998008	0.454349	0.997177
Gordonia	0.00189259	0.00470097	0.0012203	0.00525633	0.650264	0.791995	2.13298e-06	8.90874e-06	0.0620064	0.214324	0.00196458	0.0101739	0.806714	0.886184	0.0048703	0.00990831	0.856885	0.946319	0.220707	0.400326	0.83481	0.906196	0.777565	0.998045	0.0904074	0.888615
Dietzia	0.000869066	0.00245284	0.000342038	0.00225174	0.360227	0.564727	5.52949e-07	3.07927e-06	0.00731354	0.0810035	0.000212037	0.00317932	0.416997	0.595212	0.000433233	0.00117893	0.612339	0.833978	0.169906	0.347035	0.883633	0.935559	0.833998	0.99808	0.145703	0.941999
Microbacterium	0.0022417	0.00551215	0.0155477	0.035293	0.841419	0.918378	6.02947e-06	2.20596e-05	0.0925649	0.272185	0.00134382	0.00828869	0.586161	0.736268	0.000317765	0.000912089	0.239017	0.527549	0.0194488	0.0974928	0.354512	0.572192	0.353873	0.998008	0.8669	0.99799
Agromyces	0.493298	0.555526	0.264489	0.347198	0.590422	0.748871	0.167879	0.220599	0.555165	0.754403	0.188525	0.276307	0.294793	0.476808	0.185475	0.247602	0.350002	0.640977	0.816956	0.881057	0.890011	0.938905	0.669515	0.998008	0.822799	0.997862
Leifsonia	0.00458141	0.0100627	0.00180357	0.00687766	0.491131	0.67709	6.87832e-06	2.4269e-05	0.0573588	0.207036	0.00039729	0.00418116	0.277599	0.465536	0.0342928	0.0554159	0.880485	0.955617	0.369128	0.540677	0.530879	0.7084	0.850434	0.998086	0.191392	0.964669
Rathayibacter	0.00257894	0.00583198	0.00447381	0.0129207	0.702073	0.823958	0.00232159	0.00420099	0.548625	0.735301	0.00336847	0.0141068	0.587503	0.729367	0.0105898	0.0193232	0.76843	0.903285	0.71196	0.806685	0.578896	0.74171	0.669489	0.998071	0.704235	0.99781
Cryobacterium	0.68175	0.725449	0.67575	0.73449	0.508226	0.682519	0.455419	0.514493	0.657098	0.818228	0.825557	0.868144	0.691173	0.802124	0.700728	0.752913	0.768337	0.904948	0.291034	0.467668	0.631871	0.77746	0.735949	0.998128	0.790944	0.997969
Curtobacterium	0.659385	0.708989	0.0764788	0.127716	0.197412	0.384981	0.154836	0.205406	0.314195	0.543623	0.692554	0.760943	0.42437	0.60151	0.00749786	0.0143508	0.026786	0.155122	0.831626	0.891978	0.00543245	0.137526	0.0556554	0.998008	0.224891	0.980354
Arthrobacter	0.029776	0.0518058	0.0877443	0.144539	0.756374	0.862491	2.65132e-05	7.91034e-05	0.0204621	0.124546	0.0273944	0.0637431	0.716943	0.828328	0.039147	0.0623765	0.838862	0.938359	0.0117511	0.0708343	0.885347	0.936329	0.45539	0.998008	0.0665661	0.857748
Rothia	2.70241e-07	7.31577e-06	0.344054	0.430349	3.93649e-05	0.000653037	0.000279436	0.000655207	0.197466	0.419288	0.0185376	0.0483549	0.00383113	0.0237709	0.000608323	0.00159911	0.0952071	0.314785	0.00473116	0.0408698	0.163753	0.379655	0.192456	0.998008	0.82675	0.997837
Kocuria	0.00161666	0.00413015	0.00535308	0.015463	0.885538	0.942197	6.42739e-07	3.49177e-06	0.0169962	0.113855	0.00202495	0.0104416	0.731975	0.836383	0.021168	0.0362016	0.830697	0.933908	0.0856967	0.238211	0.568745	0.738108	0.848025	0.998162	0.0308238	0.778794
Pseudarthrobacter	6.6475e-05	0.000300146	0.00274635	0.00928486	0.453233	0.641749	1.16098e-06	5.41761e-06	0.400931	0.617318	0.00262058	0.0120577	0.465294	0.636021	0.0120588	0.0219809	0.597096	0.821606	0.121027	0.279726	0.872763	0.929626	0.865816	0.998199	0.252165	0.985488
Glutamicibacter	0.00216351	0.00521169	0.0526935	0.0945586	0.439158	0.628691	0.000846857	0.00171726	0.348953	0.571206	0.00349668	0.0145992	0.573849	0.720918	0.00546447	0.0109542	0.783494	0.910031	0.12118	0.28514	0.665684	0.799662	0.240272	0.998008	0.46431	0.997035
Brachybacterium	0.000197489	0.00072621	0.00961574	0.0241269	0.818748	0.902286	2.74399e-06	1.11972e-05	0.194657	0.411809	0.00453436	0.0177115	0.887745	0.938075	0.0011095	0.00269072	0.690989	0.873432	0.195475	0.374562	0.693444	0.822302	0.789399	0.998011	0.490841	0.997794
Brevibacterium	0.0120276	0.0231922	0.201899	0.281707	0.388171	0.589953	0.0190057	0.0294432	0.823608	0.923876	0.045938	0.092663	0.718515	0.827283	0.21258	0.278719	0.231201	0.507905	0.465801	0.623129	0.465329	0.659493	0.510134	0.998008	0.344111	0.995869
Cellulomonas	0.042019	0.0696251	0.0176979	0.0388149	0.551269	0.725703	2.17822e-05	6.52866e-05	0.0158361	0.110076	0.00659962	0.0227357	0.359073	0.544791	0.0303249	0.0493852	0.6945	0.872923	0.132018	0.301556	0.585707	0.748383	0.764686	0.998034	0.0792745	0.875463
Streptomyces	0.000408059	0.00134586	0.000553653	0.00326219	0.736531	0.857611	1.44041e-08	3.4187e-07	0.00869488	0.0874602	0.0012028	0.00785263	0.937793	0.967054	4.31425e-06	2.95925e-05	0.0893103	0.305077	0.0331103	0.137037	0.0920455	0.29741	0.646115	0.998008	0.760703	0.997794
Kitasatospora	0.00128383	0.00335934	0.00963821	0.0240998	0.482234	0.673501	3.08017e-06	1.24038e-05	0.222669	0.446819	0.0188909	0.0484908	0.298415	0.488078	0.000620858	0.00161351	0.859614	0.947341	0.0176625	0.0895677	0.129349	0.34043	0.68254	0.998008	0.468219	0.997535
Bifidobacterium	2.84972e-07	7.66964e-06	0.0885641	0.147429	0.000924862	0.00721749	0.00051629	0.00112984	0.0514276	0.199535	0.608919	0.698111	2.32153e-05	0.000912321	0.0185776	0.0325897	0.000746263	0.0160774	0.105983	0.27462	0.0650561	0.268405	0.276605	0.998008	0.165019	0.972324
Gardnerella	0.070564	0.107959	0.00613493	0.0164945	0.272728	0.464924	0.0025893	0.00468348	0.190959	0.404251	0.100867	0.168371	0.837445	0.907132	0.0703432	0.104258	0.815024	0.926082	0.809397	0.876188	0.855254	0.919522	0.362033	0.998008	0.244529	0.977087
Tessaracoccus	0.10957	0.157902	0.0464507	0.0854201	0.48368	0.666164	0.000135809	0.000335154	0.00337513	0.0643895	0.00904801	0.0282133	0.125077	0.281472	0.000995893	0.00244045	0.0270063	0.157377	0.0364258	0.141587	0.41998	0.624246	0.438815	0.998008	0.870338	0.997927
Propionibacterium	0.346068	0.413554	0.101269	0.162076	0.458397	0.651072	0.515723	0.573638	0.757575	0.888314	0.544885	0.636793	0.736126	0.840977	0.785522	0.827244	0.247223	0.53123	0.385505	0.557271	0.421818	0.624616	0.315545	0.998008	0.42765	0.997177
Acidipropionibacterium	0.00146196	0.00379607	0.000848687	0.00415093	0.885616	0.941303	1.69579e-06	7.56776e-06	0.125487	0.322251	0.00536263	0.0197899	0.696828	0.815958	5.72161e-06	3.54663e-05	0.100868	0.322573	0.114049	0.2792	0.05478	0.258725	0.665546	0.998028	0.608731	0.997794
Cutibacterium	0.0802723	0.118106	0.0250104	0.0502047	0.679445	0.813931	0.189989	0.244221	0.706989	0.855849	0.197762	0.285109	0.790302	0.875871	0.00272776	0.00590011	0.236005	0.519071	0.46521	0.623563	0.311801	0.531096	0.620405	0.998008	0.177041	0.965838
Nocardioides	0.290633	0.358016	0.161288	0.236672	0.273714	0.474552	0.00967757	0.015775	0.0390218	0.168703	0.220643	0.312756	0.698103	0.812078	0.611329	0.680903	0.750613	0.89796	0.368124	0.540112	0.474154	0.666817	0.591932	0.998008	0.0609582	0.847364
Aeromicrobium	0.000210311	0.000768532	0.00961783	0.024067	0.208865	0.403446	2.37261e-06	1.00774e-05	0.318607	0.547363	0.00662511	0.0227527	0.357296	0.545695	0.000579136	0.00152476	0.872725	0.952521	0.0234186	0.10868	0.369038	0.583618	0.813734	0.998026	0.496586	0.997793
Amycolatopsis	0.000469026	0.00148675	0.00273041	0.00945651	0.689217	0.824472	3.07121e-07	2.02855e-06	0.0530925	0.201074	0.00176588	0.00967092	0.77597	0.86923	1.25236e-05	6.50187e-05	0.147363	0.400682	0.00795634	0.0550187	0.062115	0.265576	0.881876	0.998195	0.896783	0.997953
Pseudonocardia	0.000917641	0.00256327	0.0216867	0.0458131	0.372214	0.574383	8.65981e-05	0.000225772	0.214511	0.437879	0.00810091	0.0262486	0.567468	0.719897	0.0115192	0.021272	0.834091	0.936255	0.0354547	0.139953	0.762515	0.864266	0.788965	0.998074	0.342996	0.996543
Saccharomonospora	0.052195	0.0835059	0.00459139	0.0135939	0.233632	0.42632	0.000205843	0.000477506	0.0308654	0.147803	0.098828	0.166294	0.811128	0.888961	0.0115795	0.0211666	0.371256	0.660991	0.355708	0.525459	0.287844	0.507796	0.215712	0.998008	0.346871	0.995939
Actinoalloteichus	0.000242769	0.000855799	0.00439255	0.0131542	0.256395	0.456322	7.62376e-07	3.89165e-06	0.162157	0.369094	0.000111896	0.00234109	0.621012	0.759375	0.000110262	0.000369324	0.543314	0.789397	0.00608885	0.0447334	0.856949	0.920681	0.112029	0.998008	0.615304	0.997793
Actinomyces	1.1669e-09	2.98226e-07	5.69063e-05	0.000727888	0.00271106	0.0158885	4.69104e-11	9.19059e-09	0.0638739	0.222624	0.0033661	0.014699	0.0252891	0.0970818	1.26193e-06	1.22982e-05	0.911789	0.967985	3.21229e-06	0.000208845	0.0286081	0.230024	0.88533	0.998213	0.110663	0.922443
Trueperella	0.0174473	0.0327309	0.00344936	0.0110456	0.303619	0.503535	0.000122722	0.000305588	0.0541065	0.199663	0.00052507	0.00493165	0.18952	0.36835	0.000519396	0.00136731	0.109221	0.335265	0.446852	0.606537	0.834989	0.907023	0.702611	0.998135	0.790229	0.99781
Schaalia	3.68151e-07	7.9988e-06	0.0721599	0.123246	7.79635e-05	0.00104679	5.10603e-08	6.14143e-07	0.528339	0.733329	0.188664	0.276834	0.000182034	0.00269994	9.69772e-05	0.000335433	0.385143	0.671638	7.98761e-06	0.000365356	0.0065761	0.147204	0.772336	0.998008	0.164138	0.957883
Micromonospora	0.000958928	0.00268238	0.000803116	0.00401887	0.691443	0.825454	9.25608e-08	8.81305e-07	0.0513661	0.198475	0.000919503	0.00664427	0.693538	0.812563	6.5493e-05	0.000245941	0.285831	0.581738	0.105881	0.268978	0.333889	0.553427	0.914941	0.998147	0.80457	0.997917
Actinoplanes	0.0229125	0.0415109	0.00390568	0.0122713	0.280998	0.488272	1.58767e-05	5.04227e-05	0.0195071	0.120778	0.00604528	0.0214066	0.550677	0.705502	0.00145828	0.00343441	0.125491	0.365501	0.255463	0.437303	0.304627	0.524853	0.607525	0.998008	0.615186	0.997794
Plantactinospora	0.35599	0.421813	0.645709	0.708571	0.726187	0.84428	0.297104	0.359052	0.782669	0.902301	0.832685	0.874515	0.464887	0.635983	0.513416	0.587466	0.827076	0.931465	0.579617	0.709361	0.608591	0.762759	0.742959	0.998101	0.747634	0.997938
Streptosporangium	0.0171363	0.0319783	0.0215518	0.0453693	0.785732	0.88158	4.46498e-05	0.000124919	0.0629677	0.216536	0.0478972	0.0956781	0.865162	0.923775	0.0177824	0.0310217	0.792894	0.918767	0.0474542	0.167655	0.697694	0.824804	0.539443	0.998008	0.152197	0.945505
Nonomuraea	0.749431	0.789092	0.2575	0.340338	0.351711	0.554201	0.651399	0.694996	0.815038	0.916172	0.384233	0.482943	0.551764	0.705462	0.593899	0.662155	0.789775	0.915171	0.449535	0.608794	0.764795	0.863788	0.776192	0.998045	0.836935	0.997985
Nocardiopsis	0.000149246	0.000567409	0.000173073	0.001404	0.223167	0.415039	2.29501e-08	3.69982e-07	0.00206909	0.0564912	3.89651e-06	0.000464334	0.060569	0.171351	1.26962e-05	6.36273e-05	0.0705501	0.262007	0.0714312	0.213343	0.843054	0.9125	0.636336	0.998008	0.153001	0.94703
Frankia	0.0024289	0.00585331	0.00044268	0.00271331	0.275904	0.478492	7.26085e-07	3.8762e-06	0.00638269	0.0778918	0.00183424	0.00980875	0.570227	0.722152	0.000208102	0.00062695	0.33596	0.628687	0.09681	0.255045	0.645946	0.790112	0.679688	0.998008	0.0848576	0.878614
Nakamurella	0.00424755	0.00942041	0.0116224	0.0275594	0.793557	0.885322	0.000646943	0.00131437	0.337469	0.554575	0.0119776	0.0339933	0.854044	0.915332	0.00691448	0.0134254	0.827722	0.929665	0.655484	0.765409	0.815027	0.893925	0.802833	0.998037	0.444518	0.994661
Jiangella	2.15193e-05	0.000126952	0.00114543	0.00503029	0.335849	0.538036	8.97939e-08	8.29655e-07	0.235788	0.454726	0.0047936	0.0181397	0.328144	0.515402	1.32552e-05	6.62129e-05	0.488957	0.749447	0.0222873	0.103449	0.127356	0.338444	0.852377	0.998291	0.779497	0.997808
Candidatus Planktophila	0.000164043	0.000613394	0.00519887	0.0148725	0.440487	0.628807	1.48906e-06	6.7385e-06	0.228672	0.452198	2.54023e-05	0.00102924	0.765229	0.858	0.000531038	0.00138308	0.708226	0.877453	0.0298659	0.122579	0.551775	0.718316	0.254099	0.998008	0.112528	0.9138
Collinsella	2.04287e-09	3.40872e-07	0.000827482	0.00424307	0.000424392	0.00397115	5.46457e-11	9.7156e-09	0.974859	0.990771	0.000157103	0.00291017	0.0206547	0.0859366	8.15611e-07	9.11023e-06	0.0478786	0.2191	0.000306178	0.00648078	0.573709	0.745322	0.45206	0.998008	0.0498416	0.837822
Coriobacterium	6.13455e-06	4.87757e-05	0.00987631	0.0244335	0.156847	0.330176	1.22589e-08	2.79053e-07	0.0756184	0.235714	0.0081543	0.0261008	0.105647	0.245229	9.12176e-06	4.87355e-05	0.62697	0.831771	0.00452798	0.0376974	0.0562316	0.259621	0.816898	0.998253	0.233792	0.969023
Olsenella	6.14705e-06	5.30386e-05	0.00710297	0.0194387	0.0118506	0.0523964	1.75923e-06	8.16323e-06	0.51304	0.731983	0.00512575	0.0195329	0.0455891	0.145972	2.25161e-05	0.000106215	0.553542	0.80697	0.00203468	0.0247613	0.0325175	0.234731	0.544434	0.998008	0.954441	0.998095
Libanicoccus	0.0592843	0.0945406	0.137611	0.210158	0.00532237	0.0272537	0.948158	0.954888	0.322256	0.557889	0.52208	0.620342	0.0496255	0.154621	0.760203	0.807357	0.494224	0.771192	0.23871	0.423348	0.217164	0.44118	0.746337	0.998008	0.837319	0.997794
Parolsenella	4.11069e-08	2.04318e-06	0.00859598	0.0222515	4.5476e-05	0.000727473	6.06394e-08	6.89506e-07	0.778629	0.901403	0.0216414	0.0541685	0.000689	0.0066293	3.4732e-07	5.0174e-06	0.844772	0.941074	5.69194e-05	0.00163691	0.00285718	0.118736	0.881222	0.998036	0.867921	0.997817
Atopobium	0.000169792	0.000636892	0.647762	0.712091	0.00323288	0.0178677	0.00026265	0.000594844	0.524475	0.724137	0.40886	0.509897	0.00631693	0.0339465	0.000102495	0.000344503	0.670821	0.855927	0.00524746	0.041503	0.0032894	0.117855	0.788984	0.998132	0.337699	0.991966
Gordonibacter	1.37436e-08	1.04787e-06	0.467208	0.548939	1.0938e-05	0.000267849	7.81585e-09	2.54538e-07	0.935054	0.975989	0.0133266	0.0380618	0.00169457	0.0128606	1.75206e-09	2.93791e-07	0.877622	0.954773	3.11607e-06	0.000198531	0.000259836	0.0342351	0.162549	0.998008	0.866419	0.997961
Eggerthella	5.86632e-07	1.10806e-05	0.866227	0.899998	3.35714e-06	0.000132835	5.14331e-07	3.10782e-06	0.369758	0.604046	0.229074	0.323336	0.000221383	0.00312665	6.22857e-07	7.61919e-06	0.694131	0.877703	2.60305e-06	0.000186604	0.00022984	0.0321809	0.204219	0.998008	0.851005	0.9978
Adlercreutzia	2.15676e-07	6.37368e-06	0.462826	0.544853	1.49458e-05	0.000328896	2.24442e-08	4.02898e-07	0.735565	0.881187	0.089904	0.157178	0.000429353	0.00479418	3.55478e-09	3.51433e-07	0.446122	0.73224	2.3718e-06	0.000181005	1.8888e-05	0.0092669	0.416806	0.998008	0.690976	0.997807
Slackia	0.000168481	0.000652958	0.331818	0.418214	2.23762e-05	0.00043332	3.36453e-05	9.862e-05	0.57332	0.773585	0.758334	0.818232	0.00484392	0.0283105	3.65205e-06	2.55699e-05	0.133547	0.378274	4.94641e-06	0.000260986	0.000146177	0.0269342	0.281282	0.998008	0.319197	0.996535
Denitrobacterium	0.00011536	0.000478045	0.00173701	0.00691198	2.74433e-08	3.25322e-06	0.00255416	0.00467655	0.410309	0.634309	0.432381	0.534578	0.000315918	0.00389001	0.000434612	0.00117881	0.734247	0.889705	4.62496e-07	0.000122627	0.000765002	0.066885	0.145114	0.998008	0.569019	0.997793
Phoenicibacter	1.28856e-08	9.53901e-07	0.680316	0.74278	2.51937e-11	1.24457e-08	0.654762	0.699666	2.24355e-07	0.000104438	0.26604	0.363279	2.22668e-10	8.34172e-08	0.86423	0.890936	1.33368e-08	4.63357e-06	0.359966	0.536082	0.36617	0.582356	0.449688	0.998008	0.599074	0.997794
Rubrobacter	0.0106306	0.0211628	7.3438e-05	0.000783904	0.333071	0.536413	3.54833e-06	1.36743e-05	0.0855346	0.257128	0.000124042	0.00236118	0.233738	0.417343	1.26674e-06	1.16516e-05	0.0402855	0.194512	0.278309	0.455853	0.233229	0.453343	0.846961	0.99809	0.513819	0.997331
Synechococcus	0.835259	0.863781	0.229761	0.309442	0.207132	0.395024	0.0696552	0.0990648	0.0691672	0.223476	0.20595	0.294426	0.158177	0.325902	0.0751005	0.109822	0.0672092	0.251718	0.732796	0.82347	0.828954	0.903304	0.83613	0.998061	0.770905	0.997825
Cyanobium	0.0635762	0.0986874	0.0171991	0.0377157	7.2344e-06	0.00019203	0.337335	0.401778	0.00135349	0.0486713	0.0280167	0.0639585	1.39466e-05	0.00065966	0.137037	0.188766	0.000308513	0.00801113	0.135383	0.306055	0.409881	0.61345	0.880308	0.998268	0.55522	0.997832
Leptolyngbya	0.000276428	0.00095548	0.00115767	0.0050751	0.743533	0.856073	0.000374753	0.000829152	0.821175	0.922287	0.00901294	0.0279671	0.485876	0.65577	0.000167276	0.000511691	0.821011	0.929828	0.64276	0.760416	0.406133	0.613151	0.662784	0.998008	0.855925	0.997958
Prochlorococcus	0.16897	0.226742	0.000860107	0.00393844	0.063737	0.177542	1.12722e-05	3.73229e-05	0.00174227	0.0537875	0.000769239	0.00589218	0.022136	0.0865331	0.000137434	0.000441632	0.00518553	0.0578502	0.10539	0.262341	0.707155	0.827805	0.45101	0.998008	0.861496	0.99793
Nostoc	0.313579	0.382018	0.829067	0.868546	0.451665	0.647786	0.25142	0.315596	0.912985	0.966756	0.0964151	0.164806	0.588127	0.736857	0.0792216	0.116893	0.37621	0.672764	0.376128	0.549889	0.805684	0.89033	0.180485	0.998008	0.405043	0.997622
Trichormus	0.343323	0.411688	0.250413	0.333573	0.0422556	0.135524	0.583117	0.634864	0.740335	0.881303	0.842204	0.882159	0.540756	0.699812	0.215116	0.282116	0.790976	0.916559	0.0893159	0.245098	0.360259	0.574071	0.264513	0.998008	0.520394	0.997724
Calothrix	0.00167374	0.00427829	0.000635346	0.00338355	0.626893	0.78145	4.39811e-06	1.71796e-05	0.0841089	0.259024	8.31547e-05	0.0021081	0.207609	0.391272	5.07294e-07	6.18574e-06	0.0172287	0.123726	0.140154	0.313327	0.376772	0.590302	0.468237	0.998008	0.601986	0.997794
Raphidiopsis	0.000132471	0.000518891	5.59381e-06	0.000176156	0.520298	0.703313	1.54884e-06	6.94071e-06	0.520855	0.733431	0.000594677	0.00510227	0.560661	0.715292	8.02657e-05	0.000272071	0.87243	0.952725	0.910463	0.943588	0.585307	0.748213	0.22079	0.998008	0.559745	0.997793
Moorea	0.0394453	0.0663535	0.10183	0.162833	0.56103	0.73233	0.0619186	0.0895227	0.659876	0.828733	0.0533735	0.104345	0.883612	0.936049	0.0173626	0.0303885	0.601092	0.825093	0.771197	0.850638	0.711615	0.833085	0.591367	0.998008	0.462365	0.997793
Cyanothece	0.812928	0.843837	0.00104502	0.00454768	0.000385908	0.00343705	0.128119	0.173536	0.120517	0.307358	0.437569	0.533583	0.367124	0.545269	0.0769363	0.112533	0.0618754	0.239221	0.0139198	0.0757504	0.294162	0.510482	0.00366839	0.814854	0.585035	0.997781
Geminocystis	0.770047	0.808316	0.286143	0.371537	0.138246	0.305825	0.123694	0.16893	0.0303592	0.149786	0.00449405	0.0174692	0.000316749	0.00381914	0.0752995	0.111055	0.0151278	0.113426	0.792778	0.866035	0.262058	0.483612	0.0644353	0.998008	0.639276	0.997794
Deinococcus	0.00099089	0.00276838	0.000770508	0.00394129	0.882671	0.939729	2.22233e-07	1.5802e-06	0.0453707	0.184967	0.000355509	0.0041588	0.826652	0.901059	4.29326e-06	2.89492e-05	0.0779651	0.281095	0.0437677	0.159917	0.15839	0.3741	0.879893	0.998196	0.908465	0.998131
Thermus	0.0289194	0.0502422	0.000676545	0.00355091	0.145127	0.316155	1.66246e-05	5.15061e-05	0.0310004	0.148911	0.000804619	0.00611912	0.199864	0.379953	9.43331e-05	0.000310464	0.109263	0.330499	0.634449	0.74922	0.819531	0.897203	0.750461	0.998008	0.526915	0.996837
Anaerolinea	3.30661e-05	0.000181468	0.0187275	0.0406846	0.134705	0.30235	1.93047e-05	5.95665e-05	0.759002	0.88849	0.0124447	0.0353885	0.0968489	0.2393	1.06662e-05	5.69808e-05	0.678417	0.864458	0.107139	0.270883	0.0390752	0.241069	0.886734	0.998241	0.769112	0.997818
Dehalococcoides	0.0655205	0.0998672	0.361712	0.445784	0.260785	0.45345	0.696698	0.735636	0.0918539	0.259667	0.655267	0.730392	0.0683955	0.186266	0.49764	0.571779	0.15219	0.395958	0.655373	0.766078	0.732107	0.842953	0.614626	0.998008	0.759963	0.997876
Dehalogenimonas	0.104202	0.148531	0.039072	0.0730442	0.525846	0.699724	0.00792498	0.0127892	0.255344	0.476382	0.0455683	0.0892766	0.597142	0.738123	0.000625687	0.00158528	0.040318	0.192878	0.604622	0.730322	0.0936399	0.300552	0.851359	0.998101	0.330035	0.995592
Roseiflexus	0.00620111	0.013079	0.0357152	0.0691181	0.866842	0.930757	0.00542454	0.00924617	0.840448	0.931843	0.151954	0.233857	0.279933	0.468812	0.0798287	0.116917	0.193075	0.460473	0.856583	0.908608	0.87492	0.930624	0.453512	0.998008	0.193814	0.955873
Candidatus Promineofilum	0.795572	0.828438	0.656767	0.719529	0.787013	0.8837	0.661053	0.703255	0.499634	0.712397	0.468754	0.563733	0.317381	0.49941	0.497242	0.574041	0.580938	0.809465	0.399609	0.568432	0.152144	0.364699	0.276739	0.998008	0.23027	0.98541
Mycoplasma	0.379092	0.447236	0.0379726	0.073027	0.00266801	0.0157804	0.324591	0.392294	0.0229444	0.13401	0.0270359	0.0637078	0.00256391	0.0173658	0.445812	0.52989	0.0379231	0.193246	0.0912513	0.252663	0.103526	0.310018	0.954231	0.998352	0.911037	0.997944
Spiroplasma	0.17472	0.236026	0.0526081	0.0950682	0.000427754	0.00393549	0.547865	0.603918	0.0204032	0.125844	0.117963	0.193069	0.00246025	0.0168397	0.689407	0.748704	0.0392173	0.195184	0.0373042	0.146557	0.0915575	0.296728	0.723126	0.998008	0.90997	0.998109
Mesoplasma	0.101468	0.148067	0.136329	0.205803	0.0015231	0.0101405	0.873354	0.890396	0.0831711	0.252883	0.138147	0.216989	0.00292339	0.0188297	0.864902	0.891147	0.0861038	0.294582	0.088735	0.241991	0.150906	0.36539	0.89957	0.998272	0.862778	0.998006
Acholeplasma	0.423423	0.490576	0.0104163	0.0257968	0.000300311	0.00302331	0.482482	0.543585	0.0665104	0.226687	0.0123755	0.0358703	0.00120317	0.0100042	0.175743	0.237188	0.016523	0.122063	0.00916008	0.0617451	0.214732	0.437203	0.891327	0.998099	0.233839	0.988417
Prevotella	1.91245e-05	0.000126853	0.000102278	0.00105169	0.338389	0.551065	1.69125e-07	1.38752e-06	0.577627	0.782486	0.00660765	0.0232261	0.145555	0.319571	2.10986e-06	1.7875e-05	0.555263	0.808201	0.0639517	0.207684	0.0662934	0.269746	0.532645	0.998008	0.793895	0.997794
Bacteroides	0.329755	0.399157	0.39171	0.476478	0.944177	0.973301	0.49704	0.559118	0.782355	0.910521	0.478318	0.581003	0.753	0.856565	0.288365	0.367117	0.973257	0.990433	0.975771	0.985925	0.626841	0.78092	0.880377	0.998112	0.608793	0.997794
Alistipes	0.719448	0.766262	0.917523	0.939368	0.837951	0.919172	0.572912	0.627008	0.395474	0.628975	0.519135	0.61841	0.484321	0.657496	0.766733	0.812682	0.356034	0.656993	0.54991	0.692351	0.294851	0.520483	0.411531	0.998008	0.904945	0.9978
Mucinivorans	7.41556e-07	1.2509e-05	0.0148739	0.0341436	0.0029177	0.016878	3.68277e-05	0.000107476	0.145116	0.351494	0.0791804	0.141922	0.00074653	0.0070045	0.000328068	0.000938191	0.225699	0.512157	0.0425068	0.158396	0.0875241	0.292448	0.735864	0.998008	0.663491	0.997794
Butyricimonas	0.242701	0.310626	0.544097	0.621729	0.515946	0.704766	0.725893	0.762471	0.333641	0.569165	0.818428	0.865945	0.33181	0.526559	0.445668	0.531122	0.800063	0.925201	0.700067	0.803731	0.423584	0.630073	0.883683	0.998112	0.52276	0.997794
Odoribacter	0.555405	0.616946	0.166731	0.245329	0.380915	0.591587	0.250066	0.315569	0.822046	0.929279	0.145897	0.227987	0.672417	0.802103	0.342471	0.426326	0.874211	0.954604	0.451431	0.615612	0.645277	0.793042	0.746662	0.998008	0.940287	0.997921
Porphyromonas	0.000104948	0.000460383	0.00325591	0.0108585	0.195551	0.389431	8.0737e-06	2.8912e-05	0.616312	0.810615	0.0304287	0.0698631	0.130617	0.299355	4.54096e-05	0.000186581	0.547962	0.803876	0.054514	0.1873	0.0674828	0.270748	0.652142	0.998008	0.922049	0.99789
Petrimonas	0.000135258	0.00055757	0.199127	0.281884	0.000440975	0.00408309	0.000934255	0.00191149	0.109572	0.301871	0.571413	0.664973	0.00143737	0.011453	0.00146995	0.00349607	0.0687897	0.264237	0.00465346	0.0404417	0.0226815	0.225266	0.7446	0.998008	0.891925	0.997823
Fermentimonas	4.35864e-05	0.000232212	0.00493679	0.0147131	0.169385	0.353098	7.2123e-06	2.5969e-05	0.410337	0.640089	0.0160317	0.0431264	0.168652	0.346392	1.1366e-05	6.08495e-05	0.225844	0.511371	0.0499996	0.175352	0.0338811	0.237563	0.846388	0.998035	0.795133	0.997794
Parabacteroides	0.951258	0.962194	0.237908	0.323966	0.202698	0.39851	0.274036	0.341289	0.150872	0.361688	0.290486	0.3905	0.22005	0.407015	0.633196	0.703149	0.351546	0.65265	0.873855	0.922261	0.739576	0.853185	0.960156	0.998339	0.749372	0.997794
Tannerella	3.52887e-05	0.000203309	0.237601	0.323223	8.08433e-05	0.00113088	0.000393919	0.000888862	0.340746	0.576384	0.311382	0.412806	0.00165378	0.0126007	0.00703907	0.0139557	0.0895293	0.30573	0.0013333	0.0185004	0.125305	0.335397	0.925013	0.998318	0.450439	0.997794
Barnesiella	0.000729506	0.00217267	0.0396458	0.0756927	0.0275892	0.102028	0.00133392	0.00262814	0.316491	0.552853	0.0395862	0.0841713	0.0327819	0.117617	0.00230459	0.00522311	0.333999	0.634913	0.108612	0.27779	0.241295	0.466778	0.958809	0.998358	0.951581	0.998201
Muribaculum	0.000285313	0.00100859	0.128537	0.199518	0.0125582	0.0548029	0.0175024	0.0275144	0.0446559	0.185979	0.0507109	0.100994	0.114831	0.275953	0.0205435	0.0355314	0.0631867	0.253079	0.410245	0.581259	0.919916	0.957769	0.460657	0.998008	0.918264	0.997955
Candidatus Azobacteroides	2.96348e-05	0.000170027	0.00316022	0.0103587	0.0876284	0.227141	1.33459e-05	4.36811e-05	0.792514	0.904951	0.0108961	0.0322449	0.0549137	0.162503	2.40958e-05	0.000107574	0.555286	0.797026	0.0347035	0.137262	0.0383583	0.240495	0.762759	0.998008	0.875361	0.997861
Proteiniphilum	6.01723e-07	1.1205e-05	0.000359744	0.00243007	0.0922455	0.238811	2.00254e-07	1.54116e-06	0.755478	0.895355	0.00252532	0.0121914	0.0291519	0.108378	1.41084e-06	1.31976e-05	0.737033	0.897583	0.0365371	0.145315	0.0386331	0.241925	0.55453	0.998008	0.952677	0.998255
Paludibacter	8.32981e-06	6.59719e-05	0.00759009	0.0202558	0.0242076	0.091373	7.09141e-06	2.55559e-05	0.895563	0.959827	0.154919	0.238181	0.0142698	0.0655099	0.000116761	0.000391166	0.686511	0.872181	0.0263599	0.118674	0.0235488	0.223034	0.422328	0.998008	0.782035	0.997794
Draconibacterium	1.36085e-06	1.82608e-05	0.000853657	0.00432336	0.0301111	0.108212	1.33297e-06	6.48964e-06	0.539839	0.752034	0.0293434	0.0679644	0.0124026	0.0597719	3.53148e-06	2.5561e-05	0.628352	0.84471	0.0264983	0.119945	0.029884	0.231359	0.509826	0.998008	0.943618	0.99806
Salinivirga	6.64475e-06	5.44426e-05	0.00164246	0.0064592	0.279718	0.483988	6.13638e-06	2.24368e-05	0.665999	0.833896	0.00500837	0.0188489	0.42007	0.601766	4.70181e-06	3.08314e-05	0.488882	0.756821	0.171423	0.349757	0.19401	0.413295	0.897674	0.998211	0.825724	0.997909
Alkalitalea	1.17104e-06	1.63583e-05	0.000112879	0.00109013	0.465633	0.662366	2.56675e-06	1.08657e-05	0.849744	0.937673	0.00574694	0.0208217	0.123098	0.285195	2.59559e-06	1.9768e-05	0.843489	0.940694	0.568016	0.705685	0.145024	0.357844	0.449198	0.998008	0.848314	0.997819
Chryseobacterium	0.00159518	0.00416546	0.00735008	0.019901	0.542036	0.722255	0.0016487	0.0031788	0.952566	0.983289	0.0758861	0.13802	0.0794876	0.214477	9.63485e-05	0.000338954	0.201346	0.483139	0.419355	0.588721	0.00503185	0.137302	0.294738	0.998008	0.161803	0.967152
Capnocytophaga	6.87669e-06	5.76403e-05	3.54395e-05	0.000549791	0.603984	0.767164	5.31627e-08	6.59841e-07	0.322049	0.55776	0.00354224	0.0152796	0.177689	0.359399	1.18369e-07	2.60705e-06	0.2943	0.594045	0.112429	0.282662	0.0327757	0.23473	0.413013	0.998008	0.904405	0.99793
Flavobacterium	4.88492e-07	1.0055e-05	0.000120125	0.00115263	0.119854	0.284495	1.36433e-07	1.19311e-06	0.843685	0.937222	0.00476434	0.0185299	0.0837865	0.222679	2.77897e-07	4.43582e-06	0.714252	0.887218	0.0711055	0.219286	0.0553539	0.260739	0.582675	0.998008	0.733284	0.997794
Ornithobacterium	0.374206	0.442685	0.0459268	0.0853612	0.00067857	0.00570749	0.788423	0.816956	0.205059	0.430992	0.0352739	0.077668	0.000306312	0.00385244	0.433882	0.519942	0.0218349	0.143898	0.00462481	0.0406697	0.14681	0.360042	0.898037	0.998112	0.111448	0.926227
Gramella	1.10119e-05	8.27014e-05	0.000181538	0.00151218	0.51315	0.701755	1.52791e-06	7.2727e-06	0.465737	0.691364	0.00399849	0.016443	0.157984	0.334835	4.23645e-06	2.90579e-05	0.604727	0.832517	0.226105	0.410103	0.0438494	0.247511	0.409032	0.998008	0.949037	0.998285
Elizabethkingia	0.623333	0.678648	0.706362	0.767492	0.839198	0.917089	0.941145	0.949344	0.597999	0.794031	0.454562	0.556653	0.184639	0.366003	0.840164	0.871921	0.371407	0.669668	0.709723	0.810099	0.598512	0.760981	0.216088	0.998008	0.617257	0.997794
Nonlabens	1.85855e-05	0.000122526	3.84505e-05	0.000579419	0.816688	0.904969	3.12993e-07	2.09928e-06	0.106558	0.295307	0.0114724	0.0340847	0.193913	0.376839	1.11253e-05	5.99241e-05	0.469408	0.7535	0.122794	0.294554	0.0698673	0.273566	0.277771	0.998008	0.701492	0.997794
Polaribacter	0.00276571	0.00653854	0.000457583	0.00275019	0.487741	0.676793	5.02001e-06	1.88555e-05	0.0204368	0.124758	0.00801328	0.0259352	0.898662	0.944592	1.80816e-05	8.70109e-05	0.0527513	0.224665	0.0988929	0.259477	0.168342	0.385099	0.614789	0.998008	0.765308	0.997794
Maribacter	1.61036e-06	2.01346e-05	1.34475e-05	0.000305684	0.235132	0.437869	5.04742e-07	2.98907e-06	0.633919	0.81904	0.019818	0.0504888	0.0180104	0.0775867	1.07614e-06	1.07688e-05	0.744959	0.899396	0.419502	0.588374	0.0349229	0.237276	0.158228	0.998008	0.884139	0.997906
Muricauda	1.08076e-06	1.55192e-05	0.0234713	0.0490233	0.0266891	0.0975443	2.87974e-06	1.1788e-05	0.503383	0.719826	0.0142272	0.0394925	0.049435	0.153368	1.61626e-05	7.87674e-05	0.778756	0.913183	0.116778	0.285089	0.0970501	0.303374	0.899092	0.998146	0.731766	0.997805
Dokdonia	3.12736e-06	3.18188e-05	1.85806e-05	0.000359639	0.822402	0.906098	1.01349e-08	2.68483e-07	0.279993	0.512905	0.0011231	0.0074401	0.380277	0.56881	4.11817e-09	3.70982e-07	0.148525	0.403382	0.224	0.406931	0.0335615	0.23566	0.483045	0.998008	0.68878	0.997794
Tenacibaculum	1.91171e-05	0.000121516	6.81029e-06	0.000211448	0.421865	0.625363	1.48808e-08	3.31687e-07	0.079766	0.250152	8.80981e-05	0.00216518	0.934041	0.964588	1.19822e-07	2.5155e-06	0.125259	0.366229	0.249784	0.432295	0.184338	0.403392	0.476975	0.998008	0.883945	0.997983
Formosa	0.000266706	0.000940497	0.0019353	0.00738626	0.424148	0.624131	0.000241521	0.000569284	0.876177	0.950071	0.0478538	0.0962851	0.0600268	0.174986	0.00157426	0.00366273	0.416959	0.705083	0.376878	0.547551	0.28977	0.511365	0.255157	0.998008	0.37659	0.997276
Cellulophaga	1.36065e-05	9.4966e-05	9.6263e-06	0.000249457	0.749659	0.862166	1.49717e-06	6.94104e-06	0.462669	0.685601	0.000678779	0.00568167	0.243666	0.432547	2.14836e-07	3.63232e-06	0.338846	0.637531	0.867707	0.91553	0.0414762	0.245734	0.374554	0.998008	0.0421683	0.82265
Winogradskyella	2.89092e-06	2.93521e-05	0.0094315	0.0237238	0.13747	0.307469	5.15534e-05	0.000143874	0.850517	0.937458	0.0396524	0.0834381	0.0877831	0.225946	0.0187296	0.0324214	0.0150087	0.114559	0.243976	0.426424	0.860824	0.923688	0.820247	0.998055	0.0423085	0.816431
Robiginitalea	0.0444322	0.0734052	0.274721	0.36042	0.249549	0.449582	0.114685	0.158747	0.453293	0.672514	0.62621	0.708798	0.0973902	0.240673	0.412211	0.494913	0.176616	0.441356	0.722573	0.816229	0.746279	0.852647	0.55626	0.998008	0.496466	0.997794
Aquimarina	0.000385515	0.00123847	0.00609864	0.0166822	0.303459	0.508073	1.98578e-05	6.06426e-05	0.875671	0.949439	0.000788784	0.0060002	0.46321	0.637003	0.000162879	0.000503661	0.886477	0.95723	0.132899	0.30249	0.416473	0.620254	0.550382	0.998008	0.872785	0.997961
Gilvibacter	2.20972e-06	2.4935e-05	0.00148367	0.00611357	0.0678877	0.191832	2.21752e-09	1.21109e-07	0.348903	0.582226	0.00143997	0.008576	0.17449	0.353879	2.47625e-08	8.76063e-07	0.541155	0.796395	0.00254183	0.0277149	0.0447068	0.249337	0.657748	0.998008	0.669078	0.997794
Myroides	0.0285939	0.0505106	0.0242108	0.0502148	0.869937	0.932779	0.00724339	0.0121397	0.659566	0.834259	0.186531	0.274564	0.366229	0.5535	0.00753798	0.0146988	0.498127	0.766845	0.468835	0.626381	0.10056	0.307256	0.415081	0.998008	0.891805	0.997998
Mariniflexile	7.51363e-05	0.000347081	0.00976868	0.0243422	0.0960439	0.242576	0.00312832	0.00561049	0.536534	0.745521	0.470431	0.5695	0.00800543	0.0420776	0.000487383	0.00130203	0.580885	0.815709	0.296381	0.477457	0.0223782	0.219578	0.172703	0.998008	0.909668	0.998002
Salegentibacter	0.0560019	0.0890069	0.04834	0.0874846	0.840512	0.914048	0.0189466	0.0294462	0.764968	0.893164	0.534936	0.62576	0.160583	0.332022	0.00501164	0.0101236	0.418535	0.696538	0.657214	0.767883	0.0153698	0.191786	0.194862	0.998008	0.439793	0.997042
Zobellia	0.000144424	0.000563304	0.00283762	0.00948813	0.150118	0.320915	0.00134977	0.0025976	0.512999	0.72291	0.629769	0.708106	0.00347829	0.021622	0.000486062	0.00129282	0.863076	0.948375	0.484751	0.635263	0.00532566	0.139785	0.0631707	0.998008	0.492807	0.997724
Lacinutrix	0.000226133	0.000808475	3.69188e-05	0.000525547	0.926992	0.964884	1.51392e-05	4.88042e-05	0.575187	0.776565	0.000661884	0.00556003	0.689851	0.81096	1.35414e-05	6.9121e-05	0.506819	0.774229	0.350748	0.526659	0.254192	0.476802	0.578873	0.998008	0.802922	0.997794
Aequorivita	5.08345e-08	2.26533e-06	0.000554342	0.00300023	0.028561	0.101604	1.53616e-07	1.20917e-06	0.731268	0.873442	0.0180499	0.0459665	0.00363634	0.0224978	7.47614e-06	4.2353e-05	0.174594	0.437731	0.0617849	0.195643	0.0734906	0.277896	0.372062	0.998008	0.356456	0.996293
Seonamhaeicola	0.00180223	0.00456399	0.000511754	0.00299905	0.331641	0.539433	4.57318e-07	2.78667e-06	0.00690976	0.0800039	0.00311915	0.0137828	0.604772	0.750666	8.1183e-06	4.64858e-05	0.069378	0.261959	0.13596	0.305957	0.239808	0.463368	0.855808	0.99805	0.661237	0.997824
Flavivirga	9.04134e-05	0.000384397	6.292e-06	0.00018876	0.196844	0.387886	5.32249e-07	3.03074e-06	0.349673	0.580121	0.000717016	0.00584026	0.524871	0.686367	2.32468e-06	1.78234e-05	0.313352	0.607754	0.60149	0.730303	0.120863	0.330617	0.0587817	0.998008	0.889913	0.998014
Zunongwangia	0.209019	0.272657	0.43932	0.522017	0.670707	0.811302	0.161746	0.214593	0.868928	0.94604	0.82405	0.868237	0.137895	0.305009	0.0309775	0.0506512	0.228603	0.513097	0.555655	0.695079	0.0201453	0.214836	0.291374	0.998008	0.317761	0.996642
Riemerella	5.95085e-05	0.000291004	0.00108083	0.00489726	0.588331	0.753249	4.97466e-06	1.8562e-05	0.481224	0.69712	0.00161116	0.00914383	0.445324	0.621261	2.65173e-06	1.99615e-05	0.411969	0.699856	0.305507	0.483797	0.109844	0.318323	0.812354	0.998086	0.617636	0.997709
Flagellimonas	0.0188934	0.0349041	0.00127804	0.0055048	0.145946	0.319515	5.75919e-05	0.000157693	0.117125	0.305777	0.018426	0.0474332	0.795383	0.880529	6.67068e-05	0.000243677	0.0466754	0.209601	0.883131	0.926651	0.126065	0.33625	0.294728	0.998008	0.657388	0.997761
Kordia	0.000135247	0.000544954	0.000164923	0.00136173	0.818094	0.899875	0.000289811	0.00066604	0.809257	0.912903	0.0120973	0.0346347	0.399673	0.58404	0.000589213	0.00153023	0.705355	0.87733	0.825418	0.887701	0.467389	0.661214	0.359982	0.998008	0.758513	0.99782
Tamlana	0.00153826	0.00395493	0.0063501	0.0175336	0.65529	0.799599	0.00024208	0.000569826	0.42178	0.644706	0.0632457	0.118465	0.229293	0.414745	0.000892025	0.00219694	0.763612	0.905034	0.212259	0.39268	0.120279	0.33067	0.354043	0.998008	0.64244	0.997829
Psychroflexus	4.14073e-05	0.000216872	0.0317138	0.0617394	0.277013	0.482241	7.74167e-05	0.00020362	0.822616	0.924255	0.00937524	0.0286991	0.318705	0.507178	4.35745e-06	2.75078e-05	0.61111	0.8296	0.221094	0.404174	0.13745	0.349096	0.850533	0.99819	0.824272	0.997809
Euzebyella	0.0377331	0.0638882	0.0672139	0.116296	0.444281	0.638389	0.00920905	0.0151245	0.26444	0.493471	0.255225	0.351011	0.496755	0.664269	0.0178423	0.0312502	0.220129	0.502289	0.128613	0.298207	0.122299	0.33223	0.782769	0.998024	0.873776	0.997912
Lutibacter	0.0165314	0.0311153	0.00605934	0.0168457	0.708372	0.833688	0.00264519	0.00481762	0.631348	0.810589	0.00473809	0.0179601	0.718836	0.828033	0.000127782	0.000420574	0.087535	0.29824	0.84443	0.900577	0.103896	0.310787	0.890664	0.998066	0.139151	0.942798
Owenweeksia	0.000195785	0.000733072	0.0503644	0.0907058	0.0249272	0.0914934	0.000367782	0.000819534	0.742689	0.880472	0.320893	0.420725	0.0200096	0.0830897	3.84235e-05	0.000157346	0.839467	0.938952	0.0460111	0.166232	0.0078249	0.15874	0.467619	0.998008	0.525693	0.997794
Hymenobacter	5.27626e-05	0.000274867	0.114634	0.181844	5.66394e-06	0.00017508	0.000770815	0.0016122	0.0232115	0.135641	0.148915	0.231637	0.000636898	0.0063434	0.00166439	0.00390883	0.0948786	0.314729	0.0127725	0.076816	0.0624886	0.266668	0.715048	0.998008	0.790337	0.997794
Pontibacter	7.33755e-07	1.24281e-05	0.00228979	0.00837791	0.00166305	0.0111374	3.54357e-07	2.30634e-06	0.418423	0.647303	0.031117	0.0705822	0.0176221	0.0765716	4.43831e-06	3.01723e-05	0.296861	0.594733	0.00527082	0.0433206	0.0652626	0.269752	0.836195	0.998148	0.774542	0.997794
Rufibacter	2.48923e-06	2.72838e-05	0.00154969	0.00638664	0.027075	0.0999258	3.49769e-06	1.42562e-05	0.518827	0.736749	0.0307666	0.0703638	0.0236305	0.0939828	2.61261e-05	0.00011905	0.671715	0.866673	0.104473	0.271471	0.0564229	0.260561	0.654973	0.998008	0.849071	0.997794
Spirosoma	7.49711e-07	1.26183e-05	0.000236643	0.00180869	0.112881	0.273804	2.47177e-08	4.23597e-07	0.728132	0.879639	0.0136825	0.0387331	0.0454809	0.14595	5.27981e-07	6.806e-06	0.931798	0.975353	0.0329652	0.136603	0.041798	0.245829	0.453838	0.998008	0.704331	0.997794
Fibrella	8.76228e-05	0.000396881	0.387791	0.472523	0.00195572	0.0124869	0.00026568	0.00061964	0.478921	0.700694	0.65417	0.734451	0.000544445	0.00559858	0.00594137	0.0119372	0.228326	0.513648	0.00632824	0.0485566	0.0208602	0.21892	0.640341	0.998008	0.419916	0.997724
Runella	2.11683e-07	5.94238e-06	0.000620393	0.00342254	0.0319336	0.110868	9.45684e-06	3.25626e-05	0.560838	0.763955	0.0403032	0.0849425	0.00659779	0.0363278	9.89948e-07	1.00155e-05	0.81916	0.930675	0.163736	0.34119	0.00848885	0.163522	0.385304	0.998008	0.694918	0.997794
Dyadobacter	9.24049e-07	1.36914e-05	0.0614153	0.106867	0.000926785	0.00709244	0.000860174	0.00175381	0.0331698	0.156109	0.301054	0.40021	0.000165296	0.0025178	0.00044258	0.00120417	0.0625319	0.245927	0.101694	0.263899	0.0244475	0.218798	0.592151	0.998008	0.748971	0.997814
Leadbetterella	0.00219095	0.00533415	0.00480068	0.0142026	0.817319	0.902613	0.000283138	0.000647467	0.359212	0.590927	0.0657619	0.122371	0.442007	0.619092	0.000131349	0.00042971	0.108122	0.336522	0.575214	0.709087	0.0753003	0.279104	0.450226	0.998008	0.478968	0.997794
Arcticibacterium	0.00237447	0.00574499	0.00112822	0.0050513	0.904236	0.951482	9.99791e-06	3.40256e-05	0.265555	0.497095	0.0386218	0.081791	0.322752	0.513022	0.00048253	0.00129796	0.533665	0.790564	0.21729	0.396358	0.10838	0.315966	0.22883	0.998008	0.710419	0.997849
Echinicola	3.15617e-06	3.20271e-05	9.2365e-05	0.000961569	0.278703	0.4857	4.09514e-07	2.54813e-06	0.765791	0.899013	0.0123902	0.0359508	0.0678921	0.191304	6.9446e-07	7.96962e-06	0.556154	0.806232	0.120468	0.290608	0.0259682	0.227325	0.326273	0.998008	0.557589	0.997794
Cyclobacterium	6.08018e-05	0.000287959	0.356663	0.440871	0.0031451	0.0176417	0.0076254	0.0126407	0.227132	0.450671	0.0959572	0.163885	0.0520176	0.158907	0.000468806	0.00126375	0.791603	0.91643	0.0970639	0.255666	0.112158	0.320512	0.432121	0.998008	0.301289	0.996443
Algoriphagus	2.00782e-05	0.000127998	7.39326e-05	0.000842255	0.658319	0.803707	3.16066e-07	2.11688e-06	0.0493836	0.193505	0.00151959	0.00878991	0.560009	0.716154	6.81465e-07	7.91398e-06	0.135366	0.382324	0.374251	0.549706	0.089461	0.293618	0.413101	0.998008	0.901928	0.997917
Belliella	0.867087	0.89231	0.192931	0.271561	0.161121	0.338855	0.0170076	0.0266992	0.0118863	0.0977286	0.521659	0.616263	0.423058	0.604164	0.0440933	0.0691439	0.024236	0.147254	0.266232	0.448096	0.238066	0.459996	0.635094	0.998008	0.750912	0.997832
Aquiflexum	0.00770323	0.0159495	0.0240316	0.0493575	0.707909	0.832923	0.128249	0.173565	0.238302	0.462015	0.123511	0.197774	0.345971	0.529917	0.00929813	0.0173737	0.850342	0.943017	0.420195	0.584812	0.337155	0.55423	0.601397	0.998008	0.225459	0.982275
Flammeovirga	7.99749e-08	2.98605e-06	0.00016378	0.00137644	0.13817	0.310021	2.163e-07	1.59291e-06	0.835685	0.932617	0.00331917	0.0143679	0.0276651	0.103167	6.03827e-08	1.65319e-06	0.169127	0.436374	0.12269	0.293647	0.00162127	0.0994512	0.463728	0.998008	0.371911	0.997419
Chryseolinea	7.33164e-05	0.00034759	0.0236657	0.049363	0.0172037	0.0688145	9.05618e-05	0.000239212	0.862424	0.943273	0.0804374	0.143779	0.00851887	0.0438726	0.000271108	0.00079335	0.842625	0.93984	0.0280359	0.122359	0.016434	0.204804	0.725224	0.998008	0.819237	0.997843
Persicobacter	5.17474e-07	1.00061e-05	1.20564e-05	0.000285508	0.598267	0.761672	6.95562e-09	2.32184e-07	0.519719	0.732078	0.00153493	0.00890258	0.105532	0.257347	3.66738e-07	5.20194e-06	0.790761	0.919896	0.247541	0.429283	0.0582547	0.262933	0.264719	0.998008	0.749779	0.997845
Candidatus Cardinium	8.96198e-05	0.000400704	4.00651e-05	0.000583016	0.807446	0.897353	1.11161e-07	1.00156e-06	0.37596	0.603353	0.00201409	0.0105443	0.236891	0.422133	9.31015e-06	5.10748e-05	0.864721	0.950385	0.503789	0.655709	0.207581	0.428244	0.200887	0.998008	0.396246	0.996325
Mucilaginibacter	2.86216e-06	3.01455e-05	0.000613337	0.00346036	0.0943819	0.242641	1.21739e-06	6.00917e-06	0.760286	0.898875	0.0114257	0.0338551	0.0430999	0.140796	6.73968e-06	4.12679e-05	0.833433	0.937038	0.149509	0.325901	0.0677218	0.271439	0.508976	0.998008	0.952773	0.998146
Pedobacter	5.88418e-07	1.09791e-05	0.000279298	0.00202348	0.15134	0.32981	1.83956e-07	1.44656e-06	0.931354	0.974137	0.0016962	0.00951613	0.0671744	0.189948	2.96014e-07	4.57529e-06	0.530533	0.793292	0.115253	0.285087	0.0332314	0.235364	0.665017	0.998008	0.61486	0.997794
Sphingobacterium	1.6359e-06	2.03921e-05	3.21721e-05	0.000521461	0.920325	0.961022	1.76207e-08	3.59871e-07	0.184134	0.403948	0.00404195	0.0165793	0.219005	0.405966	3.4215e-08	1.14124e-06	0.126953	0.371867	0.190766	0.372226	0.0196484	0.219465	0.314742	0.998008	0.825466	0.997808
Solitalea	0.000514839	0.00158301	0.21003	0.290457	0.00700888	0.0334846	0.000991224	0.00198399	0.847644	0.93753	0.0404846	0.0847936	0.167893	0.342101	0.00377489	0.00796827	0.547669	0.794381	0.015558	0.0838254	0.473765	0.667651	0.354973	0.998008	0.674661	0.997761
Pseudopedobacter	6.13078e-05	0.000294015	0.000127464	0.00118418	0.655546	0.801737	1.65285e-06	7.63581e-06	0.128627	0.3266	0.00630645	0.021994	0.195652	0.37701	3.4984e-06	2.4706e-05	0.179115	0.449221	0.360703	0.537462	0.0133254	0.193135	0.122257	0.998008	0.918017	0.997957
Chitinophaga	3.99042e-06	3.83143e-05	0.00104617	0.00485797	0.17887	0.367684	5.40491e-07	3.18287e-06	0.884337	0.954777	0.0434836	0.0899776	0.0557419	0.167213	4.1743e-06	2.82901e-05	0.937863	0.97754	0.121859	0.292073	0.0492169	0.254422	0.439174	0.998008	0.84594	0.99782
Niastella	1.30144e-06	1.75079e-05	0.00023203	0.0017676	0.243893	0.447502	1.65765e-07	1.34177e-06	0.302119	0.536682	0.0164475	0.0441509	0.145172	0.318139	1.08791e-07	2.47921e-06	0.288961	0.586038	0.0384555	0.150118	0.0241083	0.224889	0.574482	0.998008	0.885042	0.997899
Arachidicoccus	4.07e-07	8.67811e-06	2.08951e-07	5.6075e-05	0.401458	0.607229	1.41659e-09	9.76488e-08	0.0369117	0.168352	0.000117138	0.0024709	0.39616	0.582756	5.17938e-09	4.05734e-07	0.204597	0.485	0.295431	0.47854	0.0375392	0.24042	0.108	0.998008	0.270681	0.995269
Pseudoflavitalea	1.4406e-07	4.84871e-06	0.00102495	0.00477891	0.02638	0.0973156	6.709e-08	7.3643e-07	0.93078	0.973939	0.00584184	0.0210557	0.0242047	0.0956669	1.98682e-07	3.52647e-06	0.567203	0.812954	0.0166134	0.0900735	0.0080778	0.16214	0.827799	0.998035	0.355825	0.997284
Filimonas	0.00366665	0.00838242	0.0171811	0.0380567	0.757752	0.865122	0.000757812	0.00157636	0.68778	0.849541	0.0865443	0.15171	0.171812	0.348962	0.00138294	0.00327268	0.484734	0.757448	0.372141	0.546452	0.0911633	0.297338	0.402449	0.998008	0.830693	0.998006
Niabella	0.00760763	0.0158788	0.172034	0.249993	0.0558039	0.163394	0.00325623	0.00581589	0.748663	0.885812	0.416173	0.516879	0.0574358	0.169356	0.0433389	0.0682586	0.193468	0.467945	0.0189079	0.0937493	0.303596	0.52411	0.623463	0.998008	0.150667	0.952349
Flavisolibacter	0.0580185	0.0918591	0.00673792	0.0181182	0.735734	0.852117	0.000716974	0.00148578	0.256883	0.488157	0.0133422	0.0369951	0.865796	0.924625	0.00505554	0.0102751	0.648066	0.852022	0.342386	0.51954	0.607518	0.7621	0.837499	0.998018	0.440707	0.997724
Rhodothermus	0.132846	0.186552	0.000240201	0.00169655	0.0944176	0.231559	0.000237918	0.000549465	0.0809642	0.249366	0.00147492	0.00855309	0.117255	0.271755	3.77832e-05	0.000150723	0.0148054	0.112046	0.797042	0.868283	0.497523	0.682022	0.813404	0.998041	0.553859	0.997793
Salinibacter	0.0884391	0.131197	0.223655	0.303531	0.00574676	0.0283538	0.328055	0.393731	0.376839	0.603453	0.259342	0.353246	0.0065259	0.0353294	0.340119	0.417661	0.407758	0.685609	0.0399284	0.151218	0.0501842	0.252728	0.865781	0.998074	0.849155	0.997805
Haliscomenobacter	0.000790781	0.0022721	0.0832372	0.138204	0.106301	0.258956	0.000230578	0.000535967	0.874945	0.949267	0.142598	0.223232	0.235547	0.422764	0.000156609	0.000495215	0.418213	0.703393	0.0932086	0.251945	0.053097	0.256341	0.896907	0.998171	0.482436	0.997794
Chlorobium	3.41933e-05	0.000189948	0.0274567	0.0552452	0.0373552	0.12444	1.91113e-05	5.91532e-05	0.892553	0.95757	0.00715909	0.0240484	0.191108	0.371943	0.000140386	0.000454453	0.790905	0.918557	0.0285411	0.124299	0.281751	0.504164	0.475663	0.998008	0.796091	0.997794
Pelodictyon	0.0565947	0.0897914	0.244982	0.327235	0.00451952	0.0234224	0.156598	0.209007	0.858	0.941511	0.418473	0.516242	0.277583	0.463563	0.867599	0.893995	0.095122	0.311186	0.0106809	0.066785	0.502025	0.686665	0.0729526	0.998008	0.18802	0.973832
Chlorobaculum	0.0344162	0.0585601	0.425382	0.505942	0.0016349	0.0104781	0.850836	0.871048	0.0179922	0.114101	0.351566	0.450622	0.00249724	0.016474	0.566946	0.63666	0.00276832	0.0369617	0.350301	0.523952	0.800504	0.886473	0.848755	0.99814	0.464949	0.997354
Prosthecochloris	0.510705	0.572041	0.094352	0.151951	0.0213631	0.0801465	0.657305	0.700592	0.786335	0.904733	0.572311	0.660645	0.243007	0.429081	0.784013	0.825435	0.424422	0.707571	0.0265917	0.115522	0.795694	0.883745	0.262187	0.998008	0.461031	0.997645
Gemmatirosa	0.202513	0.263139	0.0247388	0.0505957	0.000175322	0.00196757	0.220387	0.279163	0.00478095	0.0703432	0.0967232	0.164443	0.00333967	0.0209214	0.357042	0.437611	0.0392748	0.191921	0.181066	0.357762	0.654457	0.795018	0.704615	0.998008	0.873665	0.997912
Gemmatimonas	0.257325	0.319386	0.0278418	0.0550857	0.000630933	0.00505207	0.388687	0.449656	0.751549	0.878237	0.0586592	0.110432	0.00198917	0.0137247	0.632092	0.695526	0.540795	0.783877	0.00466711	0.0379961	0.0236087	0.215415	0.76152	0.998069	0.785687	0.997811
Fibrobacter	8.06244e-05	0.000368546	0.000668717	0.00353733	0.182499	0.369718	2.35428e-06	9.79167e-06	0.880314	0.952143	0.00908279	0.0284907	0.152345	0.324604	4.22392e-05	0.000171906	0.841416	0.939789	0.0787233	0.227666	0.22747	0.448643	0.844919	0.998041	0.655446	0.997794
Candidatus Cloacimonas	0.000327963	0.00110087	0.0400616	0.0756381	0.158523	0.33809	0.000389943	0.000869317	0.905143	0.963254	0.13941	0.218549	0.0374083	0.126575	0.0502817	0.0778476	0.116235	0.350262	0.147127	0.321875	0.602799	0.76085	0.552199	0.998008	0.114154	0.926987
Escherichia	0.964802	0.972462	0.00164654	0.00668787	0.0354806	0.121857	0.00148678	0.00289858	0.00308657	0.0656401	0.0189258	0.0493464	0.0494307	0.154709	1.36731e-07	2.86933e-06	1.90545e-05	0.00150705	0.355711	0.53486	0.0040221	0.130191	0.745443	0.998008	0.238273	0.996206
Enterobacter	0.953985	0.963795	0.0371447	0.0715991	0.0471662	0.148247	0.168204	0.223556	0.218506	0.445711	0.148638	0.230889	0.142082	0.313211	0.112337	0.159512	0.163194	0.429392	0.281835	0.465479	0.587323	0.752721	0.673567	0.998008	0.588391	0.997794
Klebsiella	0.00556593	0.0121747	0.000111825	0.00110056	0.118863	0.283513	2.70665e-05	8.27456e-05	0.0471034	0.191177	0.00112212	0.007628	0.174301	0.354181	2.44455e-08	8.97511e-07	0.00010893	0.00435984	0.655446	0.771488	0.0362059	0.238308	0.897754	0.998151	0.105908	0.914169
Citrobacter	0.180905	0.243559	0.216767	0.299882	0.0106343	0.0472471	0.661515	0.705392	0.0640768	0.222995	0.861042	0.897683	0.145948	0.317531	0.359973	0.442744	0.0352141	0.183289	0.315883	0.496625	0.423715	0.628978	0.241098	0.998008	0.723702	0.997794
Salmonella	0.000157222	0.000628162	0.29569	0.382424	7.14203e-07	4.47935e-05	0.192142	0.250928	0.00243838	0.0622116	0.852745	0.891587	0.000205276	0.00300653	0.464419	0.548151	0.00142003	0.0244733	0.00488873	0.0414902	0.225068	0.450312	0.416326	0.998008	0.777411	0.997794
Cronobacter	0.114087	0.164019	0.277092	0.361872	0.00126566	0.00879839	0.720844	0.757116	0.143497	0.345595	0.893595	0.921096	0.100082	0.246066	0.760763	0.806342	0.132605	0.374549	0.0833728	0.231387	0.731999	0.844547	0.203448	0.998008	0.862892	0.998039
Kosakonia	0.702421	0.748503	0.69573	0.753498	0.884244	0.94074	0.641062	0.685173	0.867335	0.946003	0.750557	0.808573	0.433064	0.613052	0.473832	0.551915	0.418066	0.705361	0.849416	0.903799	0.744854	0.851561	0.474207	0.998008	0.319399	0.994729
Lelliottia	0.50545	0.56768	0.267204	0.351795	0.0718416	0.197325	0.195198	0.252176	0.0602406	0.215152	0.527849	0.618327	0.267419	0.455889	0.113865	0.159698	0.0559107	0.231766	0.816287	0.880981	0.423091	0.624326	0.657216	0.998045	0.865936	0.998014
Cedecea	0.0883826	0.130139	0.78138	0.826265	0.0718897	0.197061	0.196335	0.25276	0.49351	0.707397	0.823145	0.866195	0.109314	0.260892	0.142169	0.193537	0.574279	0.809767	0.229428	0.409476	0.2187	0.438216	0.837289	0.9981	0.857617	0.997974
Pluralibacter	0.328727	0.395451	0.064523	0.111029	0.408598	0.603485	0.0142174	0.0223966	0.151612	0.353641	0.576051	0.662572	0.704691	0.817234	0.0320218	0.0516666	0.259895	0.544865	0.555387	0.691218	0.119218	0.328685	0.236792	0.998008	0.757273	0.997833
Shigella	0.870623	0.896955	0.015437	0.0352037	0.0609151	0.178522	0.00500014	0.0086663	0.020805	0.128286	0.0346499	0.0764532	0.0859184	0.226358	7.68837e-05	0.000282175	0.003349	0.0445945	0.474708	0.633741	0.184068	0.403187	0.941507	0.998461	0.47438	0.997794
Raoultella	0.735812	0.777005	0.0492245	0.0892106	0.0340527	0.11571	0.00717254	0.0118246	0.00514472	0.0709195	0.0436869	0.0893816	0.0288316	0.10485	0.00341673	0.00723502	0.00186875	0.0288958	0.691298	0.792532	0.432639	0.634224	0.890219	0.998243	0.58367	0.997765
Leclercia	0.715617	0.757988	0.454006	0.532562	0.514122	0.696216	0.277379	0.338735	0.621808	0.80329	0.831538	0.872991	0.713445	0.823311	0.400903	0.480451	0.462054	0.738301	0.190527	0.369544	0.294138	0.513487	0.783619	0.998059	0.780287	0.997898
Serratia	0.668769	0.717655	0.122419	0.188642	0.199727	0.387383	0.632747	0.679456	0.814171	0.918555	0.069422	0.126677	0.129278	0.288254	0.768664	0.811767	0.828397	0.932972	0.23339	0.412615	0.0967161	0.303298	0.837261	0.998011	0.801348	0.997857
Yersinia	0.244137	0.310569	0.288542	0.374528	0.917683	0.959608	0.0017653	0.00335571	0.01237	0.100322	0.627478	0.711614	0.147349	0.318831	0.482929	0.563803	0.6216	0.837849	0.0169534	0.0907405	0.252349	0.475576	0.171761	0.998008	0.00536116	0.614196
Rahnella	0.0117721	0.0226746	0.38057	0.461978	0.227874	0.419974	0.0278194	0.0420278	0.750023	0.882746	0.27105	0.362006	0.213296	0.392463	0.409052	0.487702	0.225771	0.501118	0.178246	0.355882	0.79778	0.883975	0.789901	0.998008	0.191336	0.968338
Dickeya	0.341796	0.407506	0.261007	0.339317	0.0595986	0.169049	0.0379221	0.0559887	0.232209	0.451932	0.778821	0.830406	0.476094	0.647119	0.248133	0.317818	0.581636	0.808168	0.00404943	0.0340416	0.292272	0.511522	0.457505	0.998008	0.570658	0.997794
Pectobacterium	0.0353466	0.0594192	0.264948	0.346651	0.482354	0.670423	0.00399289	0.00690788	0.381063	0.608669	0.0246525	0.0568769	0.854969	0.917901	0.00242866	0.00529909	0.44673	0.720966	0.148415	0.321611	0.435084	0.632137	0.50502	0.998008	0.763839	0.997843
Sodalis	0.178757	0.237743	0.746407	0.795311	0.151343	0.320696	0.349159	0.408473	0.509999	0.716638	0.644957	0.718486	0.282545	0.468597	0.814054	0.849323	0.126323	0.361251	0.341858	0.510188	0.669725	0.798642	0.680354	0.998008	0.345264	0.993641
Pantoea	0.110108	0.159365	0.621392	0.689117	0.273407	0.475236	0.00041133	0.000904852	0.0363413	0.165042	0.404692	0.504389	0.454289	0.628157	0.0119332	0.0218497	0.247593	0.533381	0.000808381	0.0124189	0.0719964	0.275614	0.738172	0.998021	0.380934	0.997639
Erwinia	0.0086326	0.0175059	0.41445	0.494083	0.0814244	0.212155	3.2068e-05	9.0942e-05	0.369642	0.59777	0.230071	0.320776	0.171827	0.346263	0.00678226	0.0131127	0.777596	0.910587	0.00264659	0.0267874	0.307803	0.527745	0.714567	0.998192	0.204564	0.966598
Providencia	0.00415679	0.00936223	0.00250632	0.00887538	0.92322	0.961793	1.64753e-07	1.33937e-06	0.00534535	0.0744455	0.00238843	0.0115929	0.902214	0.946226	7.27779e-05	0.000267677	0.178611	0.44786	0.000663793	0.0110496	0.166088	0.38249	0.917319	0.998217	0.0810861	0.886607
Xenorhabdus	0.041719	0.068991	0.299368	0.383886	0.220949	0.416115	0.000356359	0.000794035	0.261974	0.492244	0.364123	0.46263	0.146952	0.315477	0.032213	0.0523132	0.879255	0.954636	0.00626863	0.0469081	0.180448	0.395857	0.797518	0.998055	0.148814	0.946737
Proteus	0.00105176	0.00289864	0.182079	0.260616	0.0308283	0.108701	1.35892e-05	4.44656e-05	0.308704	0.541931	0.00954009	0.0296149	0.341984	0.533324	0.000979778	0.00241589	0.843246	0.940952	0.000574004	0.00999439	0.403769	0.612651	0.209077	0.998008	0.164533	0.958963
Morganella	0.24657	0.312293	0.42065	0.502119	0.325185	0.530371	0.0836887	0.11733	0.885136	0.953715	0.828507	0.870882	0.254747	0.441188	0.811878	0.848049	0.339247	0.631533	0.480638	0.630257	0.838256	0.90821	0.419939	0.998008	0.219586	0.971568
Photorhabdus	0.0347725	0.0584512	0.518144	0.592629	0.117607	0.271634	0.000339856	0.000746921	0.21866	0.440706	0.0392687	0.0808001	0.745539	0.844833	0.0145167	0.025578	0.844082	0.94108	0.00344269	0.0317654	0.642311	0.781852	0.162503	0.998008	0.192061	0.963827
Edwardsiella	2.29864e-05	0.000136644	0.42863	0.51076	0.00187961	0.0118594	0.000132986	0.000323961	0.560716	0.759285	0.182942	0.268281	0.0184781	0.0772091	0.000847696	0.00210943	0.803819	0.923801	0.00810001	0.0557649	0.0699879	0.27466	0.45718	0.998008	0.745182	0.99784
Hafnia	0.0155864	0.0290707	0.358573	0.441009	0.142744	0.311611	0.0128655	0.020397	0.87416	0.949162	0.801786	0.849715	0.0193604	0.0778521	0.282252	0.353301	0.247035	0.529857	0.150179	0.320881	0.3069	0.524369	0.367128	0.998008	0.226685	0.980099
Phytobacter	0.316783	0.383913	0.0540161	0.0971383	0.285176	0.492829	0.00088838	0.00180112	0.0443444	0.182978	0.0108711	0.0323467	0.198628	0.379826	0.00713721	0.0139485	0.0986486	0.320768	0.714784	0.81278	0.417638	0.623074	0.901586	0.99819	0.856696	0.997925
Pseudomonas	0.770214	0.810601	0.360271	0.446136	0.28415	0.491796	0.383171	0.450726	0.271538	0.504277	0.0737549	0.134454	0.0333884	0.118331	0.573794	0.649448	0.783395	0.917058	0.923076	0.952686	0.154493	0.369855	0.235988	0.998008	0.613439	0.997794
Acinetobacter	0.0927326	0.138451	0.32063	0.40691	0.500498	0.690101	3.34317e-05	9.89614e-05	0.00219791	0.0603867	0.0922464	0.159387	0.850252	0.91638	0.00427262	0.00898467	0.15675	0.418383	5.16426e-05	0.00151439	0.102052	0.308593	0.587366	0.998008	0.0998524	0.912625
Moraxella	0.000922947	0.00257943	0.20556	0.284643	0.0216777	0.0814317	2.64892e-07	1.78773e-06	0.0354493	0.16079	0.0839146	0.146616	0.187357	0.364994	0.000184255	0.000564045	0.577043	0.813326	4.19055e-06	0.000243489	0.0602646	0.264095	0.408611	0.998008	0.242013	0.985055
Psychrobacter	0.000114065	0.000475739	0.000130456	0.00116147	0.766512	0.870568	7.70872e-09	2.34677e-07	0.0179334	0.115217	0.00441815	0.0169745	0.0723141	0.194494	2.6618e-06	2.00058e-05	0.290588	0.582473	0.00636478	0.047666	0.00373578	0.124768	0.148913	0.998008	0.306347	0.993997
Stenotrophomonas	0.807273	0.839534	0.862616	0.894548	0.679221	0.813912	0.696051	0.735513	0.395955	0.623302	0.661096	0.739366	0.251926	0.437912	0.822007	0.856303	0.526866	0.777234	0.658032	0.771191	0.692516	0.820114	0.596549	0.998019	0.809761	0.997952
Xanthomonas	0.629682	0.683098	0.669185	0.73146	0.858914	0.926012	0.731731	0.766894	0.747093	0.880815	0.69566	0.765903	0.86683	0.92537	0.86345	0.891184	0.542592	0.790277	0.810586	0.878083	0.670258	0.80594	0.892321	0.99828	0.645522	0.997794
Lysobacter	0.229354	0.292378	0.0224494	0.0471381	0.12176	0.283979	0.00117011	0.0022963	0.0122831	0.0986056	0.00465619	0.0178563	0.0234679	0.0912605	0.139033	0.191885	0.730901	0.888321	0.773428	0.851502	0.120065	0.32927	0.666171	0.998008	0.0918571	0.892779
Luteimonas	0.612463	0.664098	0.564078	0.636563	0.802406	0.892386	0.307635	0.372177	0.475424	0.691437	0.499474	0.592821	0.775689	0.863666	0.571871	0.642921	0.365963	0.654015	0.704093	0.804464	0.250967	0.472898	0.859364	0.998222	0.165167	0.962568
Pseudoxanthomonas	0.0122003	0.0237512	0.125285	0.192792	0.55369	0.726166	0.00018579	0.000438989	0.382433	0.610142	0.0167823	0.043883	0.866181	0.924292	0.00702561	0.0137365	0.520085	0.777672	0.158679	0.333769	0.447584	0.646396	0.657749	0.998019	0.879279	0.997903
Dyella	0.00657706	0.0138519	0.0834053	0.138713	0.450752	0.645881	0.00279498	0.00503718	0.703344	0.856804	0.107125	0.177501	0.381476	0.566086	4.498e-05	0.000181565	0.0329362	0.172947	0.294461	0.47457	0.0191852	0.211183	0.888419	0.99814	0.12532	0.93092
Marinobacter	0.0777303	0.116715	0.827487	0.864663	0.157119	0.327537	0.382728	0.445782	0.462481	0.677945	0.451135	0.548997	0.0191481	0.077929	0.370153	0.448463	0.407145	0.682885	0.486608	0.638481	0.133492	0.345589	0.383728	0.998008	0.883496	0.998132
Alteromonas	2.10497e-06	2.39228e-05	0.00251469	0.00886884	0.0511402	0.156676	4.33614e-08	5.69054e-07	0.883774	0.952841	0.00867887	0.0275427	0.0225156	0.0904182	7.44109e-06	4.39812e-05	0.565331	0.81083	0.0136283	0.0782876	0.0675045	0.271817	0.795113	0.998049	0.395037	0.996173
Glaciecola	3.2692e-05	0.000181106	0.0014495	0.00595611	0.677845	0.813714	1.01582e-08	2.49842e-07	0.0168834	0.112639	0.000621537	0.00527163	0.739741	0.843797	3.65463e-05	0.000151045	0.668113	0.860964	0.0133385	0.0773646	0.509848	0.693379	0.819963	0.998148	0.107098	0.914282
Salinimonas	0.19798	0.259278	0.393657	0.47622	0.0368243	0.118932	0.00668485	0.0112018	0.157632	0.364362	0.83913	0.878715	0.25507	0.438664	0.80502	0.841246	0.19479	0.463301	0.000512895	0.00895095	0.844843	0.912807	0.398846	0.998008	0.0138665	0.721579
Shewanella	3.06114e-05	0.000178667	0.13529	0.206443	0.00208104	0.0130576	3.69291e-08	5.23545e-07	0.0173584	0.117087	0.0422236	0.087806	0.0637794	0.183519	0.000194081	0.000598235	0.88392	0.956947	1.7037e-06	0.00016745	0.0954996	0.300589	0.572454	0.998008	0.0246064	0.773902
Pseudoalteromonas	0.00243537	0.00589387	0.00272447	0.00943006	0.628046	0.783859	9.53031e-08	9.2999e-07	0.00594584	0.0775247	0.000255416	0.00356543	0.668228	0.796806	0.000171465	0.00054053	0.524442	0.786692	6.30591e-05	0.00176544	0.702955	0.829103	0.267979	0.998008	0.0139828	0.737701
Colwellia	0.000136544	0.000547837	0.0238285	0.049195	0.0423159	0.135528	1.93765e-09	1.12158e-07	0.00568733	0.0753502	0.00281089	0.0127189	0.316769	0.506885	0.000669231	0.00171503	0.624344	0.838522	1.20134e-06	0.000147431	0.619585	0.771895	0.311483	0.998008	0.00175843	0.386099
Idiomarina	0.101947	0.147842	0.485869	0.561813	0.284907	0.479887	0.000790352	0.00158434	0.124578	0.316593	0.525736	0.615636	0.303179	0.488896	0.015254	0.0267846	0.436142	0.713189	0.00157237	0.0188819	0.0618737	0.264398	0.818114	0.998102	0.359601	0.992017
Moritella	0.188818	0.249256	0.178241	0.253491	0.85439	0.923701	0.000296584	0.000680486	0.0309213	0.152322	0.113733	0.184523	0.820758	0.895095	0.0401583	0.0632086	0.53433	0.78382	0.0039538	0.0357385	0.625793	0.773918	0.730676	0.998008	0.0618232	0.85114
Halomonas	0.35805	0.424906	0.236543	0.318038	0.047172	0.145688	0.468951	0.528052	0.762138	0.889972	0.42315	0.521824	0.0923297	0.232419	0.208124	0.273536	0.0392223	0.192584	0.0807581	0.227811	0.574755	0.739342	0.594364	0.998008	0.0720274	0.871622
Kushneria	0.332447	0.396502	0.00640088	0.0172044	0.113645	0.265805	0.0389772	0.0574914	0.316402	0.544484	0.186464	0.270945	0.720109	0.82597	0.000372304	0.00102416	0.0225042	0.142853	0.501891	0.650233	0.0324596	0.233685	0.171002	0.998008	0.164399	0.949376
Marinomonas	5.85759e-07	9.98278e-06	0.00749051	0.0198263	0.00703537	0.0335863	2.66515e-09	1.26084e-07	0.267037	0.494569	0.00638243	0.0219828	0.0157378	0.0678317	4.60175e-05	0.000181183	0.367193	0.656446	0.000102305	0.00251132	0.099985	0.307281	0.814274	0.998008	0.0464847	0.822752
Alcanivorax	0.122261	0.17326	0.263884	0.347308	0.788928	0.881363	0.00290871	0.00520314	0.168608	0.374609	0.0774724	0.137861	0.735404	0.839353	0.0107147	0.019754	0.287595	0.577583	0.113794	0.276873	0.471662	0.664039	0.545781	0.998008	0.789192	0.997867
Ketobacter	2.60304e-05	0.000154964	0.0241632	0.0499109	0.0570525	0.168934	1.0587e-07	9.67206e-07	0.226554	0.44943	0.0452373	0.0924571	0.0416951	0.135207	5.49926e-05	0.000211974	0.788586	0.917187	0.00211882	0.0238687	0.0303064	0.23122	0.810915	0.998184	0.478401	0.997793
Kangiella	0.00715481	0.0147962	0.0130155	0.0302859	0.496586	0.680233	6.54336e-08	6.92451e-07	0.0199094	0.123776	0.105439	0.174366	0.200076	0.381221	5.15182e-05	0.000195694	0.336948	0.632493	0.000131777	0.00311847	0.00827545	0.159322	0.489725	0.998008	0.0956103	0.894067
Vibrio	6.36944e-06	5.45787e-05	0.00132976	0.0057671	0.017362	0.0708303	9.12695e-10	7.78858e-08	0.139838	0.345564	4.83765e-05	0.00166858	0.111545	0.269733	1.76545e-06	1.55e-05	0.821881	0.932893	3.97207e-05	0.00125804	0.214987	0.43819	0.404151	0.998008	0.0490977	0.832366
Photobacterium	0.00016024	0.000629511	0.0584298	0.103092	0.0202747	0.0769615	1.39689e-06	6.7165e-06	0.0301003	0.152646	0.0708816	0.129767	0.131383	0.296249	0.000258752	0.000758329	0.666858	0.861636	2.25405e-05	0.000824116	0.0975379	0.304661	0.657186	0.998008	0.0333917	0.802814
Aliivibrio	0.0131238	0.0255118	0.0144378	0.0329521	0.880162	0.937849	8.77824e-07	4.56347e-06	0.00328533	0.0655574	0.00275502	0.012673	0.424808	0.605846	0.000107718	0.000364257	0.0925365	0.30826	0.00362591	0.034284	0.273602	0.49561	0.495678	0.998008	0.353516	0.997548
Thioalkalivibrio	0.00013237	0.000529048	0.0132338	0.0307244	0.244744	0.443896	0.00444518	0.00765225	0.236914	0.462045	0.00191961	0.00994631	0.388701	0.570916	0.0208364	0.0355812	0.0795854	0.280349	0.87153	0.919141	0.561243	0.728124	0.732765	0.998144	0.779504	0.997847
Acidihalobacter	0.000386977	0.00122557	0.0480293	0.0864766	0.151794	0.32029	0.00480093	0.00811383	0.631467	0.8013	0.0442414	0.0898492	0.532285	0.689318	0.0106599	0.0195198	0.67421	0.860633	0.328697	0.503415	0.725292	0.840804	0.669344	0.998008	0.866065	0.998026
Thiodictyon	0.469261	0.529716	0.222546	0.302337	0.0484366	0.145985	0.06193	0.0891693	0.00677889	0.0785973	0.0273855	0.062611	0.00164088	0.0120398	0.143699	0.196491	0.0172844	0.120655	0.595099	0.724004	0.456704	0.649561	0.359662	0.998008	0.760861	0.997803
Aeromonas	0.829075	0.858946	0.0220354	0.0461242	0.0503328	0.153515	0.321784	0.387973	0.363322	0.595762	0.220863	0.311897	0.324758	0.514786	0.869707	0.895451	0.89171	0.95989	0.00372882	0.0347836	0.238705	0.458662	0.38159	0.998008	0.331269	0.99703
Oceanimonas	0.809933	0.842097	0.532033	0.60625	0.471287	0.659522	0.460913	0.520195	0.432184	0.648421	0.872765	0.904759	0.854754	0.916428	0.259706	0.332263	0.227617	0.50628	0.864773	0.914265	0.273278	0.494486	0.532871	0.998008	0.5794	0.99738
Tolumonas	1.05647e-05	7.86843e-05	0.826923	0.865822	2.391e-05	0.000449296	4.99624e-06	1.86426e-05	0.878526	0.952142	0.221187	0.312526	0.00102066	0.00869861	0.0176013	0.030784	0.043244	0.205709	3.84159e-05	0.00121222	0.219216	0.441519	0.414973	0.998008	0.0449064	0.824841
Oceanisphaera	0.00132523	0.00351416	0.0700704	0.120175	0.517957	0.702673	9.05028e-06	3.10978e-05	0.0739961	0.238606	0.124481	0.200833	0.444624	0.623333	0.00024267	0.000719977	0.0455529	0.210244	0.023327	0.110729	0.0662381	0.269949	0.930456	0.998251	0.591965	0.997794
Haemophilus	0.972626	0.97796	0.0266206	0.0547171	0.00895168	0.0416948	0.0105566	0.0172341	0.00642261	0.0789653	0.127547	0.206369	0.125035	0.291409	0.0104084	0.0195577	0.00779785	0.0806292	0.697062	0.801439	0.326264	0.549619	0.521863	0.998008	0.919576	0.997815
Actinobacillus	0.0361452	0.0611401	0.00149075	0.00596728	0.320571	0.526829	2.45426e-07	1.72628e-06	0.00129188	0.0531283	0.000826528	0.00621035	0.277326	0.465507	2.83385e-05	0.000123379	0.0242956	0.150177	0.0130269	0.0754415	0.0718451	0.278033	0.872185	0.998125	0.308458	0.995236
Mannheimia	0.0634961	0.099507	0.601093	0.670296	0.1665	0.347282	0.00533668	0.00913549	0.360768	0.592653	0.365517	0.464647	0.265101	0.452015	0.082827	0.12093	0.823993	0.93198	0.0169142	0.0895796	0.383946	0.593393	0.687111	0.998033	0.202335	0.981322
Pasteurella	0.213977	0.279151	0.130238	0.20045	0.858339	0.927535	0.00374936	0.00664022	0.140733	0.346089	0.115265	0.190194	0.708616	0.824945	0.0428914	0.0678481	0.61125	0.833699	0.111567	0.277417	0.882519	0.935969	0.76631	0.998008	0.337013	0.997107
Aggregatibacter	0.000980893	0.00274693	0.00307507	0.0103753	0.843548	0.920224	4.01773e-05	0.000115741	0.209068	0.434423	0.00187168	0.0100811	0.90802	0.950611	1.06336e-06	1.06575e-05	0.0554113	0.234648	0.260594	0.444414	0.0360276	0.23869	0.876542	0.998062	0.328456	0.997793
Basfia	0.00279742	0.00659717	0.673172	0.732788	0.00632524	0.0307055	0.00240184	0.00440735	0.754016	0.891872	0.371825	0.471331	0.0220894	0.0868514	0.625453	0.688935	0.0213107	0.138787	0.00302384	0.0303933	0.754157	0.857907	0.520103	0.998008	0.0112199	0.703443
Glaesserella	0.04192	0.069145	0.0943033	0.15236	0.751052	0.859215	9.00985e-05	0.0002335	0.0438835	0.1803	0.0965525	0.16255	0.541781	0.695276	0.0188559	0.0324643	0.770185	0.907913	0.0159374	0.0839019	0.387171	0.595558	0.744337	0.998039	0.0508989	0.827465
Bibersteinia	0.00584134	0.0125269	0.224533	0.307341	0.0407788	0.132336	0.000456155	0.0010003	0.437144	0.662699	0.0375186	0.0804595	0.310177	0.500551	0.00651864	0.0129582	0.843561	0.939479	0.00594547	0.0462886	0.275065	0.496529	0.264672	0.998008	0.586089	0.997794
Cellvibrio	1.30871e-06	1.73191e-05	0.000102153	0.00101953	0.211314	0.407925	7.56985e-08	7.83091e-07	0.907116	0.965186	0.0017547	0.00959411	0.10671	0.257757	1.26551e-06	1.1943e-05	0.887397	0.958863	0.194942	0.374337	0.0989578	0.305627	0.58759	0.998008	0.908372	0.998048
Microbulbifer	0.0352956	0.0591711	0.80663	0.848119	0.0386971	0.124617	0.00679095	0.0113327	0.253749	0.479963	0.830545	0.87235	0.0533426	0.157969	0.038438	0.0605229	0.768301	0.904818	0.00659898	0.0494564	0.0517235	0.255692	0.859173	0.9982	0.399903	0.996968
Halioglobus	0.0164349	0.0308175	0.248016	0.330225	0.000155034	0.00172845	0.462357	0.522425	0.0731022	0.235657	0.184095	0.26908	0.000139454	0.00218547	0.330762	0.408219	0.000883576	0.0170694	0.0610403	0.193512	0.810455	0.891628	0.79489	0.998046	0.0775552	0.876638
Methylomonas	0.761565	0.799317	0.58617	0.656035	0.448178	0.639436	0.766262	0.796045	0.769038	0.891346	0.804839	0.851564	0.711602	0.819241	0.609182	0.67398	0.780965	0.910864	0.549596	0.688394	0.513415	0.693919	0.721256	0.998008	0.744814	0.997807
Methylomicrobium	0.045773	0.0744469	0.248143	0.328983	0.00117427	0.00790797	0.261142	0.323254	0.532798	0.733364	0.708758	0.773222	0.0327403	0.112997	0.818221	0.852835	0.10265	0.32125	0.0137808	0.0756153	0.634932	0.779858	0.489889	0.998008	0.328508	0.995597
Methylophaga	0.212288	0.276289	0.858031	0.891277	0.154394	0.326514	0.0247977	0.0380764	0.257891	0.490205	0.18848	0.275418	0.874124	0.930345	0.19338	0.256852	0.889744	0.958617	0.0119748	0.0733942	0.887792	0.937983	0.182301	0.998008	0.170455	0.96992
Francisella	0.00845609	0.0173843	0.0086895	0.0222855	0.861017	0.927453	5.78292e-05	0.000158994	0.0783973	0.247566	0.00516697	0.0193128	0.563301	0.717462	0.00239357	0.00533512	0.546355	0.797315	0.0239885	0.110332	0.869076	0.927208	0.415856	0.998008	0.174171	0.967377
Legionella	0.000163919	0.000624051	0.000282017	0.00196078	0.850966	0.92215	1.66703e-07	1.29992e-06	0.203055	0.420121	0.000234317	0.00322783	0.859989	0.920228	2.73511e-05	0.000117436	0.877977	0.953411	0.128927	0.292171	0.842071	0.912047	0.871079	0.998202	0.120732	0.921762
Solimonas	0.449255	0.512894	0.309518	0.392393	0.0506774	0.150157	0.279621	0.343349	0.745996	0.879323	0.578453	0.663984	0.168032	0.337521	0.846362	0.876514	0.468487	0.737552	0.0476894	0.163315	0.516899	0.695414	0.689048	0.998008	0.322177	0.992912
Rhizobium	0.106075	0.154306	0.00140768	0.00583924	0.0772771	0.202339	0.000303083	0.000687368	0.0176461	0.115251	0.00594214	0.0211469	0.219532	0.401395	0.0519316	0.080125	0.605079	0.827734	0.484122	0.634934	0.520967	0.702949	0.639158	0.998008	0.108926	0.911401
Agrobacterium	0.252921	0.318535	0.0064177	0.0175624	0.114505	0.26934	0.0053076	0.00904173	0.138927	0.337294	0.00267474	0.0123644	0.0427256	0.13643	0.00107351	0.00258475	0.0228274	0.141406	0.776887	0.853241	0.837718	0.909818	0.585416	0.998008	0.345384	0.995538
Neorhizobium	0.272275	0.337702	0.0356424	0.0679963	0.20849	0.400663	0.346202	0.409098	0.857915	0.940999	0.186458	0.27086	0.769295	0.859204	0.183061	0.243434	0.75078	0.89623	0.304038	0.484261	0.841944	0.910646	0.281242	0.998008	0.748867	0.998037
Sinorhizobium	0.000142596	0.000568109	1.41942e-05	0.000311494	0.537147	0.713383	4.21554e-07	2.56091e-06	0.242823	0.467633	2.81476e-05	0.00115945	0.868076	0.925795	1.32477e-05	6.80489e-05	0.541168	0.789285	0.436298	0.597631	0.522657	0.702993	0.504537	0.998008	0.720826	0.997889
Ensifer	0.0375952	0.0628627	0.259037	0.341695	0.473663	0.665119	0.0563113	0.0816825	0.692733	0.846525	0.146359	0.225816	0.759778	0.856151	0.0421435	0.0655915	0.85889	0.945135	0.632549	0.750425	0.702311	0.825309	0.742142	0.998019	0.768865	0.997868
Bradyrhizobium	0.217382	0.282757	0.00392763	0.0122976	0.0357418	0.121343	0.000499759	0.00108035	0.00109425	0.0480947	0.0381011	0.0812282	0.162438	0.335488	0.00779914	0.0151862	0.0464433	0.212925	0.89694	0.935505	0.195894	0.414087	0.238448	0.998008	0.881265	0.998003
Bosea	0.00891413	0.0181928	0.00144818	0.00599778	0.53941	0.716987	1.7348e-06	7.8596e-06	0.0188448	0.119565	0.00548782	0.0200709	0.715452	0.829154	5.97499e-05	0.000227107	0.0459681	0.21025	0.0801684	0.231306	0.111511	0.319893	0.815216	0.998036	0.885666	0.997993
Rhodopseudomonas	0.0042169	0.00945681	0.000153313	0.00132633	0.153448	0.330607	1.63008e-06	7.40802e-06	0.00888447	0.0875153	0.000838364	0.00635949	0.332038	0.521215	2.81508e-05	0.000123357	0.0345181	0.18034	0.223847	0.405359	0.166663	0.383833	0.778698	0.998025	0.901525	0.998085
Mesorhizobium	0.0753837	0.114999	0.0270746	0.0545947	0.431103	0.623357	0.00727141	0.0120905	0.136063	0.33226	0.0906191	0.157218	0.692523	0.811569	0.124119	0.173919	0.880137	0.954885	0.460948	0.616027	0.827558	0.902681	0.870492	0.998277	0.324104	0.994573
Methylobacterium	0.00051844	0.0016091	0.000834441	0.00418425	0.776059	0.879609	2.39728e-07	1.61022e-06	0.138191	0.338231	0.000188466	0.00303744	0.633712	0.770391	0.000181925	0.000562317	0.540901	0.791228	0.417506	0.584258	0.726109	0.839396	0.893685	0.998091	0.644245	0.997672
Methylorubrum	0.0685491	0.105957	0.0156507	0.0351191	0.303401	0.507445	0.00215137	0.00397883	0.100823	0.283901	0.0942805	0.16141	0.889767	0.939399	0.0107549	0.0198512	0.41284	0.699215	0.552263	0.689122	0.478469	0.669138	0.41425	0.998008	0.545827	0.997794
Devosia	0.00131193	0.00342273	0.00730329	0.0192258	0.509207	0.688225	0.000431999	0.00094046	0.501576	0.711506	0.014148	0.0388063	0.543273	0.699782	0.00315484	0.00676156	0.657328	0.854012	0.199507	0.376115	0.415721	0.620871	0.853056	0.998087	0.870188	0.997975
Hyphomicrobium	0.155548	0.211346	0.20129	0.279373	0.794166	0.888062	0.012774	0.0201906	0.278565	0.5031	0.0421826	0.0857316	0.579404	0.726516	0.00671193	0.0129273	0.188704	0.456448	0.257851	0.43808	0.475368	0.665681	0.481702	0.998008	0.74811	0.997827
Martelella	0.0212701	0.0385641	0.00463856	0.0135588	0.689847	0.82098	3.10046e-07	1.88554e-06	0.00634688	0.0771781	0.00204623	0.0101379	0.376092	0.560933	5.4625e-06	3.37795e-05	0.0112073	0.0955363	0.020429	0.0994429	0.084914	0.290142	0.72079	0.998035	0.859788	0.997881
Methylocystis	0.0272101	0.0475333	0.365126	0.448274	0.00288868	0.0163927	0.571499	0.62169	0.0809644	0.250203	0.717985	0.782659	0.0501602	0.152028	0.787138	0.827778	0.0558329	0.231743	0.13947	0.309915	0.867042	0.926683	0.20666	0.998008	0.724405	0.99781
Ochrobactrum	0.148808	0.204143	0.260751	0.345643	0.707429	0.83518	0.157961	0.210293	0.79969	0.91177	0.698313	0.769374	0.206779	0.387763	0.032403	0.052518	0.514076	0.765929	0.864716	0.914237	0.0851757	0.289772	0.536819	0.998008	0.440633	0.997724
Bartonella	0.0641236	0.09978	0.0164681	0.0361566	0.774288	0.876472	0.00166611	0.00315044	0.225256	0.447351	0.00633754	0.0219129	0.389022	0.569917	0.178012	0.238246	0.505907	0.760712	0.247195	0.425785	0.131944	0.343446	0.483578	0.998008	0.0620864	0.846283
Chelatococcus	0.834171	0.862907	0.842227	0.877047	0.800551	0.891545	0.500843	0.557932	0.53353	0.73395	0.749298	0.807102	0.721294	0.82825	0.570274	0.639851	0.613262	0.828486	0.697098	0.797612	0.457248	0.651529	0.829702	0.998194	0.318388	0.99239
Paracoccus	0.00796036	0.0164669	0.0105583	0.0257032	0.861037	0.927476	2.42427e-05	7.29029e-05	0.198486	0.417349	0.0126589	0.036231	0.838065	0.906572	0.0235391	0.0398833	0.697316	0.874221	0.143237	0.315572	0.540775	0.718265	0.88883	0.998268	0.529285	0.997794
Rhodobacter	0.0134165	0.0260184	0.0030463	0.0101517	0.282539	0.484047	8.27878e-06	2.81907e-05	0.0285647	0.144513	0.00034023	0.0039923	0.187529	0.365434	0.000139937	0.000448287	0.107031	0.331353	0.506139	0.654045	0.760738	0.861397	0.844032	0.998026	0.552497	0.997355
Sulfitobacter	0.654465	0.702383	0.829644	0.867466	0.754477	0.858253	0.668476	0.710415	0.426937	0.642275	0.794348	0.843787	0.83411	0.904694	0.661409	0.720954	0.781517	0.908625	0.70767	0.80234	0.876682	0.931735	0.621862	0.998008	0.378598	0.994647
Phaeobacter	0.223852	0.283115	0.0119676	0.0282291	0.103609	0.250018	0.000964713	0.001865	0.0185909	0.117462	0.0484148	0.0937332	0.309715	0.494041	0.000138496	0.000425274	0.00720838	0.0668629	0.692249	0.790318	0.124966	0.334603	0.637181	0.998058	0.571919	0.997794
Celeribacter	0.00225886	0.00538454	0.000310533	0.00208069	0.41738	0.610033	0.000440897	0.000951607	0.6664	0.822025	0.000467744	0.0045224	0.585742	0.729604	0.00122342	0.00287121	0.770121	0.906536	0.635673	0.751746	0.769943	0.865859	0.652184	0.998011	0.815166	0.997832
Rhodovulum	0.00395571	0.00871228	0.0679351	0.114592	0.297712	0.495878	8.36009e-05	0.000211183	0.251153	0.470014	0.00658579	0.0220572	0.85178	0.916459	0.000407316	0.00109096	0.495537	0.745921	0.0366991	0.138023	0.538927	0.709977	0.322585	0.998008	0.668184	0.997849
Labrenzia	0.257905	0.320352	0.0883262	0.141975	0.00375249	0.0198918	0.52051	0.575197	0.0521179	0.192027	0.18358	0.268045	0.0246026	0.0919902	0.0629938	0.0930137	0.00161022	0.0239525	0.342733	0.513156	0.800724	0.884404	0.818955	0.998008	0.183373	0.950607
Ruegeria	0.642344	0.691621	0.0925119	0.147653	0.0503802	0.151745	0.152981	0.200201	0.0913672	0.263018	0.0803492	0.138769	0.0533634	0.15744	0.0703326	0.102565	0.0319131	0.166224	0.812134	0.878631	0.686816	0.812846	0.835417	0.998065	0.687678	0.997667
Pannonibacter	0.0428127	0.0705097	0.0499792	0.0903276	0.84765	0.918294	0.0340334	0.0510242	0.828845	0.924484	0.436595	0.536499	0.422484	0.603389	0.249405	0.319963	0.532477	0.788169	0.900095	0.937239	0.872634	0.929788	0.532057	0.998008	0.449762	0.997794
Salipiger	0.762413	0.800995	0.834344	0.871682	0.870643	0.934558	0.193972	0.250437	0.295847	0.52628	0.700128	0.766753	0.795256	0.880051	0.105828	0.149464	0.179798	0.447807	0.34197	0.516214	0.126398	0.336351	0.866342	0.998106	0.0162865	0.739485
Hyphomonas	0.145095	0.199213	0.773284	0.818397	0.110429	0.261671	0.396863	0.457439	0.564878	0.754371	0.838938	0.878882	0.172589	0.344808	0.784587	0.824648	0.0832669	0.28521	0.284129	0.460805	0.837717	0.907564	0.810227	0.998008	0.248432	0.970989
Sphingomonas	0.0284163	0.0502459	0.0188934	0.0412036	0.515449	0.700712	0.000206955	0.00049353	0.0451926	0.184598	0.0387967	0.0826243	0.899608	0.944096	0.00843228	0.0162345	0.28139	0.577372	0.269995	0.452207	0.260427	0.483366	0.432603	0.998008	0.70466	0.997794
Sphingobium	0.359625	0.427146	0.120385	0.18724	0.00289112	0.0164955	0.173298	0.228642	0.00203074	0.056268	0.634157	0.715854	0.0966984	0.241037	0.409197	0.492264	0.0401619	0.197004	0.74296	0.831839	0.710696	0.831635	0.389367	0.998008	0.861148	0.99797
Sphingopyxis	0.441257	0.505935	0.341309	0.426145	0.767025	0.870101	0.110138	0.151688	0.292622	0.51888	0.272672	0.368978	0.638958	0.768571	0.428903	0.51045	0.810263	0.925055	0.501813	0.650788	0.782645	0.874482	0.837189	0.998087	0.431807	0.996361
Novosphingobium	0.0810241	0.121792	0.00104794	0.00470578	0.0804304	0.211522	4.23036e-05	0.000117852	0.00505905	0.0719959	0.00982549	0.0298303	0.207202	0.38805	0.0016673	0.00382434	0.0754338	0.271286	0.248193	0.428919	0.661994	0.79633	0.674642	0.998008	0.255804	0.985726
Sphingorhabdus	0.00364813	0.00831372	0.297291	0.382486	0.0362215	0.120921	0.00238246	0.00438876	0.810326	0.915611	0.227198	0.318988	0.0853721	0.221695	0.00319615	0.00682645	0.84352	0.9398	0.0437877	0.160529	0.097993	0.304512	0.846938	0.998187	0.886132	0.997973
Erythrobacter	0.432342	0.498033	0.757575	0.80586	0.422861	0.614719	0.184119	0.239401	0.61681	0.793338	0.735724	0.797831	0.545935	0.698827	0.799571	0.838095	0.489283	0.749449	0.167253	0.340338	0.816573	0.89668	0.798985	0.998066	0.233645	0.97686
Altererythrobacter	0.00213188	0.00516056	0.00188836	0.00723432	0.892805	0.94594	0.000712422	0.00146176	0.764365	0.888098	0.0138247	0.0380812	0.49878	0.663095	0.00332134	0.00708589	0.862133	0.946429	0.744269	0.831356	0.499329	0.684048	0.261369	0.998008	0.795861	0.998023
Azospirillum	0.000411324	0.00133202	0.000892325	0.00431745	0.550104	0.726956	4.04623e-08	5.49066e-07	0.0451762	0.185616	0.000551965	0.00513445	0.851804	0.917504	5.20646e-07	6.53623e-06	0.137106	0.386738	0.00369996	0.0348148	0.0786395	0.282294	0.587154	0.998008	0.689317	0.9978
Magnetospirillum	0.00052912	0.00165209	0.00098568	0.00468553	0.901495	0.951047	3.44038e-06	1.38885e-05	0.182278	0.401578	0.0366405	0.0792259	0.138867	0.307985	1.24858e-05	6.53333e-05	0.283746	0.580033	0.24354	0.427494	0.00842399	0.162708	0.219541	0.998008	0.834956	0.997794
Thalassospira	0.482612	0.544166	0.508482	0.584628	0.829642	0.909065	0.125577	0.171076	0.353592	0.579564	0.0383569	0.079739	0.164363	0.331679	0.0473132	0.0733987	0.155894	0.409497	0.493945	0.645802	0.794398	0.882339	0.219541	0.998008	0.549907	0.997628
Nitrospirillum	0.139248	0.191432	0.0258523	0.0521446	0.000675502	0.00536087	0.667119	0.709927	0.134739	0.334059	0.254815	0.347244	0.0306061	0.108582	0.468699	0.546361	0.0691573	0.258926	0.286523	0.466937	0.896521	0.943499	0.453396	0.998008	0.594494	0.997794
Komagataeibacter	0.291265	0.354234	0.00510944	0.0144395	0.0462707	0.140636	0.0116739	0.0186843	0.150122	0.344926	0.17825	0.260245	0.587558	0.729154	0.00418148	0.00853504	0.0320036	0.170607	0.645691	0.756623	0.108619	0.316599	0.173428	0.998008	0.53224	0.997027
Acetobacter	0.487357	0.548245	0.281128	0.364323	0.0884727	0.225065	0.301145	0.364354	0.80299	0.91273	0.802094	0.850293	0.625779	0.761324	0.832089	0.864506	0.437212	0.711614	0.0631409	0.197757	0.770457	0.866849	0.253572	0.998008	0.285169	0.98997
Roseomonas	0.204606	0.266108	0.140613	0.209409	0.741181	0.853003	0.00479248	0.00825728	0.0972784	0.277526	0.142824	0.220453	0.712981	0.822086	0.039654	0.0624368	0.390957	0.673964	0.189193	0.366924	0.587182	0.746888	0.866231	0.99817	0.479257	0.997505
Gluconobacter	0.400318	0.462902	0.0706096	0.116647	0.263458	0.452617	0.496438	0.548457	0.744391	0.873065	0.209154	0.293205	0.662278	0.781781	0.652704	0.709856	0.233283	0.509061	0.178518	0.349589	0.133641	0.343699	0.476944	0.998018	0.323571	0.988491
Caulobacter	0.0501253	0.081216	0.00112447	0.00500834	0.156853	0.334455	4.44522e-06	1.6599e-05	0.00659936	0.0790756	0.00364732	0.0152297	0.272768	0.460727	0.000165963	0.000521236	0.0535693	0.228944	0.257345	0.43813	0.331463	0.549535	0.775704	0.998025	0.730301	0.997846
Brevundimonas	0.162655	0.220612	0.00675305	0.0182821	0.274266	0.478046	0.00110683	0.00218028	0.0846609	0.257691	0.032446	0.0716535	0.537668	0.696515	0.0625862	0.0945457	0.601429	0.827711	0.441614	0.602391	0.886693	0.938516	0.619869	0.998008	0.323223	0.995003
Asticcacaulis	0.0192722	0.0349045	0.311064	0.395343	0.212972	0.402678	0.173595	0.227392	0.386136	0.613139	0.2363	0.328458	0.193733	0.365621	0.124731	0.173603	0.612089	0.824612	0.72086	0.813953	0.604509	0.758641	0.837846	0.998035	0.839668	0.997817
Burkholderia	0.136196	0.191901	0.00335265	0.0109712	0.0378441	0.125822	0.00506887	0.0087101	0.0673809	0.22844	0.0387923	0.0825018	0.367772	0.554677	0.444518	0.528791	0.542379	0.796886	0.673728	0.782176	0.248867	0.471948	0.229056	0.998008	0.0282711	0.778457
Cupriavidus	0.000890272	0.00253389	0.0063209	0.0175202	0.478909	0.669307	3.09795e-07	2.0459e-06	0.0289538	0.148039	0.0013969	0.00846786	0.808546	0.888474	6.37741e-05	0.000241891	0.283098	0.577193	0.00248464	0.0261942	0.50628	0.691747	0.366132	0.998008	0.403614	0.997724
Paraburkholderia	0.272789	0.340664	0.163875	0.241225	0.484175	0.675483	0.000662099	0.00139369	0.00758655	0.082743	0.0808882	0.143279	0.493102	0.661259	0.0701704	0.104986	0.264738	0.559075	0.177706	0.358032	0.651542	0.794436	0.922237	0.998239	0.457403	0.997793
Pandoraea	0.494007	0.555169	0.000762538	0.00380131	0.00236089	0.0141669	0.00415202	0.00718048	0.015986	0.108845	0.00111906	0.00728905	0.00376961	0.0225914	0.00163018	0.00377305	0.0049427	0.0558699	0.341196	0.516317	0.813157	0.893484	0.662348	0.998008	0.477955	0.997527
Ralstonia	0.0130204	0.0253774	0.00608273	0.0168715	0.871542	0.933546	4.93866e-06	1.8038e-05	0.157246	0.364504	0.0276916	0.0631327	0.462136	0.635709	0.000106797	0.000355976	0.246574	0.533249	0.0636698	0.197034	0.0306598	0.228406	0.528805	0.998008	0.84741	0.997917
Polynucleobacter	6.38719e-06	5.17171e-05	0.00853049	0.0218478	0.0910657	0.229293	9.65958e-07	4.85182e-06	0.127892	0.324455	0.00705268	0.0233177	0.0518398	0.156048	0.000273731	0.000782217	0.309115	0.596547	0.0036813	0.0339175	0.280738	0.50142	0.832077	0.99804	0.0227564	0.754863
Acidovorax	0.00909386	0.0185563	0.000408585	0.00257334	0.365863	0.57097	8.5832e-05	0.000225206	0.147888	0.353552	0.000698807	0.00574793	0.437594	0.617476	0.0222254	0.0379318	0.903493	0.965413	0.628204	0.749932	0.276185	0.498334	0.890309	0.998253	0.144192	0.953786
Variovorax	0.217717	0.279991	0.369709	0.453886	0.845149	0.917319	0.00394738	0.0068569	0.0548218	0.20355	0.0534259	0.103509	0.402572	0.582259	0.0251801	0.0419373	0.252803	0.535409	0.0816581	0.231094	0.815428	0.89539	0.452475	0.998008	0.438931	0.996547
Comamonas	0.0503831	0.0812672	0.64613	0.710453	0.177853	0.362766	0.0515197	0.0756641	0.884197	0.952065	0.44233	0.542399	0.294027	0.4823	0.0215874	0.0367416	0.732452	0.888858	0.199146	0.378535	0.160406	0.375359	0.789824	0.998136	0.688134	0.997816
Rhodoferax	0.585309	0.639032	0.169621	0.244161	0.357816	0.559437	0.043998	0.0651271	0.130546	0.327399	0.323281	0.421405	0.599983	0.743271	0.283643	0.354302	0.622643	0.83079	0.651006	0.764521	0.839999	0.908989	0.679215	0.998008	0.221294	0.973186
Hydrogenophaga	0.0671024	0.104167	0.0440665	0.0816255	0.873061	0.934655	0.000105582	0.000269229	0.0395308	0.171204	0.143709	0.223893	0.623405	0.760845	0.000356843	0.000993014	0.0698745	0.260348	0.0471972	0.166931	0.0436263	0.246005	0.415136	0.998008	0.79462	0.99783
Delftia	0.0033857	0.00777963	0.00334599	0.010708	0.63197	0.78282	5.89243e-05	0.000157578	0.74086	0.878031	0.000504443	0.00462754	0.767832	0.86	0.000840595	0.00209171	0.655363	0.856569	0.345767	0.520837	0.496427	0.683712	0.782905	0.998175	0.861468	0.9979
Bordetella	0.26272	0.330115	0.00180992	0.00697069	0.0699542	0.193813	0.00381712	0.00670142	0.100307	0.282975	0.0103625	0.0311488	0.21731	0.402812	0.115246	0.162432	0.708261	0.880899	0.807416	0.874952	0.36458	0.577324	0.797671	0.998199	0.248593	0.982592
Achromobacter	0.549554	0.610326	0.874664	0.90393	0.509069	0.695367	0.339866	0.406276	0.841704	0.934015	0.59135	0.679129	0.901515	0.944567	0.570326	0.644792	0.817774	0.930443	0.418023	0.584651	0.92951	0.961785	0.762059	0.998022	0.805923	0.997879
Alcaligenes	0.528108	0.585809	0.570816	0.639168	0.833217	0.910403	0.597278	0.644699	0.818446	0.921357	0.467122	0.560065	0.229081	0.407997	0.751199	0.795681	0.398491	0.670195	0.836144	0.89504	0.676911	0.805515	0.239564	0.998008	0.459195	0.994254
Advenella	0.00486437	0.0106906	0.00254305	0.0088214	0.888406	0.943342	0.0136543	0.0217038	0.430318	0.653962	0.0298321	0.0670018	0.276577	0.465457	0.00558524	0.0111933	0.867898	0.950281	0.540304	0.680594	0.351666	0.564768	0.289485	0.998008	0.565238	0.997794
Massilia	0.0404635	0.0676316	0.168564	0.245134	0.495944	0.681224	0.00758882	0.0125897	0.408217	0.634633	0.0376499	0.0803246	0.810206	0.889099	0.677132	0.7384	0.129024	0.373333	0.120234	0.28559	0.135216	0.34688	0.381617	0.998008	0.0455923	0.822667
Janthinobacterium	0.11525	0.165249	0.00708056	0.0189082	0.302734	0.502511	0.00375943	0.00658764	0.192827	0.405168	0.0113203	0.0332083	0.22963	0.412284	0.0293259	0.0480515	0.539538	0.785965	0.797455	0.868418	0.57226	0.73898	0.867039	0.998129	0.558176	0.997725
Herbaspirillum	0.00334752	0.00762858	0.162243	0.236038	0.188722	0.371784	0.020529	0.0316519	0.457762	0.672811	0.202929	0.289543	0.066211	0.18339	0.142327	0.193638	0.141992	0.385045	0.464813	0.623012	0.701262	0.820843	0.797898	0.998088	0.408558	0.996746
Collimonas	0.166118	0.223714	0.151658	0.221094	0.00421493	0.021224	0.339912	0.402817	0.0212531	0.123835	0.408364	0.503584	0.0209452	0.079639	0.544252	0.614886	0.0334959	0.169952	0.68184	0.784895	0.799361	0.883249	0.573414	0.998025	0.675065	0.997756
Oxalobacter	0.892497	0.913979	0.923977	0.943062	0.854182	0.924568	0.125384	0.171449	0.189797	0.407912	0.393104	0.495971	0.326221	0.516966	0.121361	0.170388	0.0957072	0.314316	0.190212	0.370989	0.581578	0.748009	0.490538	0.998008	0.666946	0.997794
Herminiimonas	0.053462	0.0851734	0.1072	0.169331	0.810725	0.899733	0.0938488	0.131731	0.873268	0.948657	0.280822	0.375606	0.426173	0.604457	3.77299e-05	0.000153041	0.0103187	0.0918347	0.85091	0.905098	0.00286785	0.114056	0.607106	0.998008	0.0166308	0.744626
Thiomonas	0.0355059	0.0602601	0.0960653	0.15505	0.661351	0.798039	0.0802082	0.114107	0.671686	0.833111	0.816879	0.861896	0.0373197	0.123923	0.00783886	0.0150431	0.380779	0.665425	0.839285	0.897703	0.00825345	0.159468	0.10827	0.998008	0.233194	0.978296
Sutterella	0.855614	0.882539	0.0413745	0.0779164	0.0138373	0.0586018	0.531451	0.589858	0.639307	0.816972	0.159276	0.243169	0.0911279	0.233578	0.37885	0.46176	0.328318	0.626086	0.0277473	0.121641	0.40952	0.616857	0.658013	0.998008	0.541725	0.997724
Chromobacterium	0.839025	0.867442	0.0319283	0.0623743	0.013454	0.0562025	0.115818	0.158767	0.0526889	0.196519	0.0617967	0.116278	0.0244071	0.0906284	0.370306	0.451328	0.315049	0.607781	0.532536	0.67582	0.497666	0.684358	0.6748	0.998008	0.599175	0.997764
Neisseria	0.0158878	0.0301347	0.00431124	0.0132667	0.161068	0.343491	0.000583165	0.00124295	0.125282	0.323228	0.0156171	0.0422394	0.539826	0.700642	0.000470357	0.00127155	0.0656446	0.255502	0.949613	0.969588	0.528606	0.711058	0.650734	0.998008	0.866039	0.997823
Eikenella	0.00661347	0.0137501	0.409921	0.491635	0.10953	0.263269	0.0207324	0.0320092	0.806572	0.916535	0.1181	0.190131	0.306236	0.49174	0.00765326	0.0146883	0.555667	0.797332	0.182259	0.358821	0.179864	0.396509	0.51968	0.998008	0.52975	0.997794
Azoarcus	0.228822	0.292757	0.376409	0.460846	0.844578	0.919845	0.132118	0.1793	0.781613	0.902221	0.298659	0.397231	0.89007	0.939584	0.827165	0.861836	0.217772	0.500112	0.595943	0.725765	0.305736	0.526962	0.909894	0.998313	0.136901	0.945706
Thauera	2.55521e-05	0.000150432	6.47597e-06	0.00019411	0.500735	0.68577	3.99096e-08	5.34985e-07	0.0428866	0.179016	0.000465141	0.00468991	0.874748	0.931207	1.82398e-07	3.28664e-06	0.0110928	0.0950768	0.220749	0.401806	0.050165	0.254752	0.61907	0.998022	0.415167	0.997646
Aromatoleum	0.312068	0.378403	0.0409183	0.076651	0.361893	0.566759	0.0366763	0.0549202	0.32921	0.56177	0.885873	0.915438	0.421715	0.603142	0.00307285	0.00661198	0.0610056	0.245555	0.847359	0.901712	0.0225232	0.218839	0.103431	0.998008	0.407575	0.997724
Dechloromonas	0.0196102	0.0355596	0.263269	0.344943	0.33918	0.543913	0.0686803	0.0978459	0.641955	0.813901	0.10578	0.173737	0.513394	0.672495	0.0753891	0.110155	0.742318	0.893688	0.677914	0.785232	0.631495	0.777334	0.80551	0.998215	0.833271	0.997867
Nitrosomonas	0.00189467	0.0046477	0.357527	0.43873	0.0302405	0.102907	0.000286626	0.000609951	0.846556	0.935395	0.283428	0.377302	0.172012	0.34572	0.0252257	0.0411148	0.35293	0.642765	0.0117996	0.0688116	0.492406	0.679001	0.674999	0.998008	0.285014	0.986605
Nitrosospira	0.00608937	0.0128877	0.490811	0.568649	0.131786	0.2975	0.0199741	0.0308939	0.688066	0.846177	0.306793	0.402148	0.159	0.327853	0.106074	0.149979	0.367806	0.658313	0.245749	0.426767	0.561907	0.731324	0.862979	0.998093	0.593396	0.997794
Methylobacillus	0.00255145	0.00611707	0.79629	0.839068	0.00386997	0.0208169	0.0149369	0.0236754	0.843621	0.933945	0.337733	0.437236	0.0316401	0.1123	0.0329636	0.0532495	0.288434	0.579489	0.0171084	0.0903943	0.236211	0.456326	0.459728	0.998008	0.521228	0.997794
Sulfuritalea	0.000546709	0.00166211	0.0158649	0.0356601	0.243417	0.440784	0.000418835	0.000917009	0.841351	0.931802	0.0488937	0.0973837	0.185639	0.362719	0.00885067	0.0167481	0.478596	0.748482	0.209211	0.389583	0.561246	0.731506	0.777978	0.998222	0.529128	0.997761
Desulfovibrio	0.247165	0.315394	1.36312e-05	0.000312667	0.00753437	0.0362271	4.92168e-06	1.89651e-05	0.00249221	0.0626462	3.54698e-06	0.000467275	0.00254648	0.0173183	1.98859e-10	9.74138e-08	1.52665e-05	0.00132435	0.662511	0.776846	0.0235824	0.224079	0.914866	0.998218	0.117408	0.927763
Pseudodesulfovibrio	0.00250667	0.00595416	0.00240331	0.00844317	0.836932	0.912864	0.00333071	0.00585424	0.847487	0.935112	0.0607221	0.114334	0.289388	0.47618	0.00207156	0.00460795	0.831876	0.934755	0.788114	0.860323	0.269698	0.488202	0.28709	0.998008	0.852216	0.997934
Desulfomicrobium	0.000148119	0.000580144	1.78273e-06	0.000102075	0.235622	0.433464	1.26153e-06	5.99512e-06	0.299792	0.528448	3.2379e-05	0.00132039	0.754721	0.851843	1.08182e-08	5.38236e-07	0.0118807	0.0978772	0.826458	0.888059	0.0553299	0.258134	0.466075	0.998008	0.129691	0.926592
Myxococcus	0.0824972	0.124021	0.00368971	0.0116896	0.066576	0.185562	0.000119229	0.000302356	0.00474681	0.0707015	0.000584639	0.00519031	0.0246161	0.0931473	0.000163011	0.000509292	0.00417716	0.0501524	0.395019	0.565119	0.601906	0.759497	0.723332	0.998019	0.878898	0.99798
Corallococcus	0.766803	0.804148	0.254163	0.336522	0.370919	0.571835	0.00785877	0.0129793	0.00782163	0.0830429	0.185662	0.27132	0.250397	0.433543	0.00220224	0.00489771	0.00245951	0.0337082	0.144278	0.318064	0.0686548	0.274886	0.872103	0.998104	0.781937	0.997858
Cystobacter	0.534547	0.593783	0.415989	0.497276	0.166633	0.343203	0.481071	0.539642	0.174674	0.384433	0.25181	0.345724	0.05119	0.153232	0.615518	0.678979	0.825736	0.93285	0.81978	0.884139	0.0591207	0.262767	0.711968	0.998064	0.181015	0.955783
Anaeromyxobacter	0.384698	0.451741	0.0206012	0.0437768	0.0864723	0.222447	0.00474505	0.00817669	0.0205415	0.120126	0.00055877	0.00503578	0.000718281	0.00654681	0.00750212	0.0144799	0.0308456	0.165552	0.659628	0.769974	0.277506	0.49493	0.157318	0.998008	0.846013	0.997984
Sorangium	0.00203356	0.00503312	0.000196753	0.00156156	0.419801	0.61838	4.5971e-06	1.73711e-05	0.0387383	0.169905	0.00128654	0.00802977	0.571866	0.722624	0.000432714	0.0011831	0.367222	0.659047	0.241739	0.421815	0.637864	0.784275	0.769991	0.998095	0.338437	0.996869
Geobacter	0.0131735	0.0255145	8.72616e-06	0.000226611	0.00561636	0.0279506	7.41321e-06	2.63728e-05	0.00625327	0.0774209	0.00064473	0.00557042	0.0810635	0.213045	2.6121e-05	0.000116424	0.0189642	0.130237	0.865332	0.91449	0.443843	0.644564	0.412238	0.998008	0.789206	0.997832
Pelobacter	0.00324708	0.00741628	0.000159901	0.00133062	0.172251	0.352295	3.40885e-05	9.72185e-05	0.0998335	0.280354	0.00525036	0.0190585	0.811011	0.889315	0.00012042	0.000397496	0.050596	0.222124	0.833544	0.89231	0.063021	0.267562	0.253573	0.998008	0.482251	0.997794
Desulfuromonas	0.00590042	0.0124722	0.00216375	0.00779676	0.697288	0.824809	0.00221897	0.00407867	0.738604	0.874693	0.00535275	0.0193868	0.854459	0.916168	0.0340785	0.0547313	0.596248	0.817777	0.830287	0.890089	0.448704	0.641693	0.840514	0.998276	0.43237	0.993609
Desulfococcus	0.242413	0.305931	0.783826	0.82789	0.293503	0.489538	0.396502	0.458319	0.704353	0.847581	0.622522	0.700105	0.463953	0.630232	0.1514	0.206135	0.656858	0.85104	0.434069	0.589782	0.291458	0.508905	0.762569	0.998026	0.50405	0.99709
Desulfobacterium	7.72565e-05	0.000339841	0.000703027	0.00365604	0.677305	0.812737	1.40752e-06	6.50997e-06	0.186612	0.401876	0.000314775	0.00375887	0.834971	0.904577	2.62125e-06	1.88947e-05	0.174351	0.438291	0.459357	0.618438	0.149618	0.363095	0.629608	0.998008	0.845533	0.997822
Syntrophobacter	0.669916	0.717466	0.460547	0.537287	0.223588	0.404731	0.0379208	0.0563104	0.0269236	0.137257	0.778825	0.831472	0.796812	0.876589	0.156418	0.211763	0.171677	0.422982	0.00088496	0.0123562	0.224862	0.4403	0.318382	0.998008	0.485681	0.996971
Desulfarculus	0.000487525	0.00152504	4.1134e-05	0.000568459	0.546769	0.722047	5.62495e-08	6.50123e-07	0.0299116	0.149792	0.000105182	0.00225872	0.55714	0.711488	1.33736e-08	6.0746e-07	0.00382702	0.0475195	0.0732117	0.216072	0.0149107	0.192669	0.873608	0.998064	0.297822	0.993682
Campylobacter	0.523658	0.588009	0.965835	0.974733	0.644355	0.795222	0.426952	0.493273	0.814245	0.924416	0.382086	0.485733	0.215689	0.40212	0.463248	0.547338	0.335261	0.635238	0.545714	0.689633	0.948369	0.972668	0.384117	0.998008	0.203795	0.98507
Arcobacter	0.0595641	0.0947274	0.00165139	0.0066263	0.123882	0.28842	3.26102e-05	9.6238e-05	0.0101948	0.0926028	8.61969e-05	0.00215689	0.0126542	0.0595968	0.00122505	0.00294747	0.134735	0.383327	0.270815	0.452357	0.441759	0.643342	0.205892	0.998008	0.411327	0.997794
Sulfurospirillum	0.00126552	0.00329734	0.0809062	0.134402	0.14917	0.324729	1.54904e-05	4.84314e-05	0.621746	0.808464	0.00156038	0.00873978	0.45794	0.633752	0.000138248	0.000424032	0.898525	0.962153	0.0319224	0.132382	0.427245	0.628195	0.418368	0.998008	0.469807	0.997761
Helicobacter	0.26392	0.331331	0.426709	0.509433	0.607525	0.76813	0.0243295	0.0373428	0.357776	0.591591	0.15044	0.231967	0.891686	0.940561	0.0360871	0.058221	0.56723	0.812377	0.0886714	0.245895	0.416368	0.622797	0.577648	0.998008	0.71021	0.9978
Sulfurimonas	0.00304978	0.00711992	0.00281111	0.00954067	0.804315	0.89411	5.18844e-06	1.90075e-05	0.031447	0.153382	0.0137821	0.0380383	0.679918	0.798548	0.000563543	0.0014527	0.527153	0.778093	0.0502078	0.172226	0.218782	0.436007	0.684921	0.998026	0.0993582	0.895982
Wolinella	5.40411e-06	4.74217e-05	6.80078e-05	0.000781069	0.773958	0.877125	3.08323e-07	2.05845e-06	0.170632	0.384619	0.000416514	0.00449735	0.350146	0.536178	2.32462e-06	1.84479e-05	0.41008	0.697813	0.128926	0.29961	0.108918	0.317287	0.576363	0.998008	0.670622	0.997794
Sulfurovum	0.232774	0.298445	0.891863	0.917956	0.264896	0.46701	0.296277	0.360773	0.84574	0.933793	0.709884	0.77768	0.418771	0.599443	0.317861	0.396641	0.77402	0.909631	0.323659	0.500987	0.555743	0.728442	0.699153	0.998008	0.872023	0.997999
Bdellovibrio	0.000669489	0.00192492	0.201758	0.279242	0.0679764	0.185392	0.0001691	0.000395035	0.654146	0.814084	0.0816444	0.142321	0.17849	0.349894	0.0172325	0.0296294	0.390859	0.67029	0.0307025	0.126137	0.651887	0.789852	0.66978	0.998069	0.18554	0.959012
Akkermansia	0.182308	0.245828	0.00402259	0.012709	0.0784673	0.212647	0.000346278	0.00078771	0.0184828	0.121166	0.219168	0.311978	0.951716	0.975238	0.0129748	0.0237075	0.226067	0.514066	0.759108	0.843296	0.378844	0.592894	0.106356	0.998008	0.217899	0.98808
Verrucomicrobium	0.385627	0.450332	0.449029	0.528959	0.835654	0.911068	0.823883	0.847363	0.407227	0.629664	0.756233	0.813755	0.650407	0.778563	0.332649	0.411972	0.762944	0.90353	0.508239	0.653617	0.483495	0.672651	0.694832	0.998028	0.366346	0.996432
Opitutus	0.172749	0.232095	0.189654	0.266196	0.00507455	0.025621	0.575692	0.626575	0.0364704	0.163322	0.239923	0.33248	0.0146768	0.0649351	0.673283	0.732226	0.0497558	0.216048	0.511996	0.658363	0.434871	0.635451	0.859744	0.998095	0.848355	0.997892
Lacunisphaera	0.104277	0.151445	0.17661	0.252586	0.815054	0.89885	0.0600796	0.0869924	0.579664	0.767036	0.776715	0.831305	0.293387	0.482947	0.155084	0.211758	0.85422	0.945982	0.516153	0.660139	0.272901	0.49381	0.407771	0.998008	0.833534	0.997935
Planctomyces	0.393728	0.460889	0.0256284	0.0524784	0.117458	0.275844	0.00028727	0.000646184	0.00285063	0.0624435	0.00712888	0.023872	0.0546756	0.164352	0.000107732	0.000356292	0.00152959	0.0252238	0.189893	0.367599	0.375476	0.58519	0.644053	0.998031	0.654539	0.997859
Gemmata	0.785645	0.82117	0.843526	0.879252	0.603894	0.757683	0.64245	0.687798	0.38936	0.608277	0.620249	0.701539	0.431433	0.60612	0.132349	0.182509	0.169512	0.426242	0.723249	0.815781	0.0356741	0.235565	0.666234	0.998008	0.0428787	0.8092
Chlamydia	0.0501855	0.0804891	0.0161118	0.035375	0.451838	0.641836	0.00941206	0.0151978	0.488229	0.699786	0.080139	0.140833	0.840131	0.90882	0.0406684	0.0636426	0.804853	0.922528	0.78663	0.85964	0.763589	0.862646	0.491095	0.998008	0.594393	0.997724
Treponema	0.168109	0.228317	0.257231	0.341841	0.61163	0.770682	0.202961	0.261396	0.845739	0.935925	0.74218	0.804469	0.258938	0.447231	0.0466581	0.0728063	0.712832	0.880824	0.521863	0.669465	0.0974109	0.304346	0.541918	0.998008	0.806871	0.99793
Sphaerochaeta	0.642235	0.690888	0.843257	0.877967	0.636474	0.78272	0.441027	0.499484	0.195732	0.407362	0.74884	0.805702	0.450279	0.620218	0.137528	0.188313	0.0614303	0.237879	0.528788	0.670917	0.216314	0.433957	0.839739	0.998141	0.455427	0.996841
Spirochaeta	0.393499	0.458768	0.350196	0.432593	0.097871	0.240108	0.737685	0.771027	0.260065	0.479862	0.277629	0.370168	0.0565381	0.162513	0.813079	0.847979	0.480241	0.741962	0.459939	0.615238	0.237837	0.453747	0.822746	0.998122	0.669956	0.99782
Brachyspira	0.0383042	0.0651006	0.00249434	0.00889539	0.57579	0.746007	3.9104e-05	0.000113111	0.142295	0.349124	0.017541	0.0464077	0.940912	0.96878	0.00114257	0.00277805	0.277256	0.5754	0.15336	0.330134	0.271797	0.496535	0.759587	0.998008	0.946745	0.998079
Leptospira	0.228918	0.290523	0.0693409	0.117682	0.447045	0.629256	0.0010253	0.00203016	0.00721985	0.0796949	0.00699329	0.0235324	0.0635043	0.177666	0.000490505	0.00130122	0.00376744	0.0449696	0.0733841	0.217754	0.636275	0.78321	0.280905	0.998008	0.831765	0.997875
Fusobacterium	0.272631	0.341052	0.0218134	0.0464596	5.23997e-06	0.000163605	0.412855	0.479198	0.00790979	0.084206	0.00766058	0.025604	7.85979e-06	0.000533325	0.232678	0.303581	0.00177684	0.0283424	0.0180955	0.0945837	0.0338426	0.23607	0.359457	0.998008	0.407031	0.997793
Leptotrichia	0.200194	0.262419	0.129617	0.198244	9.54814e-06	0.00022244	0.812407	0.837718	0.0461262	0.184325	0.0846794	0.149396	7.74595e-05	0.00158535	0.700376	0.75709	0.0247224	0.146772	0.03355	0.133391	0.096102	0.301777	0.554814	0.998008	0.744129	0.997859
Terriglobus	0.00164994	0.00420259	0.580895	0.650398	0.00778348	0.0359986	0.0278542	0.0424152	0.495037	0.707784	0.901508	0.926446	0.0246884	0.0948025	0.110399	0.15588	0.225661	0.506919	0.0746782	0.219551	0.224873	0.447096	0.799109	0.998111	0.643585	0.997794
Granulicella	0.742138	0.781574	0.131326	0.195345	0.0310045	0.102342	0.493766	0.550622	0.322358	0.536192	0.0476425	0.0948795	0.00928785	0.0447292	0.0374051	0.0591822	0.00374464	0.0430834	0.349134	0.517837	0.773721	0.869085	0.397849	0.998008	0.11113	0.900874
Candidatus Koribacter	5.32794e-05	0.000262323	0.00248651	0.00860899	0.486485	0.672768	5.61563e-05	0.000152078	0.782564	0.899008	0.0035256	0.0148569	0.301765	0.48956	0.000182887	0.000559074	0.410257	0.697649	0.392035	0.561871	0.156739	0.371687	0.800894	0.998038	0.568273	0.997761
Cloacibacillus	0.000538199	0.00166913	3.81104e-05	0.000561673	0.459443	0.654058	2.04348e-07	1.5029e-06	0.108224	0.296403	7.55155e-05	0.00195287	0.549714	0.70712	4.83253e-06	3.13776e-05	0.22213	0.501365	0.384269	0.555193	0.414942	0.622486	0.785534	0.998075	0.87664	0.997931
Thermotoga	0.407651	0.471626	0.193146	0.267564	0.0431946	0.135081	0.645853	0.689006	0.660876	0.824421	0.626953	0.701572	0.284668	0.466865	0.63437	0.695552	0.643759	0.845409	0.121844	0.286648	0.562224	0.726923	0.360137	0.998008	0.863639	0.997853
Fervidobacterium	0.242636	0.306362	0.165879	0.238943	0.735806	0.850759	0.00380189	0.00660143	0.10464	0.28693	0.00547673	0.0193589	0.13089	0.290178	0.000951378	0.0022339	0.0906787	0.29885	0.223583	0.403166	0.824876	0.900199	0.253802	0.998008	0.853615	0.997981
Calditerrivibrio	0.000345948	0.00117466	0.000299269	0.00210579	0.937784	0.969515	2.06188e-06	9.21173e-06	0.152656	0.362543	0.000723325	0.00599076	0.866973	0.927003	3.65792e-06	2.605e-05	0.115812	0.351021	0.177914	0.358251	0.215537	0.438689	0.940032	0.998258	0.852359	0.99788
Nitrospira	0.0089927	0.0178995	0.659791	0.720168	0.0297989	0.103332	0.144464	0.192278	0.239675	0.463462	0.810706	0.856407	0.0188344	0.0755901	0.0362176	0.0579082	0.698632	0.874767	0.319578	0.493467	0.0685157	0.272736	0.78187	0.998044	0.498637	0.997669
Erysipelatoclostridium	0.0103685	0.0187231	0.00736098	0.0165047	0.510626	0.654831	0.00426926	0.00691894	0.540379	0.70027	0.0104021	0.0248128	0.519825	0.655487	0.00326249	0.00627047	0.4834	0.694314	0.565262	0.678103	0.477258	0.639655	0.512789	0.994178	NA	NA

## Sheet: Species
	Kin_vs_Mas_wi.ep	Kin_vs_Mas_wi.eBH	Kin_vs_ULPZ_wi.ep	Kin_vs_ULPZ_wi.eBH	Mas_vs_ULPZ_wi.ep	Mas_vs_ULPZ_wi.eBH	Kin_vs_UHPZ_wi.ep	Kin_vs_UHPZ_wi.eBH	Mas_vs_UHPZ_wi.ep	Mas_vs_UHPZ_wi.eBH	Kin_vs_KLPZ_wi.ep	Kin_vs_KLPZ_wi.eBH	Mas_vs_KLPZ_wi.ep	Mas_vs_KLPZ_wi.eBH	Kin_vs_KHPZ_wi.ep	Kin_vs_KHPZ_wi.eBH	Mas_vs_KHPZ_wi.ep	Mas_vs_KHPZ_wi.eBH	ULPZ_vs_UHPZ_wi.ep	ULPZ_vs_UHPZ_wi.eBH	KLPZ_vs_KHPZ_wi.ep	KLPZ_vs_KHPZ_wi.eBH	ULPZ_vs_KLPZ_wi.ep	ULPZ_vs_KLPZ_wi.eBH	UHPZ_vs_KHPZ_wi.ep	UHPZ_vs_KHPZ_wi.eBH
Faecalibacterium prausnitzii	2.07e-06	2.24e-05	0.916953	0.941245	2.65e-08	8.92e-06	0.000971268	0.00234352	0.0106758	0.136957	0.542172	0.65442	3.22e-09	1.12e-06	0.00638313	0.0131484	0.0027498	0.0315326	0.000353346	0.0115471	0.00245418	0.0959008	0.814531	0.997162	0.446466	0.997919
Ruminococcus champanellensis	0.00167987	0.00381657	0.000123674	0.00108565	0.942567	0.967632	2.24e-05	8.94e-05	0.415718	0.710168	0.000765296	0.00776598	0.476335	0.594595	3.26e-05	0.000139508	0.408135	0.646142	0.327671	0.535349	0.143466	0.311215	0.311013	0.997162	0.964234	0.998473
Ruminococcus bicirculans	0.000749957	0.00189244	0.0122881	0.0340011	0.122489	0.244727	0.00610746	0.0117386	0.292313	0.607626	0.157036	0.267278	0.0473873	0.121377	0.0129653	0.0243393	0.430788	0.663165	0.639377	0.785801	0.250121	0.411976	0.420671	0.997162	0.803896	0.997919
Ruminococcus albus	0.00268706	0.00575145	0.0301705	0.0686399	0.606499	0.743721	0.00564894	0.0109588	0.704156	0.878837	0.222948	0.341594	0.257752	0.393318	0.00155047	0.00374936	0.590184	0.773414	0.508412	0.688107	0.097772	0.267017	0.595432	0.997162	0.874166	0.998009
Flavonifractor plautii	0.00025863	0.000807781	1.62e-06	5.09e-05	0.255965	0.415362	1.5e-08	3.37e-07	0.0712264	0.321211	2.08e-05	0.000967377	0.466752	0.587044	2.2e-08	5.67e-07	0.0155556	0.100001	0.450968	0.643168	0.0685891	0.238901	0.632727	0.997162	0.385259	0.997919
Ruminococcaceae bacterium CPB6	1.1e-05	7.25e-05	0.000174568	0.00135993	0.46263	0.620498	3.23e-07	2.93e-06	0.527411	0.780093	0.00541858	0.0278587	0.143677	0.263534	1.73e-06	1.36e-05	0.542101	0.741475	0.0580164	0.221466	0.0714933	0.242199	0.578553	0.997162	0.893976	0.998178
[Clostridium] cellulosi	0.000783499	0.00195786	0.0041695	0.0143762	0.659371	0.783584	2.07e-05	8.26e-05	0.32481	0.634628	0.0131306	0.0493224	0.410524	0.537884	0.000107932	0.000380826	0.345184	0.590961	0.162451	0.369769	0.0864152	0.256686	0.679162	0.997162	0.808574	0.997942
Caproiciproducens sp. NJN-50	2.66e-05	0.000138325	5.99e-05	0.000638405	0.694847	0.809597	2.37e-07	2.31e-06	0.445643	0.729041	0.000330365	0.00467436	0.375053	0.506654	2.44e-07	3.12e-06	0.492259	0.706373	0.174481	0.382249	0.0714425	0.241695	0.661414	0.997162	0.770713	0.997919
Ethanoligenens harbinense	0.000166194	0.000569231	7.63e-05	0.000759978	0.954445	0.97459	3.96e-08	6.3e-07	0.137227	0.431157	0.00159915	0.0122748	0.593456	0.691018	1.5e-06	1.23e-05	0.213111	0.453413	0.0954813	0.285256	0.0716951	0.242537	0.635938	0.997162	0.950777	0.998185
Lachnospiraceae bacterium GAM79	0.00299164	0.00633568	0.0489469	0.0995888	0.349852	0.513936	0.000365744	0.000982551	0.569553	0.807724	0.112849	0.213877	0.312627	0.44885	0.010177	0.0197327	0.86279	0.933604	0.237305	0.448021	0.33697	0.492333	0.682349	0.997162	0.455757	0.997919
Lachnospiraceae bacterium Choco86	2.88e-08	1.71e-06	0.00123788	0.0056488	7.81e-06	0.000251675	9.19e-06	4.27e-05	0.0111334	0.138426	0.0516737	0.126529	1.04e-05	0.000500044	0.000287384	0.000879556	0.00117158	0.0179824	0.0174583	0.120917	0.0599624	0.231717	0.370665	0.997162	0.260603	0.997919
[Eubacterium] rectale	0.0588083	0.0870121	0.246301	0.343425	0.000689439	0.00476822	0.454944	0.531286	0.00258374	0.0716904	0.14295	0.251421	4.77e-05	0.00112983	0.371671	0.439339	0.00137718	0.0198999	0.402446	0.602302	0.715844	0.807446	0.867281	0.997293	0.66151	0.997919
Lachnospiraceae bacterium oral taxon 500	0.000252609	0.000777394	0.0212617	0.0518336	0.0370927	0.100745	0.00272923	0.00582535	0.317324	0.625674	0.396167	0.522271	0.00887497	0.0348034	0.00971435	0.0187909	0.236566	0.479502	0.3787	0.577748	0.117719	0.286449	0.304874	0.997162	0.789495	0.997919
Lachnoclostridium phocaeense	1.06e-08	9.53e-07	6.86e-06	0.000143585	0.00564798	0.0245031	4.27e-09	1.5e-07	0.935871	0.977124	0.00152583	0.0119242	0.00631271	0.0273197	3.13e-07	3.75e-06	0.169373	0.395971	0.0038157	0.0585117	0.057187	0.228453	0.270211	0.997162	0.151886	0.997919
[Clostridium] scindens	1.13e-06	1.54e-05	0.0050796	0.016826	0.000359537	0.00298455	5.96e-06	2.99e-05	0.250885	0.566145	0.0240124	0.0747075	0.000973718	0.00712364	4.31e-05	0.000174904	0.157696	0.380356	0.00227991	0.0441229	0.059395	0.230782	0.943262	0.997668	0.394028	0.997919
Lachnoclostridium sp. YL32	6.19e-06	4.85e-05	0.000220654	0.00158369	0.0180867	0.0602039	3.75e-06	2.04e-05	0.910539	0.967888	0.0190807	0.0637789	0.0333729	0.0927283	5.69e-05	0.000220487	0.403319	0.640532	0.0139707	0.109324	0.110008	0.279439	0.507134	0.997162	0.441171	0.997919
[Clostridium] bolteae	8.94e-07	1.35e-05	2.84e-05	0.000371482	0.0297473	0.0863065	2.2e-07	2.22e-06	0.525327	0.779755	0.00257748	0.0169298	0.00958572	0.0368646	4.45e-06	2.79e-05	0.327605	0.575333	0.0509248	0.207564	0.0723387	0.242507	0.347005	0.997162	0.482364	0.997919
[Clostridium] saccharolyticum	0.000270908	0.000832806	0.00176045	0.00731934	0.055826	0.137507	7.94e-06	3.77e-05	0.675031	0.865191	0.0645558	0.146367	0.064232	0.150194	1.23e-05	6.21e-05	0.921576	0.962231	0.00814844	0.0843669	0.0296424	0.191415	0.620713	0.997162	0.718032	0.997919
[Clostridium] sphenoides	0.000759066	0.00190676	0.037733	0.0812673	0.00647834	0.027108	0.00727686	0.013677	0.323145	0.630681	0.366508	0.494741	0.00249877	0.0140265	0.0120769	0.0228427	0.108062	0.304807	0.119349	0.317755	0.0853045	0.255176	0.288711	0.997162	0.551871	0.997919
Lachnoclostridium phytofermentans	0.00537918	0.0105881	0.346978	0.447121	0.0110728	0.0413033	0.107315	0.151127	0.119855	0.404627	0.881305	0.917476	0.000994614	0.00718467	0.271032	0.337235	0.0302936	0.146677	0.345658	0.550333	0.196558	0.360797	0.282488	0.997162	0.502515	0.997919
Blautia hansenii	1.5e-06	1.82e-05	0.00349257	0.0125102	0.000628555	0.00444489	6.47e-05	0.000217542	0.0753735	0.328841	0.0708249	0.155833	0.0002808	0.00297599	0.000674735	0.00181708	0.00964301	0.0739411	0.0330909	0.168158	0.102734	0.27212	0.337391	0.997162	0.247172	0.997919
Blautia sp. N6H1-15	3.83e-05	0.000181633	0.0113117	0.0318028	0.00182066	0.00981093	0.000491261	0.00127159	0.194918	0.506241	0.199962	0.315969	0.000506993	0.00446115	0.00252656	0.00577833	0.0397897	0.172529	0.0657879	0.236978	0.0788617	0.248185	0.259788	0.997162	0.352516	0.997919
Blautia producta	4.59e-05	0.000207258	0.0161492	0.0421303	0.000634308	0.00444798	0.000350637	0.000944629	0.237114	0.550909	0.168159	0.27994	0.000375179	0.00361214	0.00207304	0.00484082	0.0616702	0.220829	0.0163976	0.1178	0.0399905	0.206982	0.309633	0.997162	0.350724	0.997919
Blautia sp. YL58	2.16e-05	0.000119481	3.29e-05	0.000415831	0.781962	0.868858	5.03e-05	0.000175693	0.925044	0.973878	0.000524204	0.00622768	0.816844	0.871717	2.57e-05	0.000114065	0.722274	0.856644	0.950314	0.973212	0.654221	0.762789	0.959841	0.998258	0.784642	0.997919
Blautia coccoides	0.0237679	0.0391634	0.699227	0.768843	0.000292313	0.00255807	0.309102	0.38276	0.234577	0.549576	0.0546559	0.131344	3.44e-06	0.000276636	0.904477	0.921417	0.0107128	0.0789531	0.0161812	0.116728	0.0111964	0.143387	0.0513524	0.997162	0.162936	0.997919
Roseburia hominis	0.000110081	0.000414938	0.102776	0.172637	0.0143835	0.0510359	0.00276519	0.00595113	0.411023	0.70776	0.955321	0.968738	0.000149228	0.00202776	0.0205821	0.0364435	0.0703355	0.237939	0.127651	0.331465	0.0229171	0.178893	0.11513	0.997162	0.348774	0.997919
Anaerostipes hadrus	0.469944	0.537514	0.0137484	0.0371343	4.33e-06	0.000183615	0.228921	0.29612	0.00418635	0.0882523	0.0504758	0.12471	6.31e-05	0.00128942	0.0208254	0.0367878	1.04e-06	0.000119165	0.113554	0.313411	0.771757	0.845861	0.661455	0.997162	0.095281	0.996324
Butyrivibrio fibrisolvens	0.00323638	0.00676209	0.291472	0.390644	0.000670228	0.0045813	0.185614	0.246373	0.0252998	0.198486	0.916325	0.941915	0.000487867	0.00430157	0.238736	0.303479	0.0221681	0.12242	0.596422	0.753493	0.256616	0.418018	0.393591	0.997162	0.920927	0.998178
Butyrivibrio proteoclasticus	0.0105187	0.0191352	0.594296	0.678844	0.00171989	0.00933969	0.3576	0.433165	0.0413886	0.249379	0.673872	0.761436	0.000950588	0.00694928	0.39141	0.458634	0.0191921	0.1126	0.515492	0.693157	0.209317	0.373007	0.362956	0.997162	0.812902	0.997972
Butyrivibrio hungatei	0.0107504	0.0195107	0.557709	0.646978	0.00153373	0.00851962	0.342649	0.417627	0.0548995	0.283488	0.610932	0.710653	0.000673722	0.0054376	0.254689	0.320385	0.0643885	0.225761	0.593569	0.751147	0.0969386	0.26592	0.28206	0.997162	0.867294	0.998013
Lachnoanaerobaculum umeaense	0.017802	0.030352	0.844442	0.883979	0.000179342	0.00179295	0.37824	0.453677	0.0399816	0.244192	0.463078	0.585952	0.000379095	0.00362221	0.900709	0.918632	0.00166911	0.0222591	0.0956816	0.283059	0.562411	0.689356	0.460469	0.997162	0.131926	0.997737
Anaerotignum propionicum	7.26e-07	1.15e-05	0.000413215	0.00245593	0.0196251	0.0622304	1.52e-05	6.36e-05	0.231459	0.540728	0.0107437	0.0432708	0.0167657	0.054981	1.07e-05	5.48e-05	0.285678	0.529526	0.319767	0.525563	0.118601	0.287447	0.617366	0.997162	0.816756	0.997919
Cellulosilyticum sp. WCF-2	0.87881	0.899705	0.420186	0.518381	0.332872	0.493478	0.883523	0.907341	0.700385	0.876363	0.0382781	0.102803	0.0160807	0.0537161	0.34561	0.412807	0.328597	0.57418	0.174006	0.379993	0.162483	0.328506	0.0780222	0.997162	0.183649	0.997919
Cellulosilyticum lentocellum	0.00177506	0.00391848	0.817393	0.862117	0.00072989	0.00472765	0.143707	0.194713	0.103348	0.370884	0.854972	0.897315	0.000893634	0.00639521	0.230171	0.29226	0.0403613	0.169964	0.12375	0.318105	0.1345	0.302124	0.606639	0.997162	0.714931	0.997919
Herbinix luporum	0.00612379	0.0118738	0.242029	0.337478	0.0071687	0.0292542	0.107692	0.151532	0.0909665	0.355559	0.895528	0.927331	0.00234946	0.0134383	0.333885	0.401211	0.0319411	0.15191	0.469086	0.65452	0.207206	0.37113	0.248945	0.997162	0.600678	0.997919
Intestinimonas butyriciproducens	4.66e-05	0.000210835	1.48e-06	4.81e-05	0.390287	0.552799	4.79e-08	7.26e-07	0.135136	0.428453	3.28e-05	0.00123036	0.721199	0.796689	2.15e-08	5.58e-07	0.056936	0.211691	0.469178	0.658475	0.127694	0.296648	0.475337	0.997162	0.551407	0.997919
Clostridiales bacterium CCNA10	5.24e-06	4.34e-05	1.5e-08	3.02e-06	0.315489	0.479679	8.82e-10	5.53e-08	0.10979	0.391112	5.52e-07	6.57e-05	0.608531	0.703392	1.16e-09	8.5e-08	0.0169374	0.105403	0.494282	0.677394	0.0593451	0.230542	0.517975	0.997162	0.327642	0.997919
Clostridiales bacterium 70B-A	0.0727717	0.103872	0.822636	0.866936	0.0310807	0.0868778	0.0864655	0.123669	0.787908	0.915383	0.493128	0.610078	0.00680471	0.0285192	0.197704	0.257008	0.594863	0.771699	0.0280115	0.148524	0.0334085	0.195207	0.397591	0.997162	0.602849	0.997919
Monoglobus pectinilyticus	0.000212876	0.000690519	4.46e-06	0.000106455	0.943322	0.968201	2.03e-08	3.96e-07	0.197864	0.509099	0.000277511	0.00421976	0.481442	0.59891	3.1e-08	7.2e-07	0.221109	0.463988	0.143967	0.347963	0.0376601	0.203857	0.344657	0.997162	0.828901	0.998069
Oscillibacter sp. PEA192	0.000439202	0.00121778	1.07e-06	4.1e-05	0.112743	0.230491	3.24e-08	5.61e-07	0.0302798	0.218775	2.58e-06	0.000235799	0.128586	0.244855	1.47e-08	4.4e-07	0.00312757	0.034265	0.51279	0.692268	0.135901	0.303923	0.687361	0.997162	0.299491	0.997919
Oscillibacter valericigenes	0.000550171	0.00146117	1.12e-05	0.000200625	0.212334	0.362975	2.49e-07	2.45e-06	0.0435543	0.256392	3.84e-05	0.00131773	0.288401	0.425509	1.24e-07	1.98e-06	0.0135767	0.0918751	0.387401	0.588823	0.193356	0.357418	0.774052	0.997162	0.633536	0.997919
Clostridium sporogenes	0.00053855	0.00143502	0.457747	0.554549	0.000948512	0.00594025	0.0264065	0.0430695	0.121405	0.408832	0.738208	0.812562	0.000246413	0.00274436	0.103149	0.147324	0.0167038	0.103919	0.0674573	0.240337	0.169083	0.334748	0.68129	0.997162	0.367845	0.997919
Clostridium sp. SY8519	9.77e-05	0.00037495	0.00543061	0.0177131	0.0244083	0.0749993	0.000487027	0.00125875	0.362978	0.667926	0.322455	0.451085	0.00326257	0.0171252	0.00217331	0.00505131	0.212141	0.450609	0.17381	0.382103	0.0504798	0.220432	0.155779	0.997162	0.603562	0.997919
Clostridium botulinum	0.299999	0.364266	0.0677451	0.125907	4.5e-05	0.000726383	0.705729	0.759465	0.0631907	0.3015	0.022254	0.070893	3.41e-05	0.000920311	0.0958995	0.138341	6.62e-05	0.00304153	0.0111304	0.0976306	0.287548	0.44691	0.635979	0.997162	0.0341482	0.855603
Clostridium bornimense	0.13208	0.17641	0.429378	0.526949	0.000920488	0.00576986	0.585378	0.652314	0.107669	0.381279	0.104101	0.201919	0.0001121	0.00169637	0.5632	0.623117	0.000216795	0.00602223	0.0790493	0.25873	0.228587	0.390774	0.369378	0.997162	0.0763695	0.969729
Clostridium butyricum	0.691363	0.739504	0.273296	0.371206	0.0308712	0.0886973	0.817991	0.85473	0.187329	0.495003	0.0871473	0.178844	0.00470617	0.0221295	0.113721	0.160414	0.000672521	0.0126743	0.300048	0.50778	0.905464	0.938421	0.377051	0.997162	0.0208934	0.806854
Clostridium perfringens	0.29127	0.355131	0.615919	0.697207	0.168901	0.307269	0.25972	0.329287	0.764525	0.908202	0.121761	0.224377	0.0129543	0.0461677	0.426144	0.492414	0.0413535	0.176403	0.0498757	0.205286	0.388452	0.539008	0.250029	0.997162	0.00993265	0.75544
Clostridium isatidis	0.366761	0.433832	0.95351	0.967384	0.348609	0.512025	0.387182	0.463161	0.917091	0.970379	0.22206	0.340911	0.0282667	0.0818451	0.661769	0.714215	0.129178	0.337973	0.312519	0.519773	0.316369	0.472799	0.209867	0.997162	0.082412	0.982075
Clostridium chauvoei	0.682316	0.731625	0.649223	0.726659	0.265721	0.423568	0.649334	0.71015	0.8333	0.936424	0.145243	0.253376	0.0195243	0.0621374	0.573999	0.633511	0.130353	0.338728	0.363754	0.567621	0.177207	0.342557	0.212563	0.997162	0.219003	0.997919
Clostridium baratii	0.724443	0.767828	0.209883	0.302562	0.0299523	0.0865701	0.69599	0.750816	0.440968	0.726018	0.0402918	0.107295	0.00302659	0.016194	0.0955093	0.137919	0.00324754	0.0350347	0.15089	0.356671	0.355973	0.50958	0.295094	0.997162	0.034704	0.855281
Clostridium sp. CT4	0.687973	0.735946	0.230075	0.324545	0.0275733	0.0804693	0.686689	0.742398	0.198282	0.503899	0.0433502	0.111947	0.00284832	0.0153049	0.266741	0.332636	0.0103687	0.076064	0.316868	0.523129	0.302216	0.460309	0.377137	0.997162	0.240307	0.997919
Clostridium septicum	0.595201	0.652358	0.785859	0.83948	0.287395	0.448017	0.924784	0.941355	0.532618	0.782146	0.099496	0.195801	0.00610759	0.0266775	0.324911	0.39219	0.0350272	0.158492	0.519294	0.696184	0.321654	0.477822	0.210715	0.997162	0.132216	0.996778
Clostridium saccharoperbutylacetonicum	0.135124	0.180151	0.159467	0.242786	0.000252457	0.00225856	0.899382	0.920416	0.0475827	0.26346	0.0445171	0.113772	7.25e-05	0.00134114	0.160865	0.21648	7.31e-05	0.00316992	0.0852685	0.265602	0.353515	0.506868	0.296936	0.997162	0.043088	0.889388
Clostridium beijerinckii	0.130532	0.174637	0.408779	0.507802	0.000715647	0.00476531	0.768361	0.81222	0.10398	0.37603	0.184653	0.298657	0.00194574	0.0116304	0.562961	0.622585	0.000704338	0.012849	0.0246537	0.142418	0.688072	0.78616	0.763853	0.99718	0.0236253	0.813028
Clostridium pasteurianum	0.0895229	0.124923	0.0819754	0.144682	2.44e-07	2.92e-05	0.502547	0.57544	0.148918	0.441203	0.125351	0.228963	6.59e-05	0.00126278	0.540095	0.600711	0.000339715	0.00794518	0.000358062	0.0114314	0.23653	0.398898	0.904685	0.997684	0.0398692	0.871819
Clostridium kluyveri	0.00232769	0.00500129	0.751266	0.809964	6.73e-05	0.00090239	0.152108	0.205849	0.0518341	0.270597	0.622241	0.7179	0.000293136	0.00302641	0.182859	0.240576	0.0340223	0.153695	0.0389782	0.179202	0.0672098	0.236958	0.873802	0.997578	0.862702	0.998076
Clostridium sp. DL-VIII	0.0576943	0.0850758	0.404589	0.503073	0.000174053	0.001739	0.486908	0.55914	0.105126	0.376286	0.124253	0.226643	8.49e-05	0.00145111	0.480003	0.544384	8.6e-05	0.00337771	0.0257665	0.145936	0.319953	0.476252	0.431736	0.997162	0.0215209	0.798493
Clostridium saccharobutylicum	0.387988	0.454228	0.00987063	0.0285007	2.4e-05	0.000478738	0.37131	0.446636	0.0318481	0.219241	0.0132966	0.0498971	0.000119854	0.0017781	0.000362206	0.00106201	2.91e-09	1.44e-06	0.0626186	0.230598	0.407404	0.556597	0.674043	0.997162	0.00137548	0.429913
Clostridium sp. BNL1100	0.0872699	0.121992	0.882882	0.913848	0.0351968	0.0967005	0.303304	0.374662	0.256034	0.564344	0.713101	0.790362	0.0216316	0.0663915	0.340003	0.406673	0.274141	0.515248	0.262507	0.469227	0.178039	0.343046	0.662166	0.997184	0.878976	0.998054
Clostridium cellulovorans	0.172377	0.222267	0.0950716	0.161933	5.05e-06	0.000175288	0.854914	0.884005	0.018118	0.163405	0.0908504	0.183021	9.64e-05	0.0015178	0.375988	0.442934	5.77e-05	0.00258409	0.0159316	0.112485	0.237136	0.398633	0.813021	0.997331	0.0773487	0.942131
Clostridium novyi	0.369274	0.435565	0.0559996	0.109212	0.000144567	0.00154907	0.839837	0.871871	0.358507	0.657277	0.0220564	0.0702664	6.14e-05	0.00123371	0.187388	0.247093	0.000550619	0.0106633	0.00259059	0.0461921	0.111277	0.2797	0.577993	0.997162	0.0150662	0.779091
Clostridium taeniosporum	0.596367	0.654519	0.534926	0.625255	0.132322	0.256163	0.845866	0.877094	0.765154	0.904006	0.0612245	0.140963	0.00721011	0.0299289	0.33382	0.400792	0.0595404	0.212795	0.239425	0.448026	0.175728	0.340482	0.197223	0.997162	0.0717684	0.952441
Clostridium argentinense	0.0934141	0.129651	0.497864	0.590803	0.00226231	0.0115597	0.4944	0.566547	0.184074	0.486312	0.110376	0.209786	0.000278541	0.00291417	0.889397	0.909168	0.0253169	0.129461	0.0600497	0.223873	0.0635801	0.233894	0.4081	0.997162	0.43135	0.997919
Clostridium formicaceticum	0.855315	0.879323	0.231111	0.322962	0.194866	0.33437	0.098905	0.138919	0.0588584	0.282753	0.149348	0.25554	0.138357	0.25051	0.0249851	0.0423373	0.0121653	0.0806889	0.616071	0.760473	0.428114	0.571274	0.764223	0.997376	0.39267	0.997919
Clostridium acetobutylicum	0.0690522	0.0987751	0.451076	0.546588	0.00221728	0.0111922	0.220605	0.283936	0.619174	0.829452	0.100198	0.195663	0.000625076	0.00508548	0.868727	0.891992	0.0327329	0.148563	0.0114919	0.0959692	0.0797989	0.248867	0.33139	0.997162	0.0919244	0.969725
Clostridium estertheticum	0.0140174	0.0243499	0.289173	0.387036	7.14e-06	0.00020976	0.524903	0.594018	0.00812977	0.113817	0.140087	0.245743	1.13e-05	0.000502527	0.907598	0.924114	0.000998691	0.0156685	0.0042641	0.0584034	0.0604233	0.227301	0.710377	0.997173	0.203349	0.994307
Clostridium tetani	0.580692	0.638814	0.0314542	0.0700212	0.000825486	0.00528523	0.535533	0.604732	0.0798849	0.331297	0.00525291	0.0270206	5.99e-05	0.00118445	0.381082	0.44765	0.0443294	0.180021	0.0391218	0.179672	0.0140878	0.149654	0.393727	0.997162	0.75074	0.998004
Clostridium sp. JN-9	0.07184	0.102091	0.101944	0.170318	4.27e-05	0.00065306	0.465434	0.535657	0.183093	0.477462	0.0723527	0.156488	0.00011715	0.00169129	0.455479	0.519413	0.0026351	0.0291705	0.00173381	0.0336311	0.156197	0.322789	0.473566	0.997162	0.0379678	0.853223
Clostridium sp. JN-1	0.0417497	0.0635556	0.15065	0.231104	9.21e-07	6.23e-05	0.290084	0.36058	0.10082	0.363009	0.12215	0.22397	4.88e-05	0.00103273	0.917215	0.931982	0.00287363	0.0311402	0.000720397	0.0187633	0.089782	0.259378	0.809802	0.997308	0.133131	0.988134
Clostridium tyrobutyricum	0.0210908	0.0348238	0.331137	0.429788	1.39e-05	0.000324128	0.349088	0.421696	0.10833	0.376676	0.169026	0.279533	1.78e-05	0.000568801	0.885514	0.90563	0.00466526	0.0427988	0.00726569	0.0768139	0.132419	0.300671	0.7438	0.997222	0.216756	0.997919
Clostridium carboxidivorans	0.47608	0.539868	0.183127	0.270183	0.00308372	0.0145589	0.810316	0.846862	0.29787	0.60355	0.0233442	0.0727168	0.000247102	0.00268682	0.115773	0.162262	0.000482861	0.00946014	0.0408416	0.180395	0.24786	0.408961	0.268707	0.997162	0.0151655	0.755543
Clostridium sp. JN500901	0.0256413	0.0414549	0.59332	0.675544	0.00014431	0.00148314	0.197085	0.257943	0.214302	0.515687	0.207499	0.323809	0.000210061	0.00240416	0.581808	0.638859	0.0150526	0.0911337	0.00992032	0.0898421	0.055209	0.222256	0.477254	0.997162	0.242024	0.997545
Mordavella sp. Marseille-P3756	6.31e-07	1.12e-05	1.91e-05	0.000284506	0.0162157	0.0552752	6.26e-07	4.84e-06	0.482252	0.751635	0.00348129	0.020788	0.0072281	0.0300868	5.9e-07	6.02e-06	0.528661	0.731705	0.0597201	0.224583	0.0335203	0.198493	0.260423	0.997162	0.934145	0.998106
Geosporobacter ferrireducens	0.000959921	0.00226931	0.290537	0.386532	0.00402575	0.0180198	0.00932446	0.016758	0.495659	0.75012	0.621401	0.71774	0.0059774	0.0256796	0.077139	0.113766	0.111946	0.30471	0.0364275	0.168735	0.21682	0.380244	0.655627	0.997162	0.37929	0.997919
Clostridiaceae bacterium 14S0207	0.0270827	0.0436016	0.145769	0.225577	6e-06	0.000201434	0.319189	0.391816	0.136064	0.420476	0.105077	0.20206	7.85e-05	0.00140042	0.88347	0.903956	0.006831	0.0561143	0.00147365	0.031688	0.0404256	0.205161	0.574568	0.997162	0.174649	0.995827
[Eubacterium] hallii	0.000792445	0.00198206	0.0659386	0.123687	0.0677344	0.159204	0.00275559	0.00592942	0.48135	0.753682	0.236	0.356564	0.0164652	0.055199	0.0110947	0.0212578	0.312823	0.562869	0.0818835	0.265141	0.132221	0.301103	0.524683	0.997162	0.582753	0.997919
[Eubacterium] eligens	0.0678014	0.0985081	0.000208948	0.00154083	0.038261	0.104076	0.00586204	0.0113363	0.345114	0.654548	0.0013529	0.0110854	0.11657	0.228895	0.0289812	0.0491423	0.967188	0.983932	0.319393	0.527782	0.128858	0.29757	0.421746	0.997162	0.416368	0.997919
[Eubacterium] cellulosolvens	0.000335339	0.000980109	0.0446126	0.0925233	0.00118056	0.00697146	0.0409104	0.0635182	0.0384828	0.241347	0.581887	0.686273	0.000208249	0.0024332	0.0651824	0.0995252	0.00269832	0.0307225	0.208935	0.418215	0.174056	0.339557	0.347754	0.997162	0.437859	0.997919
Eubacterium limosum	2.8e-07	6.77e-06	2.38e-06	6.67e-05	0.32028	0.480562	4.91e-10	3.42e-08	0.290105	0.600952	0.000511788	0.00606937	0.301029	0.436211	1.25e-08	3.72e-07	0.501979	0.71157	0.0203349	0.128858	0.117713	0.286523	0.729488	0.997173	0.751689	0.997919
Eubacterium callanderi	7.74e-07	1.2e-05	4.01e-07	2.18e-05	0.764849	0.85486	5.72e-10	3.88e-08	0.209823	0.518455	8.51e-05	0.00194837	0.301398	0.436901	1.3e-09	8.63e-08	0.492292	0.706254	0.0743066	0.248751	0.0459519	0.212445	0.397128	0.997162	0.652631	0.997919
Acetobacterium sp. KB-1	0.0489355	0.072891	0.25997	0.351176	0.176788	0.310474	0.019101	0.0316334	0.828698	0.932564	0.68178	0.763995	0.027389	0.0786304	0.150743	0.203554	0.51123	0.710599	0.0889182	0.260981	0.0849023	0.253515	0.194355	0.997162	0.408252	0.997919
Clostridioides difficile	3.55e-09	5.98e-07	6.35e-08	7.28e-06	0.117403	0.237171	5.34e-11	8.39e-09	0.480514	0.752485	3.54e-05	0.00127051	0.0687576	0.158087	3.85e-09	1.71e-07	0.755551	0.876568	0.0197656	0.128606	0.104454	0.274443	0.53585	0.997162	0.364339	0.997919
Paeniclostridium sordellii	0.00733646	0.0139053	0.869946	0.905412	0.00322152	0.0154997	0.183707	0.244023	0.0838925	0.342438	0.363373	0.492248	3.35e-05	0.000917847	0.935157	0.946604	0.000141452	0.00473814	0.256616	0.466647	0.307903	0.466056	0.239015	0.997162	0.0705736	0.974204
Peptoclostridium acidaminophilum	0.153303	0.200587	0.21342	0.30378	0.793737	0.87209	0.0883046	0.1259	0.634583	0.837016	0.398316	0.521092	0.732637	0.802322	0.00234367	0.0053393	0.04191	0.172041	0.832418	0.903354	0.0448279	0.211244	0.697005	0.997168	0.081301	0.947953
Peptostreptococcaceae bacterium oral taxon 929	0.000409377	0.00112218	0.0746794	0.132843	0.0166613	0.0549553	0.00202869	0.00438803	0.316081	0.618433	0.108607	0.205327	0.0105985	0.0389856	0.0073099	0.0145172	0.259081	0.494922	0.109871	0.299141	0.167512	0.333669	0.62149	0.997173	0.82217	0.998012
Filifactor alocis	0.00149557	0.0033854	0.333561	0.430666	0.00284998	0.0136136	0.0259922	0.0419908	0.203041	0.506535	0.772116	0.835017	0.00277506	0.0146707	0.0240395	0.0412906	0.306879	0.54719	0.0837036	0.261746	0.045031	0.210719	0.634238	0.997173	0.843974	0.998076
Acetoanaerobium sticklandii	0.294668	0.356853	0.256589	0.350979	0.0066515	0.0262872	0.834553	0.866596	0.0857061	0.334381	0.00893664	0.0376566	3.8e-06	0.000250808	0.731559	0.773573	0.0785287	0.24095	0.246058	0.450332	0.00301227	0.0890198	0.0533035	0.997162	0.780117	0.998017
Christensenella sp. Marseille-P3954	0.000401782	0.00113349	0.116027	0.189484	0.00986117	0.0381099	0.0010995	0.0026129	0.425111	0.715993	0.318602	0.446709	0.00507906	0.0235204	0.00105988	0.00269262	0.659035	0.817631	0.0366692	0.177259	0.0226148	0.17623	0.711283	0.997162	0.598408	0.997919
Christensenella minuta	1.5e-06	1.81e-05	0.000231835	0.00163602	0.1747	0.314578	2.84e-08	4.96e-07	0.40255	0.697833	0.0159065	0.0561373	0.0384161	0.103417	5.67e-07	5.79e-06	0.935862	0.969095	0.00625876	0.0736117	0.0506484	0.220144	0.670816	0.997162	0.343147	0.997919
Christensenella massiliensis	2.13e-06	2.27e-05	2.46e-08	3.8e-06	0.631729	0.762726	1.49e-09	7.48e-08	0.181313	0.486527	4.72e-06	0.00033941	0.939636	0.958932	1.26e-09	8.8e-08	0.0941924	0.279939	0.231132	0.439787	0.0828872	0.25316	0.447271	0.997162	0.502781	0.997919
Desulfitobacterium hafniense	0.000143732	0.00047287	0.127604	0.202709	0.177233	0.315849	0.00497683	0.00964608	0.288636	0.59163	0.1693	0.279523	0.0427032	0.10878	0.00247695	0.00555212	0.630653	0.79292	0.605145	0.75621	0.135449	0.303401	0.67909	0.997238	0.595527	0.997919
Desulfitobacterium dichloroeliminans	0.673232	0.718132	0.233775	0.326943	0.46346	0.616454	0.132079	0.178859	0.304812	0.605095	0.39247	0.510823	0.680457	0.759468	0.0411926	0.0652971	0.116653	0.310733	0.814864	0.893819	0.18934	0.35414	0.545801	0.997162	0.540586	0.997919
Desulfotomaculum ferrireducens	0.0014476	0.00330044	0.0811433	0.143245	0.366629	0.529061	0.000426684	0.0011057	0.700707	0.876	0.0687896	0.151395	0.382786	0.512234	0.00246134	0.00558956	0.923493	0.963271	0.183238	0.391552	0.298971	0.456763	0.929105	0.997976	0.831396	0.99796
Dehalobacterium formicoaceticum	0.00173792	0.00387761	0.00184234	0.0073725	0.545976	0.687348	4.84e-05	0.000166838	0.576253	0.807017	0.0716964	0.155331	0.197845	0.324775	9.92e-05	0.000348634	0.455396	0.676726	0.193955	0.39957	0.0393663	0.201781	0.382205	0.997162	0.78749	0.997978
Hungateiclostridium clariflavum	0.0115043	0.0204637	0.119268	0.19227	0.122042	0.239774	0.0656135	0.0964055	0.352614	0.650444	0.882736	0.918029	0.0109027	0.0399756	0.0762196	0.113122	0.406784	0.637987	0.580522	0.735507	0.108552	0.277614	0.153382	0.997162	0.876656	0.998095
Hungateiclostridium thermocellum	0.00528843	0.0101171	0.0978516	0.164189	0.127013	0.245403	0.00624146	0.0116603	0.755353	0.896905	0.308874	0.43101	0.0654725	0.145768	0.0436483	0.0692959	0.298851	0.532437	0.224218	0.430558	0.404451	0.550063	0.648437	0.997162	0.404489	0.997919
Hungateiclostridium saccincola	0.0563623	0.0822392	0.229491	0.321072	0.000342968	0.00266885	0.817119	0.851441	0.00493892	0.0875814	0.152245	0.259327	0.000527556	0.00438668	0.165223	0.219917	3.99e-05	0.00202923	0.137358	0.335187	0.560341	0.683678	0.591354	0.997162	0.0714757	0.916726
Pseudoclostridium thermosuccinogenes	0.0396936	0.060821	0.424578	0.519999	0.262643	0.417731	0.00855893	0.0156483	0.565672	0.801421	0.866619	0.90587	0.0880485	0.185571	0.0208848	0.036459	0.76589	0.877453	0.0900217	0.274322	0.0599308	0.228222	0.467213	0.997162	0.681442	0.997955
Mageeibacillus indolicus	1.36e-07	4.31e-06	8.27e-06	0.00015652	0.162414	0.295563	1.41e-05	5.98e-05	0.293623	0.601791	0.000263017	0.00394574	0.126043	0.237572	6.4e-07	6.16e-06	0.878974	0.940435	0.796413	0.882344	0.167691	0.333439	0.772495	0.997375	0.403119	0.997919
Thermoclostridium stercorarium	0.000388502	0.00107858	0.00584362	0.0185835	0.594784	0.731848	1.19e-05	4.92e-05	0.665459	0.850626	0.0727696	0.157113	0.157338	0.277478	0.000835741	0.00216901	0.847617	0.922765	0.323701	0.527763	0.163814	0.330144	0.404289	0.997162	0.773938	0.997996
Ruminiclostridium cellulolyticum	0.0226159	0.0371336	0.882374	0.913868	0.00355563	0.0161575	0.207031	0.268922	0.247385	0.550959	0.47215	0.591584	0.00161568	0.00981913	0.0973867	0.139565	0.423682	0.646183	0.0663448	0.230939	0.0117074	0.138993	0.486059	0.997162	0.755083	0.997998
Fastidiosipila sanguinis	0.0620737	0.0900421	0.358904	0.457129	0.402503	0.561308	0.753574	0.797425	0.0937398	0.355239	0.47596	0.59376	0.305877	0.437499	0.224977	0.285777	0.366679	0.600192	0.489729	0.668776	0.703383	0.793792	0.866094	0.997368	0.336204	0.997679
Mogibacterium diversum	0.00147536	0.00327037	0.0481294	0.096553	0.634168	0.755372	0.000424885	0.00109612	0.234599	0.537137	0.663902	0.75125	0.0101989	0.0372433	0.00862394	0.0167749	0.834426	0.914789	0.116237	0.309667	0.0298385	0.188069	0.125143	0.997162	0.277813	0.997919
Mogibacterium pumilum	0.147994	0.194823	0.0181605	0.0451517	0.45524	0.606423	0.009715	0.0175423	0.199555	0.503565	0.199449	0.31432	0.788937	0.845841	0.00331616	0.00727436	0.160492	0.375942	0.502582	0.677171	0.090427	0.259527	0.292514	0.997162	0.863855	0.99799
Aminipila sp. JN-39	0.00100712	0.00242664	0.000238762	0.00164095	0.80164	0.879446	0.00023225	0.000654308	0.909632	0.967688	0.0147823	0.0532255	0.541746	0.648236	0.000292045	0.000880302	0.57984	0.766766	0.676301	0.805593	0.273337	0.433334	0.741486	0.997233	0.615277	0.997919
[Eubacterium] sulci	0.00399118	0.00802275	0.275655	0.371671	0.0467572	0.11876	0.0131989	0.0229791	0.428007	0.711467	0.84737	0.891851	0.0061669	0.0263615	0.0737613	0.110182	0.285474	0.531091	0.205493	0.412628	0.091356	0.261283	0.394528	0.997162	0.636283	0.997919
[Eubacterium] minutum	0.000928751	0.00224055	0.00556958	0.0178078	0.659548	0.777737	0.000545857	0.00137409	0.561804	0.795158	0.0626337	0.141844	0.152042	0.269609	0.000255496	0.000777104	0.61421	0.781961	0.391951	0.588301	0.0541729	0.222267	0.362205	0.997162	0.837308	0.997976
Symbiobacterium thermophilum	0.000503322	0.00134508	2.03e-05	0.000288685	0.718588	0.824518	7.82e-08	1.01e-06	0.110647	0.388532	0.00118596	0.009926	0.815293	0.868415	7.13e-07	6.81e-06	0.103275	0.29368	0.160627	0.362642	0.0699812	0.23985	0.44909	0.997162	0.887089	0.998206
Heliobacterium modesticaldum	4.53e-05	0.000199608	3.96e-05	0.00046415	0.896202	0.940478	7.77e-06	3.63e-05	0.811352	0.925853	0.000412596	0.00508616	0.650651	0.736502	2.02e-06	1.48e-05	0.438839	0.663879	0.821109	0.897338	0.249568	0.410426	0.688571	0.997221	0.423309	0.997919
Thermoanaerobacterium thermosaccharolyticum	0.000708546	0.00175597	0.661586	0.732619	2.74e-05	0.000478962	0.187496	0.246067	0.032618	0.211444	0.482709	0.598246	0.000108358	0.00161108	0.758924	0.797001	0.000651722	0.0115355	0.0528116	0.208865	0.276579	0.435721	0.659194	0.997184	0.272545	0.997919
Paenibacillus mucilaginosus	0.080918	0.113979	0.00050768	0.00277169	0.0392301	0.103764	0.000330522	0.000867577	0.022802	0.182135	0.0255161	0.0762983	0.415761	0.538913	0.00288025	0.00636343	0.09675	0.28119	0.840372	0.909206	0.493256	0.62791	0.174513	0.997162	0.519774	0.997919
Paenibacillus durus	6.72e-05	0.000267185	7.94e-05	0.000727336	0.803664	0.878196	1.13e-07	1.24e-06	0.308206	0.613573	0.00358713	0.0204694	0.403266	0.528918	3.15e-05	0.000130697	0.687359	0.829915	0.187412	0.390926	0.254484	0.415656	0.607442	0.997162	0.538519	0.997919
Paenibacillus stellifer	9.55e-05	0.000345247	2.49e-05	0.000318548	0.808981	0.88316	2.54e-06	1.32e-05	0.58755	0.810471	0.000210819	0.00335295	0.884524	0.91944	3.65e-06	2.25e-05	0.625149	0.79162	0.832255	0.904622	0.729285	0.812924	0.824514	0.997491	0.851732	0.998053
Paenibacillus sp. RUD330	0.0746535	0.10558	0.0573844	0.108471	0.835841	0.901107	0.00814044	0.014785	0.268779	0.568592	0.0662232	0.143928	0.80631	0.859497	0.021161	0.0368079	0.551634	0.737769	0.218337	0.419784	0.553232	0.674089	0.802756	0.997352	0.595447	0.997948
Paenibacillus sp. FSL R7-0331	0.108316	0.14536	0.0417412	0.0848402	0.518058	0.653705	0.375852	0.447451	0.670132	0.850798	0.818458	0.868946	0.286921	0.417553	0.714144	0.756287	0.207528	0.422887	0.361361	0.557208	0.85254	0.901415	0.186706	0.997162	0.479107	0.997919
Paenibacillus chitinolyticus	2.49e-05	0.000111485	7.34e-05	0.000636425	0.787768	0.866301	0.000134103	0.0003888	0.683525	0.861009	0.00213525	0.0140289	0.46014	0.574282	0.000406834	0.00112795	0.500055	0.695899	0.684335	0.805566	0.799374	0.862987	0.537729	0.997162	0.356821	0.99735
Paenibacillus sp. CAA11	0.194371	0.246342	0.642109	0.714624	0.0445651	0.113483	0.639103	0.695573	0.242966	0.543978	0.615081	0.706555	0.310427	0.440703	0.517645	0.575952	0.0213382	0.114758	0.271795	0.473397	0.180418	0.344702	0.267901	0.997162	0.191768	0.992083
Paenibacillus ihbetae	5.4e-05	0.000223117	0.00324433	0.0112255	0.125369	0.243935	0.000830521	0.0019566	0.543532	0.782748	0.167224	0.275286	0.00911102	0.0341972	0.096138	0.136637	0.00573695	0.0500696	0.407906	0.599057	0.827578	0.883778	0.230912	0.997162	0.0489116	0.893049
Paenibacillus sp. FSL R7-0273	0.000871849	0.00209612	0.000429019	0.00241445	0.865112	0.918664	8.27e-06	3.63e-05	0.430937	0.705067	0.0159824	0.0554304	0.39876	0.522239	3.16e-07	3.59e-06	0.0293733	0.139978	0.327758	0.528303	0.00296375	0.0909479	0.344371	0.997162	0.0834792	0.953642
Paenibacillus bovis	0.0191952	0.0317979	0.00184811	0.00730196	0.284913	0.437877	0.00507449	0.00969151	0.693697	0.864927	0.200312	0.315176	0.571538	0.670366	0.0113397	0.0210997	0.821226	0.908414	0.456724	0.637719	0.459308	0.597505	0.104084	0.997162	0.712974	0.997919
Paenibacillus donghaensis	0.00109333	0.00256612	0.00314986	0.0110493	0.245342	0.397574	1.01e-05	4.38e-05	0.74769	0.896051	0.0211884	0.0667693	0.19032	0.31754	5.93e-06	3.29e-05	0.680253	0.826702	0.0331895	0.162087	0.0667867	0.235613	0.848393	0.997484	0.822535	0.998259
Paenibacillus xylanexedens	0.766791	0.802309	0.805535	0.852539	0.826424	0.894548	0.851155	0.88118	0.828181	0.932879	0.665746	0.749341	0.801081	0.855456	0.443603	0.50433	0.555144	0.738029	0.807404	0.88794	0.549944	0.670825	0.76532	0.997248	0.43057	0.997919
Paenibacillus borealis	0.623077	0.674866	0.0797618	0.140612	0.167706	0.300733	0.0631988	0.0927079	0.211965	0.499867	0.410495	0.532447	0.681107	0.760493	0.0354294	0.0572748	0.0983183	0.276071	0.832666	0.904893	0.3061	0.462861	0.473465	0.997162	0.652296	0.997967
Paenibacillus sp. MBLB1234	0.472345	0.532529	0.822261	0.865906	0.351726	0.505579	0.0306673	0.0480185	0.124542	0.401544	0.12385	0.222135	0.405871	0.527545	0.237452	0.2985	0.617126	0.784763	0.0183536	0.121159	0.833264	0.887297	0.0813824	0.997162	0.314234	0.997919
Paenibacillus glucanolyticus	0.714294	0.754872	0.0478251	0.0928886	0.0182316	0.0568726	0.62082	0.67927	0.814126	0.926527	0.644301	0.733774	0.543948	0.647772	0.234667	0.293838	0.312242	0.54822	0.0124663	0.096708	0.173846	0.340065	0.180443	0.997162	0.454903	0.997919
Paenibacillus riograndensis	0.207161	0.259682	0.410972	0.501498	0.669118	0.778562	0.76133	0.803509	0.363984	0.652598	0.824006	0.873205	0.523147	0.629343	0.2166	0.276774	0.0953434	0.278231	0.613757	0.754686	0.369909	0.520438	0.68621	0.997162	0.15919	0.992846
Paenibacillus physcomitrellae	0.144295	0.188815	0.786812	0.836372	0.101534	0.209352	0.267706	0.334122	0.758612	0.899102	0.842605	0.888257	0.357065	0.485905	0.0155267	0.0278786	0.236038	0.472037	0.232585	0.439204	0.16022	0.3265	0.785449	0.99729	0.265146	0.997919
Paenibacillus polymyxa	0.0262669	0.0425176	0.0649292	0.121212	0.794659	0.873353	0.0297359	0.0475743	0.687061	0.866535	0.906334	0.934356	0.00376609	0.0185964	0.0211831	0.0371011	0.700461	0.838244	0.894089	0.942229	0.00401557	0.102861	0.0175524	0.997162	0.522485	0.997919
Paenibacillus sp. FSL R5-0345	0.554227	0.612349	0.106619	0.175699	0.266247	0.418744	0.0077281	0.0141884	0.0388168	0.23889	0.0812291	0.166161	0.236119	0.364195	0.00581706	0.0118277	0.0344342	0.154751	0.427626	0.619866	0.201046	0.365636	0.844065	0.997399	0.716738	0.99801
Brevibacillus brevis	0.0280436	0.0441852	0.00040502	0.00226352	0.090077	0.189144	0.00107325	0.0024577	0.181365	0.473821	0.0591465	0.134014	0.713249	0.78533	2.19e-05	9.37e-05	0.015782	0.0911792	0.652218	0.784726	0.114316	0.281766	0.193282	0.997162	0.29991	0.997483
Brevibacillus laterosporus	0.00300457	0.00609529	0.810493	0.855531	0.00323791	0.0150096	0.377362	0.447979	0.0393727	0.232476	0.745325	0.813714	0.0134585	0.0454138	0.702234	0.747001	0.0135961	0.0859853	0.378806	0.576769	0.824362	0.880951	0.738757	0.997178	0.699867	0.997958
Cohnella sp. 18JY8-7	3.37e-06	2.96e-05	5.57e-07	2.44e-05	0.367269	0.522509	1.08e-08	2.27e-07	0.0839166	0.333986	4.08e-05	0.00122351	0.532315	0.637895	2.12e-07	2.65e-06	0.251324	0.487215	0.463127	0.647128	0.0911301	0.259727	0.148122	0.997162	0.636271	0.997944
Thermobacillus composti	0.00178189	0.00396192	7.77e-06	0.000148208	0.307656	0.467589	6.54e-07	4.85e-06	0.0951815	0.36289	0.00106483	0.00933947	0.860091	0.901891	1.94e-06	1.44e-05	0.0824447	0.258493	0.461809	0.646235	0.153831	0.320846	0.348003	0.997162	0.615286	0.997919
Paenibacillaceae bacterium GAS479	0.225164	0.279696	0.644162	0.714261	0.476962	0.624668	0.788945	0.827321	0.610301	0.824022	0.605387	0.697457	0.607787	0.701527	0.605416	0.656393	0.558834	0.746217	0.834456	0.905724	0.815557	0.875867	0.80852	0.997265	0.820774	0.998032
Bacillus thuringiensis	0.0126057	0.022409	0.0170524	0.0437926	0.941241	0.967062	0.187281	0.24815	0.138322	0.432308	0.0765588	0.163775	0.488114	0.603757	0.0186388	0.0333805	0.93102	0.965933	0.155887	0.362465	0.521745	0.658946	0.525608	0.997162	0.193872	0.997919
Bacillus cereus	0.000467422	0.00127044	0.000123016	0.00104413	0.730454	0.834138	3.46e-05	0.000125857	0.739242	0.896452	0.000215742	0.00350045	0.928201	0.950157	1.03e-07	1.68e-06	0.132891	0.342312	0.786046	0.877764	0.116399	0.284911	0.615869	0.997162	0.209215	0.997919
Bacillus subtilis	0.676022	0.724955	0.928166	0.948011	0.593492	0.73134	0.887443	0.911129	0.531785	0.781627	0.380939	0.508684	0.100836	0.205186	0.167913	0.224875	0.0250714	0.131248	0.921538	0.957718	0.647217	0.755932	0.311114	0.997162	0.169587	0.997692
Bacillus velezensis	0.000256119	0.000768818	0.325904	0.424352	0.0232584	0.0716831	0.0683	0.100236	0.142271	0.437005	0.0690382	0.151957	0.158722	0.280787	0.34033	0.407066	0.042766	0.178312	0.442425	0.634475	0.500449	0.639182	0.435874	0.997162	0.450375	0.997919
Bacillus amyloliquefaciens	0.249802	0.309936	0.00626318	0.0195855	0.172619	0.310854	0.506203	0.578039	0.656671	0.852863	0.280737	0.403388	0.790235	0.848775	0.0298829	0.0498714	0.410395	0.642389	0.0628751	0.229884	0.205205	0.370144	0.0708483	0.997162	0.165086	0.997919
Bacillus coagulans	0.0023677	0.0049648	0.00025193	0.00162821	0.553544	0.689299	0.00745687	0.0136254	0.853029	0.941717	0.201693	0.315457	0.109349	0.212483	0.00139043	0.00327743	0.832257	0.914184	0.438821	0.627584	0.117087	0.284423	0.0358526	0.997162	0.743493	0.997923
Bacillus foraminis	0.261597	0.317934	0.461008	0.551782	0.710696	0.812874	0.09132	0.128567	0.487538	0.738062	0.00798341	0.0331598	0.0432599	0.104176	0.234047	0.293578	0.758239	0.870193	0.353489	0.550857	0.0618003	0.224743	0.056973	0.997162	0.589334	0.997958
Bacillus pumilus	0.827769	0.856117	0.649503	0.721532	0.582171	0.714752	0.48903	0.556336	0.407076	0.691712	0.104962	0.199731	0.0838425	0.17703	0.810867	0.842266	0.818442	0.906066	0.769561	0.864061	0.158438	0.325168	0.204083	0.997162	0.680508	0.997919
Bacillus circulans	0.4608	0.522996	0.00857542	0.0247097	0.000414273	0.00306975	0.0772711	0.111343	0.00720613	0.104416	0.0437074	0.109162	0.00368661	0.017941	0.0237533	0.0406413	0.00109347	0.0163454	0.329579	0.531076	0.703459	0.794441	0.553932	0.997238	0.534877	0.997919
Bacillus megaterium	0.157821	0.205045	0.578792	0.658966	0.059131	0.140314	0.824157	0.85744	0.150035	0.439921	0.388337	0.507316	0.0239287	0.0702209	0.827276	0.855893	0.148308	0.355557	0.725136	0.834472	0.334898	0.486845	0.76056	0.997394	0.816827	0.998058
Lysinibacillus sphaericus	0.0351556	0.0544872	0.615955	0.693665	0.00151984	0.00821208	0.528394	0.596983	0.109448	0.380886	0.35628	0.480722	0.0010023	0.00703761	0.561268	0.619554	0.0593472	0.209599	0.225722	0.432847	0.0706052	0.239146	0.393542	0.997162	0.872862	0.998155
Anoxybacillus kamchatkensis	0.00028639	0.000860811	0.000296332	0.00193883	0.94423	0.968762	0.000473884	0.00122686	0.911801	0.96805	0.0314896	0.0899259	0.277762	0.412664	0.000789146	0.00207778	0.830322	0.916769	0.932648	0.963586	0.163363	0.329633	0.196233	0.997162	0.631204	0.997919
Oceanobacillus iheyensis	0.166385	0.212204	0.000151817	0.00110398	0.00812907	0.0302984	0.115316	0.158472	0.792771	0.913063	0.000124626	0.0023143	0.00504922	0.0219619	0.000608807	0.00159984	0.0192968	0.107222	0.0202466	0.122246	0.744866	0.825013	0.710875	0.997362	0.0379535	0.860679
Parageobacillus thermoglucosidasius	0.013231	0.0232787	0.0657555	0.122529	0.268128	0.426239	0.266683	0.33665	0.14455	0.439513	0.422942	0.546803	0.0563288	0.135976	0.685593	0.733886	0.0452012	0.184567	0.713375	0.831302	0.79347	0.860776	0.32918	0.997162	0.479507	0.997919
Staphylococcus aureus	0.00752409	0.0142132	0.757074	0.815695	0.00301995	0.0147464	0.734231	0.783005	0.00556293	0.100267	0.284317	0.40924	0.000341422	0.0033761	0.527061	0.588763	0.0274486	0.13895	0.915419	0.954666	0.0917407	0.261326	0.491348	0.997162	0.397945	0.997919
Staphylococcus pasteuri	0.212874	0.269215	0.936744	0.954447	0.0194311	0.0620549	0.902045	0.922806	0.057247	0.281489	0.496001	0.614256	0.123303	0.235865	0.448288	0.513808	0.00724623	0.0596503	0.749593	0.854156	0.296255	0.454456	0.465541	0.997162	0.39295	0.997919
Sporosarcina ureae	0.00357881	0.0072004	0.218763	0.309029	0.0535727	0.127141	0.0361329	0.0561603	0.671655	0.853607	0.703835	0.781789	0.0145408	0.0484695	0.0364518	0.0595041	0.75095	0.864776	0.218126	0.424143	0.0904761	0.260017	0.468758	0.997162	0.864929	0.99812
Ureibacillus thermosphaericus	0.240655	0.298618	0.621748	0.697851	0.0700205	0.158984	0.713527	0.762585	0.110202	0.385345	0.0751936	0.158172	0.00337577	0.0167244	0.857897	0.882589	0.292752	0.535992	0.852951	0.917649	0.0506182	0.216774	0.160974	0.997162	0.660456	0.997971
Tumebacillus avium	0.000266447	0.000791552	0.36617	0.462642	0.00137843	0.00761822	5.48e-05	0.000178489	0.82047	0.92917	0.0359872	0.0950677	0.0544621	0.129172	0.0261675	0.044469	0.154154	0.369939	0.000125287	0.00507424	0.746511	0.823626	0.139205	0.997162	0.0907829	0.955336
Alicyclobacillus acidocaldarius	0.00150209	0.00340242	1.2e-05	0.000190749	0.308802	0.465371	1.47e-07	1.54e-06	0.0756519	0.320829	1.03e-05	0.000544442	0.364497	0.493329	3.97e-06	2.44e-05	0.0895363	0.270165	0.479144	0.656746	0.29395	0.451488	0.771029	0.997473	0.81087	0.997959
Listeria monocytogenes	0.000374074	0.001062	0.001458	0.006293	0.527688	0.674497	7.13e-05	0.000231118	0.759952	0.901016	0.0562016	0.131824	0.0935407	0.193149	0.000688429	0.00181866	0.756922	0.873502	0.316422	0.516597	0.127379	0.295485	0.233487	0.997162	0.456123	0.997919
[Bacillus] selenitireducens	0.15477	0.199122	0.682689	0.74866	0.438329	0.584272	0.219998	0.275435	0.780431	0.907872	0.776751	0.837375	0.414945	0.534186	0.200633	0.255627	0.812587	0.902533	0.479221	0.654902	0.394866	0.541126	0.825725	0.99748	0.80107	0.9981
Streptococcus suis	0.0690271	0.099493	0.000575942	0.00308061	0.214652	0.361255	0.00208779	0.00456438	0.263106	0.572342	0.0413288	0.106443	0.789336	0.84636	0.0040284	0.00865686	0.306191	0.548535	0.871588	0.928233	0.229115	0.391189	0.107544	0.997162	0.847421	0.998087
Streptococcus salivarius	0.000193766	0.000642428	0.346039	0.447188	5e-06	0.000197478	0.932812	0.949061	0.000207521	0.0247967	0.538192	0.650926	3.28e-05	0.00093456	0.548092	0.609345	0.000320588	0.00807414	0.272344	0.4831	0.291507	0.450811	0.825069	0.997171	0.622987	0.997919
Streptococcus agalactiae	5.62e-05	0.000242423	0.00665119	0.0207981	0.00105976	0.00640092	0.00332817	0.00694354	0.0161903	0.161716	0.190712	0.305546	0.00643334	0.0277297	0.00716713	0.0144915	0.00959074	0.0734353	0.467164	0.653996	0.41365	0.562211	0.560033	0.997162	0.676401	0.997919
Streptococcus pasteurianus	4.54e-05	0.000204012	1.07e-06	3.78e-05	0.678375	0.790897	8.02e-07	5.66e-06	0.771531	0.907567	9.81e-05	0.00212781	0.483287	0.598345	8.69e-09	2.78e-07	0.516604	0.71959	0.821975	0.897616	0.155633	0.32202	0.808096	0.997459	0.291059	0.997919
Streptococcus sanguinis	0.313027	0.375157	0.00516411	0.0167662	4.27e-05	0.000664298	0.588824	0.652672	0.0817267	0.331544	0.00261683	0.0165663	2.12e-05	0.000663263	0.109373	0.153635	0.00304279	0.0319951	0.0196383	0.125293	0.0992323	0.268323	0.719093	0.997193	0.289587	0.997462
Streptococcus acidominimus	0.305514	0.368897	0.0279557	0.0641115	0.208945	0.353879	0.00280167	0.00588227	0.0964704	0.359065	0.0236432	0.0725702	0.286605	0.417767	0.00273031	0.00610884	0.0733503	0.23995	0.709547	0.826036	0.464939	0.605301	0.813097	0.997364	0.887103	0.998004
Streptococcus parasanguinis	0.000285126	0.000861105	0.860508	0.898701	3.99e-05	0.000671718	0.274317	0.34542	0.000766843	0.0396209	0.792532	0.854375	1.38e-05	0.000568578	0.178892	0.237876	0.00101113	0.0161855	0.312269	0.520603	0.249814	0.411716	0.87815	0.997237	0.796593	0.997973
Streptococcus mutans	0.00390025	0.00779537	0.107155	0.176216	0.0550538	0.130853	0.0299809	0.0476366	0.732239	0.886562	0.399312	0.520943	0.0171292	0.0547869	0.706669	0.750593	0.000434044	0.0092206	0.193419	0.396547	0.144106	0.311018	0.422794	0.997162	0.00473554	0.658283
Streptococcus gordonii	0.450857	0.515109	0.377682	0.475895	0.073412	0.164376	0.334131	0.405193	0.0409922	0.236317	0.0593676	0.136084	0.00261442	0.0139207	0.0413574	0.066366	0.00208263	0.0250748	0.815068	0.893339	0.84272	0.894649	0.276272	0.997162	0.230182	0.997919
Streptococcus thermophilus	0.000123485	0.000441811	0.783222	0.837949	1.15e-06	7.79e-05	0.185056	0.24499	0.00229304	0.0637038	0.935264	0.955149	3.77e-06	0.000270309	0.0799051	0.118135	0.0105943	0.0746956	0.0348279	0.171289	0.0283998	0.186933	0.729344	0.997225	0.621802	0.997919
Streptococcus oralis	0.274664	0.33574	0.00895788	0.0262942	5.66e-05	0.000823042	0.0748181	0.109068	0.000997601	0.0440242	0.0176665	0.0599929	4.45e-05	0.0010347	0.0313937	0.0524214	0.000142723	0.00467377	0.245311	0.454926	0.808908	0.870992	0.582786	0.997162	0.504707	0.997919
Streptococcus pneumoniae	0.000330844	0.000947375	0.515968	0.605283	0.000758901	0.00494507	0.286795	0.357007	0.00417179	0.0846853	0.609103	0.704491	1.61e-05	0.000577069	0.25937	0.323667	0.0313017	0.147693	0.648208	0.786046	0.0717984	0.241787	0.210041	0.997162	0.714579	0.997919
Streptococcus mitis	0.317056	0.380396	0.743941	0.803479	0.177646	0.316036	0.874876	0.900777	0.272627	0.579527	0.693487	0.774614	0.134636	0.247724	0.871482	0.894746	0.367996	0.605332	0.764315	0.862647	0.660552	0.763871	0.889489	0.997604	0.8854	0.99808
Streptococcus equinus	0.000147415	0.00050708	0.341855	0.441944	0.000376633	0.00299292	0.0119057	0.0210661	0.0723745	0.310076	0.201788	0.317664	0.00209603	0.0117775	0.00589965	0.012128	0.0862535	0.26057	0.0805123	0.261222	0.0972648	0.266716	0.591405	0.997162	0.823977	0.998063
Streptococcus lutetiensis	0.477012	0.543086	0.241487	0.334831	0.846389	0.908429	0.524358	0.594492	0.810192	0.926311	0.76965	0.83309	0.484627	0.600443	0.236764	0.299409	0.742446	0.865928	0.580006	0.736675	0.270998	0.430168	0.255575	0.997162	0.523513	0.997919
Streptococcus sp. oral taxon 431	0.143245	0.189247	0.072817	0.131702	0.00174779	0.00940595	0.216176	0.280076	0.00460107	0.0908381	0.0634094	0.143889	0.000976602	0.00703907	0.276799	0.342612	0.00718257	0.0600969	0.591986	0.747985	0.463552	0.606105	0.925554	0.997867	0.875936	0.997973
Streptococcus vestibularis	0.0127914	0.0222984	0.157279	0.239641	0.000114877	0.00130092	0.717821	0.768115	0.00191028	0.0575408	0.416111	0.539786	0.00189123	0.0109705	0.418377	0.483901	0.133689	0.33788	0.236061	0.445446	0.0801699	0.250028	0.692592	0.997162	0.195608	0.997653
Streptococcus sp. FDAARGOS_192	0.00134274	0.00310585	0.407818	0.507334	9.2e-06	0.000273414	0.822993	0.85851	0.000661147	0.0375683	0.544854	0.656008	6.45e-05	0.00128299	0.598283	0.655439	0.00154405	0.0209198	0.237514	0.44791	0.190434	0.355463	0.764863	0.997162	0.683181	0.997919
Streptococcus australis	0.021603	0.0357285	0.299026	0.397717	0.00134319	0.00763545	0.55852	0.626954	0.00186112	0.058362	0.473449	0.592839	0.000369431	0.0034224	0.679372	0.728052	0.0278387	0.13655	0.679621	0.809094	0.18006	0.345631	0.724074	0.997184	0.219764	0.997919
Streptococcus sp. A12	0.0231149	0.0380208	0.0776372	0.139186	2.58e-05	0.000509317	0.457323	0.53235	0.000849293	0.0417578	0.457062	0.579219	0.00220307	0.0126065	0.901658	0.919199	0.0150105	0.0948668	0.37585	0.578031	0.408576	0.556975	0.19495	0.997162	0.209251	0.997919
Streptococcus infantarius	0.412287	0.480768	6.21e-07	2.79e-05	4.75e-05	0.000746074	2.41e-08	4.35e-07	6.28e-06	0.00131774	1.17e-07	2.07e-05	1.68e-05	0.000624996	2.28e-08	5.5e-07	5.67e-06	0.000523106	0.152166	0.353087	0.629893	0.735841	0.464093	0.997162	0.759558	0.997944
Streptococcus viridans	0.0718102	0.10276	0.301346	0.400254	0.00696725	0.0283724	0.518442	0.589588	0.00987076	0.128696	0.466192	0.586111	0.00899242	0.0348191	0.515384	0.5775	0.326195	0.569114	0.730255	0.841703	0.129518	0.298122	0.737423	0.997187	0.165689	0.997632
Streptococcus gallolyticus	0.317562	0.382407	0.332979	0.431335	0.0346179	0.095862	0.481202	0.553838	0.0685229	0.31104	0.885943	0.919878	0.216788	0.348057	0.886063	0.90635	0.320581	0.5647	0.607811	0.757377	0.839806	0.893167	0.264381	0.997162	0.442816	0.997919
Streptococcus sp. group B	0.509148	0.561399	0.667597	0.731078	0.513091	0.636732	0.314762	0.374622	0.662327	0.838824	0.207785	0.298414	0.14172	0.226819	0.248306	0.295456	0.155399	0.331989	0.372222	0.554134	0.578565	0.684553	0.327472	0.992535	0.0677613	0.829324
Lactococcus lactis	0.597778	0.655831	0.00060408	0.00326873	5.88e-05	0.000858721	0.0224563	0.0371573	0.0302988	0.213785	0.000912324	0.00852682	0.000784772	0.00602924	0.000920406	0.00236648	0.00018261	0.00556538	0.102368	0.294054	0.689729	0.786529	0.933097	0.997603	0.252483	0.997919
Lactococcus garvieae	0.00834744	0.0153905	0.286353	0.382636	0.0680865	0.15717	0.149683	0.201969	0.182029	0.482756	0.371643	0.495999	0.0549926	0.132309	0.317932	0.383833	0.0989	0.286348	0.606046	0.754351	0.840211	0.892539	0.820087	0.99741	0.68369	0.997957
Lactobacillus delbrueckii	0.127293	0.169825	0.122528	0.195474	0.644718	0.762819	0.00857413	0.015596	0.281794	0.585944	0.0302462	0.0850964	0.825282	0.873919	0.000795014	0.00204306	0.0498073	0.188031	0.101372	0.281493	0.0615482	0.226221	0.507051	0.997171	0.358405	0.997919
Lactobacillus ruminis	1.09e-06	1.44e-05	0.459114	0.554637	2.21e-06	0.000112617	0.0120362	0.0212633	0.00327222	0.0742573	0.578013	0.683351	2.54e-06	0.000216154	0.0821763	0.120831	0.000223868	0.00606659	0.0407179	0.183879	0.160784	0.327632	0.680573	0.997247	0.308936	0.997919
Lactobacillus salivarius	0.00118921	0.00273212	0.47465	0.568127	0.000344378	0.00265148	0.0731451	0.106211	0.0721117	0.305512	0.872076	0.909275	0.00062943	0.00493763	0.298836	0.364	0.0232085	0.120972	0.068572	0.232868	0.313399	0.470008	0.609098	0.997173	0.440926	0.997919
Lactobacillus fermentum	0.0761466	0.10845	0.746124	0.804792	0.168504	0.305425	0.496991	0.568451	0.0104186	0.129839	0.462021	0.580428	0.162678	0.282476	0.81739	0.848761	0.0579385	0.210189	0.245082	0.452615	0.423619	0.567883	0.796617	0.997422	0.665867	0.997919
Lactobacillus plantarum	0.261854	0.323189	0.000128703	0.00108708	0.0033093	0.0158435	0.000105216	0.000330068	0.00430367	0.0888464	7.75e-05	0.00186456	0.00467811	0.0220592	5.05e-06	3.05e-05	0.000969412	0.0158657	0.943817	0.970333	0.833381	0.889325	0.787959	0.997262	0.951904	0.998275
Lactobacillus johnsonii	0.355582	0.419646	0.384538	0.47941	0.838876	0.901392	0.82229	0.85571	0.31793	0.61726	0.134426	0.236038	0.606302	0.700303	0.776088	0.811364	0.226284	0.460275	0.289215	0.490605	0.0512533	0.214954	0.453879	0.997162	0.693665	0.997924
Lactobacillus reuteri	0.465506	0.527403	0.0245704	0.0581448	0.0313429	0.0887321	0.115944	0.160763	0.223678	0.530671	0.0431506	0.108311	0.11581	0.22164	0.799677	0.832517	0.584652	0.768227	0.205417	0.413586	0.162237	0.328927	0.318559	0.997162	0.281749	0.997919
Lactobacillus apis	0.0146652	0.0254567	0.1814	0.268052	0.268747	0.426236	0.00380859	0.00772313	0.894537	0.960636	0.194794	0.309575	0.109827	0.218183	0.00555204	0.011493	0.900204	0.950976	0.184702	0.391931	0.0957635	0.265353	0.646432	0.997162	0.817316	0.99797
Lactobacillus mucosae	0.00631276	0.0115449	0.00242952	0.00832952	0.735579	0.825473	0.0127159	0.0216512	0.79702	0.917781	0.28729	0.403656	0.141258	0.252124	0.0597499	0.088142	0.331054	0.551966	0.696164	0.81101	0.516162	0.644292	0.0759061	0.997162	0.433342	0.997732
Lactobacillus crispatus	0.789821	0.823584	0.497605	0.584276	0.63235	0.749259	0.181748	0.238078	0.281619	0.584394	0.435572	0.552346	0.59223	0.687875	0.480706	0.541443	0.626405	0.790439	0.454028	0.631369	0.835908	0.889069	0.81178	0.997434	0.579983	0.997976
Lactobacillus gasseri	0.858817	0.882578	0.0110718	0.0299354	0.0271023	0.0778333	0.00327515	0.00659308	0.0127107	0.138486	0.733749	0.804156	0.85688	0.898225	0.197515	0.254999	0.246805	0.483046	0.623219	0.765266	0.313659	0.469443	0.0227383	0.997162	0.125806	0.98669
Enterococcus faecium	0.00223794	0.00489593	0.0515254	0.102824	0.0732116	0.167925	0.00318871	0.00668529	0.790853	0.920037	0.147392	0.255965	0.0495352	0.124631	0.0018044	0.00427282	0.750916	0.872037	0.0506228	0.207031	0.0783671	0.248299	0.741978	0.997225	0.783791	0.997962
Enterococcus cecorum	0.000146038	0.000489721	0.530806	0.617007	3.61e-05	0.000596233	0.107551	0.150063	0.00815709	0.113972	0.788092	0.846811	0.000533274	0.00441176	0.0790072	0.116385	0.0150481	0.0923929	0.179024	0.38242	0.205822	0.369633	0.862313	0.997501	0.846609	0.997979
Enterococcus sp. FDAARGOS_553	0.0612877	0.0894454	0.813015	0.859561	0.0792399	0.175683	0.421374	0.495474	0.281938	0.589068	0.872956	0.910216	0.0222922	0.067467	0.5131	0.575113	0.00282496	0.03134	0.536402	0.705122	0.447961	0.590971	0.620376	0.997205	0.0502961	0.906832
Enterococcus gilvus	3.38e-05	0.000158595	0.000119372	0.000999827	0.695098	0.80406	3.73e-05	0.000131971	0.782349	0.911612	0.000512068	0.00592557	0.886464	0.920461	0.000356913	0.001015	0.26948	0.505564	0.492979	0.672591	0.534754	0.663861	0.799019	0.997172	0.309961	0.997919
Enterococcus faecalis	0.465754	0.532068	0.349073	0.447448	0.18523	0.327852	0.773523	0.815109	0.490019	0.756896	0.646865	0.735823	0.28603	0.420266	0.214065	0.274321	0.899061	0.950359	0.266291	0.474248	0.0999769	0.27025	0.670155	0.997164	0.34266	0.997919
Enterococcus hirae	0.214819	0.269429	0.228133	0.31897	0.0200225	0.0628382	0.751909	0.795412	0.522962	0.772483	0.0837174	0.171069	0.0127953	0.0446119	0.0957402	0.136952	0.605359	0.77918	0.161721	0.366287	0.00190553	0.0768048	0.645859	0.997189	0.260436	0.997919
Enterococcus casseliflavus	0.00184998	0.00404411	0.00144042	0.00595861	0.408821	0.558161	0.0754128	0.108911	0.087887	0.339272	0.146315	0.251814	0.0734989	0.160998	0.0432609	0.0688893	0.269601	0.505436	0.270937	0.475698	0.516612	0.648937	0.154082	0.997162	0.638768	0.997942
Enterococcus sp. FDAARGOS_375	0.0653015	0.092659	0.0184127	0.0436371	0.757998	0.841993	0.769894	0.810612	0.146059	0.429382	0.750062	0.815685	0.122504	0.229044	0.177765	0.231813	0.7492	0.86622	0.06941	0.230131	0.237086	0.399174	0.0498338	0.997162	0.255955	0.997919
Weissella cibaria	0.291665	0.35576	0.0366622	0.0796857	0.19514	0.34132	0.00327879	0.00685641	0.0473766	0.264983	0.142029	0.248504	0.536654	0.64369	0.702833	0.750933	0.472585	0.693063	0.808317	0.893624	0.311827	0.468981	0.588057	0.997162	0.0137408	0.778439
Weissella paramesenteroides	0.173964	0.222778	0.0552149	0.105479	0.631698	0.75153	0.482652	0.552199	0.517147	0.766008	0.212505	0.32792	0.847023	0.890966	0.195478	0.252213	0.00359577	0.034117	0.19928	0.404278	0.0195281	0.162465	0.496313	0.997162	0.0619265	0.900432
Leuconostoc mesenteroides	0.448319	0.510639	0.0353055	0.0759544	0.137338	0.260796	0.030657	0.0486487	0.122105	0.401819	0.0369406	0.0984351	0.115132	0.22163	0.0778918	0.114723	0.331237	0.570445	0.8963	0.943075	0.652536	0.756461	0.89146	0.997347	0.713584	0.997956
Leuconostoc citreum	1.72e-08	1.18e-06	8.79e-11	3.05e-08	0.263552	0.422317	1.71e-11	3.94e-09	0.0198141	0.178352	1.73e-09	5.96e-07	0.177201	0.304024	2.93e-12	1.05e-09	0.0107999	0.0791533	0.166497	0.374227	0.348992	0.503086	0.723563	0.997162	0.932738	0.998272
Dialister sp. Marseille-P5638	0.0174531	0.0299129	0.129709	0.206873	0.438124	0.598501	0.0888351	0.12767	0.302755	0.617226	0.137048	0.244231	0.465467	0.586135	0.0747487	0.112092	0.159969	0.38445	0.893423	0.943175	0.966237	0.978154	0.950595	0.997928	0.917454	0.998048
Dialister pneumosintes	1.11e-05	7e-05	0.0519172	0.102586	0.0263454	0.0776839	0.00991231	0.0178845	0.0878784	0.345698	0.0271548	0.0809657	0.0171585	0.0556599	0.00222713	0.00512797	0.0780648	0.247459	0.53606	0.7089	0.336989	0.492182	0.853232	0.997457	0.839205	0.998098
Megasphaera elsdenii	0.000162453	0.000544097	0.00234056	0.00905594	0.707301	0.814496	0.0013459	0.0031009	0.525687	0.775422	0.0128651	0.0484227	0.206266	0.335394	0.000208821	0.000658019	0.871059	0.934762	0.805522	0.889356	0.205128	0.369385	0.398392	0.997162	0.531292	0.997919
Megasphaera stantonii	2.17e-08	1.4e-06	1.16e-07	9.65e-06	0.411427	0.57193	1.88e-10	1.89e-08	0.161806	0.461436	3.48e-07	4.62e-05	0.614742	0.708557	2.81e-10	3.54e-08	0.382954	0.619714	0.0301861	0.15776	0.165182	0.330806	0.914492	0.997837	0.631561	0.997919
Megasphaera hexanoica	8.16e-07	1.23e-05	0.000346588	0.00213868	0.104329	0.214665	8.25e-05	0.000261782	0.097015	0.359902	0.00539904	0.0271945	0.0126641	0.0444719	5.83e-05	0.000217866	0.149524	0.362282	0.849526	0.913806	0.195173	0.359275	0.38835	0.997162	0.79521	0.998045
Veillonella dispar	0.546241	0.610434	0.414086	0.514087	0.163793	0.302023	0.536678	0.608804	0.861368	0.9508	0.885128	0.921001	0.298042	0.435225	0.867058	0.891583	0.261532	0.511454	0.126949	0.330436	0.971617	0.981882	0.678772	0.997162	0.318121	0.997919
Veillonella parvula	0.917428	0.933167	0.0755767	0.136479	0.116124	0.235507	0.464975	0.540859	0.656558	0.856279	0.167795	0.279633	0.244538	0.380806	0.0998652	0.143331	0.129095	0.339456	0.197095	0.406938	0.6974	0.794356	0.852913	0.997185	0.227063	0.997919
Veillonella rodentium	0.4835	0.548527	0.169093	0.254174	0.0624012	0.148684	0.88383	0.908155	0.510442	0.76938	0.372752	0.500095	0.115974	0.224987	0.178309	0.236166	0.045171	0.182871	0.202594	0.411651	0.737713	0.820477	0.820671	0.997243	0.193294	0.997919
Phascolarctobacterium faecium	0.0381926	0.059437	0.00296053	0.0110077	0.15091	0.284413	0.18508	0.245932	0.355055	0.663365	0.000696465	0.0073372	0.0512914	0.128262	0.098659	0.141844	0.652905	0.81395	0.0839494	0.268076	0.0825586	0.252317	0.870552	0.997268	0.709958	0.997919
Acidaminococcus fermentans	0.000358085	0.00103027	0.0301885	0.0686813	0.59988	0.737688	0.00224485	0.00493487	0.824804	0.934047	0.0120682	0.0469391	0.521319	0.6314	0.0012588	0.00311218	0.861041	0.931114	0.72193	0.838971	0.517704	0.652622	0.957122	0.998038	0.807099	0.997931
Acidaminococcus intestini	9.38e-06	6.39e-05	7.51e-05	0.000748873	0.893674	0.937692	0.000141191	0.000422188	0.480627	0.747984	0.00179212	0.013176	0.397003	0.524967	0.000291932	0.000884571	0.536306	0.735067	0.612051	0.76289	0.824716	0.882568	0.516687	0.997162	0.900159	0.998123
Selenomonas ruminantium	0.0484316	0.0729142	0.000785161	0.00395777	0.00721634	0.0293538	0.0284713	0.0458799	0.466619	0.737912	0.00316644	0.0191866	0.10676	0.210546	0.000447038	0.00126646	0.00630732	0.0533466	0.0619491	0.226846	0.294507	0.452866	0.189593	0.997162	0.120091	0.990955
Selenomonas sputigena	1.29e-05	8e-05	1.73e-07	1.25e-05	0.223511	0.372618	3.72e-08	5.83e-07	0.0660964	0.303881	0.000116238	0.00234768	0.736009	0.805847	2.98e-08	6.83e-07	0.114489	0.312567	0.404485	0.599025	0.0445198	0.210281	0.157331	0.997162	0.861799	0.998149
Selenomonas sp. oral taxon 126	2.34e-06	2.37e-05	5.81e-07	2.56e-05	0.725371	0.826189	3.84e-09	1.27e-07	0.168345	0.467594	1.46e-05	0.000717945	0.705784	0.782481	7.24e-08	1.25e-06	0.745898	0.868619	0.0364828	0.170725	0.471455	0.611855	0.835859	0.997319	0.25837	0.997919
Selenomonas sp. oral taxon 920	0.000576856	0.00147913	7.38e-06	0.000139222	0.0515793	0.126568	1.52e-06	9.34e-06	0.0212175	0.173109	0.000871928	0.00805533	0.863277	0.903358	7.38e-06	3.88e-05	0.0552605	0.200457	0.844845	0.9126	0.141504	0.308277	0.0874612	0.997162	0.718301	0.997978
Selenomonas sp. oral taxon 478	0.000298109	0.000873471	0.00138684	0.00590723	0.500597	0.651624	5.92e-07	4.33e-06	0.102447	0.372036	0.000112306	0.00224945	0.787188	0.845616	1.45e-06	1.12e-05	0.132676	0.336436	0.00986249	0.0865533	0.205522	0.369521	0.326541	0.997162	0.802151	0.997966
Selenomonas sp. oral taxon 136	0.129799	0.173068	1.5e-06	4.68e-05	0.000197848	0.00188015	0.0110228	0.0195992	0.2047	0.510018	0.00224215	0.014742	0.0636561	0.145835	0.00301292	0.00661702	0.0981395	0.281135	0.0301295	0.154378	0.782032	0.85107	0.0276375	0.997162	0.832222	0.998212
Megamonas hypermegale	0.37393	0.438738	0.480627	0.572351	0.762961	0.85147	0.867788	0.894165	0.27017	0.565424	0.3723	0.497024	0.0381528	0.0999401	0.80982	0.842385	0.463974	0.679137	0.360054	0.555578	0.229032	0.390965	0.0598598	0.997162	0.745096	0.997986
Pelosinus fermentans	0.577195	0.632014	0.622847	0.699374	0.850556	0.911292	0.139519	0.188149	0.229887	0.523713	0.203764	0.316325	0.52853	0.633855	0.338624	0.403355	0.622006	0.784507	0.425193	0.612434	0.762972	0.836146	0.440944	0.997162	0.507172	0.997919
Faecalitalea cylindroides	5.3e-09	6.89e-07	0.00226313	0.00892394	9.11e-06	0.000271742	3.72e-05	0.000136481	0.0003147	0.028519	0.0636224	0.145021	1.03e-05	0.000498158	0.000417407	0.00120748	0.000188043	0.00575043	0.171789	0.379951	0.0987491	0.268362	0.250902	0.997162	0.528825	0.997919
Erysipelotrichaceae bacterium GAM147	0.0367308	0.0575693	0.229641	0.325014	0.000857647	0.00551565	0.777341	0.820993	0.0101608	0.133965	0.167534	0.279477	0.000134855	0.00190592	0.16643	0.223802	0.000100141	0.00396185	0.324974	0.532891	0.862491	0.908796	0.975598	0.998283	0.240592	0.997919
Erysipelotrichaceae bacterium SG0102	0.00180164	0.00404221	0.00207623	0.00825391	0.601373	0.736144	0.000447553	0.0011618	0.884765	0.956159	0.0147454	0.0533612	0.425416	0.550618	0.00708469	0.0142987	0.674881	0.826566	0.463536	0.646856	0.713401	0.804314	0.850037	0.99749	0.72989	0.997919
Erysipelotrichaceae bacterium I46	0.0684501	0.0919108	0.0131883	0.028593	0.442465	0.565673	0.0341556	0.0500423	0.537523	0.747489	0.0236877	0.0597387	0.53114	0.618641	0.0166375	0.0264993	0.430428	0.600959	0.486193	0.637176	0.505693	0.625894	0.52483	0.997227	0.50525	0.96633
Faecalibaculum rodentium	0.0329946	0.0519118	0.190921	0.279086	9.16e-05	0.00113325	0.0399235	0.062042	0.859336	0.946486	0.148746	0.255694	0.000120189	0.00175614	0.778549	0.816507	0.0291069	0.142068	0.000241	0.00862072	0.037419	0.201852	0.70991	0.997162	0.0341025	0.851518
Turicibacter sp. H121	0.0759785	0.108463	0.945807	0.961626	0.123806	0.245735	0.644708	0.706257	0.0282721	0.210155	0.0215174	0.0693069	0.000217606	0.00250715	3.14e-05	0.000134151	3.37e-08	5.35e-06	0.565656	0.731769	0.117804	0.287407	0.0300009	0.997162	0.000567718	0.349633
Murdochiella vaginalis	1.78e-05	9.98e-05	4.46e-05	0.000503166	0.73477	0.833088	7.87e-08	9.71e-07	0.452656	0.728216	0.00050362	0.00582621	0.379377	0.508348	9.9e-06	5.12e-05	0.879109	0.940514	0.219095	0.426974	0.287579	0.446036	0.554978	0.997162	0.584237	0.997919
Finegoldia magna	0.00142755	0.0032673	0.369043	0.466272	0.00036013	0.0028453	0.0286092	0.0459454	0.116143	0.390206	0.806883	0.862316	0.000240216	0.00261616	0.0647907	0.0983701	0.0276204	0.13676	0.0466646	0.194528	0.081844	0.251085	0.508835	0.997162	0.530434	0.997919
Parvimonas micra	0.000263306	0.000800316	0.695455	0.764358	0.000188018	0.00184006	0.00376918	0.00762257	0.139278	0.428684	0.905042	0.933355	0.000334054	0.00328276	0.0373035	0.06083	0.0529406	0.19997	0.0042398	0.0584734	0.0253581	0.178738	0.739521	0.997199	0.476848	0.997919
Sporanaerobacter sp. NJN-17	0.00384652	0.00769309	0.335184	0.430343	1.48e-05	0.000327643	0.0349	0.0543124	0.353216	0.642606	0.369766	0.49289	0.000198464	0.00221759	0.79345	0.827195	0.00138151	0.0187258	0.000588861	0.0161571	0.260385	0.420119	0.839958	0.997301	0.0198234	0.784405
Ndongobacter massiliensis	0.000378907	0.00107254	0.0084392	0.0248238	0.186423	0.329302	0.000235617	0.000659164	0.908085	0.967432	0.0297713	0.0859963	0.0951057	0.196939	4.61e-05	0.00018322	0.516531	0.723603	0.128591	0.327348	0.0212795	0.171709	0.591057	0.997166	0.325493	0.997919
Corynebacterium jeikeium	0.0559871	0.0825891	0.0223485	0.0537957	0.554039	0.691696	0.0645216	0.0952792	0.806028	0.921954	0.0158968	0.0553282	0.53266	0.63867	0.0139899	0.0257389	0.508257	0.713139	0.724553	0.835837	0.883376	0.922184	0.834327	0.997575	0.657394	0.997919
Corynebacterium flavescens	0.226596	0.283768	0.169384	0.252938	0.00703543	0.0285872	0.0753127	0.109293	0.00608952	0.102754	0.0525637	0.124945	0.00760129	0.0309769	0.00561637	0.0115196	0.000109365	0.00404813	0.777836	0.872056	0.401796	0.548389	0.643449	0.997162	0.35861	0.997919
Corynebacterium urealyticum	0.0257458	0.0416782	0.144345	0.223877	0.520429	0.671356	0.184369	0.243815	0.403931	0.697857	0.52671	0.639769	0.15009	0.270661	0.66785	0.718097	0.140086	0.355332	0.874018	0.930521	0.738669	0.820953	0.508773	0.997162	0.455563	0.997919
Corynebacterium variabile	1.19e-05	7.62e-05	0.615105	0.6951	2.14e-06	0.000120606	0.202038	0.26442	5.38e-08	3.67e-05	0.567328	0.674791	1.81e-06	0.000203978	0.00522059	0.0108795	7.47e-09	2.37e-06	0.418958	0.613121	0.0752937	0.24541	0.896996	0.997695	0.140274	0.996839
Corynebacterium glutamicum	0.196152	0.249558	0.0503663	0.0991333	0.249794	0.398641	0.0139467	0.0241873	0.0908741	0.352289	0.199888	0.315104	0.845475	0.889433	0.0642874	0.0969883	0.373459	0.608387	0.314628	0.519138	0.500558	0.635229	0.468583	0.997162	0.261459	0.997919
Corynebacterium casei	0.331526	0.397269	0.245949	0.340115	0.0234957	0.0717775	0.322748	0.395703	0.0335196	0.221867	0.204248	0.320102	0.014479	0.0486949	0.427077	0.493455	0.061776	0.219551	0.870656	0.927782	0.887464	0.92514	0.893005	0.997617	0.859709	0.998015
Corynebacterium stationis	0.658192	0.707689	0.549862	0.634753	0.874042	0.925189	0.0739167	0.107321	0.195575	0.49782	0.844757	0.889031	0.492006	0.604502	0.0730128	0.107927	0.222904	0.45548	0.163923	0.365153	0.0519703	0.217232	0.530628	0.997162	0.838912	0.998075
Mycobacteroides chelonae	0.250631	0.309976	0.0614462	0.11562	0.41197	0.564746	0.00946452	0.01708	0.176249	0.471861	0.0296975	0.0848716	0.304888	0.429793	0.0777212	0.114612	0.466978	0.679743	0.523316	0.689569	0.602255	0.713726	0.619084	0.997213	0.512935	0.997919
Arthrobacter sp. YC-RL1	0.0142666	0.024333	0.81069	0.856602	0.0261961	0.0751706	0.0322935	0.0503269	0.785144	0.90916	0.340354	0.463576	0.259929	0.388025	0.7719	0.808876	0.0762798	0.242816	0.0473412	0.19388	0.544517	0.671654	0.432307	0.997162	0.106044	0.976062
Rothia mucilaginosa	1.06e-07	3.78e-06	0.206572	0.298678	7.28e-05	0.000990074	0.000175825	0.000515443	0.185168	0.492351	0.00705889	0.0330447	0.00497927	0.0231167	0.00025287	0.000784761	0.122489	0.327171	0.00685292	0.0781569	0.175816	0.341808	0.158256	0.997162	0.826445	0.997942
Glutamicibacter nicotianae	0.00214148	0.00457121	0.0407674	0.0829441	0.289314	0.441495	2.58e-05	9.32e-05	0.225422	0.522893	0.00962027	0.0386938	0.458004	0.57157	0.0129825	0.0236877	0.653872	0.809324	0.0249399	0.137227	0.771128	0.842549	0.574799	0.997211	0.154483	0.986768
Streptomyces sp. ICC1	0.212345	0.269529	0.0937311	0.160247	0.017098	0.0578218	0.374882	0.449563	0.0401695	0.246192	0.155704	0.265298	0.86012	0.903896	0.00344397	0.00755958	0.000732431	0.0135865	0.315126	0.521707	0.000211399	0.0289405	0.00773351	0.996794	0.0230556	0.809829
Streptomyces sp. ICC4	0.023195	0.0382846	0.115849	0.188861	0.448388	0.607706	0.0204612	0.0342373	0.935129	0.976219	0.00138186	0.0111438	0.333459	0.467432	0.0512038	0.080528	0.802003	0.900247	0.444007	0.635466	0.117946	0.286916	0.0498002	0.997162	0.771667	0.997919
Bifidobacterium longum	5.29e-07	9.92e-06	0.0348137	0.0765707	0.00117269	0.00693181	5.68e-06	2.85e-05	0.934453	0.976739	0.472301	0.595485	8.06e-07	0.000138008	9.44e-05	0.000341055	0.744253	0.868671	0.0050753	0.0673613	0.0004423	0.0390056	0.124962	0.997162	0.815511	0.998034
Bifidobacterium breve	2.98e-07	7.27e-06	0.00661933	0.0206347	0.00239211	0.0120836	6.17e-10	4.1e-08	0.90834	0.96683	0.0112287	0.0445337	0.00236972	0.0134429	3.72e-07	4.22e-06	0.672871	0.825331	0.000215858	0.00801164	0.00600147	0.114864	0.672797	0.997162	0.55478	0.997919
Bifidobacterium pseudocatenulatum	1.27e-07	4.27e-06	0.155444	0.238476	0.0190287	0.0623567	0.0694548	0.102303	0.0252927	0.199884	0.347497	0.476918	0.0102236	0.0386738	0.0878694	0.128551	0.00865995	0.0687963	0.331085	0.538041	0.523471	0.660434	0.819801	0.997172	0.558187	0.997919
Bifidobacterium adolescentis	0.00836735	0.0155249	0.0757868	0.136535	0.413093	0.57208	0.014757	0.0254895	0.824992	0.930097	0.440495	0.565449	0.0143888	0.0489336	0.0579915	0.0898873	0.132198	0.340843	0.478619	0.66127	0.209275	0.372973	0.247456	0.997162	0.363662	0.997919
Bifidobacterium bifidum	6.96e-08	2.85e-06	0.0651598	0.121882	0.000194544	0.00187625	1.83e-07	1.83e-06	0.433317	0.714432	0.0936953	0.187687	0.000210734	0.00244359	9.3e-06	4.92e-05	0.343171	0.582966	0.000624061	0.0173115	0.0044756	0.106549	0.833958	0.997281	0.829344	0.998015
Bifidobacterium animalis	0.144907	0.19183	0.635586	0.714453	0.261702	0.419425	0.603948	0.67014	0.415505	0.70738	0.856028	0.899551	0.132724	0.248776	0.524591	0.586994	0.0802468	0.255561	0.884183	0.937409	0.461699	0.605931	0.633411	0.997162	0.299165	0.997919
Bifidobacterium gallinarum	8.84e-06	6.01e-05	3.95e-05	0.000459853	0.782342	0.864907	1.77e-07	1.82e-06	0.289391	0.594964	0.00130834	0.0106832	0.347621	0.478356	1.62e-07	2.27e-06	0.163222	0.383113	0.150256	0.350469	0.038111	0.201406	0.632304	0.997162	0.616015	0.997977
Bifidobacterium angulatum	0.070092	0.100638	0.117752	0.190962	0.858728	0.91573	0.145582	0.197791	0.880532	0.95586	0.501304	0.619092	0.406701	0.534714	0.0204415	0.0359142	0.34492	0.58412	0.873938	0.929886	0.184405	0.349568	0.441729	0.997162	0.469505	0.997919
Bifidobacterium kashiwanohense	2.05e-07	5.61e-06	0.407621	0.507254	0.000437684	0.0033483	0.00536659	0.010456	0.0273032	0.20495	0.798047	0.857363	6.59e-06	0.000376598	0.0764087	0.114042	0.00133142	0.0190066	0.115546	0.312633	0.0740736	0.244331	0.323208	0.997162	0.387229	0.997919
Bifidobacterium dentium	0.178726	0.228725	0.10466	0.174191	0.000567314	0.00402544	0.878657	0.9033	0.0510022	0.266501	0.10489	0.201832	0.002232	0.0125502	0.891681	0.910897	0.0564004	0.20677	0.076205	0.253519	0.12712	0.296105	0.92471	0.997904	0.900014	0.998039
Bifidobacterium catenulatum	3.28e-08	1.78e-06	0.00833006	0.0249688	0.0298267	0.0844072	4.64e-07	3.79e-06	0.581838	0.809384	0.0456503	0.116775	0.0182737	0.058041	2.99e-05	0.000127993	0.0435836	0.178016	0.0817323	0.262846	0.26252	0.422908	0.619287	0.997162	0.209343	0.997919
Gardnerella vaginalis	0.151985	0.19789	0.041428	0.0837515	0.540328	0.676568	0.0156712	0.0262723	0.299355	0.596931	0.208423	0.322142	0.855284	0.897404	0.199422	0.257218	0.830031	0.912869	0.658538	0.787708	0.850226	0.900037	0.51247	0.997162	0.275276	0.99787
Propionibacterium freudenreichii	0.606724	0.662854	0.738362	0.79763	0.654403	0.769447	0.265819	0.334424	0.583556	0.810012	0.394583	0.51784	0.759551	0.823727	0.0245874	0.0421039	0.075401	0.244652	0.427279	0.619137	0.159696	0.325966	0.559532	0.997162	0.368437	0.997919
Actinomyces oris	4.21e-08	2e-06	0.00114451	0.00515194	0.000633256	0.00428	4.47e-08	6.55e-07	0.821626	0.928688	0.00174529	0.0127453	0.0031298	0.0160137	1.36e-05	6.66e-05	0.432693	0.658574	0.000958458	0.0228025	0.0620841	0.231479	0.881661	0.99758	0.491622	0.997919
Trueperella pyogenes	0.00179341	0.0039731	0.000819316	0.00399283	0.666577	0.78295	1.16e-06	7.61e-06	0.0382285	0.23647	0.000170982	0.00290825	0.66001	0.744229	1.99e-05	8.92e-05	0.15335	0.370403	0.0999208	0.286639	0.359813	0.511092	0.864724	0.997459	0.48303	0.997919
Schaalia meyeri	1.13e-07	3.73e-06	0.0216973	0.0524808	0.000116824	0.00131608	9.54e-09	2.37e-07	0.592912	0.813225	0.106955	0.20471	0.000258441	0.00279797	8.41e-05	0.00030307	0.344722	0.586109	6.01e-06	0.000684827	0.0121145	0.143392	0.730214	0.997199	0.119461	0.984133
Nonomuraea sp. ATCC 55076	0.442467	0.506361	0.0758944	0.135446	0.252058	0.403468	0.219789	0.281955	0.630788	0.830305	0.181221	0.293094	0.614851	0.707608	0.230353	0.290381	0.700022	0.836136	0.470429	0.652505	0.822696	0.880234	0.621281	0.997166	0.852021	0.998188
Collinsella aerofaciens	1.58e-09	4.79e-07	0.000319185	0.0020587	0.000796112	0.00523871	1.36e-11	3.59e-09	0.944484	0.981119	6.49e-05	0.00169758	0.0182313	0.0592625	1.92e-07	2.67e-06	0.0647472	0.227646	0.000272583	0.00982729	0.511624	0.651334	0.477002	0.997162	0.0341434	0.856333
Coriobacteriaceae bacterium 68-1-3	5.43e-05	0.000233691	0.622922	0.703723	3.23e-05	0.000592947	1.7e-05	6.98e-05	0.570618	0.804586	0.645789	0.738296	0.00149555	0.00965479	1.65e-06	1.31e-05	0.190936	0.423485	2.02e-05	0.00130614	6.08e-05	0.017922	0.369259	0.997162	0.547426	0.997919
Coriobacterium glomerans	2.06e-05	0.000109428	0.00267345	0.00997548	0.238264	0.385947	3.09e-08	5.01e-07	0.0691509	0.302293	0.00570763	0.0275892	0.192577	0.315723	5.41e-06	3.09e-05	0.485498	0.693171	0.00657396	0.0725826	0.0668592	0.234765	0.845549	0.997541	0.256306	0.997919
Olsenella sp. GAM18	0.000569166	0.00150356	0.0582625	0.112869	0.0178033	0.059669	0.000172031	0.000506585	0.619848	0.835792	0.0280021	0.0834263	0.105269	0.212803	0.000626421	0.00170655	0.665324	0.822333	0.00900435	0.0893517	0.114348	0.283874	0.435091	0.997162	0.927687	0.998149
Olsenella sp. Marseille-P2300	2.45e-05	0.000127996	0.000527437	0.00292057	0.393308	0.55356	8.34e-09	2.22e-07	0.155112	0.451638	0.0029984	0.0186413	0.193508	0.322054	7.53e-08	1.37e-06	0.108688	0.305019	0.0128572	0.10378	0.00489121	0.108812	0.647052	0.997162	0.720855	0.997956
Olsenella umbonata	8.95e-05	0.000342857	0.00372286	0.0130348	0.280427	0.439262	3.39e-07	2.9e-06	0.126866	0.412978	0.0033401	0.0199323	0.231213	0.363422	1.69e-06	1.29e-05	0.354764	0.596621	0.0163241	0.116526	0.0481043	0.21508	0.900053	0.997742	0.476521	0.997919
Olsenella uli	8.25e-05	0.000323137	0.00149065	0.00637039	0.446303	0.603443	1.7e-08	3.37e-07	0.033558	0.221443	0.00135402	0.0109822	0.421121	0.545507	1.67e-07	2.32e-06	0.0523504	0.199037	0.00143184	0.0312956	0.0122841	0.144715	0.91307	0.997841	0.860842	0.998121
Olsenella sp. oral taxon 807	0.000479545	0.00128289	0.000309313	0.00195821	0.861375	0.916763	7.2e-07	5.18e-06	0.0893788	0.347801	0.0221689	0.0699794	0.236995	0.367748	2.44e-05	0.000106943	0.328659	0.571662	0.174828	0.378338	0.038871	0.201409	0.171335	0.997162	0.550499	0.997973
Libanicoccus massiliensis	0.0527956	0.0789347	0.268592	0.366717	0.0115192	0.042785	0.731311	0.781428	0.40208	0.699767	0.60608	0.706116	0.0555092	0.135241	0.56721	0.627393	0.613857	0.789648	0.212795	0.422385	0.20513	0.368719	0.836677	0.997173	0.841711	0.997919
Parolsenella catena	1.25e-07	4.12e-06	0.00316601	0.0115152	0.000376023	0.00303227	2.92e-08	4.92e-07	0.850789	0.943098	0.0113238	0.0451156	0.00189782	0.0114415	1.16e-07	1.82e-06	0.900977	0.951378	0.000123456	0.00527244	0.00339324	0.100065	0.791901	0.997164	0.868342	0.998024
Atopobium parvulum	6.13e-05	0.000241308	0.22839	0.319754	0.00737212	0.0292259	7.58e-06	3.35e-05	0.722176	0.881328	0.161208	0.270127	0.0133371	0.0460661	1.57e-05	7.32e-05	0.569083	0.752074	0.00692183	0.0731908	0.00362481	0.097126	0.873543	0.997421	0.379143	0.997919
Gordonibacter massiliensis	2.2e-06	2.31e-05	0.443266	0.540688	1.39e-05	0.000350211	6.91e-06	3.32e-05	0.605073	0.823313	0.270912	0.395031	0.00413309	0.02008	9.26e-07	8.27e-06	0.702426	0.84272	8.01e-05	0.00392164	0.00548964	0.111237	0.136078	0.997162	0.863055	0.998084
Gordonibacter pamelaeae	1.34e-08	1.1e-06	0.161946	0.246341	5.58e-05	0.000832102	2.1e-09	9.39e-08	0.404052	0.697148	0.0092866	0.0398191	0.00235247	0.0134764	1.24e-09	8.72e-08	0.544821	0.742555	6.09e-06	0.000690427	0.000390808	0.0367683	0.229546	0.997162	0.860554	0.997919
Gordonibacter urolithinfaciens	7.46e-07	1.22e-05	0.285507	0.384643	0.000246374	0.00228827	1.87e-08	3.79e-07	0.669485	0.861255	0.0209236	0.0678515	0.0196258	0.0623274	4.36e-09	1.83e-07	0.239897	0.483339	1.28e-05	0.000969713	0.000617065	0.0454689	0.206632	0.997162	0.424661	0.997919
Eggerthella lenta	9.63e-07	1.4e-05	0.636385	0.716332	2.63e-05	0.000530851	1.23e-07	1.45e-06	0.548281	0.793447	0.0879963	0.180048	0.00131991	0.00887003	2.78e-07	3.45e-06	0.757913	0.876012	7.28e-06	0.000730921	0.000647096	0.0469235	0.239573	0.997162	0.788248	0.997919
Eggerthella sp. YY7918	2.16e-05	0.000116293	0.0591109	0.113622	3.99e-07	4.04e-05	0.000215875	0.000609918	0.513011	0.768446	0.72249	0.798419	5.55e-05	0.00114405	5.32e-05	0.000205478	0.890973	0.945778	3.28e-06	0.000608788	0.000137892	0.0241058	0.183688	0.997162	0.617347	0.997919
Adlercreutzia equolifaciens	3.46e-07	7.99e-06	0.322442	0.422851	5.64e-05	0.000845122	1.13e-08	2.71e-07	0.576921	0.810215	0.0452757	0.116014	0.00131194	0.0088201	1.87e-09	1.08e-07	0.376019	0.615921	4.28e-06	0.000646022	3.43e-05	0.0162479	0.432825	0.997162	0.664318	0.997919
Slackia heliotrinireducens	0.000215025	0.000684021	0.541305	0.631151	0.000227597	0.00216284	1.49e-05	6.22e-05	0.411578	0.701214	0.524576	0.638895	0.00829122	0.033104	2.02e-06	1.48e-05	0.110408	0.305575	9.3e-06	0.000816972	0.000180642	0.0270012	0.379834	0.997162	0.44427	0.997919
Denitrobacterium detoxificans	0.00010411	0.000385451	0.00793208	0.0239252	1.58e-07	2.31e-05	0.000748482	0.00183698	0.583276	0.80974	0.606761	0.706253	0.000350175	0.0034071	0.000168246	0.000544446	0.802048	0.898343	8.72e-07	0.000436778	0.000526387	0.0421505	0.184704	0.997162	0.666948	0.997919
Phoenicibacter massiliensis	6.34e-09	7.06e-07	0.843693	0.883852	2.73e-10	1.89e-07	0.312933	0.386017	7.87e-07	0.000252115	0.477211	0.596876	7.46e-10	4.42e-07	0.795022	0.830646	4.3e-08	6.48e-06	0.292816	0.50011	0.329956	0.486038	0.34002	0.997162	0.496862	0.997919
Leptolyngbya boryana	1.81e-05	0.000100595	4.52e-05	0.000496851	0.649405	0.771075	2.65e-07	2.33e-06	0.594296	0.817242	0.00010418	0.00216007	0.525006	0.633697	2.58e-05	0.000109568	0.682152	0.828389	0.278692	0.48553	0.797845	0.862808	0.873607	0.997571	0.261509	0.997919
Prochlorococcus marinus	0.179403	0.229685	0.0152035	0.0382863	0.258712	0.408083	0.000123479	0.000366905	0.0107326	0.126681	0.00223937	0.0147132	0.0648556	0.146549	0.000138575	0.000453324	0.00538006	0.0473386	0.115277	0.305363	0.405318	0.552369	0.357475	0.997162	0.532158	0.997948
Nostoc linckia	0.466253	0.530935	0.356516	0.455097	0.823835	0.893691	0.225005	0.288339	0.641256	0.839952	0.0813136	0.168181	0.306178	0.437638	0.0311003	0.0518147	0.139746	0.351566	0.814324	0.893259	0.584833	0.706623	0.410256	0.997162	0.259282	0.997919
Nostoc sp. NIES-2111	0.033058	0.0521353	0.0842181	0.147252	0.000406892	0.00316515	0.433696	0.507086	0.225552	0.536647	0.822979	0.873006	0.0389841	0.103025	0.192119	0.250912	0.571271	0.760141	0.0108489	0.0944759	0.217819	0.380568	0.0807663	0.997162	0.59899	0.997919
Calothrix parasitica	0.0116068	0.0207447	0.12827	0.203435	0.258983	0.414084	0.019459	0.0325228	0.590914	0.814064	0.0142309	0.0518339	0.834778	0.882825	0.00765667	0.0151383	0.888936	0.944922	0.477246	0.658648	0.81082	0.871567	0.247147	0.997162	0.60179	0.997919
Calothrix sp. NIES-3974	0.00010516	0.000384539	0.000754674	0.00375637	0.367366	0.524502	4.27e-06	2.18e-05	0.443813	0.718309	0.000555347	0.00609325	0.526592	0.634093	2.81e-06	1.92e-05	0.133419	0.334037	0.110431	0.29902	0.0618968	0.230096	0.853704	0.997401	0.489316	0.997919
Calothrix brevissima	0.000195948	0.00062499	4.61e-07	2.15e-05	0.266088	0.422923	1.11e-06	7.36e-06	0.209871	0.518375	1.33e-07	2.19e-05	0.11764	0.228397	8.92e-10	6.42e-08	0.00283751	0.0317826	0.794401	0.881295	0.137732	0.305108	0.555857	0.997162	0.0883757	0.976556
Raphidiopsis curvata	0.000185032	0.000583115	1.58e-05	0.000226524	0.613204	0.744725	2.92e-06	1.54e-05	0.683399	0.865715	0.00089608	0.00774701	0.490752	0.605671	0.000225166	0.000676344	0.898587	0.951021	0.893842	0.941618	0.630473	0.739275	0.250346	0.997162	0.598884	0.997919
Moorea producens	0.0577065	0.0845024	0.233653	0.326295	0.400428	0.557969	0.1754	0.230976	0.496449	0.756866	0.072973	0.156145	0.896776	0.928515	0.038533	0.0626532	0.710755	0.846287	0.802258	0.885036	0.763663	0.838463	0.438047	0.997162	0.405225	0.997919
Anaerolinea thermophila	7.07e-05	0.00027562	0.0453662	0.0922352	0.0559368	0.134903	9.4e-05	0.000288359	0.851974	0.942762	0.0275128	0.0802347	0.0528702	0.126552	5.16e-05	0.000197735	0.810529	0.903136	0.0784036	0.252331	0.0398077	0.202499	0.867876	0.997437	0.739983	0.997949
Dehalococcoides mccartyi	0.0460385	0.0686588	0.079031	0.139625	0.716435	0.818492	0.240899	0.304692	0.330195	0.625072	0.247773	0.366608	0.246117	0.371666	0.0803531	0.117484	0.742001	0.859106	0.570586	0.729314	0.464482	0.602664	0.504273	0.997162	0.540072	0.997919
Candidatus Promineofilum breve	0.817034	0.845672	0.81792	0.86189	0.835927	0.901104	0.258274	0.326107	0.291326	0.595159	0.222289	0.339488	0.237632	0.366694	0.839981	0.867031	0.748848	0.866676	0.383828	0.579065	0.179749	0.345223	0.324813	0.997162	0.223486	0.997919
Prevotella ruminicola	1.73e-05	0.00010224	0.000182068	0.00140995	0.161914	0.299242	1.9e-07	2.04e-06	0.773475	0.914286	0.00528375	0.0276112	0.0847796	0.182909	1.4e-06	1.18e-05	0.579892	0.768796	0.0553083	0.217737	0.0383954	0.205725	0.637349	0.997162	0.916886	0.99793
Prevotella intermedia	1.5e-05	9.28e-05	0.000240215	0.00168209	0.193974	0.340245	2.52e-07	2.48e-06	0.898981	0.96494	0.00865987	0.0381656	0.106144	0.214434	3.73e-06	2.47e-05	0.888564	0.945968	0.0335406	0.170177	0.0686337	0.239224	0.599055	0.997162	0.962994	0.998232
Prevotella dentalis	3.96e-05	0.000187097	0.00492454	0.0164999	0.00890626	0.035341	2.87e-06	1.64e-05	0.604724	0.827338	0.0406217	0.108346	0.0153054	0.0525442	3.92e-05	0.000162008	0.692226	0.838668	0.00339495	0.0559856	0.034379	0.199998	0.931981	0.997715	0.935664	0.998019
Prevotella denticola	2.49e-05	0.000132586	0.000594295	0.00327236	0.0834375	0.185504	3.88e-07	3.38e-06	0.975962	0.991104	0.0118847	0.0465872	0.0697989	0.159888	8.48e-06	4.63e-05	0.845862	0.925191	0.0162627	0.117641	0.0423075	0.211283	0.799081	0.997162	0.90443	0.997919
Prevotella oris	2.33e-05	0.000126662	0.000173237	0.00136338	0.306705	0.471217	6.98e-07	5.31e-06	0.76706	0.911563	0.00476371	0.0258229	0.216681	0.349614	2e-06	1.55e-05	0.539143	0.741235	0.152443	0.359103	0.0817959	0.251036	0.612525	0.997162	0.802462	0.997919
Prevotella melaninogenica	5.67e-06	4.59e-05	2.49e-05	0.000344082	0.434121	0.594538	4.62e-08	7.06e-07	0.49937	0.764807	0.00254254	0.0168628	0.222885	0.356316	2.25e-07	2.99e-06	0.429631	0.661683	0.14715	0.353289	0.0631551	0.234793	0.518609	0.997162	0.825289	0.997919
Prevotella fusca	1.61e-05	9.75e-05	0.000109989	0.00100209	0.280253	0.442738	3.52e-07	3.14e-06	0.747693	0.903269	0.0103999	0.0429386	0.104985	0.212832	2.88e-06	2.03e-05	0.610241	0.787549	0.153316	0.360272	0.0370459	0.204403	0.415227	0.997162	0.810963	0.997919
Prevotella scopos	3.89e-05	0.000184372	0.000195221	0.00147251	0.347774	0.511721	6.85e-07	5.23e-06	0.520805	0.778297	0.00722233	0.0338224	0.194574	0.324741	2.66e-06	1.92e-05	0.411181	0.647501	0.0860573	0.272086	0.0754069	0.245441	0.587737	0.997162	0.90369	0.997961
Prevotella jejuni	5.99e-06	4.74e-05	1.32e-05	0.000224726	0.46039	0.619382	2.88e-08	5.17e-07	0.591463	0.819969	0.0031441	0.019427	0.171368	0.297956	8.03e-08	1.49e-06	0.453604	0.679269	0.202678	0.411895	0.0426115	0.211683	0.403984	0.997162	0.853775	0.997919
Prevotella enoeca	5.68e-05	0.00024476	0.000882461	0.00438071	0.149629	0.283098	1.1e-06	7.56e-06	0.780355	0.917745	0.0149554	0.0538777	0.131454	0.248514	9.46e-06	5.05e-05	0.67595	0.829145	0.0318789	0.165964	0.0645363	0.236045	0.729656	0.997162	0.866293	0.997919
Prevotella sp. oral taxon 299	2.87e-05	0.000147064	0.00055999	0.00313592	0.148952	0.281688	7.88e-07	5.82e-06	0.860401	0.950042	0.00659017	0.0318221	0.13069	0.247685	5.17e-06	3.16e-05	0.805904	0.904344	0.0884401	0.275403	0.0590448	0.231189	0.656806	0.997162	0.954528	0.998304
Bacteroides fragilis	0.0102911	0.0188209	0.000266082	0.00180584	0.0240387	0.0743864	0.000404415	0.00107184	0.0379471	0.24134	0.0054592	0.0281438	0.164386	0.289721	9.97e-05	0.000358009	0.00750698	0.0638039	0.831997	0.907081	0.629813	0.744432	0.840639	0.997171	0.430389	0.997919
Bacteroides thetaiotaomicron	0.534873	0.599848	0.0929502	0.159743	0.0345527	0.0965788	0.107968	0.152122	0.0656328	0.309889	0.230327	0.350229	0.136994	0.255546	0.164913	0.222216	0.0837113	0.263385	0.552978	0.722633	0.749676	0.830707	0.458244	0.997162	0.833839	0.997919
Bacteroides caecimuris	0.663217	0.715347	0.423348	0.522456	0.106493	0.221001	0.230528	0.297694	0.012143	0.143602	0.143221	0.251752	0.0223803	0.0688186	0.269218	0.335611	0.0334438	0.157115	0.438778	0.632616	0.939711	0.961528	0.502736	0.997162	0.956449	0.998462
Bacteroides vulgatus	0.0166852	0.0287815	0.0257642	0.0610733	0.347425	0.511581	0.0168585	0.0288763	0.311839	0.62535	0.110693	0.210946	0.199089	0.329927	0.0543208	0.0852622	0.123819	0.331379	0.922433	0.959365	0.77223	0.846135	0.592769	0.997162	0.459892	0.997919
Bacteroides salanitronis	0.00352791	0.00732444	0.295866	0.395276	0.0109804	0.0414564	0.00537713	0.0105112	0.430205	0.720921	0.380937	0.509716	0.0389126	0.10496	0.020944	0.0369987	0.564174	0.757597	0.0331356	0.169267	0.160399	0.326852	0.717543	0.997162	0.953286	0.998337
Bacteroides ovatus	0.314854	0.380543	0.738851	0.802248	0.331875	0.496242	0.70204	0.757146	0.32354	0.636233	0.507289	0.626144	0.491313	0.607388	0.494821	0.559493	0.839428	0.922361	0.696085	0.822725	0.647018	0.757366	0.80417	0.997162	0.686841	0.997919
Bacteroides cellulosilyticus	0.00669964	0.0128956	0.146339	0.227354	0.094683	0.202968	0.0442252	0.068193	0.234975	0.549693	0.191281	0.306177	0.176033	0.303306	0.137788	0.18995	0.208023	0.447667	0.542005	0.714064	0.975549	0.983901	0.804132	0.997171	0.848646	0.997951
Bacteroides helcogenes	0.0181388	0.030949	0.227902	0.323385	0.05911	0.14352	0.114417	0.160149	0.0949388	0.367166	0.546341	0.657732	0.0818225	0.178547	0.234779	0.299566	0.182595	0.415551	0.757471	0.861343	0.574501	0.701781	0.803197	0.997162	0.970574	0.998568
Bacteroides caccae	0.294671	0.359591	0.973403	0.981084	0.207898	0.35744	0.966818	0.975015	0.220387	0.534731	0.970158	0.979051	0.317101	0.452911	0.840685	0.870552	0.0401645	0.173979	0.887557	0.94031	0.556655	0.688358	0.978974	0.998572	0.401612	0.997919
Bacteroides heparinolyticus	0.0224094	0.0372222	0.579259	0.666459	0.0037904	0.0178758	0.292201	0.364621	0.0251904	0.200646	0.796193	0.856844	0.0182544	0.0594035	0.385653	0.453031	0.0218446	0.122829	0.372129	0.574883	0.614278	0.732563	0.906774	0.997366	0.773026	0.997919
Bacteroides zoogleoformans	0.0174279	0.0298917	0.178424	0.266403	0.00533649	0.0234189	0.0671643	0.0992687	0.106526	0.385243	0.189828	0.304576	0.0767193	0.170758	0.0970431	0.139875	0.171654	0.400348	0.158187	0.365195	0.579731	0.706054	0.89416	0.997345	0.93767	0.998206
Bacteroides dorei	0.922049	0.93677	0.428012	0.526868	0.320089	0.484543	0.243773	0.312448	0.0853058	0.348626	0.895329	0.92801	0.905432	0.936748	0.360085	0.427927	0.307889	0.558415	0.667804	0.804216	0.360249	0.51324	0.461375	0.997162	0.462223	0.997919
Bacteroides coprosuis	2.03e-06	2.2e-05	0.000768494	0.00391861	0.0200052	0.0648695	1.13e-07	1.37e-06	0.813351	0.929959	0.00521646	0.0272446	0.0637903	0.149507	7.45e-07	7.21e-06	0.834135	0.918571	0.00242258	0.0457921	0.0408341	0.208198	0.890945	0.997586	0.944732	0.998108
Alistipes sp. Marseille-P5997	0.032201	0.051273	0.0610349	0.116804	0.879706	0.931291	0.012098	0.0214967	0.45807	0.738916	0.0572707	0.135434	0.435927	0.561692	0.0738826	0.111057	0.785328	0.893831	0.711895	0.832743	0.907237	0.940205	0.903889	0.997426	0.892086	0.997923
Alistipes finegoldii	0.0921074	0.128643	0.00146479	0.00639406	0.0164822	0.0565289	5.32e-05	0.000184616	0.00078937	0.040768	0.0133751	0.0502305	0.201306	0.332581	0.00054782	0.00152133	0.0098929	0.0755176	0.937327	0.966949	0.336148	0.4918	0.344187	0.997162	0.528924	0.997919
Alistipes shahii	0.677636	0.727661	0.0192531	0.0485869	0.078221	0.177096	0.00441952	0.00889231	0.0143805	0.153787	0.0805807	0.169819	0.165947	0.291561	0.0308805	0.0519735	0.0879822	0.271069	0.770278	0.869085	0.822842	0.881223	0.647793	0.997162	0.564857	0.997919
Mucinivorans hirudinis	2.61e-06	2.6e-05	0.0616906	0.117375	0.000741387	0.00492952	0.000436904	0.00113448	0.0789237	0.33397	0.179452	0.292414	0.000180467	0.00222429	0.00211963	0.00492619	0.115651	0.316594	0.0304723	0.158845	0.0674488	0.237666	0.593944	0.997162	0.691747	0.997919
Butyricimonas faecalis	0.413423	0.482279	0.976599	0.9835	0.372398	0.535462	0.715253	0.76803	0.287914	0.604065	0.901886	0.932334	0.287976	0.42564	0.849613	0.877783	0.582691	0.770126	0.596842	0.755539	0.665976	0.771307	0.962443	0.998272	0.605399	0.997919
Odoribacter splanchnicus	0.431105	0.499468	0.0537779	0.10656	0.397619	0.560242	0.107204	0.151159	0.771893	0.912819	0.0820166	0.171765	0.548888	0.654079	0.187117	0.247313	0.803799	0.903748	0.498581	0.681269	0.718981	0.809455	0.663792	0.997162	0.949868	0.998344
Porphyromonas asaccharolytica	0.00519128	0.010293	0.0705139	0.129721	0.156519	0.291368	0.00134047	0.00312696	0.574137	0.809347	0.435182	0.560548	0.0431809	0.112709	0.0086819	0.0171705	0.881605	0.942235	0.0217509	0.135695	0.0608119	0.232079	0.43073	0.997162	0.42712	0.997919
Porphyromonas gingivalis	0.000358344	0.00103461	0.00765101	0.0233281	0.194385	0.340376	9.15e-05	0.000292821	0.862097	0.949215	0.0165561	0.057717	0.246573	0.381865	0.000115732	0.000405551	0.456021	0.680617	0.261842	0.471882	0.0922978	0.261923	0.830246	0.997221	0.50111	0.997919
Porphyromonas cangingivalis	2.03e-06	2.2e-05	0.000830469	0.00416708	0.017445	0.0584783	3.3e-07	2.96e-06	0.835542	0.938866	0.0360469	0.0994821	0.0220904	0.0681712	5.64e-06	3.35e-05	0.838408	0.921306	0.00797446	0.0834767	0.0328924	0.196615	0.684412	0.997162	0.723159	0.997919
Porphyromonas crevioricanis	0.000486867	0.00131491	0.0304201	0.0686193	0.0913516	0.195803	0.000390443	0.00103123	0.882382	0.9568	0.113251	0.213194	0.134569	0.250885	0.00275819	0.00620807	0.659725	0.816295	0.0503063	0.204042	0.230584	0.393262	0.919639	0.997736	0.636011	0.997923
Petrimonas mucosa	0.00026401	0.000816976	0.497584	0.591714	3.24e-05	0.000596641	0.00416557	0.00842962	0.0490392	0.269539	0.885604	0.920678	0.000647807	0.00532753	0.00929233	0.0182198	0.0481877	0.192887	0.00325393	0.0533698	0.0141175	0.153993	0.716234	0.997162	0.961501	0.998558
Fermentimonas caenicola	7.42e-05	0.000295214	0.0233704	0.0560862	0.0601165	0.143812	3.19e-05	0.000117491	0.638285	0.843403	0.0474406	0.118693	0.0902182	0.190034	4.7e-05	0.000186148	0.393708	0.629966	0.0281997	0.152933	0.0437966	0.210786	0.906545	0.997664	0.659279	0.997919
Parabacteroides sp. CT06	0.654706	0.708511	0.1311	0.208791	0.327583	0.491871	0.0653718	0.096914	0.179287	0.488192	0.143197	0.251755	0.337585	0.472161	0.268644	0.335151	0.429605	0.661749	0.966144	0.982247	0.798603	0.864638	0.962038	0.998078	0.753308	0.997919
Parabacteroides distasonis	0.577806	0.63965	0.267638	0.366073	0.0792354	0.178757	0.282369	0.354041	0.0632773	0.30338	0.404674	0.532495	0.165323	0.290899	0.82057	0.853975	0.264713	0.514125	0.691127	0.818949	0.609382	0.728705	0.757269	0.997162	0.508763	0.997919
Tannerella sp. oral taxon HOT-286	0.000320918	0.000947801	0.81634	0.863951	2.09e-06	0.000116188	0.0406375	0.0630864	0.0451325	0.258959	0.804592	0.861929	0.000672739	0.0054334	0.119123	0.1669	0.025739	0.134118	0.00418555	0.061399	0.128148	0.296803	0.551449	0.997162	0.783362	0.997966
Tannerella forsythia	3.61e-05	0.000171546	0.257775	0.35436	8.91e-05	0.00112094	0.000451391	0.00117608	0.413604	0.705676	0.522772	0.637368	0.0020443	0.0121071	0.00943005	0.0184171	0.0671662	0.230939	0.00190572	0.0391635	0.105836	0.275643	0.755885	0.997228	0.328414	0.997919
Barnesiella viscericola	0.000809485	0.00201847	0.11956	0.194069	0.00941312	0.0367858	0.00482708	0.00960319	0.224244	0.538795	0.0796914	0.168681	0.0234484	0.0711896	0.00965093	0.0188377	0.290949	0.541234	0.145271	0.35119	0.284528	0.444254	0.948177	0.997978	0.885551	0.997989
Muribaculum intestinale	0.000347434	0.00101007	0.248063	0.344824	0.00483158	0.0216098	0.0509609	0.0773502	0.0197723	0.178262	0.126488	0.231355	0.0772428	0.171478	0.0472512	0.0754861	0.0455492	0.186737	0.294981	0.503264	0.928179	0.95371	0.415797	0.997162	0.793335	0.997919
Bacteroidales bacterium CF	0.000163903	0.000557941	0.556708	0.645036	1.7e-05	0.0003993	0.00876311	0.0160653	0.0375525	0.237282	0.549082	0.658722	0.000124576	0.00179602	0.0119938	0.0226755	0.036454	0.162676	0.00857566	0.0852827	0.0263337	0.184019	0.924283	0.997548	0.920828	0.998253
Candidatus Azobacteroides pseudotrichonymphae	0.000105928	0.000382941	0.0226135	0.0539216	0.0402037	0.105119	0.000106346	0.000325172	0.779699	0.910946	0.0394221	0.103448	0.0362141	0.0970249	0.000173107	0.000559229	0.864621	0.930566	0.0477286	0.197302	0.0526211	0.221356	0.830218	0.997605	0.827346	0.998198
Proteiniphilum saccharofermentans	7.02e-07	1.17e-05	0.000931301	0.00453482	0.034285	0.0957188	6.55e-07	5e-06	0.936722	0.976621	0.00628445	0.0307242	0.0162882	0.0546043	4.49e-06	2.82e-05	0.938966	0.970277	0.0373925	0.17823	0.0332718	0.197108	0.55596	0.997162	0.921475	0.998314
Paludibacter propionicigenes	1.34e-05	8.27e-05	0.0307221	0.0689261	0.00772775	0.0310374	3.7e-05	0.000133672	0.54929	0.792408	0.317038	0.444163	0.0048967	0.022749	0.000470948	0.00132124	0.4762	0.693356	0.01787	0.120857	0.0256813	0.182566	0.433031	0.997162	0.725982	0.997932
Draconibacterium orientale	1.23e-06	1.6e-05	0.00207974	0.00834682	0.00747851	0.0306468	2.41e-06	1.41e-05	0.316361	0.627506	0.0431978	0.112449	0.00650457	0.0280762	5.63e-06	3.36e-05	0.478751	0.697533	0.0195346	0.128614	0.0271689	0.187349	0.564076	0.997162	0.937635	0.998127
Marinifilaceae bacterium SPP2	9.87e-07	1.33e-05	0.00390259	0.0130469	0.00998056	0.0375481	8.58e-06	3.9e-05	0.681238	0.865124	0.0468342	0.115296	0.00875232	0.0340791	1.71e-06	1.29e-05	0.522416	0.724197	0.0351824	0.170656	0.0289755	0.186833	0.706975	0.997204	0.832563	0.997954
Salinivirga cyanobacteriivorans	1.22e-05	7.4e-05	0.00690386	0.0209363	0.147772	0.276555	3.31e-05	0.00011882	0.87159	0.952354	0.011855	0.0456794	0.270656	0.403424	1.28e-05	6.27e-05	0.739114	0.860286	0.161127	0.365918	0.213	0.376092	0.887424	0.997627	0.735946	0.997956
Alkalitalea saponilacus	1.52e-06	1.8e-05	0.000293876	0.00191424	0.300272	0.460988	1.03e-05	4.59e-05	0.532938	0.781204	0.0124277	0.0473565	0.0662139	0.152551	1.18e-05	5.82e-05	0.855621	0.928023	0.599185	0.753329	0.133904	0.302093	0.439638	0.997162	0.733999	0.998039
Chryseobacterium gallinarum	0.825087	0.854685	0.599657	0.683418	0.662485	0.786365	0.704223	0.758275	0.761373	0.906371	0.063209	0.144127	0.0203753	0.0639398	0.798104	0.83462	0.87717	0.939843	0.754	0.858936	0.0218219	0.174611	0.0607647	0.997162	0.665786	0.997919
Chryseobacterium taklimakanense	0.0466558	0.0700766	0.473805	0.566945	0.00899721	0.0344913	0.885535	0.909422	0.0211955	0.179595	0.143237	0.248689	0.00089787	0.00646367	0.153097	0.206426	0.00144571	0.0200443	0.453957	0.639122	0.898436	0.932891	0.498118	0.997162	0.114774	0.992181
Chryseobacterium sp. 17S1E7	0.00322728	0.00661328	0.167387	0.251764	0.361017	0.52143	0.00131333	0.00299973	0.661305	0.853879	0.470736	0.587654	0.0639292	0.14766	5.48e-05	0.00020656	0.148336	0.362717	0.223614	0.431932	0.00508937	0.109663	0.725431	0.997221	0.281884	0.997919
Chryseobacterium camelliae	0.000114422	0.000404139	0.0519062	0.101327	0.099437	0.207705	5.58e-05	0.000185805	0.596372	0.81902	0.064314	0.144218	0.0433288	0.111556	0.000319141	0.000939543	0.556162	0.749023	0.149415	0.352406	0.112418	0.281449	0.836427	0.997368	0.836886	0.998032
Chryseobacterium indologenes	0.00255254	0.00543573	0.060937	0.115684	0.171275	0.308729	0.00667339	0.012582	0.399004	0.68864	0.0723991	0.155986	0.0473949	0.118425	0.000669126	0.00178843	0.744371	0.864726	0.582958	0.740587	0.0193893	0.16494	0.549401	0.997162	0.29476	0.997919
Chryseobacterium bernardetii	0.000617009	0.00159085	0.000166238	0.00127718	0.389574	0.54975	0.000169952	0.000496163	0.393325	0.688278	0.000886627	0.00836764	0.289156	0.424024	7.88e-07	7.43e-06	0.0206787	0.117243	0.861032	0.922517	0.295723	0.453675	0.875141	0.997687	0.102335	0.992451
Chryseobacterium shandongense	0.0154638	0.0266056	0.0177429	0.0448973	0.905013	0.945204	0.000279058	0.000760807	0.386868	0.682986	0.0720931	0.156053	0.555233	0.659846	2.69e-05	0.000115256	0.132736	0.342313	0.449229	0.638783	0.0231895	0.174056	0.560746	0.997162	0.200989	0.997669
Chryseobacterium joostei	0.000174914	0.000580376	0.00226652	0.00875003	0.34701	0.507266	0.000105599	0.000327486	0.619733	0.831084	0.0513241	0.124206	0.160759	0.28359	0.00032066	0.000953413	0.466721	0.684383	0.189465	0.397037	0.104995	0.27404	0.443244	0.997162	0.848301	0.997919
Chryseobacterium lactis	0.0070574	0.0131412	0.36873	0.462601	0.0492987	0.124131	0.0285538	0.0455885	0.314179	0.619184	0.431251	0.549981	0.0667691	0.151998	0.257652	0.321573	0.125697	0.329092	0.251743	0.458759	0.590894	0.710543	0.882606	0.997572	0.835545	0.998017
Chryseobacterium carnipullorum	0.00228743	0.00488196	0.0373763	0.0780715	5.95e-06	0.000203427	0.667034	0.719542	0.00180053	0.0571065	0.891896	0.92335	0.0157194	0.0521721	0.0108494	0.0202369	0.270987	0.50727	0.0186129	0.121183	0.106855	0.274963	0.0661821	0.997162	0.0142463	0.733797
Chryseobacterium sp. G0186	4.28e-06	3.46e-05	2.7e-05	0.000347925	0.862867	0.918824	2.84e-07	2.58e-06	0.101251	0.369904	0.00281929	0.0173629	0.242415	0.373897	8.54e-09	2.77e-07	0.0513245	0.195937	0.126098	0.323213	0.00627036	0.114874	0.343201	0.997162	0.750009	0.998018
Chryseobacterium sp. IHB B 17019	2.44e-05	0.000126182	0.000289261	0.00183296	0.278651	0.434948	1.07e-05	4.62e-05	0.877373	0.953521	0.00122975	0.00985903	0.316087	0.446885	2.02e-06	1.45e-05	0.296426	0.539316	0.291467	0.49738	0.0587231	0.227618	0.849171	0.997512	0.210439	0.997919
Chryseobacterium sp. 3008163	3.48e-05	0.000162105	0.000115731	0.000971897	0.532776	0.681397	5.26e-07	4.1e-06	0.37244	0.673146	7.78e-05	0.00184466	0.637903	0.727001	8.06e-08	1.32e-06	0.136336	0.346348	0.0836238	0.263655	0.0239879	0.177157	0.734622	0.997282	0.525358	0.997919
Chryseobacterium indoltheticum	0.00181255	0.00401106	0.0124755	0.0337972	0.540945	0.684701	0.00265652	0.0055837	0.660238	0.850969	0.0855812	0.174709	0.225778	0.355424	0.00796073	0.0157068	0.873444	0.93661	0.356983	0.556874	0.283635	0.442472	0.529309	0.997162	0.800513	0.997977
Chryseobacterium sp. H3001	1.66e-05	9e-05	0.00271385	0.00981968	0.144011	0.271222	0.00159731	0.00354388	0.231632	0.541885	0.00160497	0.0119711	0.380359	0.509264	4.93e-07	4.94e-06	0.289752	0.534201	0.819546	0.896615	0.0799862	0.250441	0.564503	0.997162	0.0346265	0.851329
Chryseobacterium arthrosphaerae	0.818966	0.849034	0.846164	0.884611	0.842948	0.904058	0.833051	0.865655	0.871259	0.950699	0.675644	0.758754	0.578334	0.677112	0.152093	0.204906	0.22389	0.458939	0.814491	0.891502	0.0651199	0.233407	0.683591	0.997275	0.0992544	0.970933
Chryseobacterium sp. StRB126	0.657305	0.706995	0.0906842	0.154939	0.163	0.296146	0.717393	0.767203	0.894672	0.96103	0.74666	0.815296	0.884789	0.919639	0.0359925	0.0585978	0.076654	0.245132	0.311782	0.517282	0.110799	0.279495	0.217383	0.997162	0.145096	0.997679
Chryseobacterium sp. G0162	0.000261163	0.00078093	0.028611	0.0641004	0.290756	0.449774	0.00223238	0.00478165	0.686713	0.869273	0.00685234	0.0313791	0.321004	0.454339	0.0613636	0.0934471	0.0722036	0.239585	0.563452	0.727647	0.447606	0.590829	0.843903	0.997368	0.235107	0.997919
Chryseobacterium gleum	0.00042875	0.00117249	0.000116697	0.00097236	0.879363	0.928913	1.05e-06	6.89e-06	0.877983	0.954551	0.000680222	0.0069343	0.681525	0.763941	1.68e-07	2.22e-06	0.284154	0.530926	0.876195	0.931409	0.0939649	0.26383	0.518385	0.997162	0.320119	0.997919
Chryseobacterium sp. H6466	0.0158976	0.0274803	0.176306	0.263213	0.304864	0.467047	0.0348511	0.0550548	0.789666	0.917194	0.241202	0.361759	0.166647	0.291004	0.00538211	0.011249	0.776449	0.886969	0.478721	0.664105	0.0699519	0.240274	0.761638	0.997162	0.628185	0.997919
Capnocytophaga gingivalis	0.000211073	0.000684015	0.00393581	0.0136804	0.0490851	0.124275	2.1e-06	1.26e-05	0.905008	0.966076	0.0526121	0.12749	0.0551356	0.13455	0.000199701	0.000642058	0.648872	0.810664	0.00930306	0.0894716	0.112056	0.281454	0.825888	0.997235	0.520205	0.997919
Capnocytophaga canimorsus	2.07e-05	0.000113555	7.72e-05	0.00075677	0.627599	0.759718	1.22e-07	1.42e-06	0.454759	0.736153	0.00732265	0.0338554	0.329226	0.46317	5.9e-07	5.96e-06	0.449347	0.674465	0.833252	0.907666	0.138901	0.306481	0.315341	0.997162	0.735237	0.997919
Capnocytophaga sputigena	3.13e-06	2.9e-05	0.00162623	0.0068303	0.143361	0.272087	1.35e-06	8.72e-06	0.789557	0.917573	0.0449984	0.11405	0.0600743	0.142765	4.33e-06	2.71e-05	0.841537	0.920612	0.0713117	0.245019	0.0395398	0.206128	0.57329	0.997162	0.901864	0.998096
Capnocytophaga haemolytica	5.89e-05	0.00024842	0.0012447	0.00557638	0.236467	0.390106	1.41e-05	5.99e-05	0.624992	0.835781	0.0364886	0.100105	0.170114	0.294518	2.49e-05	0.000110024	0.592139	0.773504	0.0664045	0.235224	0.0657034	0.236473	0.671782	0.997173	0.877822	0.998025
Capnocytophaga leadbetteri	0.000174118	0.000583558	0.00221058	0.00871155	0.369452	0.532009	3.22e-06	1.77e-05	0.362637	0.66244	0.0432463	0.111563	0.0791389	0.173444	5.5e-06	3.25e-05	0.214027	0.450877	0.0456585	0.195591	0.00495326	0.109834	0.413325	0.997162	0.748727	0.997919
Capnocytophaga cynodegmi	0.0363717	0.0564155	0.0925637	0.157197	0.763694	0.852814	0.000269878	0.000736485	0.0762089	0.326291	0.238411	0.357074	0.430484	0.552431	2.06e-05	9.1e-05	0.0307344	0.144104	0.071837	0.245575	0.00513203	0.109607	0.663174	0.997162	0.888878	0.998332
Capnocytophaga sp. oral taxon 878	0.00253373	0.00540921	8.34e-05	0.000783291	0.11638	0.234759	2.82e-06	1.55e-05	0.133558	0.423552	0.0134567	0.0498605	0.913161	0.940828	1.99e-05	9.08e-05	0.0884861	0.269978	0.696451	0.82082	0.105897	0.275069	0.0936099	0.997162	0.650511	0.997919
Capnocytophaga stomatis	6.06e-06	4.39e-05	0.0602309	0.11384	0.02698	0.0790889	0.000256047	0.000694359	0.385564	0.677409	0.0795343	0.166472	0.02806	0.0803682	0.00336761	0.00732471	0.331163	0.571856	0.155179	0.358647	0.260196	0.420711	0.891031	0.997623	0.784508	0.997988
Capnocytophaga sp. ChDC OS43	5.31e-05	0.000226584	0.0153854	0.039988	0.0963271	0.204532	3.13e-05	0.000115065	0.838264	0.938058	0.0439446	0.11188	0.0637824	0.148751	8.17e-06	4.4e-05	0.462321	0.684168	0.125534	0.323976	0.0195238	0.167009	0.736317	0.997185	0.428393	0.997919
Capnocytophaga sp. oral taxon 323	0.000293052	0.000865051	0.0610147	0.115786	0.0496472	0.125302	0.000696699	0.00172608	0.757618	0.904012	0.035015	0.0967364	0.200003	0.329631	0.00191763	0.00448474	0.396189	0.632036	0.111538	0.306456	0.71243	0.803088	0.664851	0.997162	0.510471	0.997919
Flavobacterium pallidum	0.000497764	0.00132652	0.0468471	0.0943256	0.148708	0.275927	0.032513	0.0513659	0.217153	0.523909	0.649475	0.740368	0.0247665	0.0734308	0.0338893	0.0555399	0.239732	0.477622	0.825441	0.90041	0.190816	0.355611	0.283049	0.997162	0.865351	0.998014
Flavobacterium album	0.000216719	0.000685836	0.200486	0.290259	0.000369338	0.00292539	0.0105037	0.0187942	0.0656584	0.301837	0.224393	0.342994	0.00421492	0.0200801	0.0194314	0.0344787	0.216469	0.454433	0.0639053	0.227334	0.225063	0.387628	0.896845	0.997519	0.866853	0.997955
Flavobacterium kingsejongi	3.07e-05	0.000146622	8.88e-05	0.000820791	0.638956	0.763585	2.66e-06	1.48e-05	0.458309	0.731337	0.0194728	0.0633568	0.274011	0.408306	7.71e-07	7.11e-06	0.134004	0.340536	0.786152	0.876756	0.0280341	0.184683	0.191572	0.997162	0.597536	0.997951
Flavobacterium sp. CJ74	6.95e-07	1.11e-05	0.0368467	0.0789719	0.000438479	0.00332315	2.26e-05	8.67e-05	0.154672	0.449893	0.070778	0.153238	0.00247935	0.013832	0.000188846	0.000597481	0.235794	0.473233	0.0274597	0.149645	0.063711	0.234086	0.860681	0.997488	0.911295	0.998158
Flavobacterium crocinum	9.1e-07	1.31e-05	0.000741011	0.00375464	0.0789287	0.175989	3.63e-06	1.94e-05	0.87831	0.955502	0.00286652	0.017731	0.0278652	0.0806734	5.13e-07	5.26e-06	0.866349	0.932352	0.101319	0.291964	0.0206688	0.169026	0.665751	0.997162	0.877467	0.998095
Flavobacterium magnum	0.00215253	0.00467787	0.100123	0.167662	0.0454899	0.116037	0.0129226	0.0226197	0.473369	0.741083	0.295941	0.420499	0.00490183	0.0221983	0.00865555	0.0168493	0.473847	0.686185	0.248261	0.456494	0.0470955	0.212899	0.383018	0.997162	0.875685	0.998074
Flavobacterium anhuiense	0.0273655	0.0437253	0.625602	0.700869	0.0855207	0.18471	0.288862	0.357887	0.226128	0.533731	0.40577	0.527985	0.00458231	0.0210727	0.443013	0.505452	0.221947	0.457698	0.554207	0.7186	0.105198	0.274788	0.235609	0.997162	0.75467	0.997966
Flavobacterium gilvum	0.000611387	0.00156509	0.0130054	0.0343789	0.648064	0.771057	0.00053796	0.00133727	0.815799	0.925879	0.0742916	0.157465	0.148334	0.265388	0.000131719	0.000435938	0.441678	0.664614	0.733066	0.84532	0.0467856	0.212503	0.429358	0.997162	0.362781	0.997919
Flavobacterium commune	9.41e-06	6.09e-05	0.00603376	0.0188677	0.0522045	0.128787	2.1e-05	8.03e-05	0.756884	0.900232	0.00953864	0.039229	0.0213695	0.0653075	2.78e-05	0.00011727	0.668331	0.818066	0.0770361	0.249833	0.0375678	0.199529	0.801592	0.997464	0.866004	0.998004
Flavobacterium sp. HYN0086	0.00201987	0.00441582	0.612779	0.690903	0.0209791	0.066507	0.00306271	0.00631786	0.409758	0.699928	0.670412	0.755672	0.0144468	0.0491354	0.00186938	0.00434798	0.913407	0.957734	0.0515387	0.20654	0.00900155	0.130104	0.893922	0.997633	0.519139	0.997919
Flavobacterium columnare	4.59e-06	3.76e-05	0.000501379	0.00279427	0.0794109	0.176691	0.000276972	0.000756704	0.27665	0.58812	0.0108237	0.0427341	0.0463343	0.117768	1.79e-05	8.26e-05	0.520506	0.723923	0.447179	0.635384	0.114687	0.283484	0.537012	0.997162	0.716033	0.997946
Flavobacterium johnsoniae	0.0586055	0.0854149	0.0140864	0.0366047	0.679522	0.791036	0.00261009	0.00545858	0.331312	0.629774	0.00137259	0.0104689	0.28238	0.410629	0.000921226	0.00233035	0.0775965	0.247367	0.547592	0.710322	0.62226	0.735416	0.42093	0.997162	0.477432	0.997919
Flavobacterium sp. 140616W15	0.000534648	0.00140201	0.0390169	0.082223	0.287736	0.446352	5.54e-05	0.000186343	0.4498	0.727893	0.00129557	0.0103028	0.555854	0.658632	0.000348918	0.00102083	0.305412	0.550685	0.0801004	0.258011	0.156699	0.324099	0.496538	0.997162	0.700094	0.997936
Flavobacterium sp. MEBiC07310	0.060568	0.0885933	0.495483	0.587789	0.0392719	0.104299	0.0317613	0.0503626	0.8324	0.934237	0.705131	0.782151	0.00657998	0.0276722	0.241534	0.304553	0.368095	0.606778	0.0430614	0.18885	0.0833643	0.252671	0.862796	0.997523	0.316238	0.997919
Flavobacterium crassostreae	9.67e-07	1.34e-05	7.87e-07	3.04e-05	0.827318	0.893846	3.39e-10	2.64e-08	0.0363005	0.231378	9.61e-06	0.000536598	0.440714	0.561404	1.58e-10	2.35e-08	0.0155766	0.0973837	0.13313	0.332689	0.224334	0.387339	0.764333	0.997162	0.810237	0.998002
Ornithobacterium rhinotracheale	0.422354	0.49103	0.0114847	0.0322527	0.000226674	0.00217485	0.986055	0.989048	0.149807	0.449545	0.0148729	0.0538114	0.000172702	0.00219092	0.219259	0.28297	0.0201364	0.117134	0.00463846	0.0654489	0.150954	0.31788	0.851256	0.997186	0.180665	0.997919
Gramella flava	0.000128789	0.000463238	0.00100741	0.00480045	0.6219	0.755307	7.75e-05	0.000252398	0.819022	0.931597	0.032047	0.0910504	0.0973228	0.200728	3.3e-05	0.000139355	0.413489	0.647878	0.462183	0.650235	0.0163718	0.159059	0.21505	0.997162	0.50621	0.997919
Gramella sp. MAR_2010_147	0.000478772	0.0012898	0.0199355	0.0488449	0.208895	0.356415	9.05e-06	4.11e-05	0.290166	0.598985	0.0042271	0.0228964	0.30353	0.437418	0.000405816	0.00115796	0.913162	0.957748	0.0166482	0.115824	0.293436	0.450866	0.808042	0.997346	0.332409	0.997919
Gramella sp. SH35	1.41e-05	8.48e-05	0.000128689	0.00106474	0.448667	0.605628	0.000287004	0.000776667	0.311644	0.61951	0.0376515	0.101147	0.0161669	0.0537342	9.74e-05	0.000340828	0.681813	0.828368	0.682331	0.809715	0.075506	0.245658	0.111315	0.997162	0.514217	0.997919
Gramella salexigens	0.000327254	0.000943261	0.012592	0.0342471	0.443554	0.601972	1.43e-05	5.95e-05	0.227231	0.538609	0.010831	0.0430495	0.444211	0.56536	3.4e-05	0.000141365	0.194413	0.426597	0.0610052	0.225888	0.0658825	0.236476	0.913562	0.997453	0.820461	0.997923
Gramella sp. MAR_2010_102	0.000158296	0.000524389	0.0353709	0.075899	0.137717	0.261997	0.00106362	0.00248585	0.816475	0.9269	0.1005	0.195606	0.154636	0.274995	0.00570358	0.011591	0.323433	0.564651	0.194844	0.401527	0.46824	0.609439	0.861562	0.997403	0.347414	0.997919
Elizabethkingia anophelis	0.113523	0.154587	0.0773908	0.138612	0.900023	0.942623	0.00434273	0.0087087	0.307166	0.618754	0.00555427	0.028045	0.110459	0.219549	0.0189113	0.0336585	0.305896	0.552552	0.228044	0.436555	0.595413	0.713762	0.154425	0.997162	0.915139	0.998116
Elizabethkingia miricola	0.0425361	0.0646848	0.0188893	0.0469221	0.62376	0.754845	0.0111902	0.0198214	0.724563	0.885756	0.0325611	0.0910343	0.883555	0.918328	0.00673379	0.0135508	0.574137	0.759868	0.803496	0.888504	0.68747	0.784974	0.777582	0.99727	0.820383	0.997975
Nonlabens sp. MJ115	0.00542049	0.0105808	0.000736854	0.00365124	0.864502	0.919396	2.01e-06	1.17e-05	0.117855	0.396599	0.0693101	0.151225	0.276138	0.408956	6.37e-05	0.000236645	0.332837	0.57372	0.0508898	0.203733	0.0289656	0.186453	0.182588	0.997162	0.415894	0.997919
Nonlabens spongiae	1.49e-05	8.69e-05	0.000779104	0.00388086	0.0951287	0.201208	4.51e-05	0.000156237	0.42473	0.71037	0.0359208	0.0981998	0.0703431	0.158621	0.000324129	0.000952414	0.404297	0.638355	0.301366	0.507351	0.260789	0.421042	0.607093	0.997162	0.798519	0.998032
Nonlabens sp. Hel1_33_55	5.39e-05	0.000227231	0.00109238	0.00497688	0.813937	0.886051	8.67e-05	0.000271945	0.54284	0.783183	0.0433926	0.110557	0.487643	0.602614	8.92e-06	4.6e-05	0.189041	0.415993	0.515252	0.689631	0.0724563	0.241942	0.481347	0.997162	0.529004	0.997919
Nonlabens marinus	0.000174547	0.000571607	0.000456755	0.00260294	0.539705	0.682491	0.000153336	0.000452582	0.320594	0.62384	0.159307	0.267268	0.0430334	0.110176	0.000167926	0.000542298	0.687998	0.832381	0.186394	0.391645	0.0267924	0.184753	0.0839455	0.997162	0.754233	0.997973
Maribacter cobaltidurans	0.000148723	0.000518482	0.00952081	0.0274141	0.153261	0.286503	4.28e-05	0.000151333	0.83457	0.936744	0.187333	0.301023	0.0213621	0.0663823	0.000275659	0.000830223	0.574063	0.762094	0.151581	0.355919	0.0608122	0.231689	0.388034	0.997162	0.580287	0.997919
Muricauda lutaonensis	0.00134708	0.00307932	0.308455	0.404664	0.0285108	0.0815875	0.00858178	0.0155919	0.852718	0.944449	0.849625	0.892912	0.0125411	0.0442343	0.00389449	0.00826145	0.842822	0.921239	0.0619501	0.224649	0.0249581	0.179783	0.449512	0.997162	0.872838	0.997994
Muricauda ruestringensis	2.66e-06	2.57e-05	0.0100055	0.0283415	0.012924	0.0464276	7.42e-06	3.48e-05	0.0941126	0.357634	0.00343994	0.0196042	0.0484719	0.121686	8.3e-06	4.4e-05	0.390445	0.627351	0.105956	0.295662	0.118657	0.28746	0.858384	0.997432	0.796682	0.997988
Dokdonia donghaensis	8.34e-06	5.71e-05	0.000593236	0.00316652	0.245064	0.398399	4.98e-08	7.13e-07	0.533222	0.780421	0.00902168	0.0380022	0.0969525	0.199566	6.94e-07	6.59e-06	0.714855	0.847192	0.0663699	0.23465	0.0482886	0.216246	0.497918	0.997162	0.757867	0.997956
Tenacibaculum sp. SZ-18	9.76e-06	6.28e-05	3.05e-06	7.9e-05	0.180611	0.319488	1.45e-08	3.09e-07	0.0275214	0.201822	8.1e-06	0.000487202	0.36972	0.498462	1.61e-06	1.26e-05	0.280467	0.523755	0.582925	0.741554	0.881275	0.921004	0.708607	0.997199	0.32514	0.997919
Cellulophaga algicola	1.01e-05	6.75e-05	3.25e-06	7.98e-05	0.816356	0.889556	8.27e-08	1.02e-06	0.860237	0.947471	0.0012089	0.0100559	0.100312	0.204715	2.52e-08	5.86e-07	0.448199	0.673416	0.862729	0.923613	0.00567552	0.114205	0.136686	0.997162	0.24452	0.997919
Robiginitalea biformata	0.107133	0.146529	0.54293	0.6314	0.169322	0.303579	0.299081	0.370367	0.31039	0.619072	0.869486	0.908184	0.077127	0.16806	0.675849	0.725875	0.108239	0.300255	0.773076	0.867534	0.83523	0.888517	0.707135	0.99725	0.536949	0.997919
Gilvibacter sp. SZ-19	2.18e-06	2.29e-05	0.00363575	0.0127919	0.0447398	0.115856	4.77e-09	1.53e-07	0.442473	0.725076	0.00239133	0.0157721	0.138281	0.25581	6.09e-08	1.13e-06	0.643451	0.806326	0.00174898	0.0367278	0.0457388	0.213442	0.621557	0.997162	0.690151	0.997977
Myroides sp. A21	0.0341673	0.0535202	0.0242568	0.0571666	0.745846	0.843359	0.00183724	0.00408994	0.288998	0.599348	0.0918579	0.183953	0.596443	0.693676	0.000431562	0.00122459	0.197719	0.430628	0.620048	0.768688	0.0671774	0.236895	0.409834	0.997162	0.788524	0.997924
Mariniflexile sp. TRM1-10	7.72e-05	0.000300447	0.0265982	0.060592	0.0461083	0.118118	0.00701788	0.0131602	0.290483	0.599182	0.765341	0.830274	0.0028018	0.0151046	0.00141581	0.00342195	0.448381	0.672689	0.301882	0.508088	0.0147098	0.152246	0.145437	0.997162	0.822185	0.998001
Zobellia galactanivorans	0.00039893	0.0011032	0.0275169	0.0615314	0.0790146	0.173274	0.00751891	0.0138779	0.312716	0.616328	0.870426	0.908109	0.00122736	0.00819159	0.00184319	0.0043001	0.887491	0.944661	0.42817	0.61737	0.00379917	0.100809	0.0602255	0.997162	0.399856	0.997919
Lacinutrix venerupis	1.22e-05	7.4e-05	0.0582651	0.10989	0.0206629	0.0655516	5.07e-05	0.000172057	0.767205	0.906924	0.00277879	0.016973	0.234058	0.366185	8.41e-05	0.000296489	0.917246	0.958324	0.0403148	0.182696	0.246767	0.408608	0.279296	0.997162	0.67672	0.997919
Seonamhaeicola sp. S2-3	0.00230568	0.00494641	0.000718628	0.0036558	0.440277	0.597838	5.13e-07	4.08e-06	0.00941132	0.123792	0.00511941	0.0259069	0.652378	0.73949	1.35e-05	6.51e-05	0.0911949	0.273832	0.0927225	0.274982	0.214646	0.377502	0.855506	0.997312	0.617866	0.997919
Flavivirga eckloniae	0.00011346	0.000390215	1.17e-05	0.000185347	0.235959	0.387775	2.04e-06	1.16e-05	0.460246	0.731254	0.00171052	0.0120281	0.419119	0.541059	9.27e-06	4.68e-05	0.434451	0.65816	0.550734	0.7173	0.10506	0.274761	0.0591816	0.997162	0.87524	0.998132
Zunongwangia profunda	0.324178	0.388532	0.79322	0.843444	0.520316	0.668177	0.389099	0.461435	0.804724	0.922958	0.464006	0.581773	0.107725	0.212969	0.079816	0.117693	0.327629	0.572074	0.580622	0.738967	0.0172247	0.159911	0.338884	0.997162	0.300426	0.997919
Riemerella anatipestifer	8.15e-05	0.0003146	0.00385897	0.0131293	0.365792	0.524074	3.29e-05	0.000118923	0.648836	0.841984	0.00317373	0.0188545	0.295391	0.425935	1.6e-05	7.42e-05	0.533995	0.732105	0.265607	0.472795	0.113699	0.282658	0.87925	0.997511	0.503437	0.997919
Kordia sp. SMS9	0.000133226	0.000465543	0.000262746	0.00172805	0.718986	0.819383	0.000401838	0.00104851	0.592933	0.809917	0.014884	0.0526062	0.250471	0.383455	0.0012523	0.00304562	0.487558	0.696465	0.796405	0.881634	0.458998	0.599937	0.320032	0.997162	0.732669	0.997936
Euzebyella marina	0.0615124	0.0898058	0.176359	0.262441	0.326513	0.4853	0.0230049	0.0378319	0.455635	0.725317	0.379195	0.506095	0.377327	0.504727	0.0371699	0.0609243	0.327919	0.567804	0.113607	0.304766	0.121513	0.290221	0.824284	0.997421	0.78784	0.997991
Owenweeksia hongkongensis	0.000260088	0.00078463	0.160565	0.242323	0.00946607	0.036088	0.00157459	0.00355231	0.540141	0.785297	0.457149	0.576111	0.011973	0.0431892	0.000179933	0.000577636	0.883766	0.942349	0.0417574	0.186283	0.00875759	0.12889	0.565573	0.997171	0.518787	0.997919
Hymenobacter sp. sh-6	0.0015861	0.00361049	0.737227	0.799043	2.26e-05	0.000458367	0.308417	0.381217	0.00895519	0.122408	0.756014	0.824528	0.000965235	0.00690804	0.152536	0.206426	0.0331985	0.153678	0.15251	0.356742	0.153827	0.321065	0.518685	0.997162	0.622864	0.997919
Hymenobacter sp. PAMC 26554	0.000190632	0.000628243	0.080489	0.14248	0.00054009	0.00385015	0.00234065	0.00506434	0.163907	0.462905	0.13503	0.239809	0.00337403	0.0171417	0.00352709	0.0077141	0.279262	0.522788	0.0591871	0.218947	0.0918945	0.261696	0.854336	0.997421	0.877159	0.998026
Hymenobacter sp. APR13	0.00670902	0.0127811	0.828882	0.871771	0.00408238	0.0185957	0.0252973	0.0412358	0.581192	0.810727	0.881418	0.916946	0.0200915	0.0630393	0.0856177	0.125221	0.270119	0.5141	0.0175493	0.119722	0.140059	0.307837	0.897828	0.997525	0.661311	0.997919
Hymenobacter swuensis	0.00672502	0.0128671	0.265635	0.361089	4.88e-05	0.000750541	0.480775	0.554187	0.00702295	0.109774	0.722198	0.797823	0.000262759	0.00279764	0.686564	0.735158	0.00934995	0.0708449	0.0306881	0.159957	0.38659	0.536922	0.380679	0.997162	0.766304	0.997996
Hymenobacter sp. PAMC 26628	0.00457995	0.00914121	0.608224	0.688993	0.000203635	0.00194979	0.454643	0.528623	0.0259097	0.200252	0.903538	0.932352	0.00677176	0.0285263	0.385381	0.451913	0.0700879	0.235227	0.163599	0.36803	0.398234	0.548318	0.652259	0.997162	0.802006	0.99792
Hymenobacter nivis	0.00681572	0.0129909	0.384629	0.482619	9.63e-05	0.0011819	0.89211	0.914638	0.000951342	0.0432709	0.579109	0.683361	0.0270454	0.0782012	0.411675	0.476982	4.11e-05	0.00213141	0.401055	0.598043	0.140484	0.307534	0.145202	0.997162	0.40845	0.997919
Hymenobacter sedentarius	0.00646862	0.0123721	0.178992	0.265111	8e-06	0.000246261	0.25171	0.319573	0.0450078	0.25531	0.653968	0.744472	0.0011763	0.00802062	0.295387	0.361504	0.0777991	0.250191	0.00489682	0.0633582	0.189127	0.354056	0.326777	0.997162	0.894972	0.998153
Hymenobacter sp. DG25B	0.00034675	0.00100004	0.0295255	0.066845	0.101809	0.212685	0.000291572	0.000799113	0.800938	0.923155	0.012127	0.0466414	0.51467	0.626207	0.000810028	0.00211237	0.443296	0.670605	0.125712	0.325095	0.174949	0.340192	0.47268	0.997162	0.235397	0.997919
Hymenobacter sp. DG25A	5.07e-05	0.000222151	0.640612	0.717407	0.000120475	0.00136651	0.101293	0.142908	0.0060346	0.1036	0.546782	0.655644	3.53e-06	0.000271165	0.0609826	0.0935042	0.0530174	0.201555	0.23957	0.448461	0.0108071	0.138616	0.265997	0.997162	0.637722	0.997919
Pontibacter actiniarum	6.71e-05	0.000271892	0.161139	0.243682	0.00320673	0.0151842	0.00187391	0.00411932	0.176413	0.477638	0.369882	0.493416	0.00202387	0.0119193	0.00757581	0.015021	0.154868	0.372423	0.0476145	0.198811	0.0798859	0.250161	0.669518	0.997173	0.710072	0.997965
Pontibacter korlensis	1.76e-06	1.98e-05	0.0101709	0.0288676	0.00118811	0.00696939	7.33e-06	3.46e-05	0.261025	0.572909	0.0679364	0.1507	0.0173001	0.0567435	1.54e-05	7.35e-05	0.687651	0.832749	0.0279302	0.151763	0.053028	0.222846	0.888599	0.997452	0.737486	0.997919
Pontibacter akesuensis	4.31e-06	3.6e-05	0.0777646	0.138469	0.000660497	0.00447901	3.1e-06	1.69e-05	0.344439	0.646889	0.0913317	0.183526	0.00773181	0.0313409	0.000372908	0.0010743	0.0923036	0.27662	0.00645357	0.0733751	0.204706	0.368816	0.849685	0.997479	0.265809	0.997919
Rufibacter sp. DG15C	2.12e-05	0.000115401	0.0145975	0.0382664	0.0343106	0.0950795	0.000248671	0.000687606	0.416916	0.705883	0.123709	0.225077	0.0171919	0.0565225	2.86e-05	0.000122666	0.908013	0.955007	0.158076	0.362115	0.0181991	0.165181	0.645572	0.997162	0.44149	0.997919
Rufibacter sp. DG31D	3.98e-05	0.000183896	0.0281423	0.0645796	0.024847	0.0752237	0.000129253	0.000391068	0.224837	0.536236	0.171956	0.283541	0.0323779	0.0904207	0.00375646	0.00815807	0.158573	0.380182	0.160868	0.36611	0.350424	0.504522	0.765711	0.997208	0.627717	0.997919
Rufibacter tibetensis	1.31e-06	1.66e-05	0.00270493	0.0101804	0.0144876	0.0507465	1.49e-06	9.51e-06	0.419259	0.705851	0.0152978	0.054427	0.0148083	0.050219	4.31e-05	0.000173557	0.570776	0.760406	0.07479	0.251466	0.072443	0.243072	0.788252	0.997303	0.912664	0.998171
Spirosoma rigui	0.000105347	0.00038785	0.00836443	0.0247007	0.391347	0.551562	1.84e-05	7.41e-05	0.648424	0.847133	0.368288	0.492794	0.0115553	0.0419982	0.00036385	0.00104622	0.588883	0.770622	0.221171	0.430268	0.0202446	0.168376	0.109588	0.997162	0.389747	0.997919
Spirosoma montaniterrae	0.00239483	0.00511806	0.872143	0.905999	0.00094792	0.00583461	0.00649274	0.0122004	0.641905	0.84193	0.65833	0.745057	0.0131058	0.0456786	0.0440171	0.0700797	0.134119	0.339291	0.00467929	0.0610382	0.184637	0.34945	0.651956	0.997162	0.4654	0.997919
Spirosoma aerolatum	1.9e-07	5.1e-06	1.66e-05	0.000255574	0.621672	0.754684	4.85e-09	1.59e-07	0.199919	0.510531	0.000423783	0.00537339	0.399445	0.528355	1.37e-08	4.04e-07	0.179938	0.409892	0.0959431	0.285578	0.060211	0.231142	0.731	0.997171	0.892985	0.998083
Spirosoma pollinicola	3.1e-05	0.00014828	0.0643359	0.11991	0.011139	0.0407001	4.82e-05	0.000166318	0.82481	0.931651	0.078805	0.16536	0.0193518	0.0607446	0.000288228	0.000866975	0.75995	0.874582	0.0167515	0.11726	0.0842545	0.254142	0.890074	0.997649	0.880856	0.998176
Spirosoma radiotolerans	0.0072846	0.0136362	0.835581	0.87655	0.0085666	0.0334086	0.116402	0.161318	0.181603	0.481104	0.197361	0.311672	0.000288073	0.00295647	0.756719	0.794522	0.0143285	0.0912325	0.172511	0.375622	0.103088	0.272943	0.152707	0.997162	0.189437	0.997919
Fibrella aestuarina	0.00906054	0.0166806	0.91272	0.937181	0.00178096	0.0095692	0.0282059	0.045461	0.542341	0.787194	0.301252	0.427035	0.000107074	0.00164965	0.0801275	0.118462	0.324371	0.569414	0.00740275	0.0789734	0.00497579	0.110137	0.252857	0.997162	0.607944	0.997919
Fibrella sp. ES10-3-2-2	0.000110428	0.000388805	0.475043	0.567789	0.000646764	0.00434156	0.00541585	0.010418	0.141175	0.428059	0.511281	0.624666	0.00155154	0.00954741	0.0338769	0.0558397	0.0338173	0.152387	0.0311225	0.15911	0.158313	0.324852	0.881436	0.99747	0.438129	0.997919
Runella sp. HYN0085	2.66e-05	0.000132911	0.0499818	0.0994651	0.0106974	0.0398895	0.000556304	0.00139901	0.498083	0.758026	0.25677	0.37895	0.00550543	0.0244203	8.47e-05	0.000300158	0.842139	0.919528	0.0798911	0.255386	0.00817724	0.126532	0.561537	0.997162	0.532595	0.997919
Runella sp. SP2	5.41e-06	4.06e-05	0.0144926	0.037435	0.055901	0.135125	0.000967132	0.00228583	0.329021	0.631823	0.363129	0.487813	0.00910266	0.0348878	0.000283953	0.000837104	0.533602	0.729834	0.41869	0.611659	0.0379124	0.199275	0.249278	0.997162	0.721161	0.997919
Dyadobacter fermentans	6.62e-06	4.83e-05	0.242764	0.335882	0.000181581	0.00179141	0.00784065	0.0145063	0.00587432	0.0980928	0.658461	0.747396	3.32e-05	0.000883354	0.00288518	0.00641976	0.0140923	0.0886484	0.0823724	0.261305	0.0144281	0.151128	0.658769	0.997162	0.814689	0.998074
Leadbetterella byssophila	0.00577327	0.0111383	0.0146955	0.0385579	0.852042	0.911425	0.00144383	0.00326927	0.490792	0.7514	0.147067	0.253723	0.363372	0.492915	0.000457844	0.00129191	0.152264	0.368559	0.677636	0.805982	0.0697305	0.240084	0.442794	0.997162	0.424675	0.997919
Arcticibacterium luteifluviistationis	0.00265532	0.00563662	0.00228164	0.00876095	0.810721	0.884619	3.9e-05	0.00013394	0.357505	0.656875	0.0797991	0.166152	0.239158	0.371078	0.00139247	0.00336126	0.635699	0.800881	0.165429	0.369104	0.114399	0.283619	0.239251	0.997162	0.708574	0.997919
Echinicola vietnamensis	4.59e-06	3.77e-05	0.000573898	0.00306352	0.0787018	0.175585	3.95e-06	2.06e-05	0.912132	0.969132	0.0619683	0.140351	0.0299253	0.0848348	1.67e-06	1.3e-05	0.418237	0.65132	0.042377	0.187811	0.00866881	0.13007	0.373151	0.997162	0.343116	0.997919
Echinicola strongylocentroti	7.32e-05	0.000289358	0.000870708	0.00423078	0.468979	0.621923	4.93e-05	0.000168269	0.873716	0.952199	0.0449162	0.114341	0.0722463	0.161476	0.00030299	0.000905198	0.776735	0.884042	0.45418	0.638791	0.189367	0.353776	0.280042	0.997162	0.709228	0.997919
Cyclobacterium amurskyense	0.00377669	0.00757227	0.248726	0.340945	0.000563477	0.00394384	0.433614	0.505813	0.0468278	0.260795	0.725784	0.798827	0.0219756	0.0668479	0.570699	0.627432	0.0615793	0.216978	0.107328	0.295764	0.807091	0.869744	0.189134	0.997162	0.8655	0.998013
Cyclobacterium marinum	0.00552629	0.0106241	0.332212	0.429885	0.0884439	0.188472	0.00619165	0.0116803	0.82121	0.929815	0.0891255	0.179851	0.401913	0.527559	0.000567132	0.00152469	0.479871	0.693374	0.118278	0.31006	0.140331	0.307387	0.404476	0.997162	0.354439	0.997919
Algoriphagus machipongonensis	0.00661969	0.0125685	0.160475	0.243127	0.536297	0.680912	0.00250491	0.00534887	0.14338	0.431219	0.134269	0.23767	0.404505	0.528963	0.000261162	0.000789855	0.169554	0.38407	0.159515	0.363763	0.0442159	0.209669	0.875686	0.997563	0.866121	0.998164
Algoriphagus sp. M8-2	6.02e-07	1.02e-05	9.19e-07	3.51e-05	0.68522	0.799824	6.66e-09	1.79e-07	0.285806	0.5948	0.000307607	0.00429388	0.554774	0.658726	2.19e-07	2.73e-06	0.356512	0.596194	0.561199	0.72471	0.171892	0.337487	0.344639	0.997162	0.910337	0.998123
Belliella baltica	0.740611	0.780828	0.354294	0.451532	0.202784	0.347934	0.0610476	0.0905887	0.0235536	0.187161	0.753425	0.821292	0.502815	0.614807	0.107401	0.151299	0.0424618	0.173497	0.352243	0.554444	0.246066	0.407358	0.604569	0.997162	0.703623	0.997981
Flammeovirga sp. L12M1	2.11e-05	0.000113058	6.08e-05	0.000619369	0.865813	0.9196	2.38e-06	1.32e-05	0.269977	0.580539	0.000333539	0.00448392	0.749223	0.814863	9.47e-09	3e-07	0.0076742	0.0617929	0.343548	0.547178	0.00403571	0.101287	0.662063	0.997195	0.176228	0.997897
Flammeovirga sp. MY04	3.53e-07	7.37e-06	0.0463602	0.0927024	0.00273675	0.0134595	7.67e-05	0.000241411	0.0803091	0.333559	0.293183	0.417042	0.000795388	0.00598691	0.000162231	0.000522102	0.277204	0.519837	0.0852362	0.264844	0.0117464	0.142716	0.452574	0.997162	0.695302	0.997919
Flammeovirgaceae bacterium 311	9.65e-07	1.35e-05	0.00726213	0.0220543	0.0208256	0.0655653	3.61e-06	1.9e-05	0.132801	0.418687	0.00671556	0.0313053	0.0885841	0.187041	3.45e-05	0.000142882	0.735928	0.861054	0.232521	0.439824	0.222813	0.385702	0.744029	0.997235	0.437473	0.997919
Chryseolinea sp. KIS68-18	0.000137574	0.000481746	0.0749129	0.13493	0.00269113	0.0130293	0.000499923	0.00128762	0.517596	0.767428	0.193707	0.308467	0.00282758	0.015126	0.00116894	0.00290904	0.893232	0.947807	0.0223405	0.134019	0.0167035	0.159397	0.775121	0.997343	0.749225	0.997919
Cytophagales bacterium TFI 002	0.00135442	0.00312045	0.00461149	0.0152709	0.773739	0.860997	7.03e-05	0.000229782	0.251432	0.562338	0.0364926	0.0979492	0.285905	0.419812	8.7e-06	4.6e-05	0.109321	0.302367	0.222262	0.431574	0.0211165	0.171401	0.481476	0.997162	0.768606	0.997919
Persicobacter sp. JZB09	5.44e-07	9.65e-06	1.88e-05	0.000270711	0.376909	0.537981	1.31e-08	2.84e-07	0.700803	0.87442	0.00395931	0.0223172	0.0485705	0.121828	9.05e-07	8.09e-06	0.893724	0.9478	0.197967	0.405585	0.0459415	0.212454	0.26555	0.997162	0.81997	0.998029
Mucilaginibacter sp. PAMC 26640	2.06e-06	2.17e-05	1.24e-05	0.000208316	0.576438	0.719207	7.84e-07	5.58e-06	0.669433	0.86184	0.00337148	0.0199327	0.0775592	0.171255	4.73e-06	2.88e-05	0.490813	0.705355	0.801494	0.887682	0.178818	0.344328	0.215666	0.997162	0.735242	0.997919
Mucilaginibacter paludis	0.0250636	0.0408382	0.88823	0.917818	0.00547327	0.0233077	0.237905	0.303864	0.0936946	0.353797	0.690458	0.773194	0.00517228	0.0233168	0.275622	0.340657	0.228787	0.467574	0.261888	0.467294	0.156039	0.323042	0.696923	0.997175	0.883399	0.998173
Mucilaginibacter sp. BJC16-A31	0.000676495	0.00168013	0.417087	0.512923	0.0167672	0.0545196	0.00185361	0.00396781	0.714353	0.877157	0.267038	0.388776	0.0501557	0.123037	0.00745252	0.014661	0.668617	0.816718	0.0275834	0.148897	0.157566	0.324723	0.792185	0.997276	0.78989	0.998072
Mucilaginibacter gotjawali	2.17e-05	0.000114487	0.00145982	0.00628073	0.205086	0.350911	4.56e-07	3.7e-06	0.191905	0.49599	0.00818765	0.0358291	0.218186	0.348545	0.000111013	0.000385635	0.69572	0.837512	0.0280131	0.152362	0.190078	0.355324	0.894113	0.997636	0.529096	0.997919
Mucilaginibacter sp. HYN0043	6.7e-05	0.000270183	0.131964	0.208502	0.00616246	0.0258481	0.00171436	0.0037644	0.0616947	0.294753	0.524509	0.635757	0.0011845	0.00802172	0.00443485	0.00939622	0.176816	0.4039	0.289001	0.495634	0.0336147	0.195575	0.469087	0.997162	0.538421	0.997919
Mucilaginibacter mallensis	0.011749	0.0208936	0.103111	0.171273	0.227285	0.377528	0.0120168	0.0211045	0.590276	0.811847	0.43541	0.556139	0.0692711	0.15606	0.030647	0.0508596	0.779812	0.885728	0.373183	0.57187	0.169952	0.335378	0.492484	0.997162	0.861044	0.998008
Pedobacter cryoconitis	5.74e-06	4.36e-05	0.0103848	0.0290688	0.0384672	0.103421	2.7e-07	2.51e-06	0.76557	0.907039	0.000126884	0.00249403	0.422385	0.54697	5.06e-07	5.23e-06	0.534773	0.735588	0.0119838	0.0995384	0.151121	0.318445	0.200964	0.997162	0.690379	0.997919
Pedobacter sp. eg	0.000240715	0.000743511	0.14163	0.22012	0.0106945	0.0398415	0.000215793	0.000606143	0.904054	0.964647	0.262029	0.383424	0.0267268	0.0780018	0.00084005	0.00217136	0.571785	0.758984	0.00993293	0.0909364	0.0765597	0.246373	0.904523	0.99768	0.53152	0.997919
Pedobacter steynii	0.00561751	0.0107307	0.0039092	0.0134475	0.495891	0.647588	0.000180358	0.000511876	0.186803	0.490383	0.0378295	0.100264	0.78662	0.844682	0.000609178	0.00162938	0.362116	0.59966	0.649129	0.788212	0.331011	0.486903	0.495707	0.997162	0.71951	0.998002
Pedobacter heparinus	1.06e-06	1.42e-05	0.00131708	0.00571231	0.0683491	0.158502	5.55e-06	2.74e-05	0.531687	0.779881	0.00621754	0.0301405	0.0131306	0.0460724	5.48e-06	3.22e-05	0.55215	0.745554	0.14206	0.344598	0.0430564	0.20849	0.664165	0.997162	0.85822	0.998167
Pedobacter sp. PACM 27299	7.2e-06	5.03e-05	1.69e-05	0.000249625	0.82935	0.895937	3.2e-05	0.000114697	0.534843	0.777407	0.0225145	0.0694046	0.0683066	0.154519	0.000130632	0.000435639	0.904417	0.953271	0.431887	0.620347	0.124368	0.292978	0.0614192	0.997162	0.580053	0.997919
Sphingobacterium sp. B29	1.29e-05	8.07e-05	0.000150848	0.00120676	0.790393	0.872797	2.16e-07	2.14e-06	0.364627	0.66838	0.00811579	0.0359713	0.154068	0.275804	1.92e-07	2.63e-06	0.194697	0.429242	0.291616	0.500083	0.0138309	0.152225	0.302301	0.997162	0.599484	0.997919
Sphingobacterium sp. 21	5.41e-07	8.4e-06	0.0525005	0.102853	0.011246	0.0409605	0.0108404	0.0192468	0.0186862	0.168597	0.016751	0.0563754	0.0381197	0.101112	0.00066625	0.00175003	0.127522	0.329625	0.728235	0.839256	0.451814	0.595489	0.704382	0.997188	0.38273	0.997919
Sphingobacterium mizutaii	1.09e-05	6.77e-05	0.00910021	0.0261596	0.248212	0.403217	5.74e-09	1.48e-07	0.144344	0.435379	0.154922	0.261307	0.0484595	0.120856	1.06e-07	1.67e-06	0.0701528	0.234157	0.0192943	0.126207	0.00260848	0.0920431	0.422211	0.997162	0.481138	0.997919
Sphingobacterium sp. ML3W	0.000327827	0.00092886	0.00361715	0.0126164	0.861332	0.917291	1.64e-06	9.52e-06	0.152963	0.446167	0.00273283	0.0170117	0.865944	0.905176	0.000318767	0.000928488	0.668049	0.8202	0.142276	0.343077	0.644669	0.751875	0.90861	0.99783	0.32855	0.997919
Sphingobacterium sp. G1-14	0.00179571	0.00398602	0.0388104	0.0819933	0.624552	0.754594	2.15e-05	8.38e-05	0.0864762	0.344781	0.0647139	0.144839	0.236674	0.367536	0.00024106	0.000744182	0.431728	0.660006	0.101767	0.293091	0.0784212	0.247849	0.682395	0.997173	0.370755	0.997919
Sphingobacteriaceae bacterium GW460-11-11-14-LB5	7.61e-06	5.5e-05	0.00261802	0.00986914	0.0745902	0.16989	1.5e-05	6.31e-05	0.587318	0.814724	0.00937019	0.0396172	0.182724	0.309716	1.14e-05	5.79e-05	0.885393	0.943792	0.146415	0.35003	0.179804	0.345637	0.894954	0.997533	0.47571	0.997919
Solitalea canadensis	0.000779628	0.00192773	0.575955	0.658599	0.00115263	0.0067264	0.0039334	0.0078579	0.657935	0.850232	0.109016	0.205953	0.106583	0.212133	0.01812	0.0322239	0.36111	0.599103	0.0075809	0.077344	0.556464	0.681909	0.221614	0.997162	0.586634	0.997919
Pseudopedobacter saltans	7.48e-05	0.000292016	0.000326258	0.00205328	0.795032	0.875268	2.66e-06	1.5e-05	0.209523	0.518987	0.0100235	0.040588	0.150887	0.270503	7.34e-06	4.04e-05	0.217711	0.455603	0.405527	0.601762	0.0100833	0.13551	0.110086	0.997162	0.858195	0.998155
Chitinophaga pinensis	3.49e-05	0.000164793	0.00643878	0.0200325	0.118263	0.235804	4.09e-06	2.11e-05	0.898057	0.962646	0.0782606	0.1655	0.0784542	0.171777	8.32e-05	0.000300537	0.743825	0.86575	0.0984427	0.286268	0.133772	0.301095	0.730244	0.997208	0.595586	0.997919
Chitinophaga caeni	0.000101109	0.000367987	0.00198311	0.00778032	0.310462	0.469092	0.00100753	0.00237563	0.613156	0.82616	0.134635	0.238759	0.0525563	0.129092	0.00085464	0.00220777	0.889533	0.94576	0.639955	0.779887	0.131754	0.29981	0.215423	0.997162	0.693606	0.997919
Chitinophaga sp. MD30	7.02e-06	4.97e-05	0.0611106	0.115275	0.00441839	0.0197468	1.64e-05	6.68e-05	0.761346	0.903411	0.304976	0.428694	0.00433972	0.0205991	0.000192109	0.000606906	0.727057	0.857219	0.0139378	0.106854	0.0187526	0.165829	0.656233	0.997162	0.901716	0.998112
Niastella koreensis	6.45e-07	1.11e-05	0.000381927	0.00231107	0.114435	0.231143	1.68e-07	1.79e-06	0.433054	0.720481	0.0274009	0.0815745	0.0715425	0.162249	1.07e-07	1.76e-06	0.397619	0.634872	0.0233401	0.140528	0.0165426	0.161769	0.59967	0.997162	0.857673	0.997966
Arachidicoccus sp. KIS59-12	4.04e-07	8.39e-06	1.03e-06	3.82e-05	0.219948	0.371011	8.42e-09	2.28e-07	0.0660191	0.306868	0.000824355	0.00797193	0.241294	0.375142	4.22e-09	1.78e-07	0.106295	0.301048	0.621079	0.770659	0.00743274	0.124449	0.0297018	0.997162	0.709527	0.997919
Arachidicoccus sp. BS20	2.44e-05	0.000124177	0.00141234	0.00604724	0.129416	0.250784	5.03e-06	2.51e-05	0.591537	0.812312	0.00297432	0.0182071	0.259094	0.389123	0.000121616	0.000409664	0.355966	0.591569	0.0405625	0.180642	0.658242	0.760319	0.797015	0.997397	0.103989	0.974714
Pseudoflavitalea sp. 5GH32-13	7.06e-08	2.92e-06	0.00272733	0.0101924	0.00678495	0.0281425	7.37e-08	9.53e-07	0.730893	0.890889	0.011749	0.045672	0.0111455	0.0411473	1.58e-07	2.25e-06	0.709422	0.848483	0.011496	0.0982558	0.00744389	0.12356	0.886055	0.997489	0.345389	0.997919
Filimonas lacunae	0.00671678	0.0127337	0.0513781	0.101685	0.546854	0.688601	0.00300657	0.00629971	0.806586	0.924511	0.201075	0.316738	0.11891	0.229048	0.00503769	0.0105472	0.71394	0.847286	0.339575	0.544638	0.0970752	0.266969	0.45224	0.997162	0.856752	0.997983
Niabella ginsenosidivorans	0.00593181	0.011373	0.157252	0.239201	0.105598	0.216893	0.00344726	0.00703305	0.864942	0.949126	0.708537	0.785698	0.0108237	0.039731	0.0559206	0.0861966	0.242218	0.480504	0.0794255	0.253983	0.112788	0.281644	0.292329	0.997162	0.185731	0.997385
Flavisolibacter tropicus	0.100952	0.138639	0.0286748	0.0643281	0.848169	0.909105	0.00356397	0.00721828	0.342171	0.646452	0.0429579	0.106434	0.882957	0.918998	0.022357	0.0386384	0.849554	0.924899	0.393653	0.592042	0.762065	0.836979	0.815664	0.997442	0.458461	0.997919
Rhodothermaceae bacterium	0.20416	0.258306	0.0386194	0.0805208	0.00015396	0.0015564	0.517886	0.585268	0.0185677	0.162882	0.032279	0.0892486	0.000256232	0.00271838	0.438365	0.502696	0.0369612	0.162011	0.102803	0.288226	0.172056	0.337914	0.836224	0.997362	0.794511	0.998068
Rhodothermus marinus	0.0760392	0.10809	0.000112343	0.000934285	0.0461223	0.116783	7.21e-05	0.000232131	0.0460867	0.255972	0.00105986	0.00923975	0.11429	0.221474	1.84e-05	8.31e-05	0.0109959	0.0769286	0.833912	0.904383	0.383518	0.533845	0.836656	0.997712	0.656336	0.997919
Salinibacter ruber	0.261497	0.320914	0.0554633	0.106661	0.00109225	0.00634701	0.844065	0.874079	0.222696	0.528314	0.0928812	0.183156	0.00265754	0.0139755	0.849539	0.87537	0.282269	0.51881	0.0413544	0.180906	0.0559369	0.222808	0.861871	0.997536	0.786395	0.998136
Haliscomenobacter hydrossis	0.00106606	0.00253733	0.161933	0.244557	0.0411077	0.108316	0.00189429	0.00412621	0.740691	0.893604	0.268903	0.391618	0.138151	0.254092	0.000586951	0.00158121	0.543779	0.740038	0.0901455	0.273708	0.04642	0.213708	0.857091	0.997543	0.447313	0.997919
Chlorobium phaeobacteroides	0.556461	0.612047	0.127159	0.199632	0.0394936	0.102882	0.314022	0.382359	0.637736	0.835152	0.854361	0.896729	0.765303	0.827793	0.0807246	0.11765	0.199279	0.427033	0.0291216	0.152	0.212797	0.376261	0.308273	0.997162	0.485408	0.997919
Chlorobium limicola	4.29e-05	0.000187653	0.160285	0.242144	0.0421212	0.110578	0.000160039	0.000463397	0.842002	0.939043	0.0067156	0.0309095	0.264749	0.396297	0.0105863	0.0200155	0.174045	0.396086	0.1006	0.289248	0.818516	0.877385	0.379635	0.997162	0.215494	0.997919
Chlorobaculum limnaeum	0.010426	0.0185757	0.337548	0.433955	0.0551002	0.131706	0.135491	0.183527	0.196238	0.492573	0.817428	0.867791	0.0266902	0.0766611	0.219511	0.280148	0.410475	0.638725	0.36439	0.561089	0.330123	0.485184	0.46045	0.997162	0.83055	0.998005
Gemmatirosa kalamazoonesis	0.433772	0.497153	0.0149692	0.0389618	0.00020436	0.00194067	0.0850923	0.121592	0.00261887	0.065712	0.0610877	0.139401	0.0034858	0.0174372	0.185087	0.242821	0.0354404	0.158275	0.190315	0.396448	0.728919	0.81395	0.618275	0.997162	0.881751	0.997987
Fibrobacter succinogenes	0.000132566	0.000460642	0.00925516	0.0265781	0.0975522	0.204827	6.47e-05	0.000210267	0.799872	0.91949	0.0345675	0.0937047	0.0884975	0.186216	0.000606845	0.00163362	0.670704	0.821927	0.0939116	0.278352	0.266564	0.426358	0.845717	0.997428	0.711843	0.997919
Escherichia coli	0.994833	0.99575	0.00128093	0.00579646	0.0245407	0.0756172	0.000913503	0.00221941	0.0023449	0.0697181	0.0127471	0.0487997	0.0538503	0.133034	1.18e-07	1.93e-06	9.72e-06	0.000812933	0.361288	0.565551	0.00358935	0.101981	0.681235	0.997162	0.227347	0.997919
Escherichia albertii	0.934285	0.946078	0.0041956	0.0142732	0.0325417	0.0916592	0.00385442	0.00782169	0.028077	0.206045	0.030465	0.0876361	0.116196	0.226273	0.000589349	0.00160337	0.0067604	0.0573384	0.888723	0.938713	0.23726	0.399412	0.596003	0.997162	0.593067	0.997919
Escherichia fergusonii	0.00604124	0.0117357	0.0995841	0.167852	0.0443128	0.11544	0.0258892	0.0420681	0.134172	0.425829	0.205969	0.322362	0.0351568	0.0961662	0.0066911	0.0135939	0.610861	0.787173	0.387466	0.586335	0.050331	0.220221	0.902915	0.997963	0.189555	0.997919
Enterobacter cloacae	0.940166	0.951031	0.00361557	0.0127905	0.00411123	0.0189519	0.0371917	0.0582239	0.0478997	0.266004	0.0537677	0.129302	0.0515858	0.12838	0.0251469	0.0433506	0.0314551	0.151479	0.264877	0.473588	0.933	0.956651	0.459987	0.997162	0.843803	0.997943
Enterobacter asburiae	0.436396	0.502325	0.411303	0.508173	0.235543	0.388544	0.425795	0.498658	0.248284	0.561488	0.621722	0.716744	0.394919	0.52269	0.0696882	0.104137	0.0246023	0.129325	0.871852	0.928948	0.268256	0.428451	0.773994	0.997286	0.282184	0.997919
Enterobacter hormaechei	0.140289	0.186462	0.357876	0.457733	0.67778	0.796848	0.61654	0.680656	0.42504	0.715023	0.48144	0.601798	0.525051	0.634467	0.766157	0.807712	0.429375	0.660189	0.624596	0.773227	0.851608	0.901194	0.678619	0.997162	0.914512	0.998156
Enterobacter roggenkampii	0.154446	0.203172	0.000294228	0.00190613	0.0285388	0.083221	0.000149567	0.000444542	0.0111872	0.136812	0.00928024	0.0393479	0.147778	0.26765	1.6e-05	7.53e-05	0.00153088	0.020951	0.420363	0.611778	0.0440505	0.209105	0.670884	0.997162	0.246675	0.997919
Enterobacter bugandensis	0.488119	0.548976	0.0889911	0.150404	0.426656	0.580478	0.00279851	0.00566395	0.0516282	0.257256	0.819059	0.871061	0.58151	0.679062	0.0718584	0.105721	0.260237	0.493439	0.144437	0.33439	0.137922	0.304728	0.191318	0.997162	0.393245	0.997919
Klebsiella pneumoniae	0.00293754	0.00624363	1.15e-06	4.23e-05	0.0191101	0.0627334	1.45e-06	9.43e-06	0.0159402	0.161469	6.16e-05	0.00164833	0.150803	0.272988	3.01e-10	3.98e-08	3.72e-05	0.00220755	0.703059	0.826341	0.00379756	0.102498	0.534492	0.997162	0.0473035	0.902093
Klebsiella oxytoca	0.138842	0.183814	0.0516612	0.101424	0.453359	0.60558	0.0398363	0.0615462	0.444813	0.715053	0.604102	0.702233	0.538261	0.643378	0.049946	0.078103	0.531035	0.730783	0.84988	0.91487	0.325903	0.481196	0.294596	0.997162	0.775811	0.998013
Klebsiella aerogenes	0.334045	0.398472	0.281349	0.377028	0.0496689	0.124743	0.483851	0.557275	0.183534	0.488432	0.440782	0.55911	0.0599135	0.140098	0.324567	0.390944	0.0805526	0.254931	0.853718	0.918057	0.823317	0.880979	0.754921	0.997267	0.8525	0.998028
Klebsiella quasivariicola	0.033761	0.0527213	0.0186922	0.0455767	0.875138	0.92568	0.00192655	0.00413365	0.461355	0.72816	0.0138351	0.0498589	0.770864	0.832393	0.000117228	0.000394093	0.108648	0.299718	0.443423	0.627942	0.167345	0.332495	0.719406	0.997389	0.307079	0.997919
Klebsiella michiganensis	0.0670348	0.097285	0.00194738	0.00783958	0.207285	0.355026	1.79e-05	7.27e-05	0.0302212	0.214316	0.00320253	0.0195479	0.165402	0.289096	2.37e-05	0.000105449	0.0298974	0.145756	0.321253	0.527335	0.526941	0.66095	0.833776	0.997447	0.901449	0.998251
Klebsiella variicola	0.845938	0.871896	0.261886	0.358701	0.294897	0.455779	0.588315	0.653978	0.415564	0.706283	0.323855	0.450564	0.409556	0.536298	0.0516146	0.0807865	0.0227903	0.12425	0.0555804	0.216643	0.00311288	0.0981737	0.929214	0.99776	0.152663	0.99721
Klebsiella quasipneumoniae	0.000319906	0.000939356	0.000285379	0.00188771	0.939763	0.96586	9.77e-06	4.43e-05	0.196955	0.504506	5.28e-05	0.00152533	0.342374	0.476156	6.25e-06	3.63e-05	0.147534	0.365421	0.278266	0.487495	0.787714	0.85677	0.588768	0.997162	0.811735	0.997971
Citrobacter freundii	0.201592	0.2566	0.0271526	0.0623538	0.00287392	0.0139618	0.772816	0.814665	0.116451	0.398149	0.715582	0.792775	0.341584	0.474488	0.254424	0.318084	0.0402214	0.172513	0.0498767	0.204324	0.182224	0.347812	0.0288422	0.997162	0.464406	0.997919
Salmonella enterica	0.000364648	0.00104945	0.103945	0.173919	1.64e-07	2.38e-05	0.56681	0.635892	0.000937881	0.0435377	0.526561	0.64059	0.000102454	0.00164202	0.71056	0.758229	0.000483525	0.0104211	0.00728428	0.0800673	0.234773	0.39716	0.305011	0.997162	0.8023	0.997919
Kosakonia cowanii	0.773923	0.809101	0.826901	0.868533	0.874109	0.925382	0.185865	0.243635	0.279567	0.586427	0.581659	0.678999	0.688132	0.766573	0.333979	0.39879	0.4939	0.701282	0.317707	0.521745	0.789131	0.856117	0.65093	0.997173	0.729629	0.998069
Kosakonia sp. CCTCC M2018092	0.0070193	0.012898	0.00803443	0.0225695	0.771993	0.853302	0.000175386	0.000477901	0.308055	0.600183	0.00123329	0.0094559	0.430746	0.548103	0.00326073	0.00688813	0.79546	0.89257	0.17162	0.368065	0.441297	0.580964	0.317707	0.997162	0.292168	0.995928
Kosakonia sacchari	0.126194	0.167459	0.310243	0.402188	0.530615	0.6703	0.579815	0.641715	0.521404	0.773784	0.0286869	0.0820507	0.416244	0.539811	0.250987	0.312841	0.80517	0.899294	0.754649	0.854269	0.332506	0.486529	0.174857	0.997162	0.644807	0.997919
Kosakonia oryzae	0.0706764	0.101187	0.00157368	0.00641942	0.316839	0.474145	0.00136669	0.00306695	0.356117	0.65322	0.0862395	0.173775	0.695517	0.772797	0.00286565	0.00632101	0.279354	0.520687	0.799895	0.883804	0.143805	0.310551	0.133938	0.997162	0.717394	0.997997
Cedecea neteri	0.165841	0.21492	0.0736733	0.131718	0.00262768	0.0127792	0.750107	0.793684	0.114161	0.387213	0.371136	0.493909	0.0491887	0.120697	0.0468136	0.0736863	0.00205163	0.0248606	0.133689	0.330833	0.37196	0.522062	0.483454	0.997162	0.112132	0.979671
Shigella dysenteriae	0.958525	0.966681	0.00320409	0.0116334	0.0499523	0.126349	0.00306337	0.0064664	0.0189985	0.174642	0.0207149	0.0674145	0.115029	0.225877	3.31e-07	3.9e-06	0.000684025	0.0129039	0.684303	0.812747	0.027834	0.186041	0.730428	0.997162	0.141002	0.99765
Shigella flexneri	0.627519	0.68332	0.0201842	0.0497257	0.0361407	0.0988633	0.00370692	0.00752338	0.00465702	0.0892096	0.0307179	0.0873523	0.025852	0.0761674	0.0022896	0.00526123	0.00301176	0.0326134	0.344938	0.546841	0.396805	0.545153	0.853382	0.997306	0.840702	0.997922
Serratia marcescens	0.773761	0.809819	0.341534	0.439234	0.48971	0.64208	0.532761	0.60306	0.756199	0.902663	0.151929	0.25948	0.274092	0.406856	0.748419	0.789129	0.870272	0.936038	0.759591	0.861013	0.352143	0.506057	0.680925	0.997219	0.844846	0.997996
Serratia plymuthica	0.0791558	0.111642	0.403678	0.499892	0.0292987	0.0842176	0.406213	0.478248	0.0172248	0.16293	0.234191	0.349198	0.011393	0.0406851	0.280895	0.343926	0.0130073	0.083399	0.84933	0.91588	0.856175	0.903617	0.881908	0.997492	0.885866	0.998112
Yersinia pestis	0.234379	0.293772	0.0413322	0.0866239	0.27153	0.429848	0.476944	0.551546	0.725945	0.888971	0.0159469	0.0559534	0.128145	0.241677	0.0140078	0.0257083	0.0703918	0.235629	0.193551	0.401025	0.640687	0.743605	0.576	0.997195	0.0587063	0.924174
Dickeya zeae	0.348242	0.411577	0.218076	0.304812	0.0764153	0.169223	0.154423	0.206757	0.574777	0.803703	0.396919	0.513984	0.145803	0.262531	0.0180833	0.03165	0.157617	0.37464	0.0152588	0.108794	0.00500521	0.107792	0.669933	0.997197	0.412071	0.997919
Pectobacterium carotovorum	0.836853	0.863446	0.166452	0.248301	0.229352	0.377785	0.611811	0.670523	0.686669	0.863211	0.443477	0.559787	0.570285	0.669677	0.180647	0.236999	0.258916	0.495364	0.329591	0.532222	0.461234	0.60054	0.425378	0.997162	0.371476	0.997919
Pantoea vagans	0.0305857	0.0477077	0.656514	0.726108	0.0944758	0.19772	0.00168502	0.00368808	0.277785	0.58358	0.740416	0.807367	0.0904358	0.185445	0.00824157	0.0161042	0.359268	0.596805	0.00883192	0.0831648	0.0243506	0.173569	0.759263	0.997379	0.873815	0.99821
Pantoea agglomerans	0.0823273	0.115418	0.304791	0.401055	0.465509	0.617229	0.0147487	0.0251231	0.499398	0.754477	0.531188	0.638606	0.380673	0.50816	0.0698644	0.104503	0.694976	0.83458	0.146407	0.345756	0.290457	0.448506	0.814607	0.99734	0.824044	0.998027
Providencia alcalifaciens	0.649107	0.699325	0.221844	0.307325	0.687615	0.796221	0.190119	0.248627	0.150961	0.444699	0.674952	0.757933	0.872335	0.910058	0.35972	0.423252	0.738804	0.861429	0.017402	0.116731	0.643336	0.747124	0.471952	0.997218	0.0354556	0.848384
Proteus mirabilis	0.00654436	0.0123515	0.873667	0.906347	0.0225176	0.0697134	0.00272817	0.00573815	0.746408	0.896494	0.234444	0.353423	0.185087	0.311985	0.0200123	0.0352355	0.69936	0.839374	0.0100508	0.0917781	0.353995	0.507471	0.324813	0.997162	0.491501	0.997919
Proteus vulgaris	0.0182585	0.0307431	0.206433	0.295605	0.166149	0.301876	0.00074303	0.0018169	0.293966	0.602655	0.0299635	0.084852	0.607685	0.701708	0.0134047	0.0246671	0.882357	0.940958	0.00996809	0.0903344	0.625317	0.734754	0.346002	0.997162	0.251852	0.997919
Morganella morganii	0.192359	0.245475	0.151139	0.229523	0.503808	0.653081	0.0310876	0.0487008	0.858348	0.94664	0.641322	0.73001	0.322142	0.455335	0.458801	0.521342	0.482678	0.695056	0.414286	0.603792	0.757659	0.834166	0.310894	0.997162	0.236229	0.997897
Edwardsiella tarda	0.000887515	0.00215231	0.250972	0.344058	0.0421631	0.109855	0.00824871	0.0150514	0.535567	0.780816	0.282241	0.404622	0.0417484	0.10776	0.0048366	0.0100045	0.829142	0.91314	0.171154	0.37583	0.0734464	0.243183	0.875053	0.99726	0.535717	0.997919
Edwardsiella ictaluri	0.000400061	0.00109466	0.162014	0.244403	0.0343666	0.0940348	2.64e-07	2.23e-06	0.279115	0.586608	0.016941	0.0564297	0.197805	0.324796	4.6e-05	0.000177951	0.388017	0.624494	0.000565137	0.015764	0.0445378	0.211226	0.398935	0.997162	0.871513	0.998128
Pseudomonas fluorescens	0.602445	0.658827	0.822378	0.8672	0.841335	0.903773	0.516859	0.587371	0.282067	0.588226	0.320134	0.446392	0.0958394	0.19456	0.824337	0.855061	0.752511	0.871036	0.347601	0.548472	0.297239	0.455263	0.143813	0.997162	0.53335	0.997919
Pseudomonas putida	0.865854	0.887849	0.0755845	0.135858	0.0769921	0.170562	0.115119	0.15945	0.0481792	0.260269	0.363086	0.488391	0.346659	0.475625	0.539253	0.599609	0.708571	0.844493	0.564949	0.725215	0.711675	0.800837	0.448238	0.997162	0.424579	0.997919
Pseudomonas fulva	0.142898	0.189074	0.00392609	0.0135929	7.53e-05	0.00100316	0.178874	0.237082	0.00725187	0.1122	0.0497755	0.121528	0.00085745	0.00629877	0.0574553	0.0887156	0.000651813	0.0121914	0.1164	0.312705	0.897584	0.932038	0.241209	0.997162	0.623267	0.997919
Pseudomonas aeruginosa	0.121045	0.163594	0.9079	0.933625	0.310904	0.474272	0.0399798	0.0621369	0.601932	0.824943	0.369018	0.497032	0.494108	0.609459	0.0153013	0.028073	0.261096	0.508843	0.192773	0.402277	0.111562	0.281053	0.565312	0.997162	0.600257	0.997919
Pseudomonas stutzeri	0.847582	0.872832	0.0346396	0.0753024	0.0358745	0.0977958	0.0371973	0.0576758	0.06434	0.300067	0.209636	0.326382	0.296609	0.429729	0.374893	0.441068	0.463774	0.682534	0.712402	0.82971	0.643496	0.752321	0.453587	0.997162	0.267006	0.997631
Pseudomonas syringae	0.818194	0.847966	0.020416	0.0499892	0.0213486	0.0667516	0.205201	0.266897	0.208766	0.517046	0.253945	0.374556	0.289869	0.424574	0.472313	0.535563	0.644193	0.805018	0.296608	0.503561	0.584195	0.70589	0.357124	0.997162	0.655211	0.997919
Pseudomonas syringae group genomosp. 3	0.000641734	0.00163297	0.000946933	0.0045065	0.78183	0.866141	2.43e-05	9.33e-05	0.188047	0.493204	0.00343567	0.019979	0.898784	0.930016	0.000151099	0.00050107	0.152488	0.371763	0.423528	0.616536	0.164115	0.33042	0.664468	0.997162	0.682868	0.997919
Pseudomonas chlororaphis	0.452089	0.51548	0.0347693	0.0749376	0.103354	0.211985	0.461885	0.533402	0.762816	0.902112	0.200578	0.315239	0.489238	0.602841	0.415458	0.480418	0.146676	0.359256	0.151862	0.353177	0.0605919	0.229698	0.446336	0.997162	0.155677	0.994985
Acinetobacter baumannii	0.208196	0.264098	0.139788	0.218789	0.820778	0.891413	0.887158	0.911355	0.209054	0.516667	0.168142	0.278864	0.883568	0.918965	0.800914	0.83515	0.222456	0.459818	0.118448	0.312275	0.16905	0.335785	0.872174	0.997796	0.885945	0.998119
Stenotrophomonas maltophilia	0.08435	0.118168	0.828687	0.870932	0.0359514	0.0975908	0.630004	0.689992	0.12596	0.408459	0.85049	0.894561	0.0984129	0.199814	0.465144	0.529066	0.297782	0.539507	0.557186	0.719995	0.588356	0.707319	0.674465	0.997347	0.678427	0.997931
Stenotrophomonas acidaminiphila	0.639382	0.690509	0.856921	0.894013	0.844783	0.907444	0.659378	0.714978	0.818185	0.929038	0.444376	0.565011	0.674497	0.754765	0.577847	0.63547	0.279838	0.520913	0.8475	0.913259	0.203733	0.367815	0.595085	0.997162	0.319793	0.997919
Xanthomonas hortorum	0.330473	0.395377	0.0261499	0.060531	0.227988	0.379799	0.00879326	0.0160762	0.120806	0.403958	0.0682498	0.14996	0.500894	0.613709	0.0755655	0.112491	0.329317	0.573828	0.775691	0.87093	0.937033	0.958939	0.661218	0.997162	0.498539	0.997919
Xanthomonas euvesicatoria	1.31e-13	9.08e-11	2.95e-13	2.05e-10	0.746556	0.841841	5.15e-14	3.57e-11	0.741332	0.894627	4.21e-14	2.92e-11	0.626507	0.717704	8.81e-13	4.32e-10	0.0961031	0.280034	0.586158	0.744302	0.0249529	0.17683	0.531982	0.997162	0.0287222	0.829684
Lysobacter enzymogenes	0.0221114	0.0361622	0.0282905	0.0634869	0.683029	0.796561	8.61e-05	0.000269159	0.0518281	0.2707	0.0148324	0.0526746	0.5712	0.671403	0.0222842	0.0385842	0.797453	0.895093	0.177717	0.382844	0.872035	0.914916	0.843887	0.997465	0.142974	0.991563
Luteimonas sp. JM171	0.347212	0.410959	0.738587	0.798262	0.663895	0.780867	0.551515	0.617169	0.857807	0.944813	0.150446	0.255812	0.755772	0.820265	0.00399416	0.00843202	0.0593	0.211942	0.806762	0.888447	0.131811	0.299218	0.403483	0.997162	0.0385233	0.869836
Luteimonas sp. YGD11-2	0.0190225	0.0313423	0.102594	0.169672	0.498656	0.642913	0.00273972	0.00560127	0.435739	0.707553	0.143924	0.245711	0.346415	0.468953	0.0433455	0.0686846	0.867251	0.933417	0.112483	0.299944	0.387706	0.53677	0.706124	0.997293	0.506814	0.997919
Pseudoxanthomonas suwonensis	0.00952632	0.0172871	0.0597336	0.113393	0.859427	0.916169	4.96e-05	0.000167315	0.0982986	0.361306	0.00583065	0.0282257	0.718153	0.78986	0.00191099	0.00447115	0.172599	0.397381	0.185038	0.392107	0.313517	0.469556	0.741939	0.997196	0.839876	0.998151
Dyella japonica	0.0591737	0.0866371	0.0867313	0.150514	0.874842	0.925997	0.01767	0.0297717	0.591549	0.812392	0.19102	0.304552	0.605384	0.699749	0.0018474	0.00432901	0.113184	0.30752	0.763923	0.862013	0.0633036	0.232581	0.639621	0.997162	0.211732	0.997919
Rhodanobacteraceae bacterium Dysh456	0.737783	0.778879	0.783752	0.8368	0.708796	0.816949	0.734753	0.782644	0.616921	0.832175	0.883218	0.917901	0.810239	0.863845	0.332648	0.398156	0.316613	0.562939	0.886327	0.937093	0.360454	0.513376	0.757361	0.997162	0.387929	0.997919
Alteromonas macleodii	0.0013545	0.00308195	0.12421	0.198601	0.307096	0.46669	0.000150899	0.000441665	0.708283	0.876215	0.0205186	0.0654412	0.528963	0.637057	0.0727971	0.108425	0.260868	0.505897	0.138281	0.339746	0.648563	0.755227	0.717794	0.997184	0.117142	0.993948
Glaciecola sp. THG-3.7	0.000666895	0.00169035	0.00121633	0.00540499	0.877917	0.928342	5.16e-06	2.55e-05	0.072137	0.31622	0.00589806	0.02892	0.472442	0.587406	9.2e-05	0.000324741	0.571235	0.755955	0.10212	0.29127	0.208376	0.371662	0.593128	0.997162	0.258735	0.997919
Pseudoalteromonas atlantica	0.51205	0.573309	0.807082	0.853417	0.744309	0.837994	0.00922671	0.0166632	0.0540844	0.27956	0.183457	0.295091	0.482728	0.597484	0.0282637	0.047498	0.129886	0.335049	0.0168415	0.117511	0.396315	0.545954	0.339038	0.997162	0.515598	0.997919
Halomonas sp. JS92-SW72	0.683206	0.730433	0.581788	0.666012	0.845132	0.907152	0.0310823	0.0492832	0.112594	0.390126	0.334084	0.457748	0.591785	0.688342	0.00099502	0.00249083	0.00752496	0.058312	0.174134	0.380032	0.0236514	0.173457	0.894026	0.997564	0.49692	0.997919
Halomonas beimenensis	0.000129312	0.000432398	0.00961841	0.0267586	0.675474	0.786565	4.87e-06	2.32e-05	0.226672	0.521728	0.00127516	0.00984357	0.749594	0.814039	1.6e-05	7.11e-05	0.379545	0.602951	0.151833	0.350405	0.297503	0.453062	0.782588	0.997312	0.761366	0.997962
Halomonas sp. 1513	0.731091	0.769975	0.340025	0.435993	0.391615	0.544132	0.363184	0.432472	0.575011	0.797657	0.114656	0.209865	0.174606	0.292616	0.217726	0.277066	0.289387	0.52411	0.769971	0.864305	0.770806	0.842349	0.652945	0.997279	0.683694	0.997921
Halomonas chromatireducens	0.165124	0.212498	0.101842	0.168331	0.533089	0.670652	0.187774	0.245354	0.805142	0.918775	0.48789	0.599449	0.727423	0.797481	0.0213901	0.036751	0.201977	0.427715	0.690371	0.811204	0.229991	0.392137	0.596647	0.997162	0.230157	0.997919
Halomonas aestuarii	0.737231	0.776276	0.856389	0.892842	0.778179	0.860315	0.636426	0.693233	0.817081	0.92763	0.596966	0.692676	0.38036	0.505482	0.803376	0.834643	0.860363	0.930627	0.606926	0.754853	0.491616	0.62659	0.670327	0.997282	0.758693	0.99805
Ketobacter alkanivorans	2.12e-05	0.000114095	0.0638642	0.118401	0.0180188	0.0589229	1.98e-07	1.99e-06	0.384969	0.675934	0.0656812	0.146569	0.0205504	0.0635036	0.000143905	0.00047491	0.882149	0.941411	0.00102315	0.0244787	0.0378214	0.201786	0.882607	0.997517	0.382327	0.997919
Vibrio parahaemolyticus	1.4e-06	1.67e-05	0.0189715	0.0465151	0.0107261	0.0402082	8.5e-07	5.86e-06	0.405784	0.700015	0.0140587	0.0506573	0.00586111	0.0255799	1.34e-06	1.05e-05	0.473256	0.692092	0.0358507	0.172292	0.0136628	0.14934	0.897343	0.997575	0.888215	0.998274
Vibrio campbellii	0.00322398	0.00660543	0.507119	0.594632	0.000576673	0.00400696	4.6e-05	0.000154336	0.303831	0.612521	0.0134501	0.0492136	0.626135	0.716994	0.103464	0.146806	0.363779	0.603795	7.56e-06	0.000749697	0.742006	0.823483	0.00375351	0.963956	0.0665634	0.948819
Vibrio vulnificus	0.000177973	0.000563038	0.810328	0.855153	0.000728883	0.00476294	0.0189509	0.0314384	0.0826119	0.335335	0.0354596	0.095015	0.0840404	0.179082	0.00545248	0.0111278	0.288909	0.532981	0.0434886	0.188783	0.551275	0.678215	0.0821403	0.997162	0.518199	0.997919
Vibrio casei	8.12e-06	5.69e-05	1.9e-05	0.000278962	0.506244	0.65696	3.4e-09	1.15e-07	0.0494127	0.26606	0.00100412	0.00903936	0.670735	0.754959	1.59e-07	2.25e-06	0.0730065	0.240492	0.385869	0.584061	0.0505455	0.219308	0.326961	0.997162	0.834724	0.998043
Photobacterium damselae	0.0874754	0.122411	0.824427	0.86759	0.110837	0.225381	6.3e-05	0.000209671	0.0326699	0.223392	0.591736	0.690788	0.284666	0.418157	0.0727772	0.108765	0.909203	0.956155	2.56e-05	0.0015691	0.229103	0.391669	0.735701	0.997162	0.0120191	0.764336
Photobacterium gaetbulicola	4.73e-06	3.65e-05	0.0793724	0.139078	0.000688563	0.00450964	2.87e-05	0.000105197	0.746343	0.89534	0.0483693	0.118086	0.00716002	0.0287097	0.000185887	0.000590061	0.864443	0.931976	0.00439674	0.0576273	0.0276877	0.182382	0.627449	0.997162	0.796664	0.997932
Aliivibrio fischeri	0.0031534	0.00652671	0.0361691	0.0773777	0.436304	0.5908	7.96e-05	0.000253466	0.224068	0.532026	0.0305632	0.0864228	0.529007	0.63614	0.000105805	0.00036609	0.123982	0.327938	0.0733947	0.246383	0.0779138	0.247869	0.87704	0.997556	0.577922	0.997919
Aeromonas hydrophila	0.646475	0.700033	0.380876	0.480273	0.720054	0.826089	0.686822	0.742337	0.562562	0.801722	0.644175	0.736028	0.933824	0.955065	0.30473	0.371527	0.507983	0.717029	0.174967	0.382648	0.553507	0.682673	0.756464	0.997191	0.214503	0.997919
Aeromonas veronii	0.415903	0.480423	0.239822	0.331078	0.0661404	0.153226	0.492859	0.561994	0.834955	0.935215	0.201353	0.315905	0.0496686	0.122532	0.202079	0.261686	0.621633	0.791403	0.0657834	0.231643	0.0144795	0.152074	0.846619	0.997589	0.471051	0.997919
Aeromonas salmonicida	0.865916	0.888558	0.0283573	0.0636409	0.0584972	0.140485	0.835059	0.86759	0.778434	0.911844	0.662914	0.748337	0.668912	0.752378	0.664089	0.713472	0.57978	0.763914	0.0633323	0.23038	0.362912	0.515481	0.10824	0.997162	0.794178	0.997973
Tolumonas auensis	1.53e-05	8.9e-05	0.795414	0.844401	5.54e-06	0.000201343	5.82e-05	0.000194552	0.736066	0.890184	0.463971	0.581111	0.000401329	0.00371413	0.0430722	0.0687039	0.0205118	0.115697	4.05e-05	0.00224617	0.215901	0.37952	0.335205	0.997162	0.0479815	0.903327
Oceanisphaera profunda	0.00334015	0.00690996	0.047247	0.0949215	0.645475	0.770118	8.84e-05	0.000277472	0.158134	0.453109	0.128396	0.231278	0.487537	0.602682	0.000303484	0.000906451	0.0671225	0.230254	0.0525198	0.209817	0.0813941	0.251234	0.838107	0.99726	0.537176	0.997919
Haemophilus parainfluenzae	0.795073	0.829284	0.0320657	0.0721013	0.0115296	0.0431459	0.0333721	0.053074	0.0115494	0.140476	0.153951	0.263943	0.0997751	0.205383	0.0192341	0.0343916	0.0104335	0.0778516	0.984182	0.991348	0.379227	0.530246	0.551531	0.997162	0.745458	0.997919
Haemophilus influenzae	0.825734	0.854858	0.516337	0.607844	0.361922	0.523928	0.0229131	0.0377519	0.0198294	0.177945	0.388841	0.515684	0.344746	0.478106	0.238332	0.302768	0.155143	0.375436	0.149479	0.355336	0.6306	0.74358	0.870704	0.997602	0.471834	0.997919
Haemophilus haemolyticus	0.176786	0.228829	0.0547828	0.107093	0.580379	0.723503	0.00277155	0.0059127	0.0469968	0.262604	0.064914	0.146421	0.526657	0.635564	0.000583802	0.00160289	0.0204512	0.11756	0.311689	0.519272	0.0899027	0.259311	0.930056	0.997638	0.418743	0.997919
Haemophilus pittmaniae	0.734521	0.776168	0.00135135	0.00592107	0.0020159	0.0106202	1.06e-05	4.72e-05	1.22e-05	0.00215213	0.102526	0.197762	0.0817173	0.177112	0.0154085	0.0281364	0.0116278	0.0823525	0.137181	0.341789	0.321541	0.478315	0.186552	0.997162	0.118268	0.997919
Pasteurella multocida	0.553569	0.615576	0.493036	0.586707	0.888392	0.935488	0.0581366	0.0869299	0.305202	0.617745	0.339273	0.466926	0.734039	0.805716	0.292945	0.359316	0.708882	0.846319	0.143754	0.345869	0.921672	0.948279	0.658094	0.997162	0.392939	0.997919
Aggregatibacter aphrophilus	0.0103886	0.0187792	0.01888	0.0471418	0.902335	0.943528	0.000380285	0.00100306	0.115479	0.397072	0.0156425	0.0553038	0.884421	0.919257	0.000111401	0.000387034	0.0833132	0.259989	0.191503	0.400746	0.0831129	0.253332	0.927827	0.997936	0.765094	0.997919
Aggregatibacter segnis	0.000545573	0.00143403	0.000602118	0.00322298	0.784823	0.869423	3.89e-05	0.000138147	0.556966	0.798097	0.000513023	0.00591985	0.913791	0.941219	3.17e-06	2.14e-05	0.0482601	0.191799	0.742611	0.85117	0.0435612	0.21225	0.76154	0.997184	0.170371	0.997919
[Mannheimia] succiniciproducens	0.00879029	0.0161059	0.837637	0.878594	0.00600251	0.0251086	0.00970834	0.0175254	0.87446	0.952721	0.530167	0.636516	0.0213426	0.0655595	0.799296	0.832494	0.0182437	0.106785	0.0048049	0.0637824	0.67444	0.772396	0.464581	0.997162	0.0155572	0.777896
Bibersteinia trehalosi	0.00780663	0.0146472	0.384535	0.483132	0.0214617	0.0672784	0.00113483	0.00266751	0.540797	0.786253	0.0650122	0.145865	0.288025	0.421613	0.0117874	0.022274	0.8941	0.947623	0.00399918	0.0584482	0.378493	0.530158	0.214681	0.997162	0.523485	0.997919
[truncated: 107 more rows]
