# Supplementary material for: The gut microbiome in konzo
Source: Nat Commun. 2021 Sep 10;12:5371. doi: 10.1038/s41467-021-25694-1 (PMC8433213; doi:10.1038/s41467-021-25694-1)
Supplement: Supplementary file 7 — Dataset 4 [file 41467_2021_25694_MOESM7_ESM.xlsx]

## Sheet: Bacteria_Phylum
	Bacteria Phylum	Kinshasa vs. Masi-manimba p-value	Kinshasa vs. Masi-manimba p-value adjusted	Kinshasa vs. ULPZ p-value	Kinshasa vs. ULPZ p-value adjusted	Masi-manimba vs. ULPZ p-value	Masi-manimba vs. ULPZ p-value adjusted	Kinshasa vs. UHPZ p-value	Kinshasa vs. UHPZ p-value adjusted	Masi-manimba vs. UHPZ p-value	Masi-manimba vs. UHPZ p-value adjusted	Kinshasa vs. KLPZ p-value	Kinshasa vs. KLPZ p-value adjusted	Masi-manimba vs. KLPZ p-value	Masi-manimba vs. KLPZ p-value adjusted	Kinshasa vs. KHPZ p-value	Kinshasa vs. KHPZ p-value adjusted	Masi-manimba vs. KHPZ p-value	Masi-manimba vs. KHPZ p-value adjusted	ULPZ vs. UHPZ p-value	ULPZ vs. UHPZ p-value adjusted	KLPZ vs. KHPZ p-value	KLPZ vs. KHPZ p-value adjusted	ULPZ vs. KLPZ p-value	ULPZ vs. KLPZ p-value adjusted	UHPZ vs. KHPZ p-value	UHPZ vs. KHPZ p-value adjusted
1	Firmicutes	0.001092	0.0107667	0.571836	0.740002	9.41585e-06	0.000235396	0.266469	0.324873	0.00189381	0.0473453	0.774744	0.830544	2.23947e-06	5.59867e-05	0.4853	0.5275	0.00390608	0.048826	0.0371251	0.0601968	0.218757	0.321701	0.612483	0.994147	0.763523	0.922314
2	Actinobacteria	1.1926e-06	2.9815e-05	0.0307449	0.119434	0.00273806	0.00800819	5.29377e-06	0.000100056	0.675688	0.84461	0.0224695	0.114089	0.025317	0.0575385	0.000542637	0.00339148	0.241798	0.476561	0.0233866	0.0417618	0.253928	0.352678	0.708193	0.994147	0.449212	0.922314
3	Cyanobacteria	0.0906026	0.155828	0.494558	0.686886	0.0295869	0.0528338	0.00960369	0.0240092	0.335396	0.558993	0.260147	0.433578	0.414675	0.545625	0.00576985	0.0277092	0.105812	0.28963	0.00129201	0.00646004	0.0331761	0.138234	0.381736	0.994147	0.503907	0.922314
4	Deinococcus-Thermus	0.458091	0.59517	0.119358	0.271267	0.163508	0.240453	0.202526	0.266482	0.532498	0.73958	0.0964641	0.30145	0.398003	0.545625	0.122945	0.191716	0.299631	0.499386	0.476136	0.517539	0.889136	0.924017	0.708193	0.994147	0.551997	0.922314
5	Chloroflexi	0.513348	0.611129	0.292791	0.487985	0.381736	0.454447	0.612483	0.638003	0.159053	0.350114	0.235886	0.421225	0.292791	0.468174	0.602204	0.627296	0.115852	0.28963	0.0191023	0.0397964	0.044579	0.139309	0.912371	0.994147	0.854466	0.928767
6	Tenericutes	0.93568	0.93568	0.0399707	0.119434	0.0243355	0.046799	0.0357671	0.0687829	0.0243355	0.121677	0.0797274	0.284741	0.0771788	0.148421	0.10262	0.171034	0.0850267	0.28963	0.842967	0.842967	0.752351	0.854945	0.900743	0.994147	0.719149	0.922314
7	Bacteroidetes	0.0570643	0.142661	0.808676	0.842371	0.0224695	0.046799	0.044579	0.0796054	0.82007	0.93568	0.774744	0.830544	0.04962	0.103375	0.0371251	0.0713943	0.900743	0.900743	0.0385259	0.0601968	0.0307449	0.138234	0.786011	0.994147	0.74123	0.922314
8	Chlorobi	0.00800779	0.040039	0.808676	0.842371	0.000400265	0.00250166	0.00453032	0.0138733	0.924017	0.93568	0.440431	0.611709	0.0109773	0.0343041	0.0462098	0.0825176	0.247812	0.476561	0.000174809	0.00437023	0.138126	0.281214	0.414675	0.994147	0.235886	0.922314
9	Gemmatimonadetes	0.134204	0.209693	0.279422	0.487985	3.0215e-05	0.000377687	0.272894	0.324873	0.522879	0.73958	0.389819	0.573263	0.00097476	0.00962756	0.440431	0.500489	0.177428	0.403245	0.000510912	0.0063864	0.028466	0.138234	0.786011	0.994147	0.458091	0.922314
10	Fibrobacteres	0.00129201	0.0107667	0.063228	0.15807	0.044579	0.0742983	0.000102109	0.000782741	0.664981	0.84461	0.159053	0.331361	0.0233866	0.0575385	0.000425648	0.00339148	0.752351	0.842371	0.00605108	0.0189096	0.0233866	0.138234	0.797323	0.994147	0.774744	0.922314
11	Proteobacteria	0.028466	0.0960779	0.187179	0.359959	0.000312009	0.00250166	0.994147	0.994147	0.0114719	0.0817133	0.286055	0.44696	0.00115531	0.00962756	0.241798	0.302247	0.000332215	0.00830537	0.0207273	0.0398602	0.889136	0.924017	0.664981	0.994147	0.0722775	0.922314
12	Verrucomicrobia	0.476136	0.59517	0.0429962	0.119434	0.00288295	0.00800819	0.105812	0.165331	0.10262	0.285056	0.494558	0.650734	0.633267	0.719622	0.373755	0.444947	0.423161	0.556791	0.0722775	0.100385	0.924017	0.924017	0.0797274	0.994147	0.467066	0.922314
13	Planctomycetes	0.063228	0.1437	0.797323	0.842371	0.000730021	0.00341772	0.187179	0.25997	0.467066	0.729791	0.675688	0.804391	0.00431302	0.0179709	0.241798	0.302247	0.381736	0.556791	0.00524191	0.0189096	0.0399707	0.139309	0.994147	0.994147	0.947356	0.947356
14	Lentisphaerae	0.708193	0.769775	0.0215834	0.119434	0.00122192	0.00436402	0.286055	0.325062	0.0995048	0.285056	0.0273814	0.114089	0.00550026	0.0196438	0.130367	0.191716	0.063228	0.26345	0.0797274	0.104905	0.202526	0.316447	0.877553	0.994147	0.686461	0.922314
15	Chlamydiae	0.0371251	0.103125	0.0385259	0.119434	0.924017	0.924017	0.000820253	0.00341772	0.313625	0.558993	0.159053	0.331361	0.328035	0.482404	0.0148676	0.0412989	0.786011	0.842371	0.163508	0.204385	0.192198	0.316447	0.476136	0.994147	0.423161	0.922314
16	Spirochaetes	0.0934971	0.155828	0.423161	0.66119	0.320778	0.400972	0.00319354	0.0114055	0.168055	0.350114	0.213247	0.410091	0.592002	0.704764	0.028466	0.0593042	0.476136	0.59517	0.0109773	0.0274433	0.202526	0.316447	0.622838	0.994147	0.542205	0.922314
17	Fusobacteria	0.774744	0.807025	0.0273814	0.119434	0.0191023	0.0434143	0.0183317	0.038191	0.0130741	0.0817133	0.0063444	0.114089	0.00234178	0.0117089	0.0183317	0.041663	0.0215834	0.140435	0.786011	0.818761	0.423161	0.528952	0.247812	0.994147	0.664981	0.922314
18	Acidobacteria	0.146231	0.215046	0.889136	0.889136	0.00605108	0.0151277	0.146231	0.215046	0.93568	0.93568	0.877553	0.877553	0.0168705	0.0468626	0.187179	0.25997	0.675688	0.804391	0.00550026	0.0189096	0.0590618	0.16406	0.82007	0.994147	0.664981	0.922314
19	Synergistetes	0.373755	0.519104	0.0114719	0.119434	0.0746958	0.116712	0.0676303	0.112717	0.292791	0.558993	0.0233866	0.114089	0.299631	0.468174	0.017588	0.041663	0.0331761	0.16588	0.414675	0.471222	0.373755	0.491783	0.503907	0.994147	0.266469	0.922314
20	Thermotogae	0.0797274	0.153322	0.467066	0.686862	0.279422	0.385251	0.0049944	0.0138733	0.154689	0.350114	0.159053	0.331361	0.93568	0.974666	0.0114719	0.0358497	0.299631	0.499386	0.0125197	0.0284538	0.146231	0.281214	0.350429	0.994147	0.93568	0.947356
21	Deferribacteres	0.00453032	0.0283145	0.0233866	0.119434	0.697296	0.757931	0.000125239	0.000782741	0.0934971	0.285056	0.026332	0.114089	0.994147	0.994147	0.000226886	0.00283608	0.115852	0.28963	0.0590618	0.0868555	0.0797274	0.199319	0.900743	0.994147	0.854466	0.928767
22	Aquificae	0.0771788	0.153322	0.142135	0.296114	0.675688	0.757931	0.00024197	0.00120985	0.0995048	0.285056	0.146231	0.331361	0.730162	0.793654	0.00665022	0.0277092	0.328035	0.512554	0.0109773	0.0274433	0.138126	0.281214	0.982441	0.994147	0.458091	0.922314
23	Nitrospirae	0.0130741	0.0544756	0.808676	0.842371	0.000820253	0.00341772	0.0168705	0.038191	0.854466	0.93568	0.797323	0.830544	0.00210709	0.0117089	0.00918057	0.0327877	0.808676	0.842371	0.000773939	0.00644949	0.0063444	0.138234	0.982441	0.994147	0.494558	0.922314
24	Elusimicrobia	0.581878	0.661225	0.592002	0.740002	0.292791	0.385251	0.571836	0.62156	0.900743	0.93568	0.551997	0.689997	0.266469	0.468174	0.912371	0.912371	0.414675	0.556791	0.230075	0.273899	0.664981	0.791644	0.947356	0.994147	0.458091	0.922314
25	Thermodesulfobacteria	0.0307449	0.0960779	0.0243355	0.119434	0.797323	0.830544	8.00447e-06	0.000100056	0.00475733	0.0594666	0.0114719	0.114089	0.551997	0.689997	0.000102109	0.00255272	0.0224695	0.140435	0.00115531	0.00646004	0.0307449	0.138234	0.467066	0.994147	0.719149	0.922314

## Sheet: Bacteria_Class
	Bacteria Class	Kinshasa vs. Masi-manimba p-value	Kinshasa vs. Masi-manimba p-value adjusted	Kinshasa vs. ULPZ p-value	Kinshasa vs. ULPZ p-value adjusted	Masimanimba vs. ULPZ p-value	Masimanimba vs. ULPZ p-value adjusted	Kinshasa vs. UHPZ p-value	Kinshasa vs. UHPZ p-value adjusted	Masimanimba vs. UHPZ p-value	Masimanimba vs. UHPZ p-value adjusted	Kinshasa vs. KLPZ p-value	Kinshasa vs. KLPZ p-value adjusted	Masimanimba vs. KLPZ p-value	Masimanimba vs. KLPZ p-value adjusted	Kinshasa vs. KHPZ p-value	Kinshasa vs. KHPZ p-value adjusted	Masimanimba vs. KHPZ p-value	Masimanimba vs. KHPZ p-value adjusted	ULPZ vs. UHPZ p-value	ULPZ vs. UHPZ p-value adjusted	KLPZ vs. KHPZ p-value	KLPZ vs. KHPZ p-value adjusted	ULPZ vs. KLPZ p-value	ULPZ vs. KLPZ p-value adjusted	UHPZ vs. KHPZ p-value	UHPZ vs. KHPZ p-value adjusted
1	Clostridia	0.000648934	0.00356914	0.449212	0.610092	7.37552e-06	0.000324523	0.272894	0.363858	0.00152468	0.033543	0.730162	0.8315	2.44571e-06	0.000107611	0.335396	0.42164	0.00475733	0.0697741	0.0243355	0.0506339	0.112426	0.247338	0.522879	0.994147	0.865995	0.993314
2	Bacilli	0.900743	0.945506	0.381736	0.579185	0.320778	0.392061	0.235886	0.334806	0.159053	0.410801	0.561875	0.727132	0.612483	0.709191	0.494558	0.557963	0.522879	0.697171	0.763523	0.83529	0.842967	0.862571	0.877553	0.994147	0.398003	0.993314
3	Negativicutes	0.0746958	0.159455	0.224366	0.379696	0.365877	0.435097	0.172695	0.262019	0.235886	0.494237	0.320778	0.542854	0.513348	0.645352	0.532498	0.585748	0.130367	0.358508	0.970739	0.970739	0.612483	0.728358	0.877553	0.994147	0.581878	0.993314
4	Erysipelotrichia	0.0191023	0.0560334	0.8315	0.874337	0.000820253	0.00451139	0.994147	0.994147	0.000510912	0.0224801	0.542205	0.722939	9.53242e-05	0.00209713	0.168055	0.231076	7.49152e-07	3.29627e-05	0.93568	0.95744	0.313625	0.445145	0.686461	0.994147	0.150416	0.993314
5	Tissierellia	0.134204	0.218702	0.889136	0.889136	0.0371251	0.0737018	0.719149	0.791064	0.063228	0.309115	0.82007	0.8315	0.0273814	0.0669322	0.947356	0.947356	0.063228	0.252912	0.65434	0.757657	0.581878	0.711185	0.65434	0.994147	0.912371	0.993314
6	Actinobacteria	0.000125239	0.000918416	0.0532353	0.137785	0.272894	0.375229	0.000611555	0.00224237	0.592002	0.82803	0.0797274	0.267227	0.122945	0.197798	0.00431302	0.0172521	0.358101	0.596244	0.335396	0.447194	0.458091	0.575886	0.786011	0.994147	0.697296	0.993314
7	Coriobacteriia	2.6697e-06	3.91555e-05	0.0273814	0.0926753	0.000174809	0.00256387	2.23947e-06	1.97073e-05	0.602204	0.82803	0.0148676	0.0934535	0.0105015	0.037154	0.000274945	0.0015122	0.266469	0.586493	0.00144322	0.00705574	0.134204	0.250157	0.4853	0.994147	0.476136	0.993314
8	Rubrobacteria	0.358101	0.508273	0.025317	0.0926753	0.299631	0.387758	0.0532353	0.101841	0.335396	0.590296	0.0136498	0.0934535	0.172695	0.245115	0.0130741	0.0359539	0.0850267	0.287783	0.786011	0.83529	0.697296	0.786693	0.900743	0.994147	0.299631	0.993314
9	Deinococci	0.467066	0.622755	0.119358	0.262587	0.154689	0.226878	0.202526	0.297039	0.542205	0.795233	0.0964641	0.282961	0.406289	0.525786	0.126614	0.185036	0.306576	0.586493	0.467066	0.587169	0.877553	0.877553	0.697296	0.994147	0.551997	0.993314
10	Anaerolineae	0.924017	0.945506	0.0676303	0.156618	0.0136498	0.035329	0.959043	0.994147	0.774744	0.93568	0.168055	0.33611	0.0570643	0.114129	0.93568	0.947356	0.854466	0.931476	0.0331761	0.0634673	0.105812	0.245038	0.476136	0.994147	0.970739	0.993314
11	Dehalococcoidia	0.342861	0.502862	0.414675	0.588571	0.675688	0.743257	0.017588	0.0386937	0.063228	0.309115	0.365877	0.559879	0.900743	0.966651	0.0119858	0.0351584	0.026332	0.165515	0.0199006	0.0460855	0.0191023	0.0933889	0.797323	0.994147	0.65434	0.993314
12	Chloroflexia	0.335396	0.502862	0.207837	0.379696	0.970739	0.970739	0.458091	0.544757	0.458091	0.719858	0.299631	0.527351	0.994147	0.994147	0.612483	0.657299	0.126614	0.358508	0.522879	0.639074	0.224366	0.32907	0.994147	0.994147	0.697296	0.993314
13	Ardenticatenia	0.551997	0.686736	0.854466	0.874337	0.622838	0.714455	0.571836	0.645148	0.912371	0.93568	0.476136	0.654687	0.10262	0.173665	0.105812	0.172434	0.286055	0.586493	0.551997	0.656429	0.0114719	0.0721091	0.306576	0.994147	0.458091	0.993314
14	Mollicutes	0.994147	0.994147	0.0385259	0.113009	0.028466	0.0626253	0.0414605	0.082921	0.0183317	0.161319	0.0850267	0.267227	0.0771788	0.147646	0.0906026	0.153327	0.082343	0.287783	0.797323	0.83529	0.74123	0.795466	0.865995	0.994147	0.74123	0.993314
15	Bacteroidia	0.0570643	0.132149	0.854466	0.874337	0.0307449	0.0644179	0.0746958	0.131465	0.877553	0.93568	0.808676	0.8315	0.082343	0.150962	0.044579	0.0817282	0.877553	0.931476	0.025317	0.0506339	0.0532353	0.146397	0.763523	0.994147	0.786011	0.993314
16	Flavobacteriia	0.000274945	0.00172822	0.0168705	0.0926753	0.0087739	0.0241282	2.2335e-05	0.000140391	0.889136	0.93568	0.115852	0.318593	0.00335981	0.0184789	0.000117039	0.000858284	0.947356	0.969387	0.000648934	0.0045887	0.00097476	0.0428894	0.467066	0.994147	0.74123	0.993314
17	Cytophagia	8.00447e-06	7.04393e-05	0.0224695	0.0926753	0.000820253	0.00451139	2.23947e-06	1.97073e-05	0.786011	0.93568	0.0850267	0.267227	0.00319354	0.0184789	1.6407e-05	0.000180477	0.889136	0.931476	0.000199285	0.00219213	0.00665022	0.0535422	0.865995	0.994147	0.924017	0.993314
18	Sphingobacteriia	2.32536e-07	1.02316e-05	0.000199285	0.00876852	0.0514015	0.0869871	3.55552e-09	7.82215e-08	0.235886	0.494237	0.00665022	0.0934535	0.0307449	0.0711988	1.71389e-07	4.17666e-06	0.458091	0.695035	0.00161029	0.00708526	0.00730121	0.0535422	0.622838	0.994147	0.82007	0.993314
19	Chitinophagia	1.43132e-06	3.14891e-05	0.000425648	0.00936426	0.0699227	0.113948	3.55552e-09	7.82215e-08	0.0771788	0.322521	0.0130741	0.0934535	0.0429962	0.0900873	1.89848e-07	4.17666e-06	0.365877	0.596244	0.000143255	0.00219213	0.00524191	0.0535422	0.532498	0.994147	0.414675	0.993314
20	Saprospiria	5.29377e-06	5.82314e-05	0.00918057	0.0926753	0.0385259	0.0737018	1.54633e-07	2.26796e-06	0.235886	0.494237	0.0295869	0.118348	0.130367	0.197798	2.44571e-06	3.58704e-05	0.299631	0.586493	0.00259973	0.0100395	0.0161784	0.0889815	0.93568	0.994147	0.786011	0.993314
21	Chlorobia	0.00838315	0.0307382	0.808676	0.874337	0.000400265	0.00440292	0.00431302	0.0124584	0.93568	0.93568	0.440431	0.625127	0.0109773	0.037154	0.044579	0.0817282	0.247812	0.586493	0.000163641	0.00219213	0.138126	0.250157	0.398003	0.994147	0.235886	0.993314
22	Gemmatimonadetes	0.134204	0.218702	0.279422	0.455355	2.80327e-05	0.000616718	0.272894	0.363858	0.522879	0.793333	0.381736	0.559879	0.00097476	0.0142965	0.440431	0.509972	0.187179	0.484462	0.000510912	0.00449603	0.0273814	0.109525	0.786011	0.994147	0.458091	0.993314
23	Fibrobacteria	0.00122192	0.00597385	0.0653991	0.156618	0.044579	0.0813293	0.000109338	0.000534541	0.675688	0.900918	0.159053	0.333254	0.0243355	0.0629859	0.000425648	0.00187285	0.763523	0.921317	0.00576985	0.0169249	0.0243355	0.107076	0.797323	0.994147	0.774744	0.993314
24	Gammaproteobacteria	0.10908	0.191981	0.224366	0.379696	0.00431302	0.0135552	0.877553	0.941764	0.082343	0.322521	0.365877	0.559879	0.0136498	0.037537	0.126614	0.185036	0.00335981	0.0697741	0.0746958	0.121727	0.675688	0.782376	0.675688	0.994147	0.044579	0.993314
25	Alphaproteobacteria	0.912371	0.945506	0.373755	0.579185	0.0462098	0.0813293	0.982441	0.994147	0.924017	0.93568	0.381736	0.559879	0.0934971	0.164555	0.947356	0.947356	0.854466	0.931476	0.0653991	0.110675	0.187179	0.307281	0.900743	0.994147	0.865995	0.993314
26	Betaproteobacteria	0.522879	0.676666	0.74123	0.874337	0.0964641	0.146359	0.494558	0.572646	0.889136	0.93568	0.752351	0.8315	0.159053	0.233278	0.350429	0.428302	0.664981	0.835976	0.0653991	0.110675	0.0532353	0.146397	0.970739	0.994147	0.959043	0.993314
27	Deltaproteobacteria	0.797323	0.877055	0.0207273	0.0926753	0.00303468	0.0111272	0.0850267	0.138562	0.0551225	0.309115	0.0125197	0.0934535	0.00136572	0.0150229	0.0199006	0.0437812	0.0109773	0.120751	0.266469	0.375229	0.449212	0.575886	0.842967	0.994147	0.431747	0.993314
28	Epsilonproteobacteria	0.0906026	0.171411	0.4853	0.610092	0.224366	0.318454	0.00453032	0.0124584	0.320778	0.588092	0.797323	0.8315	0.130367	0.197798	0.0699227	0.123064	0.982441	0.982441	0.0215834	0.0474834	0.122945	0.250157	0.797323	0.994147	0.381736	0.993314
29	Oligoflexia	0.00152468	0.00670861	0.213247	0.379696	0.00371577	0.0125764	3.25547e-05	0.000179051	0.365877	0.619176	0.134204	0.333254	0.0130741	0.037537	0.000332215	0.00162416	0.522879	0.697171	3.0215e-05	0.00132946	0.00665022	0.0535422	0.602204	0.994147	0.912371	0.993314
30	Verrucomicrobiae	0.561875	0.686736	0.044579	0.122592	0.00576985	0.0169249	0.082343	0.138562	0.04962	0.309115	0.643768	0.786828	0.797323	0.877055	0.286055	0.370188	0.350429	0.596244	0.207837	0.304828	0.74123	0.795466	0.0653991	0.994147	0.398003	0.993314
31	Opitutae	0.142135	0.223355	0.467066	0.610092	0.000820253	0.00451139	0.342861	0.431025	0.708193	0.916485	0.622838	0.782996	0.0125197	0.037537	0.406289	0.483154	0.571836	0.740023	0.00410505	0.0135552	0.0676303	0.175043	0.65434	0.994147	0.865995	0.993314
32	Planctomycetia	0.0331761	0.0858675	0.854466	0.874337	0.00115531	0.00564817	0.0964641	0.151586	0.449212	0.719858	0.8315	0.8315	0.0063444	0.027876	0.126614	0.185036	0.449212	0.695035	0.00431302	0.0135552	0.044579	0.145231	0.889136	0.994147	1	1
33	Phycisphaerae	0.686461	0.816332	0.207837	0.379696	0.0199006	0.0460855	0.381736	0.466566	0.154689	0.410801	0.292791	0.527351	0.0399707	0.0879356	0.241798	0.322397	0.0462098	0.225915	0.272894	0.375229	0.808676	0.847185	0.924017	0.994147	0.440431	0.993314
34	Lentisphaeria	0.708193	0.820013	0.0215834	0.0926753	0.00129201	0.00568484	0.286055	0.370188	0.0995048	0.322521	0.0273814	0.118348	0.00550026	0.0268902	0.130367	0.185036	0.063228	0.252912	0.0797274	0.125286	0.202526	0.307281	0.877553	0.994147	0.675688	0.993314
35	Chlamydiia	0.0357671	0.0874308	0.0385259	0.113009	0.900743	0.921691	0.000820253	0.00277624	0.320778	0.588092	0.159053	0.333254	0.328035	0.437379	0.0142474	0.0368757	0.774744	0.921317	0.159053	0.241322	0.192198	0.307281	0.4853	0.994147	0.423161	0.993314
36	Spirochaetia	0.0934971	0.171411	0.414675	0.588571	0.313625	0.392061	0.00335981	0.0105594	0.168055	0.410801	0.213247	0.407951	0.592002	0.704002	0.028466	0.0596431	0.476136	0.697171	0.0109773	0.0284119	0.202526	0.307281	0.633267	0.994147	0.542205	0.993314
37	Fusobacteriia	0.774744	0.87407	0.0273814	0.0926753	0.0199006	0.0460855	0.017588	0.0386937	0.0130741	0.143815	0.00665022	0.0934535	0.00259973	0.0184789	0.0183317	0.0424524	0.0215834	0.165515	0.774744	0.83529	0.423161	0.564215	0.253928	0.994147	0.664981	0.993314
38	Acidobacteriia	0.0191023	0.0560334	0.686461	0.839008	0.00199788	0.00799153	0.026332	0.0551717	0.865995	0.93568	0.719149	0.8315	0.006969	0.027876	0.0385259	0.0770518	0.522879	0.697171	0.00273806	0.0100395	0.0462098	0.145231	0.786011	0.994147	0.592002	0.993314
39	Synergistia	0.389819	0.536001	0.0119858	0.0926753	0.0746958	0.117379	0.0676303	0.123989	0.292791	0.585582	0.0233866	0.118348	0.292791	0.402588	0.017588	0.0424524	0.0331761	0.182468	0.414675	0.536638	0.373755	0.513913	0.503907	0.994147	0.266469	0.993314
40	Thermotogae	0.0797274	0.159455	0.4853	0.610092	0.292791	0.387758	0.00524191	0.0135673	0.154689	0.410801	0.159053	0.333254	0.93568	0.980236	0.0119858	0.0351584	0.292791	0.586493	0.0125197	0.0306036	0.142135	0.250157	0.358101	0.994147	0.93568	0.993314
41	Deferribacteres	0.00475733	0.0190293	0.0243355	0.0926753	0.708193	0.760012	0.000125239	0.00055105	0.0934971	0.322521	0.026332	0.118348	0.994147	0.994147	0.000226886	0.00142614	0.115852	0.358508	0.0570643	0.104618	0.082343	0.201283	0.889136	0.994147	0.854466	0.993314
42	Aquificae	0.0771788	0.159455	0.142135	0.297806	0.633267	0.714455	0.00024197	0.000967881	0.10262	0.322521	0.146231	0.333254	0.730162	0.823772	0.0063444	0.0232628	0.320778	0.588092	0.0109773	0.0284119	0.130367	0.250157	0.982441	0.994147	0.458091	0.993314
43	Nitrospira	0.0130741	0.0442509	0.808676	0.874337	0.000820253	0.00451139	0.0168705	0.0386937	0.865995	0.93568	0.797323	0.8315	0.00222164	0.0184789	0.00918057	0.0310727	0.82007	0.931476	0.000730021	0.0045887	0.00665022	0.0535422	0.994147	0.994147	0.4853	0.993314
44	Thermodesulfobacteria	0.031941	0.0858675	0.0243355	0.0926753	0.786011	0.82344	8.00447e-06	5.86994e-05	0.00431302	0.0632576	0.0114719	0.0934535	0.551997	0.674663	0.000102109	0.000858284	0.0233866	0.165515	0.00103187	0.00567528	0.0307449	0.112731	0.458091	0.994147	0.730162	0.993314

## Sheet: Bacteria_Order
	Bacteria Order	Kinshasa vs. Masimanimba p-value	Kinshasa vs. Masimanimba p-value adjusted	Kinshasa vs. ULPZ p-value	Kinshasa vs. ULPZ p-value adjusted	Masimanimba vs. ULPZ p-value	Masimanimba vs. ULPZ p-value adjusted	Kinshasa vs. UHPZ p-value	Kinshasa vs. UHPZ p-value adjusted	Masimanimba vs. UHPZ p-value	Masimanimba vs. UHPZ p-value adjusted	Kinshasa vs. KLPZ p-value	Kinshasa vs. KLPZ p-value adjusted	Masimanimba vs. KLPZ p-value	Masimanimba vs. KLPZ p-value adjusted	Kinshasa vs. KHPZ p-value	Kinshasa vs. KHPZ p-value adjusted	Masimanimba vs. KHPZ p-value	Masimanimba vs. KHPZ p-value adjusted	ULPZ vs. UHPZ p-value	ULPZ vs. UHPZ p-value adjusted	KLPZ vs. KHPZ p-value	KLPZ vs. KHPZ p-value adjusted	ULPZ vs. KLPZ p-value	ULPZ vs. KLPZ p-value adjusted	UHPZ vs. KHPZ p-value	UHPZ vs. KHPZ p-value adjusted
1	Clostridiales	0.000688388	0.0058513	0.467066	0.643794	6.79309e-06	0.000692895	0.260147	0.353799	0.00152468	0.0777589	0.74123	0.859153	2.23947e-06	0.000228426	0.320778	0.424926	0.00453032	0.0924186	0.0243355	0.0561376	0.10908	0.23403	0.522879	0.994147	0.865995	1
2	Thermoanaerobacterales	0.994147	0.994147	0.373755	0.58115	0.292791	0.387853	0.350429	0.434837	0.10262	0.337275	0.342861	0.521967	0.177428	0.30674	0.230075	0.345113	0.115852	0.422032	0.664981	0.729334	0.865995	0.910634	0.686461	0.994147	0.752351	1
3	Halanaerobiales	0.994147	0.994147	0.458091	0.643794	0.449212	0.545472	0.168055	0.252082	0.0964641	0.337275	0.230075	0.419066	0.192198	0.316196	0.299631	0.413005	0.260147	0.663374	0.561875	0.65875	0.924017	0.952018	0.602204	0.994147	0.924017	1
4	Bacillales	0.912371	0.959401	0.959043	0.968538	0.808676	0.868263	0.350429	0.434837	0.082343	0.337275	0.854466	0.90787	0.449212	0.558776	0.202526	0.312995	0.0371251	0.25245	0.0797274	0.14021	0.0699227	0.19276	0.65434	0.994147	0.423161	1
5	Lactobacillales	0.786011	0.890812	0.224366	0.416096	0.253928	0.345342	0.224366	0.317851	0.306576	0.622006	0.398003	0.579948	0.503907	0.597658	1	1	0.865995	0.972939	0.664981	0.729334	0.313625	0.432293	0.752351	0.994147	0.138126	1
6	Veillonellales	0.328035	0.53967	1	1	0.218757	0.309905	0.522879	0.592596	0.423161	0.719374	0.970739	0.970739	0.266469	0.382814	0.970739	1	0.230075	0.634261	0.449212	0.587432	0.982441	0.982441	0.959043	0.994147	0.675688	1
7	Acidaminococcales	0.000332215	0.00308054	0.00103187	0.0329462	0.592002	0.702141	0.0243355	0.0539613	0.105812	0.337275	0.000174809	0.0178305	0.328035	0.446127	0.0199006	0.0520476	0.0995048	0.40598	0.112426	0.184959	0.0344511	0.140561	0.74123	0.994147	0.877553	1
8	Selenomonadales	0.207837	0.399989	0.0357671	0.13512	0.026332	0.0706805	0.358101	0.434837	0.8315	0.954652	0.0462098	0.181285	0.192198	0.316196	0.105812	0.196233	0.513348	0.818148	0.017588	0.0427138	0.398003	0.513878	0.494558	0.994147	0.350429	1
9	Erysipelotrichales	0.0191023	0.0608885	0.842967	0.917426	0.000820253	0.00836658	0.994147	0.994147	0.000480894	0.0490512	0.532498	0.687529	0.000117039	0.00596897	0.168055	0.263717	7.49152e-07	7.64135e-05	0.93568	0.964034	0.313625	0.432293	0.686461	0.994147	0.150416	1
10	Tissierellales	0.115852	0.251423	0.900743	0.940019	0.0331761	0.0786967	0.719149	0.772139	0.063228	0.333535	0.752351	0.862245	0.0215834	0.0846732	0.994147	1	0.061116	0.339435	0.622838	0.721926	0.622838	0.721926	0.675688	0.994147	0.877553	1
11	Corynebacteriales	0.752351	0.882067	0.207837	0.399989	0.00524191	0.0237389	0.373755	0.448506	0.082343	0.337275	0.138126	0.331457	0.00838315	0.047102	0.423161	0.518096	0.122945	0.430487	0.202526	0.299387	0.306576	0.432293	0.774744	0.994147	0.994147	1
12	Micrococcales	0.192198	0.377003	0.299631	0.501023	0.752351	0.843295	0.10908	0.176606	0.774744	0.954652	0.0797274	0.239182	0.423161	0.539531	0.335396	0.433042	0.74123	0.972939	0.551997	0.654694	0.313625	0.432293	0.235886	0.994147	0.74123	1
13	Streptomycetales	0.365877	0.557006	0.105812	0.256971	0.350429	0.441281	0.0850267	0.146995	0.328035	0.622006	0.105812	0.284021	0.476136	0.585131	0.115852	0.20374	0.414675	0.755301	0.970739	0.98035	0.592002	0.702141	0.865995	0.994147	0.808676	1
14	Bifidobacteriales	1.1926e-06	4.86649e-05	0.10262	0.256971	0.0233866	0.0662621	0.00259973	0.00828665	0.0307449	0.285089	0.476136	0.639025	0.000332215	0.0112953	0.0233866	0.0596358	0.00129201	0.0439283	0.494558	0.622776	0.241798	0.385365	0.373755	0.994147	0.398003	1
15	Propionibacteriales	0.719149	0.852944	0.503907	0.667514	0.163508	0.263717	0.643768	0.713743	0.551997	0.815996	0.320778	0.511239	0.235886	0.35744	0.854466	0.917426	0.924017	0.976064	0.467066	0.603047	0.213247	0.356578	0.982441	0.994147	0.774744	1
16	Pseudonocardiales	0.292791	0.497745	0.197313	0.399989	0.774744	0.849719	0.0906026	0.154024	0.542205	0.815996	0.130367	0.324327	0.612483	0.690538	0.150416	0.247458	0.877553	0.972939	0.65434	0.729334	0.877553	0.913371	0.865995	0.994147	0.675688	1
17	Actinomycetales	0.0130741	0.0459849	0.0850267	0.22823	0.172695	0.266142	0.00371577	0.0111473	0.602204	0.865138	0.0797274	0.239182	0.373755	0.495104	0.031941	0.0786967	0.808676	0.972939	0.0653991	0.121286	0.513348	0.630861	0.74123	0.994147	0.414675	1
18	Micromonosporales	0.622838	0.814481	0.235886	0.429649	0.177428	0.266142	0.306576	0.400907	0.423161	0.719374	0.182256	0.364511	0.202526	0.3279	0.350429	0.441281	0.458091	0.765989	0.551997	0.654694	0.65434	0.749918	0.970739	0.994147	0.924017	1
19	Streptosporangiales	0.440431	0.623944	0.0746958	0.205918	0.159053	0.261668	0.126614	0.198686	0.313625	0.622006	0.0590618	0.21496	0.177428	0.30674	0.247812	0.356011	0.664981	0.955325	0.633267	0.725767	0.313625	0.432293	0.982441	0.994147	0.675688	1
20	Frankiales	0.414675	0.595731	0.0478898	0.162825	0.105812	0.17988	0.0414605	0.0845794	0.0877795	0.337275	0.061116	0.21496	0.126614	0.263564	0.163508	0.260591	0.365877	0.70414	1	1	0.522879	0.634924	0.994147	0.994147	0.522879	1
21	Geodermatophilales	0.230075	0.434587	0.398003	0.597005	0.774744	0.849719	0.381736	0.452757	0.730162	0.942741	0.253928	0.446563	0.959043	0.978224	1	1	0.313625	0.666452	0.924017	0.961732	0.328035	0.440257	0.808676	0.994147	0.581878	1
22	Candidatus Nanopelagicales	0.00103187	0.00809621	0.017588	0.107923	0.061116	0.124677	3.46279e-06	3.53204e-05	0.197313	0.490877	0.00234178	0.0758016	0.350429	0.470313	0.000109338	0.00085271	0.865995	0.972939	0.000730021	0.00391906	0.458091	0.569821	0.172695	0.994147	0.115852	1
23	Coriobacteriales	7.37552e-06	0.000102057	0.00800779	0.106417	0.00234178	0.0140507	2.91284e-06	3.30122e-05	0.786011	0.954652	0.00319354	0.0758016	0.0676303	0.164245	0.000376278	0.00194415	0.218757	0.634261	0.0114719	0.0300034	0.458091	0.569821	0.513348	0.994147	0.299631	1
24	Eggerthellales	5.29377e-06	8.9994e-05	0.842967	0.917426	3.50623e-05	0.000894089	0.000153135	0.000709989	0.182256	0.476669	0.292791	0.489585	0.00353378	0.0327678	0.000174809	0.00111441	0.406289	0.753481	0.000376278	0.00319836	0.0233866	0.130643	0.247812	0.994147	0.786011	1
25	Rubrobacterales	0.365877	0.557006	0.026332	0.111716	0.299631	0.391826	0.0532353	0.102453	0.335396	0.622006	0.0136498	0.126375	0.172695	0.30674	0.0136498	0.0397795	0.0850267	0.394215	0.786011	0.826527	0.697296	0.781585	0.900743	0.994147	0.292791	1
26	Synechococcales	0.0771788	0.192006	0.697296	0.836756	0.0049944	0.0237389	0.028466	0.0604903	0.697296	0.926099	0.697296	0.836756	0.0142474	0.0605516	0.0532353	0.110816	0.697296	0.972939	0.000820253	0.00418329	0.04962	0.163266	0.752351	0.994147	0.542205	1
27	Nostocales	0.0207273	0.0640663	0.138126	0.315169	0.168055	0.263717	0.000611555	0.00239918	0.202526	0.49185	0.061116	0.21496	0.786011	0.826527	8.29903e-05	0.000769546	0.0243355	0.206851	0.0130741	0.033339	0.028466	0.130666	0.476136	0.994147	0.202526	1
28	Oscillatoriales	0.0797274	0.193624	0.842967	0.917426	0.0049944	0.0237389	0.0514015	0.100826	0.865995	0.954652	0.306576	0.496361	0.241798	0.35744	0.061116	0.124677	0.65434	0.955325	0.00353378	0.0120149	0.286055	0.429082	0.0934971	0.994147	0.808676	1
29	Chroococcales	0.65434	0.834284	0.581878	0.741895	0.8315	0.883469	0.00838315	0.0225021	0.00550026	0.140257	0.159053	0.340364	0.272894	0.386599	0.0142474	0.0403677	0.0142474	0.161471	0.00179466	0.00732219	0.299631	0.432293	0.266469	0.994147	0.8315	1
30	Pleurocapsales	0.00524191	0.0267337	0.0136498	0.107099	0.959043	0.978224	0.000611555	0.00239918	0.542205	0.815996	0.230075	0.419066	0.154689	0.292191	2.41017e-05	0.000273152	0.0722775	0.362808	0.414675	0.556538	0.00303468	0.102099	0.187179	0.994147	0.168055	1
31	Deinococcales	0.494558	0.691026	0.142135	0.315169	0.168055	0.263717	0.192198	0.280059	0.592002	0.862631	0.105812	0.284021	0.4853	0.589293	0.154689	0.250449	0.313625	0.666452	0.532498	0.654395	0.774744	0.823165	0.842967	0.994147	0.542205	1
32	Thermales	0.313625	0.524422	0.063228	0.195432	0.207837	0.298583	0.159053	0.242141	0.612483	0.867684	0.0371251	0.170854	0.213247	0.334634	0.0746958	0.141092	0.313625	0.666452	0.365877	0.504317	0.561875	0.67425	0.889136	0.994147	0.503907	1
33	Anaerolineales	0.924017	0.961732	0.0676303	0.197094	0.0136498	0.0435088	0.970739	0.98035	0.774744	0.954652	0.168055	0.342832	0.0590618	0.146934	0.93568	0.973871	0.854466	0.972939	0.0331761	0.0690604	0.105812	0.23403	0.4853	0.994147	0.970739	1
34	Dehalococcoidales	0.82007	0.909208	0.959043	0.968538	0.889136	0.925428	0.130367	0.201476	0.044579	0.32479	0.686461	0.833559	0.622838	0.690538	0.299631	0.413005	0.159053	0.523336	0.0414605	0.0813263	0.286055	0.429082	0.622838	0.994147	0.602204	1
35	Chloroflexales	0.342861	0.546434	0.202526	0.399989	0.982441	0.982441	0.449212	0.520678	0.458091	0.730083	0.299631	0.492942	0.994147	0.994147	0.612483	0.694147	0.126614	0.430487	0.522879	0.65041	0.224366	0.369118	0.994147	0.994147	0.686461	1
36	Ardenticatenales	0.551997	0.750716	0.854466	0.917426	0.633267	0.734014	0.561875	0.629794	0.912371	0.959401	0.476136	0.639025	0.10262	0.222708	0.112426	0.201184	0.279422	0.666452	0.551997	0.654694	0.0109773	0.106417	0.306576	0.994147	0.458091	1
37	Mycoplasmatales	0.912371	0.959401	0.0399707	0.145608	0.0532353	0.113125	0.0224695	0.0520884	0.0273814	0.27929	0.0797274	0.239182	0.105812	0.22485	0.0676303	0.135261	0.0964641	0.40598	0.970739	0.98035	0.697296	0.781585	0.982441	0.994147	0.513348	1
38	Entomoplasmatales	0.808676	0.906428	0.0676303	0.197094	0.025317	0.0697927	0.10908	0.176606	0.0224695	0.254655	0.218757	0.413207	0.134204	0.268407	0.241798	0.356011	0.0964641	0.40598	0.643768	0.729334	0.763523	0.819783	0.786011	0.994147	0.561875	1
39	Acholeplasmatales	0.719149	0.852944	0.0183317	0.107923	0.0183317	0.0549951	0.063228	0.117259	0.0653991	0.333535	0.0371251	0.170854	0.0371251	0.122153	0.0532353	0.110816	0.112426	0.422032	0.494558	0.622776	0.719149	0.788744	0.959043	0.994147	0.719149	1
40	Bacteroidales	0.0590618	0.150607	0.854466	0.917426	0.0307449	0.0764874	0.0746958	0.133666	0.889136	0.954652	0.797323	0.893702	0.0850267	0.192727	0.0478898	0.10619	0.877553	0.972939	0.025317	0.0561376	0.0532353	0.164545	0.752351	0.994147	0.786011	1
41	Marinilabiliales	2.44571e-06	6.23656e-05	0.00129201	0.0329462	0.00918057	0.0312139	5.63282e-07	1.14909e-05	0.900743	0.95704	0.025317	0.170854	0.00960369	0.0489788	3.17666e-06	8.10048e-05	0.8315	0.972939	0.00335981	0.0118173	0.0119858	0.106417	0.719149	0.994147	0.947356	1
42	Flavobacteriales	0.000274945	0.00280443	0.017588	0.107923	0.0087739	0.0308599	2.2335e-05	0.000162726	0.889136	0.954652	0.115852	0.295422	0.00319354	0.0325741	0.000117039	0.00085271	0.93568	0.976064	0.000648934	0.00391906	0.00097476	0.0994255	0.467066	0.994147	0.74123	1
43	Cytophagales	8.00447e-06	0.000102057	0.0233866	0.107923	0.000820253	0.00836658	2.23947e-06	2.85532e-05	0.797323	0.954652	0.082343	0.239971	0.00319354	0.0325741	1.6407e-05	0.000273152	0.889136	0.975182	0.000199285	0.00184791	0.00665022	0.102099	0.865995	0.994147	0.924017	1
44	Sphingobacteriales	1.89848e-07	1.93645e-05	0.000199285	0.020327	0.0514015	0.111552	3.55552e-09	1.81332e-07	0.230075	0.510167	0.0063444	0.0969032	0.0307449	0.108137	1.71389e-07	9.68226e-06	0.458091	0.765989	0.00161029	0.00684372	0.00730121	0.102099	0.622838	0.994147	0.82007	1
45	Chitinophagales	1.43132e-06	4.86649e-05	0.000425648	0.0217081	0.0699227	0.137156	2.75319e-09	1.81332e-07	0.0746958	0.337275	0.0130741	0.126375	0.0429962	0.124037	1.89848e-07	9.68226e-06	0.365877	0.70414	0.000143255	0.00184791	0.00524191	0.102099	0.532498	0.994147	0.414675	1
46	Bacteroidetes Order II. Incertae sedis	0.292791	0.497745	0.163508	0.340364	0.000353617	0.00680451	0.970739	0.98035	0.207837	0.49301	0.207837	0.399989	0.00189381	0.0314635	0.82007	0.889863	0.0551225	0.330735	0.00390608	0.0124506	0.122945	0.245889	0.8315	0.994147	0.406289	1
47	Saprospirales	4.86725e-06	8.9994e-05	0.00918057	0.106417	0.0371251	0.0860626	1.54633e-07	5.25754e-06	0.230075	0.510167	0.0295869	0.170854	0.130367	0.265948	2.44571e-06	8.10048e-05	0.299631	0.666452	0.00273806	0.00997434	0.0161784	0.121777	0.947356	0.994147	0.786011	1
48	Chlorobiales	0.00838315	0.0342033	0.808676	0.917426	0.000400265	0.00680451	0.00453032	0.012489	0.93568	0.973871	0.440431	0.60708	0.0109773	0.0531879	0.044579	0.101046	0.247812	0.648123	0.000163641	0.00184791	0.138126	0.258889	0.406289	0.994147	0.235886	1
49	Gemmatimonadales	0.134204	0.279363	0.286055	0.494535	2.80327e-05	0.000894089	0.272894	0.366252	0.522879	0.815996	0.389819	0.576254	0.00097476	0.0248564	0.440431	0.522371	0.182256	0.561536	0.000510912	0.00372236	0.028466	0.130666	0.786011	0.994147	0.458091	1
50	Fibrobacterales	0.00129201	0.00878566	0.063228	0.195432	0.044579	0.101046	0.000102109	0.000548162	0.664981	0.926099	0.163508	0.340364	0.0233866	0.0883494	0.000425648	0.00197346	0.752351	0.972939	0.00605108	0.0166814	0.0233866	0.130643	0.797323	0.994147	0.774744	1
51	Enterobacterales	0.350429	0.549904	0.0119858	0.106417	0.00144322	0.0105149	0.112426	0.17918	0.0399707	0.32479	0.146231	0.331457	0.0331761	0.112799	0.00199788	0.00754756	0.000109338	0.00557624	0.115852	0.18757	0.0771788	0.201852	0.241798	0.994147	0.0136498	1
52	Pseudomonadales	0.192198	0.377003	0.912371	0.940019	0.0722775	0.1391	0.044579	0.089158	0.414675	0.719374	0.865995	0.910634	0.0429962	0.124037	0.10908	0.198681	0.643768	0.955325	0.00524191	0.0148521	0.0168705	0.121777	0.924017	0.994147	0.697296	1
53	Xanthomonadales	0.241798	0.448425	0.889136	0.940019	0.0771788	0.14021	0.172695	0.255288	0.947356	0.976064	0.842967	0.90508	0.0429962	0.124037	0.126614	0.215244	0.643768	0.955325	0.0344511	0.0702803	0.0243355	0.130643	0.74123	0.994147	0.730162	1
54	Alteromonadales	0.00129201	0.00878566	0.207837	0.399989	0.00764731	0.0288898	2.04965e-06	2.85532e-05	0.0570643	0.333535	0.142135	0.331457	0.025317	0.0922261	0.000542637	0.00240648	0.947356	0.976064	1.30684e-06	0.000114213	0.0119858	0.106417	0.633267	0.994147	0.0344511	1
55	Oceanospirillales	0.0344511	0.0949734	0.612483	0.771275	0.0307449	0.0764874	0.00371577	0.0111473	0.440431	0.72458	0.93568	0.944944	0.0114719	0.0531879	0.0722775	0.1391	0.664981	0.955325	0.000688388	0.00391906	0.0307449	0.130666	0.842967	0.994147	0.105812	1
56	Vibrionales	5.83293e-05	0.000661065	0.0551225	0.181371	0.00353378	0.0189708	9.03656e-07	1.53621e-05	0.0906026	0.337275	0.0331761	0.170854	0.0514015	0.134435	2.41017e-05	0.000273152	0.513348	0.818148	4.10908e-06	0.000139709	0.0183317	0.121777	0.476136	0.994147	0.105812	1
57	Chromatiales	0.335396	0.543021	0.414675	0.604241	0.00576985	0.0237389	0.328035	0.423538	0.877553	0.954652	0.342861	0.521967	0.0191023	0.0779373	0.542205	0.628464	0.708193	0.972939	0.0109773	0.0294655	0.026332	0.130666	0.877553	0.994147	0.398003	1
58	Aeromonadales	0.112426	0.251423	0.467066	0.643794	0.00319354	0.0180967	0.00390608	0.0113834	0.177428	0.476254	0.93568	0.944944	0.0429962	0.124037	0.0514015	0.110816	0.842967	0.972939	1.51743e-05	0.000386944	0.0191023	0.121777	0.342861	0.994147	0.247812	1
59	Pasteurellales	0.253928	0.462511	0.0233866	0.107923	0.177428	0.266142	0.000730021	0.00272213	0.006969	0.142168	0.0995048	0.28193	0.532498	0.624308	0.00210709	0.00767582	0.031941	0.250614	0.213247	0.306355	0.134204	0.258279	0.513348	0.994147	0.959043	1
60	Cellvibrionales	0.00222164	0.014163	0.213247	0.402801	0.00605108	0.0237389	0.000102109	0.000548162	0.551997	0.815996	0.373755	0.560633	0.00453032	0.0355456	0.00136572	0.00535782	0.982441	0.982441	0.000174809	0.00184791	0.00353378	0.102099	0.808676	0.994147	0.476136	1
61	Methylococcales	0.0414605	0.108435	0.551997	0.721843	3.50623e-05	0.000894089	0.0551225	0.10412	0.959043	0.978224	0.74123	0.859153	0.00390608	0.0332017	0.247812	0.356011	0.286055	0.666452	2.80327e-05	0.000571866	0.0653991	0.185297	0.389819	0.994147	0.292791	1
62	Thiotrichales	0.00800779	0.0342033	0.154689	0.335709	0.126614	0.211715	5.83293e-05	0.000349976	0.10262	0.337275	0.115852	0.295422	0.207837	0.331241	0.00605108	0.01991	0.786011	0.972939	0.000117039	0.00184791	0.142135	0.258889	0.697296	0.994147	0.0399707	1
63	Legionellales	0.00576985	0.028025	0.0344511	0.13512	0.313625	0.404933	4.06259e-05	0.00025899	0.112426	0.3475	0.0344511	0.170854	0.192198	0.316196	0.000292938	0.00165998	0.808676	0.972939	0.00371577	0.0122261	0.112426	0.23403	0.730162	0.994147	0.119358	1
64	Nevskiales	0.406289	0.592021	0.752351	0.882067	0.192198	0.284118	0.0399707	0.0832044	0.320778	0.622006	0.889136	0.925428	0.241798	0.35744	0.320778	0.424926	0.970739	0.98035	0.0148676	0.0369877	0.279422	0.429082	0.842967	0.994147	0.235886	1
65	Orbales	0.0119858	0.0452797	0.381736	0.58115	0.031941	0.077571	1.51743e-05	0.000128981	0.0551225	0.333535	0.0371251	0.170854	0.503907	0.597658	8.29903e-05	0.000769546	0.172695	0.550464	2.23947e-06	0.000114213	0.0125197	0.106417	0.115852	0.994147	0.328035	1
66	Rhizobiales	0.994147	0.994147	0.292791	0.497745	0.0273814	0.0716128	0.889136	0.934968	0.970739	0.98035	0.286055	0.486293	0.0906026	0.200901	0.82007	0.889863	0.865995	0.972939	0.0676303	0.123184	0.235886	0.38191	0.865995	0.994147	0.786011	1
67	Rhodobacterales	0.592002	0.78421	0.675688	0.830364	0.061116	0.124677	0.719149	0.772139	0.8315	0.954652	0.423161	0.591267	0.044579	0.124037	0.752351	0.834128	0.664981	0.955325	0.0964641	0.161301	0.0797274	0.203305	0.686461	0.994147	0.786011	1
68	Sphingomonadales	0.542205	0.747363	0.406289	0.600601	0.0136498	0.0435088	0.65434	0.717664	0.708193	0.926099	0.522879	0.683764	0.0462098	0.124037	0.664981	0.745363	0.719149	0.972939	0.0414605	0.0813263	0.112426	0.23403	0.82007	0.994147	0.994147	1
69	Rhodospirillales	0.675688	0.84049	0.122945	0.291636	0.0797274	0.14021	0.476136	0.545684	0.854466	0.954652	0.235886	0.422111	0.306576	0.422578	0.313625	0.424926	0.313625	0.666452	0.150416	0.236037	0.959043	0.968538	0.494558	0.994147	0.503907	1
70	Caulobacterales	0.854466	0.927186	0.272894	0.479916	0.0771788	0.14021	0.93568	0.973871	0.708193	0.926099	0.328035	0.514762	0.159053	0.294971	0.924017	0.971647	0.947356	0.976064	0.0532353	0.102453	0.0532353	0.164545	0.622838	0.994147	0.8315	1
71	Rickettsiales	0.286055	0.497745	0.266469	0.476838	0.970739	0.98035	0.0125197	0.0327438	0.115852	0.347556	0.272894	0.471782	0.93568	0.964034	0.207837	0.316409	0.797323	0.972939	0.177428	0.270114	0.93568	0.954393	0.842967	0.994147	0.177428	1
72	Pelagibacterales	0.119358	0.253635	0.0125197	0.106417	0.260147	0.349144	0.00210709	0.0071641	0.0850267	0.337275	0.0462098	0.181285	0.440431	0.554616	0.000400265	0.00194415	0.00838315	0.122155	0.675688	0.733194	0.0771788	0.201852	0.842967	0.994147	0.213247	1
73	Burkholderiales	0.675688	0.84049	0.571836	0.738319	0.0877795	0.151754	0.74123	0.787557	0.82007	0.954652	0.494558	0.655128	0.0699227	0.165863	0.542205	0.628464	0.774744	0.972939	0.134204	0.213887	0.061116	0.183348	0.947356	0.994147	0.912371	1
74	Neisseriales	0.163508	0.333556	0.381736	0.58115	0.431747	0.53058	0.0136498	0.0348071	0.213247	0.494346	0.414675	0.587457	0.551997	0.632626	0.0331761	0.0786967	0.187179	0.561536	0.0207273	0.0491671	0.0964641	0.223621	0.912371	0.994147	0.959043	1
75	Rhodocyclales	0.900743	0.959401	0.503907	0.667514	0.197313	0.287514	0.959043	0.98035	0.994147	0.994147	0.406289	0.583683	0.241798	0.35744	0.431747	0.518096	0.423161	0.757236	0.187179	0.280768	0.0653991	0.185297	0.8315	0.994147	0.163508	1
76	Nitrosomonadales	0.00838315	0.0342033	0.730162	0.866006	0.00210709	0.0134327	0.00246773	0.00811962	0.797323	0.954652	0.571836	0.720089	0.0087739	0.047102	0.0331761	0.0786967	0.440431	0.765989	0.000611555	0.00391906	0.044579	0.157113	0.602204	0.994147	0.266469	1
77	Desulfovibrionales	0.65434	0.834284	0.0109773	0.106417	0.00605108	0.0237389	0.0215834	0.0511978	0.063228	0.333535	0.00371577	0.0758016	0.00576985	0.0367828	0.00129201	0.0052714	0.00259973	0.0662932	0.328035	0.45835	0.708193	0.785171	0.808676	0.994147	0.138126	1
78	Myxococcales	0.994147	0.994147	0.0906026	0.236961	0.00144322	0.0105149	0.358101	0.434837	0.122945	0.358296	0.0797274	0.239182	0.00246773	0.0314635	0.335396	0.433042	0.0429962	0.274101	0.154689	0.239065	0.328035	0.440257	0.959043	0.994147	0.774744	1
79	Desulfuromonadales	0.854466	0.927186	0.0699227	0.198114	0.0142474	0.0440375	0.449212	0.520678	0.449212	0.727296	0.154689	0.340364	0.0590618	0.146934	0.431747	0.518096	0.373755	0.705982	0.0964641	0.161301	0.272894	0.428233	0.551997	0.994147	0.93568	1
80	Desulfobacterales	0.266469	0.476838	0.912371	0.940019	0.0797274	0.14021	0.224366	0.317851	0.797323	0.954652	0.900743	0.928039	0.0771788	0.178914	0.342861	0.437147	0.900743	0.976064	0.031941	0.0678746	0.142135	0.258889	0.842967	0.994147	0.970739	1
81	Syntrophobacterales	0.719149	0.852944	0.320778	0.527731	0.04962	0.110027	0.241798	0.337854	0.192198	0.490104	0.561875	0.71639	0.398003	0.513878	0.561875	0.643946	0.4853	0.798397	0.000510912	0.00372236	0.163508	0.292593	0.406289	0.994147	0.643768	1
82	Desulfarculales	0.0414605	0.108435	0.00838315	0.106417	0.612483	0.718084	0.000773939	0.00272213	0.150416	0.426177	0.00353378	0.0758016	0.381736	0.499193	1.51743e-05	0.000273152	0.0063444	0.107855	0.440431	0.583428	0.044579	0.157113	0.865995	0.994147	0.230075	1
83	Campylobacterales	0.105812	0.245291	0.476136	0.647545	0.253928	0.345342	0.00453032	0.012489	0.335396	0.622006	0.808676	0.896576	0.146231	0.286838	0.0722775	0.1391	0.970739	0.98035	0.0273814	0.0594234	0.122945	0.245889	0.797323	0.994147	0.381736	1
84	Bdellovibrionales	0.00288295	0.0172977	0.358101	0.579783	0.0087739	0.0308599	0.000163641	0.000725712	0.358101	0.652256	0.202526	0.397263	0.0462098	0.124037	0.00576985	0.0196175	0.697296	0.972939	0.000199285	0.00184791	0.134204	0.258279	0.730162	0.994147	0.224366	1
85	Bacteriovoracales	0.00335981	0.0190389	0.159053	0.337988	0.0676303	0.135261	0.000153135	0.000709989	0.708193	0.926099	0.063228	0.214975	0.150416	0.289479	0.000143255	0.000974134	0.241798	0.648123	0.00524191	0.0148521	0.00800779	0.102099	0.513348	0.994147	0.522879	1
86	Verrucomicrobiales	0.561875	0.754095	0.044579	0.156795	0.00576985	0.0237389	0.082343	0.14481	0.04962	0.333535	0.633267	0.778232	0.797323	0.829866	0.286055	0.405244	0.358101	0.70414	0.207837	0.302849	0.730162	0.792303	0.0653991	0.994147	0.414675	1
87	Opitutales	0.115852	0.251423	0.365877	0.58115	0.000576155	0.00836658	0.342861	0.434837	0.675688	0.926099	0.622838	0.77475	0.0125197	0.055522	0.431747	0.518096	0.358101	0.70414	0.00431302	0.0129391	0.10908	0.23403	0.643768	0.994147	0.622838	1
88	Planctomycetales	0.031941	0.0930852	0.854466	0.917426	0.001092	0.0101259	0.0964641	0.161301	0.440431	0.72458	0.842967	0.90508	0.00576985	0.0367828	0.126614	0.215244	0.449212	0.765989	0.00431302	0.0129391	0.0462098	0.157113	0.889136	0.994147	1	1
89	Victivallales	0.708193	0.852944	0.0215834	0.107923	0.00129201	0.0105149	0.286055	0.37893	0.0995048	0.337275	0.0273814	0.170854	0.00550026	0.0367828	0.130367	0.21799	0.063228	0.339435	0.0797274	0.14021	0.202526	0.344295	0.877553	0.994147	0.686461	1
90	Chlamydiales	0.0161784	0.0550067	0.0233866	0.107923	0.924017	0.952018	0.000773939	0.00272213	0.389819	0.69757	0.146231	0.331457	0.253928	0.370009	0.00960369	0.0288111	0.865995	0.972939	0.279422	0.395848	0.182256	0.315086	0.241798	0.994147	0.449212	1
91	Spirochaetales	0.786011	0.890812	0.664981	0.827171	0.320778	0.408991	0.253928	0.350009	0.279422	0.593772	0.842967	0.90508	0.664981	0.721575	0.865995	0.92012	0.924017	0.976064	0.025317	0.0561376	0.335396	0.44429	0.467066	0.994147	0.292791	1
92	Brachyspirales	0.00764731	0.0342033	0.0125197	0.106417	0.865995	0.910634	1.91581e-05	0.000150317	0.163508	0.450752	0.044579	0.181285	0.622838	0.690538	0.000920541	0.0039123	0.365877	0.70414	0.082343	0.142356	0.168055	0.295545	0.786011	0.994147	0.842967	1
93	Leptospirales	0.025317	0.0759509	0.142135	0.315169	0.373755	0.464915	3.25547e-05	0.000221372	0.0142474	0.207605	0.0148676	0.126375	0.719149	0.764096	2.2335e-05	0.000273152	0.0142474	0.161471	0.00259973	0.00997434	0.0399707	0.156808	0.235886	0.994147	0.959043	1
94	Fusobacteriales	0.774744	0.890812	0.0273814	0.111716	0.0199006	0.0579959	0.017588	0.0427138	0.0130741	0.207605	0.00665022	0.0969032	0.00234178	0.0314635	0.0183317	0.0492061	0.0215834	0.206851	0.774744	0.823165	0.423161	0.539531	0.247812	0.994147	0.664981	1
95	Acidobacteriales	0.0191023	0.0608885	0.686461	0.833559	0.00199788	0.0134327	0.026332	0.057146	0.842967	0.954652	0.708193	0.83995	0.006969	0.041814	0.0385259	0.0893101	0.522879	0.820517	0.00273806	0.00997434	0.0462098	0.157113	0.786011	0.994147	0.592002	1
96	Synergistales	0.381736	0.564305	0.0114719	0.106417	0.0746958	0.14021	0.0676303	0.123184	0.292791	0.609483	0.0233866	0.170854	0.292791	0.409105	0.017588	0.0484859	0.0344511	0.251001	0.414675	0.556538	0.373755	0.488757	0.503907	0.994147	0.266469	1
97	Thermotogales	0.0850267	0.201691	0.449212	0.643794	0.247812	0.345342	0.000576155	0.00239918	0.044579	0.32479	0.163508	0.340364	0.65434	0.717664	0.00800779	0.0255248	0.306576	0.666452	0.000920541	0.0044712	0.0850267	0.206493	0.381736	0.994147	0.542205	1
98	Petrotogales	0.381736	0.564305	0.105812	0.256971	0.542205	0.650645	0.0243355	0.0539613	0.260147	0.564574	0.00960369	0.122447	0.172695	0.30674	0.00550026	0.0193457	0.0746958	0.362808	0.763523	0.819783	0.602204	0.706032	0.467066	0.994147	0.247812	1
99	Deferribacterales	0.00475733	0.0255393	0.0233866	0.107923	0.708193	0.802619	0.000125239	0.000638717	0.0934971	0.337275	0.026332	0.170854	0.994147	0.994147	0.000226886	0.00136132	0.115852	0.422032	0.0590618	0.111561	0.082343	0.204853	0.900743	0.994147	0.854466	1
100	Aquificales	0.0100438	0.0394026	0.0233866	0.107923	0.643768	0.737802	5.11664e-07	1.14909e-05	0.017588	0.224247	0.0385259	0.170854	0.708193	0.760376	0.000400265	0.00194415	0.224366	0.634261	0.00115531	0.00512354	0.0934971	0.221784	0.924017	0.994147	0.247812	1
101	Nitrospirales	0.0130741	0.0459849	0.808676	0.917426	0.000820253	0.00836658	0.0168705	0.0419706	0.854466	0.954652	0.797323	0.893702	0.00210709	0.0314635	0.00918057	0.0283763	0.808676	0.972939	0.000730021	0.00391906	0.0063444	0.102099	0.982441	0.994147	0.494558	1
102	Thermodesulfobacteriales	0.0331761	0.0939989	0.0243355	0.107923	0.786011	0.852906	8.00447e-06	7.42232e-05	0.00453032	0.140257	0.0114719	0.126375	0.551997	0.632626	0.000102109	0.00085271	0.0224695	0.206851	0.001092	0.00506293	0.0307449	0.130666	0.467066	0.994147	0.719149	1

## Sheet: Bacteria_Family
	Bacteria Family	Kinshasa vs. Masi-manimba p-value	Kinshasa vs. Masi-manimba p-value adjusted	Kinshasa vs. ULPZ p-value	Kinshasa vs. ULPZ p-value adjusted	Masimanimba vs. ULPZ p-value	Masimanimba vs. ULPZ p-value adjusted	Kinshasa vs. UHPZ p-value	Kinshasa vs. UHPZ p-value adjusted	Masimanimba vs. UHPZ p-value	Masimanimba vs. UHPZ p-value adjusted	Kinshasa vs. KLPZ p-value	Kinshasa vs. KLPZ p-value adjusted	Masimanimba vs. KLPZ p-value	Masimanimba vs. KLPZ p-value adjusted	Kinshasa vs. KHPZ p-value	Kinshasa vs. KHPZ p-value adjusted	Masimanimba vs. KHPZ p-value	Masimanimba vs. KHPZ p-value adjusted	ULPZ vs. UHPZ p-value	ULPZ vs. UHPZ p-value adjusted	KLPZ vs. KHPZ p-value	KLPZ vs. KHPZ p-value adjusted	ULPZ vs. KLPZ p-value	ULPZ vs. KLPZ p-value adjusted	UHPZ vs. KHPZ p-value	UHPZ vs. KHPZ p-value adjusted
1	Ruminococcaceae	8.68335e-06	0.000150957	0.664981	0.803667	9.03656e-07	0.000204226	0.025317	0.0589859	0.00136572	0.154326	0.93568	0.956849	1.87503e-06	0.000423756	0.119358	0.22479	0.00179466	0.0882069	0.00390608	0.0154624	0.10262	0.279424	0.561875	0.983798	0.602204	0.997213
2	Lachnospiraceae	0.0514015	0.143416	0.299631	0.513005	0.00152468	0.0155997	0.82007	0.886774	0.00410505	0.183342	0.134204	0.344659	7.21502e-05	0.00815297	0.423161	0.565884	0.0049944	0.125415	0.358101	0.502677	0.414675	0.593143	0.730162	0.983798	0.643768	0.997213
3	Oscillospiraceae	0.0344511	0.109661	0.000312009	0.0117523	0.134204	0.24264	0.000353617	0.00153687	0.146231	0.513514	0.000648934	0.0488863	0.150416	0.276373	1.10575e-05	0.000192231	0.017588	0.230165	0.959043	0.967606	0.335396	0.530066	0.900743	0.983798	0.260147	0.997213
4	Clostridiaceae	0.235886	0.451781	0.522879	0.703396	0.0207273	0.0678895	0.786011	0.862323	0.0653991	0.392587	0.286055	0.513082	0.00453032	0.0487549	0.365877	0.510421	0.0109773	0.20674	0.513348	0.633971	0.93568	0.961198	0.494558	0.983798	0.381736	0.997213
5	Eubacteriaceae	0.224366	0.437126	0.00234178	0.0398362	0.0590618	0.140505	0.00918057	0.0262634	0.130367	0.482998	0.0105015	0.139997	0.168055	0.289927	0.0478898	0.11044	0.612483	0.929001	0.686461	0.771841	0.398003	0.584083	0.440431	0.983798	0.335396	0.997213
6	Peptostreptococcaceae	1.02058e-05	0.000164752	0.000480894	0.0135853	0.146231	0.258189	1.51743e-05	0.000118255	0.440431	0.765672	0.00319354	0.0977415	0.0877795	0.200385	0.00024197	0.00160839	0.247812	0.77848	0.532498	0.643554	0.449212	0.615285	0.602204	0.983798	0.633267	0.997213
7	Christensenellaceae	0.00918057	0.0384224	0.105812	0.288114	0.138126	0.24775	0.0148676	0.0381827	0.581878	0.852181	0.122945	0.33078	0.187179	0.306539	0.00730121	0.0253857	0.797323	0.98025	0.272894	0.413919	0.150416	0.342743	0.924017	0.983798	0.612483	0.997213
8	Peptococcaceae	0.842967	0.915916	0.697296	0.829416	0.320778	0.428969	0.458091	0.584907	0.686461	0.896764	0.561875	0.725621	0.476136	0.591246	0.622838	0.744769	0.719149	0.98025	0.10908	0.203736	0.168055	0.35167	0.959043	0.983798	0.924017	0.997213
9	Hungateiclostridiaceae	0.503907	0.707348	0.708193	0.833602	0.592002	0.693225	0.982441	0.991213	0.177428	0.534649	0.994147	0.994147	0.202526	0.320077	0.994147	0.994147	0.306576	0.796393	0.431747	0.567295	0.947356	0.968789	0.561875	0.983798	0.808676	0.997213
10	Clostridiales Family XIII. Incertae Sedis	0.320778	0.541013	0.342861	0.538101	0.786011	0.841889	0.522879	0.631928	0.686461	0.896764	0.532498	0.712431	0.4853	0.596075	0.467066	0.603182	0.970739	0.997213	0.74123	0.813194	0.719149	0.837771	0.65434	0.983798	0.93568	0.997213
11	Symbiobacteriaceae	0.0371251	0.113382	0.00960369	0.103354	0.612483	0.699097	0.00259973	0.00851507	0.414675	0.761924	0.0243355	0.15259	0.797323	0.842032	0.00199788	0.00792143	0.213247	0.77848	0.730162	0.804959	0.279422	0.489531	0.664981	0.983798	0.774744	0.997213
12	Heliobacteriaceae	0.0722775	0.175642	0.0331761	0.14973	0.730162	0.81289	0.150416	0.249955	0.542205	0.839303	0.0295869	0.155503	0.719149	0.781383	0.0273814	0.0728022	0.571836	0.916559	0.335396	0.476726	0.763523	0.867117	0.93568	0.983798	0.187179	0.997213
13	Syntrophomonadaceae	0.494558	0.702956	0.924017	0.974487	0.328035	0.431022	0.476136	0.597815	0.842967	0.936435	0.842967	0.898183	0.719149	0.781383	0.571836	0.702363	0.74123	0.98025	0.272894	0.413919	0.643768	0.786441	0.686461	0.983798	0.877553	0.997213
14	Thermoanaerobacteraceae	0.763523	0.867117	0.842967	0.938475	0.82007	0.862014	0.494558	0.607446	0.503907	0.822813	0.664981	0.790977	0.842967	0.881993	0.503907	0.636218	0.697296	0.98025	0.389819	0.527539	0.889136	0.938995	0.592002	0.983798	1	1
15	Thermoanaerobacterales Family III. Incertae Sedis	0.592002	0.768922	0.119358	0.296427	0.0207273	0.0678895	0.187179	0.291741	0.0215834	0.232278	0.10908	0.304347	0.017588	0.0959359	0.0850267	0.170053	0.0105015	0.20674	0.865995	0.897775	0.994147	0.994147	0.877553	0.983798	0.551997	0.997213
16	Halanaerobiaceae	0.752351	0.858744	0.423161	0.590336	0.592002	0.693225	0.146231	0.248483	0.187179	0.549381	0.286055	0.513082	0.299631	0.423229	0.197313	0.337824	0.292791	0.77848	0.592002	0.693225	0.865995	0.923184	0.602204	0.983798	0.947356	0.997213
17	Paenibacillaceae	0.612483	0.777647	0.202526	0.423805	0.218757	0.329593	0.8315	0.890612	0.218757	0.581635	0.406289	0.628913	0.889136	0.913386	0.947356	0.982121	0.522879	0.88187	0.0136498	0.0405903	0.350429	0.542445	0.292791	0.983798	0.592002	0.997213
18	Bacillaceae	0.900743	0.954611	0.581878	0.742963	0.592002	0.693225	0.154689	0.255181	0.0590618	0.38137	0.542205	0.712431	0.431747	0.554402	0.0478898	0.11044	0.0224695	0.230823	0.213247	0.349231	0.0906026	0.262515	0.889136	0.983798	0.279422	0.997213
19	Staphylococcaceae	0.752351	0.858744	0.235886	0.451781	0.063228	0.144339	0.0653991	0.123168	0.00960369	0.217043	0.320778	0.537005	0.122945	0.237483	0.0161784	0.0487511	0.00335981	0.0949145	0.423161	0.565884	0.0850267	0.262515	0.982441	0.991213	0.279422	0.997213
20	Planococcaceae	0.912371	0.954611	1	1	0.842967	0.869911	0.260147	0.379311	0.112426	0.453721	0.797323	0.862177	0.406289	0.530759	0.467066	0.603182	0.266469	0.77848	0.122945	0.217074	0.612483	0.760556	0.513348	0.983798	0.633267	0.997213
21	Alicyclobacillaceae	0.373755	0.582542	0.119358	0.296427	1	1	0.172695	0.276801	0.808676	0.936435	0.0514015	0.197741	0.431747	0.554402	0.247812	0.391646	0.970739	0.997213	0.808676	0.85005	0.328035	0.529541	0.306576	0.983798	0.842967	0.997213
22	Listeriaceae	0.643768	0.803821	0.982441	0.995657	0.532498	0.643554	0.763523	0.845864	0.172695	0.534649	0.542205	0.712431	0.0964641	0.209624	0.708193	0.812445	0.247812	0.77848	0.592002	0.693225	0.854466	0.923184	0.313625	0.983798	0.774744	0.997213
23	Thermoactinomycetaceae	0.551997	0.742568	0.150416	0.354103	0.279422	0.38742	0.947356	0.964425	0.358101	0.722598	0.643768	0.77803	0.854466	0.889904	0.74123	0.841739	0.797323	0.98025	0.0142474	0.0418171	0.808676	0.895886	0.138126	0.983798	0.467066	0.997213
24	Sporolactobacillaceae	0.230075	0.444419	0.476136	0.652162	0.622838	0.703807	0.015511	0.0393876	0.177428	0.534649	0.542205	0.712431	0.449212	0.570348	0.0771788	0.157139	0.476136	0.88187	0.105812	0.199279	0.168055	0.35167	0.808676	0.983798	0.440431	0.997213
25	Streptococcaceae	0.959043	0.976323	0.358101	0.55055	0.241798	0.352557	0.675688	0.77911	0.65434	0.875035	0.730162	0.829229	0.612483	0.692106	0.842967	0.902893	0.900743	0.997213	0.241798	0.384833	0.4853	0.641391	0.406289	0.983798	0.467066	0.997213
26	Lactobacillaceae	0.912371	0.954611	0.335396	0.537584	0.328035	0.431022	0.150416	0.249955	0.0850267	0.400334	0.467066	0.651586	0.532498	0.623547	0.235886	0.383526	0.279422	0.77848	0.522879	0.642231	0.522879	0.679141	0.633267	0.983798	0.697296	0.997213
27	Enterococcaceae	0.476136	0.681055	0.313625	0.525031	0.602204	0.697939	0.0964641	0.170319	0.247812	0.637641	0.373755	0.599068	0.774744	0.825906	0.328035	0.472203	0.633267	0.947804	0.467066	0.603182	0.708193	0.837771	0.752351	0.983798	0.440431	0.997213
28	Leuconostocaceae	0.00103187	0.00752266	6.26364e-05	0.0117523	0.115852	0.216384	3.13864e-07	7.09333e-06	0.00550026	0.183342	0.00024197	0.0273426	0.398003	0.526016	2.41017e-05	0.000286683	0.207837	0.77848	0.513348	0.633971	0.912371	0.950211	0.697296	0.983798	0.0699227	0.997213
29	Carnobacteriaceae	0.320778	0.541013	0.381736	0.567581	0.0676303	0.151331	0.633267	0.745408	0.10908	0.453721	0.423161	0.629174	0.0462098	0.137413	0.172695	0.300223	0.017588	0.230165	0.551997	0.66006	0.542205	0.69624	0.865995	0.983798	0.138126	0.997213
30	Aerococcaceae	0.513348	0.707419	0.959043	0.994237	0.449212	0.557813	0.786011	0.862323	0.299631	0.686443	0.708193	0.820778	0.970739	0.979406	0.797323	0.874732	0.581878	0.919612	0.797323	0.842032	0.686461	0.820847	0.551997	0.983798	0.513348	0.997213
31	Veillonellaceae	0.306576	0.541013	0.982441	0.995657	0.230075	0.337643	0.494558	0.607446	0.458091	0.784308	0.982441	0.986807	0.272894	0.40048	0.994147	0.994147	0.230075	0.77848	0.467066	0.603182	0.982441	0.986807	0.970739	0.983798	0.664981	0.997213
32	Acidaminococcaceae	0.000312009	0.00251836	0.00103187	0.0205661	0.581878	0.692129	0.0207273	0.0509171	0.112426	0.453721	0.000199285	0.0273426	0.320778	0.439368	0.0168705	0.0501676	0.10262	0.556126	0.112426	0.204906	0.0357671	0.14697	0.74123	0.983798	0.889136	0.997213
33	Selenomonadaceae	0.192198	0.391321	0.0207273	0.135522	0.017588	0.0630936	0.213247	0.319165	0.959043	0.971945	0.0462098	0.197046	0.202526	0.320077	0.0964641	0.187939	0.423161	0.88187	0.0183317	0.0511477	0.4853	0.641391	0.398003	0.983798	0.381736	0.997213
34	Sporomusaceae	0.842967	0.915916	0.970739	0.995657	0.774744	0.841789	0.230075	0.33985	0.10262	0.446004	0.786011	0.854031	0.494558	0.600914	0.449212	0.593696	0.406289	0.88187	0.0722775	0.14716	0.138126	0.328595	0.719149	0.983798	0.342861	0.997213
35	Erysipelotrichaceae	0.0161784	0.0619717	0.854466	0.946614	0.00086908	0.0122758	0.854466	0.910893	0.000542637	0.122636	0.612483	0.764758	0.000125239	0.00943464	0.207837	0.347935	1.30684e-06	0.000295346	0.93568	0.948267	0.335396	0.530066	0.686461	0.983798	0.150416	0.997213
36	Peptoniphilaceae	0.150416	0.326864	0.532498	0.703769	0.299631	0.407932	0.350429	0.474234	0.154689	0.513514	0.708193	0.820778	0.0995048	0.214172	0.440431	0.585514	0.335396	0.832961	0.786011	0.833984	0.440431	0.610659	0.513348	0.983798	0.622838	0.997213
37	Tissierellaceae	0.063228	0.158773	0.592002	0.747443	0.00179466	0.0155997	0.82007	0.886774	0.0183317	0.232278	0.503907	0.686043	0.0100438	0.0687849	0.398003	0.538615	0.00234178	0.0882069	0.786011	0.833984	0.865995	0.923184	0.808676	0.983798	0.622838	0.997213
38	Gottschalkiaceae	0.633267	0.795102	0.0168705	0.135522	0.000117039	0.00377868	0.163508	0.265848	0.006969	0.183342	0.026332	0.15259	0.00115531	0.0290111	0.0307449	0.0763555	0.00303468	0.0949145	0.119358	0.2124	0.719149	0.837771	0.8315	0.983798	0.299631	0.997213
39	Corynebacteriaceae	0.320778	0.541013	0.342861	0.538101	0.00273806	0.0213379	0.664981	0.770696	0.0371251	0.310959	0.241798	0.459213	0.00170021	0.0295576	0.571836	0.702363	0.0429962	0.347041	0.138126	0.238294	0.320778	0.521552	0.8315	0.983798	0.970739	0.997213
40	Mycobacteriaceae	0.924017	0.957926	0.224366	0.440927	0.0414605	0.112892	0.342861	0.466786	0.207837	0.57282	0.230075	0.456114	0.105812	0.221421	0.571836	0.702363	0.522879	0.88187	0.381736	0.519713	0.406289	0.588598	0.633267	0.983798	0.675688	0.997213
41	Nocardiaceae	0.458091	0.667926	0.0906026	0.262515	0.192198	0.30543	0.260147	0.379311	0.664981	0.878864	0.0295869	0.155503	0.061116	0.156957	0.142135	0.25698	0.358101	0.870225	0.328035	0.472203	0.350429	0.542445	0.406289	0.983798	0.551997	0.997213
42	Gordoniaceae	0.581878	0.768922	0.154689	0.356732	0.182256	0.294213	0.306576	0.430349	0.476136	0.809073	0.230075	0.456114	0.279422	0.402226	0.697296	0.804025	0.786011	0.98025	0.398003	0.535409	0.213247	0.411914	0.808676	0.983798	0.406289	0.997213
43	Dietziaceae	0.146231	0.320856	0.0224695	0.135522	0.197313	0.30543	0.006969	0.0201922	0.115852	0.4572	0.0183317	0.152433	0.163508	0.284252	0.0722775	0.14986	0.389819	0.88187	0.774744	0.833984	0.633267	0.782068	0.93568	0.983798	0.431747	0.997213
44	Microbacteriaceae	0.808676	0.887188	0.328035	0.533351	0.202526	0.307188	0.423161	0.5528	0.65434	0.875035	0.146231	0.35922	0.0850267	0.196082	0.602204	0.727797	0.719149	0.98025	0.494558	0.620945	0.272894	0.481828	0.532498	0.983798	0.752351	0.997213
45	Micrococcaceae	0.0243355	0.0820868	0.373755	0.563124	0.0906026	0.181205	0.0331761	0.0727941	0.842967	0.936435	0.0344511	0.173021	0.842967	0.881993	0.146231	0.260222	0.494558	0.88187	0.0995048	0.190577	0.373755	0.566904	0.082343	0.983798	0.571836	0.997213
46	Dermabacteraceae	0.675688	0.829921	0.581878	0.742963	0.406289	0.512968	0.467066	0.593016	0.708193	0.899166	0.292791	0.52103	0.306576	0.427692	0.982441	0.991213	0.74123	0.98025	0.730162	0.804959	0.235886	0.44058	0.730162	0.983798	0.532498	0.997213
47	Promicromonosporaceae	0.0934971	0.222425	0.044579	0.173704	0.476136	0.581658	0.0105015	0.0293005	0.328035	0.686443	0.115852	0.319299	0.719149	0.781383	0.0295869	0.0759846	0.571836	0.916559	0.786011	0.833984	0.542205	0.69624	0.675688	0.983798	0.889136	0.997213
48	Intrasporangiaceae	0.0676303	0.166135	0.197313	0.416755	0.93568	0.939838	0.0399707	0.0836424	0.592002	0.852181	0.0357671	0.175725	0.381736	0.507484	0.335396	0.476726	0.854466	0.98025	0.697296	0.780143	0.389819	0.575811	0.449212	0.983798	0.633267	0.997213
49	Brevibacteriaceae	0.730162	0.858744	0.551997	0.712865	0.786011	0.841889	0.947356	0.964425	0.440431	0.765672	0.320778	0.537005	0.358101	0.484616	0.686461	0.79559	0.431747	0.88187	0.292791	0.432489	0.0850267	0.262515	0.494558	0.983798	0.752351	0.997213
50	Cellulomonadaceae	0.449212	0.667926	0.0906026	0.262515	0.286055	0.394197	0.0344511	0.0741519	0.134204	0.489194	0.0746958	0.251959	0.150416	0.276373	0.561875	0.702363	0.982441	0.998565	0.854466	0.889904	0.202526	0.4015	0.719149	0.983798	0.266469	0.997213
51	Dermacoccaceae	0.467066	0.676647	0.0771788	0.238937	0.142135	0.252933	0.10262	0.179784	0.313625	0.686443	0.105812	0.302702	0.230075	0.353721	0.138126	0.253793	0.406289	0.88187	0.708193	0.788432	0.842967	0.92034	0.854466	0.983798	0.982441	0.998565
52	Streptomycetaceae	0.358101	0.573978	0.105812	0.288114	0.328035	0.431022	0.0850267	0.153728	0.320778	0.686443	0.105812	0.302702	0.467066	0.583187	0.112426	0.215325	0.406289	0.88187	0.982441	0.986807	0.571836	0.721982	0.865995	0.983798	0.808676	0.997213
53	Bifidobacteriaceae	1.43132e-06	5.05881e-05	0.0906026	0.262515	0.0224695	0.0715227	0.00189381	0.00648487	0.031941	0.310959	0.449212	0.638503	0.000353617	0.0133196	0.0199006	0.0569307	0.00161029	0.0882069	0.494558	0.620945	0.241798	0.44792	0.373755	0.983798	0.398003	0.997213
54	Propionibacteriaceae	0.912371	0.954611	0.373755	0.563124	0.0570643	0.140505	0.924017	0.953552	0.8315	0.936435	0.431747	0.629515	0.202526	0.320077	0.8315	0.894853	0.633267	0.947804	0.119358	0.2124	0.381736	0.57134	0.561875	0.983798	0.877553	0.997213
55	Nocardioidaceae	0.458091	0.667926	0.414675	0.590336	0.82007	0.862014	0.192198	0.295487	0.342861	0.704423	0.192198	0.424693	0.320778	0.439368	0.675688	0.787142	0.959043	0.997213	0.752351	0.817458	0.350429	0.542445	0.503907	0.983798	0.423161	0.997213
56	Pseudonocardiaceae	0.279422	0.51341	0.197313	0.416755	0.774744	0.841789	0.0850267	0.153728	0.542205	0.839303	0.122945	0.33078	0.602204	0.690853	0.142135	0.25698	0.842967	0.98025	0.664981	0.751428	0.900743	0.942444	0.877553	0.983798	0.697296	0.997213
57	Actinomycetaceae	0.0130741	0.0518378	0.0676303	0.224771	0.182256	0.294213	0.00335981	0.0108474	0.622838	0.874294	0.0797274	0.257406	0.406289	0.530759	0.0307449	0.0763555	0.842967	0.98025	0.0722775	0.14716	0.522879	0.679141	0.74123	0.983798	0.406289	0.997213
58	Micromonosporaceae	0.602204	0.777647	0.213247	0.430303	0.172695	0.289104	0.306576	0.430349	0.414675	0.761924	0.182256	0.416058	0.202526	0.320077	0.328035	0.472203	0.458091	0.88187	0.551997	0.66006	0.65434	0.795059	0.994147	0.998565	0.924017	0.997213
59	Streptosporangiaceae	0.877553	0.935505	0.279422	0.489531	0.0797274	0.163804	0.752351	0.845864	0.542205	0.839303	0.423161	0.629174	0.272894	0.40048	0.774744	0.862523	0.842967	0.98025	0.235886	0.378086	0.138126	0.328595	0.612483	0.983798	0.423161	0.997213
60	Nocardiopsaceae	0.192198	0.391321	0.031941	0.14973	0.0590618	0.140505	0.0125197	0.0329005	0.0385259	0.310959	0.0105015	0.139997	0.0215834	0.103784	0.044579	0.104946	0.0964641	0.556126	0.561875	0.664836	0.877553	0.931113	0.912371	0.983798	0.551997	0.997213
61	Thermomonosporaceae	0.025317	0.0841417	0.0243355	0.137495	0.865995	0.881599	0.006969	0.0201922	0.865995	0.936435	0.0142474	0.139997	0.877553	0.909757	0.00144322	0.00615319	0.449212	0.88187	0.532498	0.643554	0.306576	0.509457	0.808676	0.983798	0.398003	0.997213
62	Frankiaceae	0.328035	0.545116	0.0414605	0.170365	0.10908	0.20716	0.0307449	0.0681211	0.10262	0.446004	0.04962	0.197741	0.154689	0.279678	0.119358	0.22479	0.292791	0.77848	0.912371	0.937254	0.74123	0.850345	0.93568	0.983798	0.622838	0.997213
63	Geodermatophilaceae	0.218757	0.429904	0.389819	0.568381	0.774744	0.841789	0.381736	0.501583	0.730162	0.916759	0.241798	0.459213	0.959043	0.976323	0.959043	0.985199	0.328035	0.832961	0.924017	0.944923	0.335396	0.530066	0.808676	0.983798	0.581878	0.997213
64	Nakamurellaceae	0.358101	0.573978	0.163508	0.365869	0.358101	0.467809	0.230075	0.33985	0.924017	0.962341	0.10262	0.302702	0.279422	0.402226	0.247812	0.391646	0.947356	0.997213	0.373755	0.515053	0.440431	0.610659	0.786011	0.983798	0.994147	0.998565
65	Candidatus Nanopelagicaceae	0.00115531	0.00815936	0.0224695	0.135522	0.0590618	0.140505	7.37552e-06	6.94528e-05	0.213247	0.573737	0.00210709	0.0952404	0.335396	0.456623	0.000163641	0.00123276	0.842967	0.98025	0.000773939	0.00448488	0.467066	0.624597	0.154689	0.983798	0.119358	0.997213
66	Coriobacteriaceae	4.21503e-07	3.17533e-05	0.0063444	0.0754649	0.00319354	0.0225544	1.01849e-07	2.87722e-06	0.959043	0.971945	0.00136572	0.0771631	0.04962	0.143771	0.000186677	0.00131841	0.0676303	0.493047	0.00335981	0.0140614	0.664981	0.803667	0.449212	0.983798	0.0746958	0.997213
67	Atopobiaceae	0.00576985	0.0266119	0.105812	0.288114	0.0877795	0.178722	0.0273814	0.0618819	0.423161	0.765076	0.197313	0.424693	0.182256	0.302866	0.0295869	0.0759846	0.82007	0.98025	0.476136	0.611402	0.306576	0.509457	0.842967	0.983798	0.74123	0.997213
68	Eggerthellaceae	5.75513e-06	0.000108388	0.900743	0.964777	5.05281e-05	0.00190322	0.000163641	0.000770476	0.187179	0.549381	0.279422	0.50927	0.00410505	0.0487371	0.000174809	0.00127441	0.406289	0.88187	0.000376278	0.00283463	0.0233866	0.126289	0.260147	0.983798	0.774744	0.997213
69	Rubrobacteraceae	0.358101	0.573978	0.026332	0.145147	0.299631	0.407932	0.0532353	0.106471	0.335396	0.695407	0.0136498	0.139997	0.172695	0.293451	0.0130741	0.0410383	0.0850267	0.549029	0.786011	0.833984	0.708193	0.837771	0.900743	0.983798	0.306576	0.997213
70	Synechococcaceae	0.286055	0.521358	0.358101	0.55055	0.00115531	0.0153588	0.476136	0.597815	0.551997	0.848649	0.4853	0.668767	0.00475733	0.0488707	0.797323	0.874732	0.260147	0.77848	0.00199788	0.00981569	0.0414605	0.164387	0.82007	0.983798	0.292791	0.997213
71	Leptolyngbyaceae	0.00764731	0.0338881	0.0746958	0.237764	0.197313	0.30543	0.00136572	0.00505988	0.561875	0.852181	0.272894	0.501414	0.0429962	0.133112	0.00115531	0.00532856	0.532498	0.891441	0.0722775	0.14716	0.0105015	0.0953147	0.449212	0.983798	0.970739	0.997213
72	Prochloraceae	0.105812	0.24653	0.0771788	0.238937	0.808676	0.858032	5.42986e-05	0.000306787	0.0136498	0.229994	0.0168705	0.146644	0.449212	0.570348	0.000730021	0.00358662	0.0462098	0.360118	0.00353378	0.0142613	0.112426	0.295446	0.299631	0.983798	0.924017	0.997213
73	Nostocaceae	0.197313	0.39815	0.93568	0.974487	0.0771788	0.161504	0.0590618	0.116069	0.592002	0.852181	0.313625	0.536963	0.74123	0.801522	0.0119858	0.038697	0.182256	0.777166	0.0199006	0.0529121	0.134204	0.328595	0.389819	0.983798	0.320778	0.997213
74	Rivulariaceae	0.00319354	0.0164032	0.0148676	0.124447	0.551997	0.66006	4.10908e-06	4.42215e-05	0.0429962	0.335074	0.00665022	0.115612	0.970739	0.979406	3.77297e-06	9.47435e-05	0.0273814	0.269052	0.00730121	0.0242658	0.0331761	0.141468	0.561875	0.983798	0.842967	0.997213
75	Aphanizomenonaceae	0.00136572	0.00881864	0.04962	0.186902	0.467066	0.576814	0.000376278	0.00154616	0.865995	0.936435	0.0676303	0.235145	0.503907	0.609	0.000332215	0.0020292	0.440431	0.88187	0.253928	0.398526	0.213247	0.411914	0.970739	0.983798	0.730162	0.997213
76	Oscillatoriaceae	0.0478898	0.138758	0.633267	0.773613	0.063228	0.144339	0.063228	0.12008	0.774744	0.936435	0.163508	0.388977	0.513348	0.613845	0.0207273	0.0585547	0.82007	0.98025	0.0906026	0.176519	0.260147	0.474138	0.306576	0.983798	0.398003	0.997213
77	Cyanothecaceae	0.177428	0.371284	0.0307449	0.14973	0.000143255	0.00404695	0.686461	0.787513	0.299631	0.686443	0.763523	0.841738	0.0344511	0.129766	0.889136	0.938995	0.187179	0.77848	0.00161029	0.00827102	0.571836	0.721982	0.0478898	0.983798	0.622838	0.997213
78	Microcoleaceae	0.0570643	0.151724	0.542205	0.708313	0.0964641	0.189573	0.00161029	0.00568633	0.373755	0.73451	0.130367	0.338653	0.373755	0.50279	0.0215834	0.0602203	0.8315	0.98025	0.000773939	0.00448488	0.449212	0.615285	0.235886	0.983798	0.10262	0.997213
79	Chroococcaceae	0.423161	0.637563	0.272894	0.489476	0.877553	0.889359	0.00152468	0.0054695	0.006969	0.183342	0.0161784	0.146253	0.105812	0.221421	0.00730121	0.0253857	0.0331761	0.299912	0.00353378	0.0142613	0.730162	0.841921	0.0906026	0.983798	0.697296	0.997213
80	Deinococcaceae	0.458091	0.667926	0.154689	0.356732	0.253928	0.365527	0.197313	0.29928	0.581878	0.852181	0.0934971	0.293477	0.458091	0.575159	0.168055	0.294422	0.414675	0.88187	0.622838	0.71817	0.93568	0.961198	0.900743	0.983798	0.65434	0.997213
81	Thermaceae	0.313625	0.541013	0.061116	0.209276	0.197313	0.30543	0.163508	0.265848	0.592002	0.852181	0.0344511	0.173021	0.218757	0.340958	0.0676303	0.141523	0.320778	0.823815	0.365877	0.510421	0.612483	0.760556	0.900743	0.983798	0.494558	0.997213
82	Anaerolineaceae	0.994147	1	0.061116	0.209276	0.0148676	0.0569505	0.994147	0.994147	0.752351	0.936435	0.146231	0.35922	0.0590618	0.155209	0.877553	0.931113	0.786011	0.98025	0.031941	0.079326	0.105812	0.281335	0.494558	0.983798	0.970739	0.997213
83	Dehalococcoidaceae	0.877553	0.935505	0.970739	0.995657	0.865995	0.881599	0.142135	0.243352	0.0478898	0.338222	0.730162	0.829229	0.633267	0.712032	0.313625	0.46631	0.182256	0.777166	0.0414605	0.0976049	0.292791	0.497525	0.65434	0.983798	0.643768	0.997213
84	Roseiflexaceae	0.192198	0.391321	0.197313	0.416755	0.8315	0.862014	0.335396	0.462192	0.431747	0.765672	0.398003	0.628913	0.752351	0.805836	0.664981	0.778682	0.0934971	0.556062	0.664981	0.751428	0.381736	0.57134	0.8315	0.983798	0.494558	0.997213
85	Ardenticatenaceae	0.571836	0.760205	0.889136	0.95688	0.602204	0.697939	0.612483	0.724718	0.912371	0.959051	0.440431	0.633996	0.10262	0.218794	0.138126	0.253793	0.299631	0.787404	0.561875	0.664836	0.0109773	0.0953147	0.335396	0.983798	0.458091	0.997213
86	Mycoplasmataceae	0.970739	0.983798	0.0462098	0.177007	0.0590618	0.140505	0.0233866	0.055056	0.0307449	0.310959	0.0964641	0.294607	0.112426	0.22686	0.0850267	0.170053	0.105812	0.556126	0.994147	0.994147	0.686461	0.820847	0.959043	0.983798	0.522879	0.997213
87	Spiroplasmataceae	0.74123	0.858744	0.0551225	0.204224	0.017588	0.0630936	0.0964641	0.170319	0.0199006	0.232278	0.241798	0.459213	0.10908	0.22411	0.241798	0.390331	0.105812	0.556126	0.513348	0.633971	0.730162	0.841921	0.686461	0.983798	0.542205	0.997213
88	Entomoplasmataceae	0.74123	0.858744	0.163508	0.365869	0.0653991	0.147802	0.177428	0.280411	0.0357671	0.310959	0.253928	0.474278	0.253928	0.380051	0.320778	0.470751	0.207837	0.77848	0.93568	0.948267	0.808676	0.895886	0.865995	0.983798	0.686461	0.997213
89	Acholeplasmataceae	0.74123	0.858744	0.0233866	0.135522	0.0224695	0.0715227	0.0771788	0.14297	0.0699227	0.392587	0.0414605	0.187401	0.0414605	0.133112	0.061116	0.130304	0.112426	0.56463	0.532498	0.643554	0.719149	0.837771	0.947356	0.983798	0.752351	0.997213
90	Prevotellaceae	3.25547e-05	0.000432786	0.000576155	0.0144679	0.061116	0.142394	1.71389e-07	4.30378e-06	0.494558	0.822813	0.0130741	0.139997	0.061116	0.156957	1.87503e-06	5.29695e-05	0.551997	0.910594	0.000648934	0.00407386	0.0049944	0.0947296	0.719149	0.983798	0.82007	0.997213
91	Bacteroidaceae	0.414675	0.62897	0.235886	0.451781	0.643768	0.723839	0.763523	0.845864	0.503907	0.822813	0.423161	0.629174	0.982441	0.986807	0.373755	0.515053	0.947356	0.997213	0.292791	0.432489	0.959043	0.971945	0.675688	0.983798	0.513348	0.997213
92	Rikenellaceae	0.612483	0.777647	0.622838	0.765008	0.260147	0.372109	0.912371	0.945853	0.602204	0.855962	0.93568	0.956849	0.797323	0.842032	0.959043	0.985199	0.522879	0.88187	0.65434	0.746873	0.82007	0.904077	0.476136	0.983798	0.959043	0.997213
93	Odoribacteraceae	0.202526	0.405053	0.889136	0.95688	0.126614	0.230764	0.440431	0.565553	0.664981	0.878864	0.730162	0.829229	0.0964641	0.209624	0.122945	0.229632	0.900743	0.997213	0.218757	0.355676	0.0797274	0.261136	0.959043	0.983798	0.561875	0.997213
94	Porphyromonadaceae	7.21502e-05	0.000679414	0.0233866	0.135522	0.0063444	0.0349715	1.19753e-05	9.6658e-05	0.947356	0.971945	0.0797274	0.257406	0.0191023	0.0959359	9.53242e-05	0.000797899	0.912371	0.997213	0.000292938	0.00243152	0.0273814	0.126289	0.889136	0.983798	0.708193	0.997213
95	Tannerellaceae	0.266469	0.493622	0.207837	0.427012	0.0514015	0.130525	0.900743	0.938101	0.306576	0.686443	0.440431	0.633996	0.0797274	0.189667	0.467066	0.603182	0.675688	0.98025	0.230075	0.371407	0.286055	0.493499	0.602204	0.983798	0.708193	0.997213
96	Barnesiellaceae	4.06259e-05	0.000510081	0.0399707	0.170365	0.00170021	0.0155997	2.80327e-05	0.000186335	0.571836	0.852181	0.0429962	0.190532	0.00524191	0.0493613	0.000199285	0.0013648	0.423161	0.88187	0.000820253	0.00463443	0.025317	0.126289	0.854466	0.983798	0.889136	0.997213
97	Muribaculaceae	0.00189381	0.0109744	0.253928	0.470391	0.00353378	0.024201	0.0125197	0.0329005	0.253928	0.637641	0.10908	0.304347	0.0797274	0.189667	0.0183317	0.0538047	0.253928	0.77848	0.0478898	0.107159	0.551997	0.70481	0.458091	0.983798	0.994147	0.998565
98	Dysgonamonadaceae	1.39432e-07	3.15117e-05	0.000425648	0.0135853	0.00730121	0.0366683	1.86326e-09	2.92888e-07	0.306576	0.686443	0.00371577	0.0977415	0.0063444	0.0531049	1.54633e-07	1.43019e-05	0.561875	0.916559	0.000400265	0.00291806	0.00730121	0.0947296	0.581878	0.983798	0.664981	0.997213
99	Paludibacteraceae	3.46279e-06	8.52691e-05	0.0109773	0.103706	0.00161029	0.0155997	3.46473e-07	7.11844e-06	0.602204	0.855962	0.142135	0.356917	0.00550026	0.0497223	1.2964e-05	0.000195324	0.602204	0.929001	0.000312009	0.00243152	0.0125197	0.0953147	0.561875	0.983798	0.373755	0.997213
100	Prolixibacteraceae	1.6407e-05	0.000231749	0.00475733	0.0632445	0.0063444	0.0349715	5.75513e-06	5.91208e-05	0.774744	0.936435	0.0551225	0.197741	0.0063444	0.0531049	8.68335e-06	0.000178403	0.697296	0.98025	0.00152468	0.00801345	0.0114719	0.0953147	0.686461	0.983798	0.865995	0.997213
101	Marinifilaceae	1.56689e-06	5.05881e-05	0.00475733	0.0632445	0.00918057	0.0414962	7.49152e-07	1.12872e-05	0.513348	0.822813	0.0551225	0.197741	0.00800779	0.0603254	9.03656e-07	3.40377e-05	0.994147	0.998565	0.00234178	0.0112605	0.00764731	0.0947296	0.561875	0.983798	0.4853	0.997213
102	Salinivirgaceae	4.7002e-05	0.000531123	0.0105015	0.103706	0.10262	0.198224	7.37552e-06	6.94528e-05	0.313625	0.686443	0.0215834	0.152433	0.159053	0.280828	2.41017e-05	0.000286683	0.272894	0.77848	0.0199006	0.0529121	0.0357671	0.14697	0.959043	0.983798	0.912371	0.997213
103	Marinilabiliaceae	1.10575e-05	0.0001666	0.001092	0.0205661	0.224366	0.333596	3.46279e-06	3.91295e-05	0.786011	0.936435	0.0215834	0.152433	0.0570643	0.15353	1.2964e-05	0.000195324	0.93568	0.997213	0.142135	0.243352	0.0478898	0.180385	0.440431	0.983798	0.924017	0.997213
104	Flavobacteriaceae	0.000312009	0.00251836	0.0199006	0.135522	0.00730121	0.0366683	3.25547e-05	0.00021021	0.900743	0.955718	0.130367	0.338653	0.00234178	0.0311319	0.000133967	0.00108131	0.959043	0.997213	0.000611555	0.0039489	0.00086908	0.0947296	0.458091	0.983798	0.719149	0.997213
105	Cryomorphaceae	0.000274945	0.0023899	0.0934971	0.267473	0.0105015	0.0431516	4.7002e-05	0.000279538	0.924017	0.962341	0.197313	0.424693	0.0119858	0.0732106	8.89593e-05	0.000797899	0.458091	0.88187	0.006969	0.0238636	0.00550026	0.0947296	0.65434	0.983798	0.730162	0.997213
106	Hymenobacteraceae	6.72373e-05	0.000679414	0.146231	0.347876	3.25547e-05	0.00158482	0.000117039	0.000601153	0.350429	0.713487	0.213247	0.434179	0.00161029	0.0295576	0.000730021	0.00358662	0.449212	0.88187	0.000143255	0.00161878	0.0199006	0.118356	0.842967	0.983798	0.959043	0.997213
107	Cytophagaceae	5.75513e-06	0.000108388	0.0207273	0.135522	0.00136572	0.0155997	6.81579e-07	1.10026e-05	0.959043	0.971945	0.0746958	0.251959	0.00210709	0.0297626	1.51743e-05	0.000201729	0.854466	0.98025	0.000186677	0.00191768	0.00605108	0.0947296	0.622838	0.983798	0.74123	0.997213
108	Cyclobacteriaceae	2.91284e-06	8.22877e-05	0.000312009	0.0117523	0.224366	0.333596	2.17726e-08	8.20102e-07	0.279422	0.686443	0.00605108	0.113962	0.0906026	0.202734	5.95883e-08	1.3467e-05	0.503907	0.88187	0.00838315	0.0270656	0.00800779	0.0947296	0.571836	0.983798	0.912371	0.997213
109	Flammeovirgaceae	3.77297e-06	8.52691e-05	0.00371577	0.0559842	0.0207273	0.0678895	4.21503e-07	7.32767e-06	0.842967	0.936435	0.0199006	0.152433	0.0087739	0.0639646	1.30684e-06	4.21923e-05	0.503907	0.88187	0.0109773	0.0335254	0.00259973	0.0947296	0.633267	0.983798	0.675688	0.997213
110	Persicobacteraceae	1.0878e-06	5.05881e-05	0.000143255	0.0117523	0.266469	0.376387	5.18386e-09	2.92888e-07	0.213247	0.573737	0.0109773	0.139997	0.0295869	0.119799	5.11664e-07	2.31272e-05	0.513348	0.88187	0.0063444	0.022059	0.00576985	0.0947296	0.253928	0.983798	0.622838	0.997213
111	Amoebophilaceae	4.37059e-05	0.000519871	0.000163641	0.0117523	0.622838	0.703807	7.39797e-08	2.38849e-06	0.0462098	0.336885	0.00475733	0.0977415	0.235886	0.360204	7.37552e-06	0.000166687	0.763523	0.98025	0.026332	0.0676253	0.138126	0.328595	0.414675	0.983798	0.115852	0.997213
112	Sphingobacteriaceae	2.84165e-07	3.17533e-05	0.000292938	0.0117523	0.044579	0.118528	3.55552e-09	2.92888e-07	0.230075	0.604616	0.00730121	0.117862	0.0307449	0.119799	1.89848e-07	1.43019e-05	0.4853	0.88187	0.00152468	0.00801345	0.00764731	0.0947296	0.592002	0.983798	0.797323	0.997213
113	Chitinophagaceae	1.56689e-06	5.05881e-05	0.000648934	0.0146659	0.0590618	0.140505	4.03517e-09	2.92888e-07	0.0746958	0.392587	0.0136498	0.139997	0.0399707	0.133112	2.57131e-07	1.45279e-05	0.389819	0.88187	0.000125239	0.00148968	0.00453032	0.0947296	0.532498	0.983798	0.389819	0.997213
114	Rhodothermaceae	0.328035	0.545116	0.172695	0.382637	0.000353617	0.00726522	0.982441	0.991213	0.202526	0.565073	0.168055	0.391551	0.00199788	0.0297626	0.752351	0.841739	0.0551225	0.415256	0.00410505	0.0154624	0.134204	0.328595	0.797323	0.983798	0.398003	0.997213
115	Haliscomenobacteraceae	7.21502e-05	0.000679414	0.0414605	0.170365	0.0514015	0.130525	9.41585e-06	7.88141e-05	0.423161	0.765076	0.0570643	0.201508	0.182256	0.302866	1.02058e-05	0.00019221	0.172695	0.777166	0.00605108	0.0217071	0.0168705	0.108935	0.947356	0.983798	0.622838	0.997213
116	Chlorobiaceae	0.0105015	0.042381	0.889136	0.95688	0.000353617	0.00726522	0.00665022	0.0197757	0.900743	0.955718	0.542205	0.712431	0.0119858	0.0732106	0.0570643	0.125209	0.235886	0.77848	0.000199285	0.00195819	0.154689	0.342743	0.398003	0.983798	0.253928	0.997213
117	Gemmatimonadaceae	0.163508	0.348611	0.279422	0.489531	2.80327e-05	0.00158482	0.313625	0.434842	0.503907	0.822813	0.373755	0.599068	0.00097476	0.027537	0.458091	0.60191	0.177428	0.777166	0.000576155	0.00382973	0.0273814	0.126289	0.797323	0.983798	0.431747	0.997213
118	Fibrobacteraceae	0.00179466	0.0106735	0.0797274	0.240245	0.0414605	0.112892	0.00024197	0.00109371	0.65434	0.875035	0.192198	0.424693	0.025317	0.114433	0.00086908	0.00417898	0.763523	0.98025	0.00550026	0.0200493	0.025317	0.126289	0.774744	0.983798	0.763523	0.997213
119	Enterobacteriaceae	0.513348	0.707419	0.0063444	0.0754649	0.00189381	0.0158519	0.0399707	0.0836424	0.0183317	0.232278	0.0934971	0.293477	0.044579	0.134331	0.000376278	0.00212597	6.72373e-05	0.00759781	0.328035	0.472203	0.0168705	0.108935	0.286055	0.983798	0.0273814	0.997213
120	Yersiniaceae	0.218757	0.429904	0.786011	0.901718	0.0331761	0.0961255	0.00234178	0.00789913	0.0357671	0.310959	0.467066	0.651586	0.0183317	0.0959359	0.0995048	0.192206	0.592002	0.922706	4.37059e-05	0.000658503	0.00371577	0.0947296	0.602204	0.983798	0.0357671	0.997213
121	Pectobacteriaceae	0.063228	0.158773	0.808676	0.918396	0.0063444	0.0349715	0.0049944	0.0154621	0.320778	0.686443	0.8315	0.890612	0.0307449	0.119799	0.0429962	0.102286	0.959043	0.997213	1.6407e-05	0.00033709	0.0183317	0.111972	0.602204	0.983798	0.292791	0.997213
122	Erwiniaceae	0.04962	0.140176	0.532498	0.703769	0.0771788	0.161504	0.000376278	0.00154616	0.0462098	0.336885	0.592002	0.751642	0.0590618	0.155209	0.00475733	0.0173412	0.266469	0.77848	9.53242e-05	0.00119685	0.00319354	0.0947296	0.8315	0.983798	0.342861	0.997213
123	Morganellaceae	0.00524191	0.0246807	0.115852	0.296427	0.044579	0.118528	8.68335e-06	7.84975e-05	0.253928	0.637641	0.028466	0.155503	0.241798	0.366754	5.83293e-05	0.000549268	0.854466	0.98025	0.000153135	0.00164802	0.0109773	0.0953147	0.373755	0.983798	0.207837	0.997213
124	Hafniaceae	0.00161029	0.00983581	0.612483	0.764758	0.00136572	0.0155997	0.000143255	0.000719458	0.82007	0.936435	0.476136	0.660164	0.00371577	0.0466535	0.00152468	0.00615319	0.865995	0.983492	1.91581e-05	0.00036081	0.00730121	0.0947296	0.675688	0.983798	0.74123	0.997213
125	Budviciaceae	0.247812	0.470634	0.622838	0.765008	0.389819	0.494938	0.0136498	0.0354582	0.119358	0.4572	0.643768	0.77803	0.612483	0.692106	0.213247	0.354367	0.865995	0.983492	0.0105015	0.032963	0.431747	0.610659	0.730162	0.983798	0.192198	0.997213
126	Pseudomonadaceae	0.320778	0.541013	0.994147	1	0.0964641	0.189573	0.177428	0.280411	0.730162	0.916759	0.686461	0.803835	0.0570643	0.15353	0.230075	0.37679	0.763523	0.98025	0.0385259	0.0926262	0.0722775	0.240216	0.797323	0.983798	0.93568	0.997213
127	Moraxellaceae	0.0371251	0.113382	0.389819	0.568381	0.0722775	0.157065	8.29903e-05	0.000457459	0.0183317	0.232278	0.306576	0.532971	0.122945	0.237483	0.00152468	0.00615319	0.213247	0.77848	1.43132e-06	8.08696e-05	0.00097476	0.0947296	0.889136	0.983798	0.138126	0.997213
128	Xanthomonadaceae	0.365877	0.578239	0.865995	0.954707	0.0722775	0.157065	0.365877	0.489279	0.854466	0.936435	0.763523	0.841738	0.063228	0.158773	0.272894	0.422424	0.8315	0.98025	0.0478898	0.107159	0.0906026	0.262515	0.786011	0.983798	0.774744	0.997213
129	Rhodanobacteraceae	0.0243355	0.0820868	0.306576	0.517061	0.126614	0.230764	0.0109773	0.0302546	0.697296	0.899166	0.752351	0.841738	0.0295869	0.119799	0.00550026	0.0197311	0.406289	0.88187	0.0532353	0.116807	0.00475733	0.0947296	0.675688	0.983798	0.65434	0.997213
130	Alteromonadaceae	0.00319354	0.0164032	0.335396	0.537584	0.00838315	0.0394707	0.000153135	0.000752358	0.328035	0.686443	0.423161	0.629174	0.015511	0.0876374	0.0109773	0.0359547	0.551997	0.910594	4.06259e-05	0.000655818	0.025317	0.126289	0.947356	0.983798	0.112426	0.997213
131	Shewanellaceae	0.000611555	0.00460705	0.342861	0.538101	0.00170021	0.0155997	1.56689e-06	2.08304e-05	0.0676303	0.392587	0.207837	0.430929	0.0183317	0.0959359	0.000542637	0.002852	0.912371	0.997213	5.63282e-07	4.24339e-05	0.0114719	0.0953147	0.423161	0.983798	0.0414605	0.997213
132	Pseudoalteromonadaceae	0.00259973	0.0143302	0.0307449	0.14973	0.154689	0.266868	2.04965e-06	2.438e-05	0.0207273	0.232278	0.026332	0.15259	0.532498	0.623547	0.000376278	0.00212597	0.522879	0.88187	6.26364e-05	0.000884739	0.159053	0.34899	0.581878	0.983798	0.0478898	0.997213
133	Colwelliaceae	0.00129201	0.00858806	0.0746958	0.237764	0.0168705	0.0625039	1.07742e-08	4.86994e-07	0.0207273	0.232278	0.0273814	0.154705	0.0850267	0.196082	0.000376278	0.00212597	0.82007	0.98025	1.01849e-07	2.14529e-05	0.163508	0.35167	0.431747	0.983798	0.00288295	0.651546
134	Idiomarinaceae	0.0414605	0.121689	0.982441	0.995657	0.0371251	0.103584	0.000102109	0.000536664	0.0771788	0.396418	0.854466	0.898183	0.0429962	0.133112	0.0344511	0.0846299	0.8315	0.98025	3.46279e-06	0.000130432	0.028466	0.128666	0.708193	0.983798	0.0653991	0.997213
135	Halomonadaceae	0.154689	0.33295	0.93568	0.974487	0.0746958	0.159257	0.061116	0.118053	0.708193	0.899166	0.643768	0.77803	0.0357671	0.132514	0.328035	0.472203	0.522879	0.88187	0.0215834	0.0567191	0.0850267	0.262515	0.865995	0.983798	0.218757	0.997213
136	Oceanospirillaceae	0.000542637	0.00422883	0.592002	0.747443	1.91581e-05	0.00158482	2.5998e-05	0.000183611	0.328035	0.686443	0.373755	0.599068	0.000292938	0.0133196	0.0087739	0.0291603	0.406289	0.88187	1.89848e-07	2.14529e-05	0.0207273	0.120112	0.358101	0.983798	0.115852	0.997213
137	Alcanivoracaceae	0.017588	0.0651622	0.431747	0.594968	0.028466	0.084649	0.00550026	0.0167981	0.697296	0.899166	0.786011	0.854031	0.00960369	0.067826	0.0307449	0.0763555	0.994147	0.998565	0.00319354	0.0136177	0.0119858	0.0953147	0.675688	0.983798	0.797323	0.997213
138	Saccharospirillaceae	0.119358	0.272473	0.253928	0.470391	0.000611555	0.00987225	0.0233866	0.055056	0.440431	0.765672	0.622838	0.769188	0.0191023	0.0959359	0.571836	0.702363	0.168055	0.777166	1.02058e-05	0.000288315	0.218757	0.418974	0.306576	0.983798	0.0295869	0.997213
139	Kangiellaceae	0.00410505	0.0197392	0.0429962	0.170476	0.105812	0.202656	3.82256e-07	7.19916e-06	0.0653991	0.392587	0.235886	0.459213	0.0371251	0.133112	3.25547e-05	0.000367868	0.503907	0.88187	1.51743e-05	0.00033709	0.00129201	0.0947296	0.458091	0.983798	0.0906026	0.997213
140	Vibrionaceae	0.000102109	0.000923062	0.0722775	0.236735	0.00288295	0.0217182	1.43132e-06	2.02174e-05	0.0995048	0.446004	0.0385259	0.184355	0.044579	0.134331	4.7002e-05	0.000482839	0.494558	0.88187	6.25396e-06	0.000201914	0.0183317	0.111972	0.449212	0.983798	0.115852	0.997213
141	Ectothiorhodospiraceae	0.335396	0.549271	0.889136	0.95688	0.192198	0.30543	0.313625	0.434842	0.8315	0.936435	0.675688	0.799506	0.0934971	0.20716	0.320778	0.470751	0.854466	0.98025	0.0934971	0.180601	0.0331761	0.141468	0.808676	0.983798	0.8315	0.997213
142	Chromatiaceae	0.65434	0.812532	0.230075	0.44825	0.00918057	0.0414962	0.532498	0.64013	0.854466	0.936435	0.202526	0.430929	0.00730121	0.0568991	0.752351	0.841739	0.241798	0.77848	0.00410505	0.0154624	0.119358	0.310055	0.900743	0.983798	0.122945	0.997213
143	Granulosicoccaceae	0.0532353	0.144954	0.532498	0.703769	0.0906026	0.181205	0.0964641	0.170319	0.65434	0.875035	0.74123	0.833423	0.0273814	0.119004	0.224366	0.370121	0.440431	0.88187	0.150416	0.255593	0.202526	0.4015	0.786011	0.983798	0.74123	0.997213
144	Aeromonadaceae	0.130367	0.291711	0.423161	0.590336	0.00319354	0.0225544	0.00605108	0.0182339	0.202526	0.565073	0.900743	0.938101	0.0414605	0.133112	0.0653991	0.138133	0.8315	0.98025	1.51743e-05	0.00033709	0.0215834	0.121946	0.350429	0.983798	0.230075	0.997213
145	Pasteurellaceae	0.260147	0.485894	0.0233866	0.135522	0.177428	0.29057	0.000730021	0.00284456	0.00730121	0.183342	0.105812	0.302702	0.532498	0.623547	0.00288295	0.0108591	0.0295869	0.27861	0.207837	0.342856	0.134204	0.328595	0.503907	0.983798	0.959043	0.997213
146	Cellvibrionaceae	6.26364e-05	0.000674087	0.0273814	0.147338	0.025317	0.0773194	1.87503e-06	2.3542e-05	0.542205	0.839303	0.0399707	0.184355	0.0273814	0.119004	5.42986e-05	0.000533543	0.970739	0.997213	0.00170021	0.00853885	0.0243355	0.126289	0.93568	0.983798	0.612483	0.997213
147	Microbulbiferaceae	0.0653991	0.16242	0.889136	0.95688	0.0142474	0.0555159	0.00259973	0.00851507	0.159053	0.513514	0.877553	0.91818	0.0514015	0.145209	0.0243355	0.0662628	0.431747	0.88187	0.00024197	0.00210328	0.0105015	0.0953147	0.643768	0.983798	0.423161	0.997213
148	Halieaceae	0.0295869	0.0969079	0.398003	0.576595	0.00024197	0.00607614	0.0273814	0.0618819	0.959043	0.971945	0.65434	0.786601	0.00097476	0.027537	0.602204	0.727797	0.112426	0.56463	0.000312009	0.00243152	0.192198	0.387827	0.8315	0.983798	0.082343	0.997213
149	Methylococcaceae	0.0590618	0.155209	0.503907	0.686043	3.50623e-05	0.00158482	0.0771788	0.14297	0.982441	0.982441	0.719149	0.829223	0.00524191	0.0493613	0.279422	0.426685	0.272894	0.77848	3.50623e-05	0.000609545	0.0653991	0.2206	0.398003	0.983798	0.266469	0.997213
150	Piscirickettsiaceae	0.0771788	0.185557	0.697296	0.829416	0.112426	0.211736	0.000376278	0.00154616	0.0746958	0.392587	0.581878	0.742963	0.159053	0.280828	0.0771788	0.157139	1	1	7.21502e-05	0.000959173	0.138126	0.328595	0.664981	0.983798	0.0224695	0.997213
151	Francisellaceae	0.0087739	0.0374132	0.0183317	0.135522	0.449212	0.557813	4.7002e-05	0.000279538	0.0850267	0.400334	0.0191023	0.152433	0.571836	0.662743	0.000542637	0.002852	0.458091	0.88187	0.00259973	0.0117508	0.146231	0.340703	0.752351	0.983798	0.182256	0.997213
152	Legionellaceae	0.00371577	0.0186614	0.0224695	0.135522	0.202526	0.307188	3.77488e-05	0.000236979	0.130367	0.482998	0.026332	0.15259	0.154689	0.279678	0.000292938	0.001839	0.947356	0.997213	0.00319354	0.0136177	0.154689	0.342743	0.82007	0.983798	0.115852	0.997213
153	Sinobacteraceae	0.458091	0.667926	0.708193	0.833602	0.177428	0.29057	0.04962	0.100126	0.328035	0.686443	0.93568	0.956849	0.224366	0.347306	0.358101	0.502677	0.994147	0.998565	0.0148676	0.0430779	0.286055	0.493499	0.842967	0.983798	0.213247	0.997213
154	Orbaceae	0.015511	0.0604396	0.423161	0.590336	0.0344511	0.0973244	2.2335e-05	0.000168257	0.0570643	0.37931	0.0399707	0.184355	0.4853	0.596075	9.53242e-05	0.000797899	0.172695	0.777166	2.44571e-06	0.000110546	0.0130741	0.0953147	0.119358	0.983798	0.335396	0.997213
155	Rhizobiaceae	0.924017	0.957926	0.182256	0.396056	0.025317	0.0773194	0.93568	0.961198	0.912371	0.959051	0.207837	0.430929	0.0906026	0.202734	0.808676	0.878658	0.842967	0.98025	0.0429962	0.100177	0.168055	0.35167	0.752351	0.983798	0.970739	0.997213
156	Bradyrhizobiaceae	1	1	0.218757	0.437513	0.0344511	0.0973244	0.513348	0.623746	0.389819	0.740328	0.253928	0.474278	0.0676303	0.167961	0.373755	0.515053	0.218757	0.77848	0.182256	0.305109	0.808676	0.895886	0.664981	0.983798	0.542205	0.997213
157	Phyllobacteriaceae	0.786011	0.875066	0.260147	0.477993	0.0478898	0.124403	0.889136	0.9303	0.808676	0.936435	0.313625	0.536963	0.10908	0.22411	0.8315	0.894853	0.358101	0.870225	0.0199006	0.0529121	0.04962	0.183838	0.797323	0.983798	0.602204	0.997213
158	Methylobacteriaceae	0.335396	0.549271	0.0570643	0.208009	0.10262	0.198224	0.207837	0.313142	0.571836	0.852181	0.0462098	0.197046	0.253928	0.380051	0.299631	0.451445	0.82007	0.98025	0.313625	0.457285	0.406289	0.588598	0.74123	0.983798	0.889136	0.997213
159	Hyphomicrobiaceae	0.797323	0.878999	0.622838	0.765008	0.126614	0.230764	0.8315	0.890612	0.522879	0.832187	0.398003	0.628913	0.0371251	0.133112	0.982441	0.991213	0.467066	0.88187	0.299631	0.439719	0.187179	0.381102	0.431747	0.983798	0.959043	0.997213
160	Xanthobacteraceae	0.730162	0.858744	0.115852	0.296427	0.0478898	0.124403	0.440431	0.565553	0.306576	0.686443	0.197313	0.424693	0.130367	0.249685	0.207837	0.347935	0.0771788	0.513012	0.138126	0.238294	0.752351	0.858744	0.612483	0.983798	0.172695	0.997213
161	Aurantimonadaceae	0.612483	0.777647	0.119358	0.296427	0.253928	0.365527	0.122945	0.212103	0.192198	0.55688	0.0532353	0.197741	0.134204	0.254874	0.0514015	0.115017	0.0934971	0.556062	0.842967	0.881993	0.900743	0.942444	0.774744	0.983798	0.65434	0.997213
162	Methylocystaceae	0.172695	0.364757	0.93568	0.974487	0.0199006	0.0678895	0.561875	0.671871	0.159053	0.513514	0.970739	0.979406	0.0722775	0.177551	0.494558	0.631469	0.406289	0.88187	0.253928	0.398526	0.513348	0.674515	0.664981	0.983798	0.74123	0.997213
163	Brucellaceae	0.708193	0.846834	1	1	0.8315	0.862014	0.4853	0.602626	0.177428	0.534649	0.854466	0.898183	0.93568	0.956849	0.808676	0.878658	0.842967	0.98025	0.286055	0.428135	0.854466	0.923184	0.842967	0.983798	0.207837	0.997213
164	Bartonellaceae	0.0168705	0.0635457	0.0797274	0.240245	0.373755	0.479936	0.00144322	0.00526077	0.406289	0.758854	0.0514015	0.197741	0.643768	0.716708	0.028466	0.0748061	0.730162	0.98025	0.0478898	0.107159	0.982441	0.986807	0.65434	0.983798	0.138126	0.997213
165	Chelatococcaceae	0.306576	0.541013	0.8315	0.934921	0.272894	0.380703	0.272894	0.395346	0.854466	0.936435	0.947356	0.964425	0.177428	0.299244	0.061116	0.130304	0.197313	0.77848	0.266469	0.409673	0.015511	0.108935	0.797323	0.983798	0.306576	0.997213
166	Rhodobiaceae	0.0207273	0.0731934	0.8315	0.934921	0.00144322	0.0155997	0.0385259	0.0821402	0.513348	0.822813	0.494558	0.677394	0.0429962	0.133112	0.061116	0.130304	0.467066	0.88187	0.0063444	0.022059	0.224366	0.426106	0.4853	0.983798	0.93568	0.997213
167	Beijerinckiaceae	0.476136	0.681055	0.664981	0.803667	0.476136	0.581658	0.0125197	0.0329005	0.0797274	0.400334	0.633267	0.777817	0.612483	0.692106	0.272894	0.422424	0.82007	0.98025	0.0109773	0.0335254	0.467066	0.624597	0.947356	0.983798	0.142135	0.997213
168	Rhodobacteraceae	0.752351	0.858744	0.542205	0.708313	0.0699227	0.154927	0.877553	0.922451	0.808676	0.936435	0.358101	0.590737	0.0429962	0.133112	0.970739	0.98823	0.612483	0.929001	0.112426	0.204906	0.0877795	0.262515	0.730162	0.983798	0.752351	0.997213
169	Hyphomonadaceae	0.0532353	0.144954	0.328035	0.533351	0.159053	0.272318	0.0114719	0.0312367	0.299631	0.686443	0.299631	0.529037	0.286055	0.409167	0.0199006	0.0569307	0.592002	0.922706	0.0199006	0.0529121	0.235886	0.44058	0.959043	0.983798	0.664981	0.997213
170	Sphingomonadaceae	0.532498	0.724967	0.414675	0.590336	0.0105015	0.0431516	0.74123	0.83759	0.581878	0.852181	0.551997	0.716962	0.0385259	0.133112	0.612483	0.736283	0.752351	0.98025	0.0462098	0.106566	0.0964641	0.272511	0.93568	0.983798	0.854466	0.997213
171	Erythrobacteraceae	0.93568	0.961198	0.389819	0.568381	0.031941	0.0937489	0.808676	0.882902	0.900743	0.955718	0.423161	0.629174	0.122945	0.237483	0.865995	0.923184	0.675688	0.98025	0.0224695	0.0583691	0.260147	0.474138	0.763523	0.983798	0.532498	0.997213
172	Rhodospirillaceae	0.381736	0.590906	0.10908	0.290024	0.320778	0.428969	0.187179	0.291741	0.774744	0.936435	0.142135	0.356917	0.458091	0.575159	0.146231	0.260222	0.272894	0.77848	0.4853	0.616168	0.8315	0.912229	0.786011	0.983798	0.423161	0.997213
173	Acetobacteraceae	0.622838	0.786377	0.207837	0.427012	0.00764731	0.0367722	0.763523	0.845864	0.970739	0.979406	0.423161	0.629174	0.122945	0.237483	0.912371	0.959051	0.4853	0.88187	0.0161784	0.0462826	0.467066	0.624597	0.253928	0.983798	0.458091	0.997213
174	Caulobacteraceae	0.877553	0.935505	0.266469	0.48566	0.0797274	0.163804	0.877553	0.922451	0.708193	0.899166	0.320778	0.537005	0.163508	0.284252	0.947356	0.982121	0.93568	0.997213	0.0551225	0.119785	0.0590618	0.205353	0.633267	0.983798	0.8315	0.997213
175	Rickettsiaceae	0.532498	0.724967	0.253928	0.470391	0.763523	0.841738	0.061116	0.118053	0.381736	0.73737	0.358101	0.590737	0.708193	0.78074	0.389819	0.533934	0.74123	0.98025	0.602204	0.697939	0.865995	0.923184	0.970739	0.983798	0.406289	0.997213
176	Anaplasmataceae	0.292791	0.529366	0.320778	0.533057	0.786011	0.841889	0.0199006	0.0494234	0.119358	0.4572	0.431747	0.629515	0.889136	0.913386	0.247812	0.391646	0.982441	0.998565	0.0906026	0.176519	0.93568	0.961198	0.970739	0.983798	0.10262	0.997213
177	Pelagibacteraceae	0.115852	0.267169	0.0295869	0.14973	0.494558	0.600914	0.00353378	0.0112484	0.10262	0.446004	0.0551225	0.197741	0.551997	0.643048	0.000425648	0.00234626	0.0183317	0.230165	0.381736	0.519713	0.0995048	0.277631	0.959043	0.983798	0.365877	0.997213
178	Burkholderiaceae	0.708193	0.846834	0.299631	0.513005	0.0191023	0.0664172	0.994147	0.994147	0.65434	0.875035	0.406289	0.628913	0.0797274	0.189667	0.752351	0.841739	0.947356	0.997213	0.0771788	0.155736	0.0964641	0.272511	0.763523	0.983798	0.842967	0.997213
179	Comamonadaceae	1	1	0.381736	0.567581	0.272894	0.380703	0.865995	0.918849	0.8315	0.936435	0.406289	0.628913	0.292791	0.416168	0.730162	0.833417	0.82007	0.98025	0.4853	0.616168	0.440431	0.610659	0.970739	0.983798	0.924017	0.997213
180	Alcaligenaceae	0.542205	0.733762	0.763523	0.884904	0.177428	0.29057	0.342861	0.466786	0.786011	0.936435	0.612483	0.764758	0.0850267	0.196082	0.335396	0.476726	0.581878	0.919612	0.063228	0.134807	0.061116	0.209276	0.675688	0.983798	0.947356	0.997213
181	Oxalobacteraceae	0.719149	0.855409	0.522879	0.703396	0.150416	0.263519	0.708193	0.808342	0.65434	0.875035	0.467066	0.651586	0.150416	0.276373	0.279422	0.426685	0.279422	0.77848	0.0797274	0.159455	0.0273814	0.126289	0.970739	0.983798	0.373755	0.997213
182	Sutterellaceae	0.406289	0.620414	0.10908	0.290024	0.00410505	0.0272865	0.373755	0.496874	0.8315	0.936435	0.207837	0.430929	0.0215834	0.103784	0.633267	0.749311	0.719149	0.98025	0.000510912	0.00360832	0.0307449	0.136242	0.581878	0.983798	0.622838	0.997213
183	Chromobacteriaceae	0.503907	0.707348	0.328035	0.533351	0.0183317	0.0647338	0.365877	0.489279	0.842967	0.936435	0.602204	0.760324	0.172695	0.293451	0.633267	0.749311	0.924017	0.997213	0.00800779	0.0262284	0.182256	0.377888	0.494558	0.983798	0.513348	0.997213
184	Neisseriaceae	0.063228	0.158773	0.130367	0.316805	0.8315	0.862014	0.00179466	0.00623988	0.138126	0.4955	0.218757	0.441419	0.532498	0.623547	0.00129201	0.00572537	0.105812	0.556126	0.0414605	0.0976049	0.0551225	0.20093	0.602204	0.983798	0.797323	0.997213
185	Zoogloeaceae	0.675688	0.829921	0.272894	0.489476	0.423161	0.531303	0.4853	0.602626	0.900743	0.955718	0.266469	0.493622	0.494558	0.600914	0.93568	0.978998	0.612483	0.929001	0.431747	0.567295	0.266469	0.477951	0.93568	0.983798	0.503907	0.997213
186	Rhodocyclaceae	0.320778	0.541013	0.842967	0.938475	0.197313	0.30543	0.197313	0.29928	0.865995	0.936435	0.551997	0.716962	0.112426	0.22686	0.0514015	0.115017	0.224366	0.77848	0.119358	0.2124	0.006969	0.0947296	0.365877	0.983798	0.299631	0.997213
187	Nitrosomonadaceae	0.00129201	0.00858806	0.306576	0.517061	0.00730121	0.0366683	0.000226886	0.00104646	0.82007	0.936435	0.159053	0.386516	0.0399707	0.133112	0.00246773	0.00945265	0.467066	0.88187	0.000542637	0.00371624	0.0877795	0.262515	0.467066	0.983798	0.423161	0.997213
188	Methylophilaceae	0.00161029	0.00983581	0.213247	0.430303	0.00524191	0.0329075	2.80327e-05	0.000186335	0.112426	0.453721	0.213247	0.434179	0.0114719	0.0732106	0.00152468	0.00615319	0.970739	0.997213	0.000226886	0.00205105	0.00838315	0.0947296	0.865995	0.983798	0.247812	0.997213
189	Gallionellaceae	0.592002	0.768922	0.797323	0.910075	0.313625	0.424426	0.513348	0.623746	0.763523	0.936435	0.431747	0.629515	0.028466	0.119799	0.786011	0.870777	0.260147	0.77848	0.105812	0.199279	0.313625	0.513617	0.4853	0.983798	0.168055	0.997213
190	Sterolibacteriaceae	0.00288295	0.015513	0.373755	0.563124	0.00764731	0.0367722	0.00390608	0.0122608	0.431747	0.765672	0.365877	0.599068	0.0114719	0.0732106	0.025317	0.0681147	0.230075	0.77848	0.0183317	0.0511477	0.154689	0.342743	0.752351	0.983798	0.65434	0.997213
191	Desulfovibrionaceae	0.708193	0.846834	0.0114719	0.103706	0.00576985	0.0343154	0.0295869	0.0662044	0.04962	0.339822	0.00410505	0.0977415	0.00431302	0.0487371	0.00136572	0.00593563	0.00199788	0.0882069	0.342861	0.484291	0.797323	0.895886	0.842967	0.983798	0.154689	0.997213
192	Desulfomicrobiaceae	0.063228	0.158773	0.00246773	0.0398362	0.154689	0.266868	0.0224695	0.0540225	0.93568	0.970017	0.0148676	0.140003	0.513348	0.613845	0.00129201	0.00572537	0.0771788	0.513012	0.207837	0.342856	0.313625	0.513617	0.697296	0.983798	0.0746958	0.997213
193	Myxococcaceae	0.93568	0.961198	0.134204	0.32266	0.0114719	0.0462973	0.286055	0.411773	0.0746958	0.392587	0.130367	0.338653	0.0130741	0.0777567	0.159053	0.280828	0.0168705	0.230165	0.65434	0.746873	0.797323	0.895886	0.842967	0.983798	0.697296	0.997213
194	Archangiaceae	0.774744	0.871105	0.0191023	0.135522	0.00179466	0.0155997	0.581878	0.692129	0.513348	0.822813	0.0964641	0.294607	0.0414605	0.133112	0.398003	0.538615	0.241798	0.77848	0.00730121	0.0242658	0.272894	0.481828	0.622838	0.983798	0.551997	0.997213
195	Anaeromyxobacteraceae	0.592002	0.768922	0.299631	0.513005	0.0125197	0.0496394	0.74123	0.83759	0.398003	0.749573	0.105812	0.302702	0.000332215	0.0133196	0.602204	0.727797	0.202526	0.77848	0.134204	0.235116	0.0590618	0.205353	0.292791	0.983798	0.633267	0.997213
196	Polyangiaceae	0.697296	0.846834	0.0429962	0.170476	0.0105015	0.0431516	0.192198	0.295487	0.197313	0.564466	0.0551225	0.197741	0.0243355	0.112241	0.260147	0.408286	0.286055	0.77848	0.266469	0.409673	0.292791	0.497525	0.924017	0.983798	0.889136	0.997213
197	Geobacteraceae	0.797323	0.878999	0.061116	0.209276	0.0105015	0.0431516	0.440431	0.565553	0.154689	0.513514	0.163508	0.388977	0.0243355	0.112241	0.414675	0.557837	0.177428	0.777166	0.159053	0.268254	0.458091	0.623666	0.664981	0.983798	0.889136	0.997213
198	Desulfuromonadaceae	0.697296	0.846834	0.105812	0.288114	0.061116	0.142394	0.65434	0.762273	0.854466	0.936435	0.192198	0.424693	0.218757	0.340958	0.503907	0.636218	0.697296	0.98025	0.04962	0.109942	0.414675	0.593143	0.381736	0.983798	0.612483	0.997213
199	Desulfobacteraceae	0.320778	0.541013	0.686461	0.825213	0.381736	0.487414	0.150416	0.249955	0.503907	0.822813	0.8315	0.890612	0.192198	0.312494	0.292791	0.444099	0.8315	0.98025	0.0653991	0.138133	0.150416	0.342743	0.786011	0.983798	0.622838	0.997213
200	Desulfobulbaceae	0.365877	0.578239	0.253928	0.470391	0.00431302	0.0278498	0.643768	0.753843	0.365877	0.725335	0.622838	0.769188	0.0344511	0.129766	0.643768	0.757769	0.571836	0.916559	0.028466	0.0722845	0.306576	0.509457	0.406289	0.983798	0.994147	0.998565
201	Desulfarculaceae	0.0414605	0.121689	0.00800779	0.0904881	0.612483	0.699097	0.000773939	0.00296458	0.150416	0.513514	0.00371577	0.0977415	0.381736	0.507484	1.51743e-05	0.000201729	0.0063444	0.143383	0.449212	0.586832	0.044579	0.17076	0.865995	0.983798	0.230075	0.997213
202	Campylobacteraceae	0.0551225	0.148306	0.431747	0.594968	0.266469	0.376387	0.00960369	0.0271304	0.365877	0.725335	0.854466	0.898183	0.142135	0.267687	0.177428	0.306097	0.675688	0.98025	0.0331761	0.0814977	0.213247	0.411914	0.686461	0.983798	0.241798	0.997213
203	Helicobacteraceae	0.0105015	0.042381	0.163508	0.365869	0.168055	0.283436	0.000425648	0.00168766	0.313625	0.686443	0.306576	0.532971	0.0478898	0.14056	0.00431302	0.0159794	0.763523	0.98025	0.0049944	0.0185038	0.0130741	0.0953147	0.592002	0.983798	0.406289	0.997213
204	Bdellovibrionaceae	0.00410505	0.0197392	0.423161	0.590336	0.006969	0.0366683	0.000292938	0.00129812	0.389819	0.740328	0.235886	0.459213	0.0514015	0.145209	0.0087739	0.0291603	0.719149	0.98025	0.000226886	0.00205105	0.138126	0.328595	0.664981	0.983798	0.230075	0.997213
205	Akkermansiaceae	0.561875	0.751383	0.0344511	0.14973	0.00550026	0.0335962	0.063228	0.12008	0.0385259	0.310959	0.542205	0.712431	0.752351	0.805836	0.207837	0.347935	0.197313	0.77848	0.286055	0.428135	0.643768	0.786441	0.10908	0.983798	0.551997	0.997213
206	Verrucomicrobiaceae	0.126614	0.286147	0.279422	0.489531	0.612483	0.699097	0.082343	0.151297	0.571836	0.852181	0.686461	0.803835	0.313625	0.434842	0.0514015	0.115017	0.253928	0.77848	0.335396	0.476726	0.0906026	0.262515	0.719149	0.983798	0.389819	0.997213
207	Opitutaceae	0.138126	0.306044	0.350429	0.546186	0.000576155	0.00987225	0.381736	0.501583	0.65434	0.875035	0.571836	0.734289	0.0148676	0.0861559	0.4853	0.62317	0.335396	0.832961	0.00410505	0.0154624	0.105812	0.281335	0.664981	0.983798	0.622838	0.997213
208	Planctomycetaceae	0.0233866	0.0813134	0.912371	0.968056	0.000400265	0.00753833	0.168055	0.271289	0.154689	0.513514	0.449212	0.638503	0.00144322	0.0295576	0.342861	0.484291	0.0199006	0.230823	0.0105015	0.032963	0.142135	0.334609	0.65434	0.983798	0.365877	0.997213
209	Gemmataceae	0.513348	0.707419	0.912371	0.968056	0.230075	0.337643	0.306576	0.430349	0.65434	0.875035	0.93568	0.956849	0.279422	0.402226	0.0429962	0.102286	0.0934971	0.556062	0.112426	0.204906	0.0168705	0.108935	0.970739	0.983798	0.202526	0.997213
210	Isosphaeraceae	0.04962	0.140176	0.774744	0.893327	0.0100438	0.0431516	0.122945	0.212103	0.622838	0.874294	0.763523	0.841738	0.0307449	0.119799	0.0906026	0.178054	0.82007	0.98025	0.0699227	0.14632	0.0570643	0.204707	0.622838	0.983798	0.74123	0.997213
211	Chlamydiaceae	0.0191023	0.0685256	0.031941	0.14973	0.889136	0.897075	0.00115531	0.00435166	0.381736	0.73737	0.182256	0.416058	0.266469	0.396197	0.0130741	0.0410383	0.877553	0.991635	0.266469	0.409673	0.187179	0.381102	0.224366	0.983798	0.449212	0.997213
212	Spirochaetaceae	0.786011	0.875066	0.612483	0.764758	0.168055	0.283436	0.299631	0.428587	0.328035	0.686443	0.664981	0.790977	0.423161	0.549623	0.970739	0.98823	0.970739	0.997213	0.031941	0.079326	0.266469	0.477951	0.592002	0.983798	0.328035	0.997213
213	Borreliaceae	0.774744	0.871105	0.224366	0.440927	0.365877	0.472504	0.0414605	0.0851825	0.0699227	0.392587	0.0771788	0.256506	0.115852	0.231704	0.313625	0.46631	0.292791	0.77848	0.373755	0.515053	0.389819	0.575811	0.373755	0.983798	0.247812	0.997213
214	Brachyspiraceae	0.0087739	0.0374132	0.0142474	0.123843	0.854466	0.877769	2.41017e-05	0.000175709	0.172695	0.534649	0.04962	0.197741	0.643768	0.716708	0.00103187	0.00485839	0.365877	0.879661	0.082343	0.163241	0.168055	0.35167	0.786011	0.983798	0.842967	0.997213
215	Leptospiraceae	0.0371251	0.113382	0.182256	0.396056	0.365877	0.472504	5.42986e-05	0.000306787	0.0130741	0.229994	0.0215834	0.152433	0.675688	0.748557	4.37059e-05	0.000470359	0.0130741	0.227289	0.00259973	0.0117508	0.0399707	0.16131	0.207837	0.983798	0.982441	0.998565
216	Fusobacteriaceae	0.959043	0.976323	0.0590618	0.209276	0.026332	0.079347	0.0478898	0.0975054	0.0142474	0.229994	0.00475733	0.0977415	0.00170021	0.0295576	0.0224695	0.0619282	0.015511	0.230165	0.602204	0.697939	0.440431	0.610659	0.163508	0.983798	0.467066	0.997213
217	Leptotrichiaceae	0.854466	0.923968	0.0331761	0.14973	0.0233866	0.073408	0.017588	0.0441655	0.0136498	0.229994	0.0478898	0.197741	0.0532353	0.148533	0.0357671	0.086918	0.0399707	0.33457	0.900743	0.929534	0.959043	0.971945	0.900743	0.983798	0.708193	0.997213
218	Acidobacteriaceae	0.031941	0.103124	0.74123	0.867969	0.00199788	0.0161258	0.0344511	0.0741519	0.8315	0.936435	0.786011	0.854031	0.00665022	0.0536768	0.0532353	0.117953	0.494558	0.88187	0.00319354	0.0136177	0.044579	0.17076	0.797323	0.983798	0.581878	0.997213
219	Synergistaceae	0.373755	0.582542	0.0114719	0.103706	0.0746958	0.159257	0.0570643	0.113127	0.292791	0.686443	0.0233866	0.15259	0.306576	0.427692	0.0161784	0.0487511	0.0357671	0.310899	0.431747	0.567295	0.373755	0.566904	0.4853	0.983798	0.260147	0.997213
220	Thermotogaceae	0.105812	0.24653	0.551997	0.712865	0.0168705	0.0625039	0.0414605	0.0851825	0.982441	0.982441	0.959043	0.971945	0.063228	0.158773	0.0877795	0.174019	0.889136	0.997213	0.00246773	0.0116189	0.10262	0.279424	0.532498	0.983798	0.786011	0.997213
221	Fervidobacteriaceae	0.260147	0.485894	0.119358	0.296427	0.797323	0.849976	0.000400265	0.00161536	0.00390608	0.183342	0.0243355	0.15259	0.159053	0.280828	0.00234178	0.00912485	0.0207273	0.230823	0.0119858	0.0361172	0.365877	0.562504	0.458091	0.983798	0.207837	0.997213
222	Petrotogaceae	0.406289	0.620414	0.130367	0.316805	0.551997	0.66006	0.026332	0.0607247	0.253928	0.637641	0.0136498	0.139997	0.187179	0.306539	0.00800779	0.0274206	0.0771788	0.513012	0.752351	0.817458	0.612483	0.760556	0.458091	0.983798	0.241798	0.997213
223	Deferribacteraceae	0.0063444	0.0286767	0.0344511	0.14973	0.719149	0.804592	0.000163641	0.000770476	0.0850267	0.400334	0.026332	0.15259	0.994147	0.994147	0.000257973	0.00166577	0.122945	0.604032	0.061116	0.131545	0.0850267	0.262515	0.900743	0.983798	0.865995	0.997213
224	Aquificaceae	0.00246773	0.0139427	0.063228	0.213277	0.202526	0.307188	0.000102109	0.000536664	0.458091	0.784308	0.168055	0.391551	0.0570643	0.15353	0.000611555	0.00314117	0.449212	0.88187	0.0371251	0.0902179	0.0114719	0.0953147	0.664981	0.983798	0.889136	0.997213
225	Nitrospiraceae	0.0191023	0.0685256	0.752351	0.87645	0.000820253	0.0122758	0.0215834	0.0524499	0.854466	0.936435	0.74123	0.833423	0.00199788	0.0297626	0.0148676	0.0460285	0.786011	0.98025	0.000730021	0.00445905	0.0063444	0.0947296	1	1	0.476136	0.997213
226	Thermodesulfobacteriaceae	0.0399707	0.120445	0.0344511	0.14973	0.752351	0.833487	9.41585e-06	7.88141e-05	0.00475733	0.183342	0.0136498	0.139997	0.581878	0.670941	0.000143255	0.0011164	0.0224695	0.230823	0.000920541	0.0050742	0.0273814	0.126289	0.476136	0.983798	0.730162	0.997213

## Sheet: Bacteria_Genus
	Bacteria Genus	Kinshasa vs. Masi-manimba p-value	Kinshasa vs. Masi-manimba p-value adjusted	Kinshasa vs. ULPZ p-value	Kinshasa vs. ULPZ p-value adjusted	Masimanimba vs. ULPZ p-value	Masimanimba vs. ULPZ p-value adjusted	Kinshasa vs. UHPZ p-value	Kinshasa vs. UHPZ p-value adjusted	Masi-manimba vs. UHPZ p-value	Masi-manimba vs. UHPZ p-value adjusted	Kinshasa vs. KLPZ p-value	Kinshasa vs. KLPZ p-value adjusted	Masimanimba vs. KLPZ p-value	Masimanimba vs. KLPZ p-value adjusted	Kinshasa vs. KHPZ p-value	Kinshasa vs. KHPZ p-value adjusted	Masi-manimba vs. KHPZ p-value	Masi-manimba vs. KHPZ p-value adjusted	ULPZ vs. UHPZ p-value	ULPZ vs. UHPZ p-value adjusted	KLPZ vs. KHPZ p-value	KLPZ vs. KHPZ p-value adjusted	ULPZ vs. KLPZ p-value	ULPZ vs. KLPZ p-value adjusted	UHPZ vs. KHPZ p-value	UHPZ vs. KHPZ p-value adjusted
1	Faecalibacterium	0.000143255	0.0010407	0.163508	0.329686	1.71389e-07	4.23332e-05	0.241798	0.340308	0.000400265	0.0494328	0.328035	0.507991	3.13864e-07	7.75244e-05	0.581878	0.692646	0.000480894	0.0335676	0.00665022	0.0298655	0.122945	0.290596	0.342861	1	0.633267	1
2	Ruminococcus	0.00410505	0.0159677	0.00115531	0.012971	0.542205	0.720024	0.00144322	0.00440093	0.247812	0.564143	0.0105015	0.091013	0.230075	0.422517	0.0125197	0.0327234	0.532498	0.837751	0.494558	0.686268	0.675688	0.80238	0.406289	1	0.854466	1
3	Flavonifractor	0.00764731	0.0258751	0.000257973	0.00606851	0.218757	0.417242	0.000163641	0.000651924	0.213247	0.526721	0.000576155	0.0475301	0.358101	0.531238	5.75513e-06	5.68606e-05	0.0462098	0.312708	0.912371	0.961005	0.192198	0.385958	0.774744	1	0.381736	1
4	Caproiciproducens	0.00371577	0.0150458	0.00960369	0.0571593	0.476136	0.670117	0.00371577	0.0102547	0.74123	0.873908	0.0168705	0.117412	0.449212	0.607975	0.000820253	0.0029577	0.708193	0.910922	0.708193	0.843006	0.286055	0.487279	0.854466	1	0.551997	1
5	Ethanoligenens	0.0233866	0.0675613	0.026332	0.107504	0.752351	0.866344	0.006969	0.0183122	0.708193	0.855373	0.0399707	0.160533	0.622838	0.748618	0.00273806	0.00856075	0.449212	0.781377	0.643768	0.801062	0.266469	0.463505	0.643768	1	0.74123	1
6	Lachnoclostridium	0.00222164	0.00988731	0.0797274	0.206206	0.026332	0.110237	0.0344511	0.0724207	0.082343	0.32542	0.272894	0.460101	0.0109773	0.0834277	0.0590618	0.120068	0.119358	0.430384	0.513348	0.698606	0.449212	0.634031	0.581878	1	0.808676	1
7	Blautia	0.0109773	0.0354431	0.253928	0.425222	0.015511	0.0815155	0.230075	0.326601	0.0307449	0.215644	0.551997	0.699197	0.00371577	0.0506974	0.320778	0.441404	0.031941	0.272049	0.786011	0.884486	0.389819	0.576558	0.266469	1	0.708193	1
8	Roseburia	0.00550026	0.0199789	0.292791	0.454839	0.0934971	0.258031	0.115852	0.190136	0.202526	0.526721	0.449212	0.611325	0.00136572	0.0396862	0.335396	0.45518	0.0307449	0.271214	0.612483	0.775812	0.159053	0.350769	0.150416	1	0.414675	1
9	Anaerostipes	0.797323	0.893146	0.000292938	0.0062918	2.91284e-06	0.000287789	0.00136572	0.00421666	0.000510912	0.0504781	0.00353378	0.0724249	0.000542637	0.0223386	6.26364e-05	0.000368362	3.46473e-07	5.70525e-05	0.730162	0.846714	0.342861	0.539405	0.730162	1	0.328035	1
10	Butyrivibrio	0.513348	0.670883	0.571836	0.711554	0.0797274	0.227661	0.247812	0.343873	0.00800779	0.152148	0.266469	0.453915	0.0100438	0.0800265	0.381736	0.498882	0.0414605	0.296833	0.286055	0.483942	0.82007	0.882602	0.313625	1	0.842967	1
11	Lachnoanaerobaculum	0.581878	0.733286	0.207837	0.378862	0.0125197	0.0736276	0.154689	0.236584	0.00319354	0.131467	0.168055	0.337476	0.0119858	0.0845855	0.0850267	0.162174	0.00605108	0.129967	0.622838	0.786911	0.335396	0.534469	0.82007	1	0.494558	1
12	Anaerotignum	0.00371577	0.0150458	0.10262	0.241402	0.082343	0.232443	0.0906026	0.158715	0.0934971	0.344683	0.134204	0.297294	0.0676303	0.208809	0.0478898	0.100671	0.272894	0.635894	0.93568	0.97516	0.592002	0.746043	0.797323	1	0.612483	1
13	Cellulosilyticum	0.74123	0.859548	0.306576	0.468881	0.350429	0.569448	0.168055	0.252338	0.286055	0.609127	0.0344511	0.151954	0.0307449	0.143283	0.0964641	0.179824	0.134204	0.463613	0.65434	0.80409	0.602204	0.751234	0.0850267	1	0.503907	1
14	Herbinix	0.286055	0.448606	0.877553	0.928289	0.0676303	0.202481	0.686461	0.756946	0.028466	0.215644	0.320778	0.501469	0.0215834	0.121161	0.643768	0.739585	0.0771788	0.380163	0.381736	0.587469	0.592002	0.746043	0.182256	1	0.865995	1
15	Intestinimonas	0.0049944	0.0186911	0.000400265	0.00706183	0.532498	0.71482	0.000226886	0.000836432	0.414675	0.716257	0.00179466	0.0492391	0.622838	0.748618	2.06897e-05	0.000150305	0.235886	0.60377	0.889136	0.950722	0.247812	0.443547	0.622838	1	0.513348	1
16	Monoglobus	0.00390608	0.0153143	0.000820253	0.0109515	1	1	0.000186677	0.000714872	0.551997	0.776885	0.00665022	0.0864529	0.4853	0.629234	0.000212673	0.00102001	0.328035	0.675204	0.65434	0.80409	0.112426	0.281922	0.335396	1	0.581878	1
17	Oscillibacter	0.0215834	0.0634654	0.000400265	0.00706183	0.168055	0.34736	0.000452499	0.00156318	0.168055	0.4717	0.000730021	0.0475301	0.182256	0.364511	1.2964e-05	0.000106737	0.0273814	0.260123	0.959043	0.97684	0.335396	0.534469	0.865995	1	0.313625	1
18	Clostridium	0.381736	0.553013	0.313625	0.473794	0.0119858	0.0736276	0.571836	0.655422	0.0331761	0.215644	0.10908	0.270781	0.00189381	0.0448616	0.177428	0.286436	0.00410505	0.112661	0.581878	0.750517	0.82007	0.882602	0.503907	1	0.286055	1
19	Mordavella	0.00390608	0.0153143	0.0243355	0.104537	0.0877795	0.244989	0.025317	0.0553388	0.061116	0.304962	0.0964641	0.257585	0.0429962	0.163386	0.0233866	0.056356	0.230075	0.595064	0.763523	0.869079	0.373755	0.566365	0.365877	1	0.664981	1
20	Geosporobacter	0.177428	0.32106	0.82007	0.892322	0.0399707	0.140039	0.959043	0.962942	0.0850267	0.32815	0.664981	0.784011	0.026332	0.136926	0.686461	0.765489	0.0532353	0.332889	0.774744	0.879824	0.877553	0.930281	0.774744	1	0.730162	1
21	Alkaliphilus	0.342861	0.516381	0.389819	0.539413	0.0215834	0.0978182	0.602204	0.682313	0.112426	0.380402	0.119358	0.278126	0.00129201	0.0396862	0.877553	0.908828	0.159053	0.50046	0.551997	0.731063	0.122945	0.290596	0.224366	1	0.774744	1
22	Eubacterium	0.272894	0.437693	0.00170021	0.0182588	0.0243355	0.104537	0.00960369	0.0243293	0.0964641	0.352987	0.00665022	0.0864529	0.0906026	0.243248	0.0478898	0.100671	0.431747	0.764455	0.542205	0.723916	0.389819	0.576558	0.328035	1	0.373755	1
23	Acetobacterium	0.458091	0.630354	0.889136	0.936532	0.571836	0.749302	0.786011	0.836831	0.207837	0.526721	0.581878	0.720421	0.0906026	0.243248	0.797323	0.852548	0.335396	0.679039	0.542205	0.723916	0.82007	0.882602	0.253928	1	0.842967	1
24	Clostridioides	8.22997e-07	6.77601e-05	3.17666e-06	0.00052309	0.168055	0.34736	4.78707e-08	9.45925e-07	0.763523	0.879208	0.000199285	0.0328155	0.0995048	0.259971	2.06897e-05	0.000150305	0.328035	0.675204	0.358101	0.563382	0.358101	0.549385	0.532498	1	0.622838	1
25	Paeniclostridium	0.0906026	0.19717	0.763523	0.849505	0.0125197	0.0736276	0.912371	0.935086	0.031941	0.215644	0.286055	0.467917	0.000174809	0.0160117	0.449212	0.563226	0.000353617	0.0291145	0.708193	0.843006	0.74123	0.837912	0.342861	1	0.187179	1
26	Peptoclostridium	0.889136	0.934539	0.786011	0.868656	0.571836	0.749302	0.467066	0.564134	0.522879	0.764692	0.877553	0.926306	0.532498	0.672772	0.581878	0.692646	0.306576	0.661347	0.335396	0.545018	0.82007	0.882602	0.889136	1	0.154689	1
27	Filifactor	0.134204	0.263082	0.8315	0.902772	0.026332	0.110237	0.93568	0.949129	0.0653991	0.307687	0.697296	0.806708	0.0199006	0.115657	0.65434	0.744802	0.266469	0.635894	0.808676	0.895709	0.313625	0.51472	0.532498	1	0.4853	1
28	Acetoanaerobium	0.889136	0.934539	0.150416	0.316193	0.0462098	0.156354	0.112426	0.185748	0.0429962	0.255905	0.0142474	0.115381	0.00170021	0.0442056	0.0653991	0.13133	0.0295869	0.270665	0.912371	0.961005	0.398003	0.583423	0.286055	1	0.877553	1
29	Christensenella	0.00453032	0.0172152	0.130367	0.290095	0.0995048	0.262863	0.0125197	0.0307697	0.532498	0.764692	0.112426	0.272248	0.10262	0.259971	0.00918057	0.0254787	0.602204	0.880144	0.279422	0.475981	0.163508	0.35272	0.877553	1	0.675688	1
30	Desulfitobacterium	0.503907	0.665589	0.4853	0.624319	0.172695	0.352525	0.0995048	0.170088	0.00764731	0.151111	0.947356	0.968931	0.213247	0.408311	0.0676303	0.134715	0.00550026	0.129387	0.320778	0.52998	0.0653991	0.211158	0.686461	1	0.842967	1
31	Desulfotomaculum	0.122945	0.245889	0.4853	0.624319	0.358101	0.574357	0.0224695	0.0499998	0.581878	0.796255	0.389819	0.563072	0.4853	0.629234	0.0385259	0.0845858	0.612483	0.887292	0.0850267	0.190924	0.10908	0.2792	0.8315	1	0.8315	1
32	Desulfosporosinus	0.842967	0.909226	0.982441	0.992486	0.786011	0.888534	0.877553	0.908828	0.522879	0.764692	0.982441	0.990461	0.542205	0.678099	0.924017	0.947022	0.664981	0.909974	0.786011	0.884486	0.970739	0.980665	0.912371	1	0.994147	1
33	Dehalobacter	0.0964641	0.207188	0.0399707	0.134323	0.865995	0.944375	0.0653991	0.123782	0.924017	0.97744	0.082343	0.242128	0.797323	0.881157	0.187179	0.294478	0.786011	0.933443	0.74123	0.849577	0.900743	0.932845	0.675688	1	0.842967	1
34	Dehalobacterium	0.146231	0.278912	0.202526	0.371926	0.686461	0.829124	0.163508	0.24777	0.763523	0.879208	0.612483	0.745238	0.218757	0.414045	0.0995048	0.182057	0.994147	0.996163	0.959043	0.97684	0.235886	0.434804	0.247812	1	0.622838	1
35	Hungateiclostridium	0.431747	0.605917	0.842967	0.909226	0.253928	0.459488	0.299631	0.396831	0.0331761	0.215644	0.306576	0.485412	0.0307449	0.143283	0.202526	0.31363	0.0385259	0.288361	0.423161	0.631546	0.697296	0.812416	0.389819	1	0.4853	1
36	Pseudoclostridium	0.774744	0.875797	0.797323	0.875283	0.643768	0.805118	0.82007	0.861945	0.730162	0.864988	0.503907	0.663814	0.350429	0.529395	0.808676	0.85911	0.602204	0.880144	0.947356	0.97684	0.592002	0.746043	0.664981	1	0.947356	1
37	Mageeibacillus	0.0087739	0.0292859	0.025317	0.105097	0.373755	0.58801	0.146231	0.227164	0.0995048	0.358798	0.0215834	0.123979	0.381736	0.549789	0.0307449	0.0696697	0.592002	0.875595	0.272894	0.466469	0.924017	0.945061	0.93568	1	0.299631	1
38	Thermoclostridium	0.138126	0.268639	0.247812	0.420684	0.74123	0.859548	0.335396	0.43487	0.494558	0.749422	0.65434	0.777029	0.187179	0.37135	0.365877	0.485869	0.664981	0.909974	0.719149	0.845856	0.467066	0.64812	0.440431	1	0.912371	1
39	Ruminiclostridium	0.503907	0.665589	0.241798	0.420592	0.028466	0.115264	0.389819	0.490001	0.0722775	0.313203	0.0771788	0.232477	0.00303468	0.0499711	0.774744	0.83382	0.266469	0.635894	0.854466	0.925671	0.134204	0.311252	0.272894	1	0.571836	1
40	Fastidiosipila	0.0273814	0.0751466	0.365877	0.517889	0.260147	0.467318	0.0877795	0.154317	0.697296	0.852635	0.423161	0.592186	0.119358	0.280775	0.0114719	0.0306331	0.877553	0.963358	0.551997	0.731063	0.112426	0.281922	0.752351	1	0.643768	1
41	Mogibacterium	0.602204	0.751234	0.542205	0.67982	0.763523	0.873103	0.561875	0.647007	0.93568	0.979292	0.959043	0.97483	0.602204	0.73454	0.686461	0.765489	0.900743	0.981644	0.959043	0.97684	0.697296	0.812416	0.532498	1	0.889136	1
42	Aminipila	0.177428	0.32106	0.146231	0.314079	0.622838	0.799174	0.4853	0.579078	0.612483	0.813351	0.207837	0.378862	0.697296	0.806708	0.159053	0.263665	0.93568	0.987662	0.406289	0.610051	0.786011	0.864787	0.786011	1	0.494558	1
43	Symbiobacterium	0.0233866	0.0675613	0.0148676	0.0757175	0.808676	0.907923	0.00273806	0.00786395	0.494558	0.749422	0.0307449	0.146038	0.970739	0.982674	0.00303468	0.00925391	0.313625	0.662097	0.697296	0.836079	0.218757	0.418859	0.513348	1	0.808676	1
44	Heliobacterium	0.0532353	0.126434	0.0414605	0.136543	0.982441	0.996562	0.142135	0.223613	0.458091	0.737124	0.0414605	0.162551	0.947356	0.97296	0.0357671	0.0795899	0.730162	0.917812	0.398003	0.603109	0.664981	0.797331	0.994147	1	0.247812	1
45	Thermoanaerobacter	0.253928	0.412633	0.0307449	0.118656	0.182256	0.367487	0.00410505	0.0112661	0.0414605	0.249774	0.0233866	0.128366	0.177428	0.359219	0.0105015	0.0286615	0.0699227	0.379841	0.230075	0.414807	0.730162	0.831106	0.774744	1	0.912371	1
46	Caldicellulosiruptor	0.900743	0.944729	0.031941	0.121376	0.00764731	0.0609011	0.0676303	0.126551	0.0142474	0.15996	0.0344511	0.151954	0.00410505	0.0506974	0.0142474	0.0359093	0.00210709	0.0693934	0.592002	0.761585	0.889136	0.932845	0.808676	1	0.230075	1
47	Thermoanaerobacterium	0.279422	0.442419	0.0676303	0.185608	0.000648934	0.0118731	0.253928	0.351374	0.0063444	0.151111	0.177428	0.347623	0.00259973	0.0475655	0.241798	0.3555	0.0109773	0.174929	0.431747	0.640489	0.581878	0.74276	0.947356	1	0.808676	1
48	Halanaerobium	0.8315	0.906758	0.247812	0.420684	0.10262	0.268225	0.10908	0.182663	0.0215834	0.187056	0.04962	0.180237	0.00431302	0.0519666	0.187179	0.294478	0.082343	0.380163	0.994147	0.996163	0.335396	0.534469	0.253928	1	0.82007	1
49	Paenibacillus	0.602204	0.751234	0.320778	0.478744	0.686461	0.829124	0.643768	0.722776	0.122945	0.402216	0.633267	0.757467	0.719149	0.826185	0.797323	0.852548	0.168055	0.50932	0.0199006	0.0664248	0.272894	0.471362	0.398003	1	0.708193	1
50	Brevibacillus	0.449212	0.619863	0.235886	0.414689	0.449212	0.64509	0.808676	0.857266	0.467066	0.739521	0.423161	0.592186	0.900743	0.942727	0.643768	0.739585	0.924017	0.981644	0.192198	0.363776	0.93568	0.951082	0.449212	1	0.664981	1
51	Cohnella	0.119358	0.239686	0.0199006	0.0910266	0.159053	0.33722	0.0653991	0.123782	0.571836	0.789069	0.0746958	0.227776	0.82007	0.894292	0.342861	0.461507	0.774744	0.933443	0.458091	0.669518	0.602204	0.751234	0.182256	1	0.414675	1
52	Thermobacillus	0.0699227	0.156298	0.0109773	0.0609303	0.581878	0.760444	0.0148676	0.0354811	0.65434	0.830962	0.031941	0.148857	0.82007	0.894292	0.00319354	0.00956127	0.230075	0.595064	0.633267	0.793995	0.313625	0.51472	0.458091	1	0.503907	1
53	Aneurinibacillus	0.0307449	0.0820972	0.0478898	0.14879	0.994147	1	0.168055	0.252338	0.522879	0.764692	0.182256	0.347623	0.235886	0.42841	0.0653991	0.13133	0.82007	0.933443	0.494558	0.686268	0.414675	0.598975	0.260147	1	0.633267	1
54	Bacillus	0.877553	0.930281	0.65434	0.775166	0.381736	0.593011	0.146231	0.227164	0.0532353	0.282777	0.571836	0.715156	0.272894	0.456981	0.0722775	0.141687	0.0191023	0.230159	0.126614	0.254257	0.0877795	0.249213	0.752351	1	0.358101	1
55	Geobacillus	0.253928	0.412633	0.358101	0.51425	0.854466	0.935934	0.532498	0.61895	0.292791	0.609127	0.842967	0.913214	0.230075	0.422517	0.230075	0.341313	0.8315	0.937811	0.643768	0.801062	0.154689	0.345776	0.159053	1	0.358101	1
56	Virgibacillus	0.854466	0.913649	0.0797274	0.206206	0.0215834	0.0978182	0.04962	0.100874	0.0125197	0.153777	0.04962	0.180237	0.00390608	0.0506974	0.0514015	0.107141	0.00918057	0.174431	0.982441	0.990461	0.842967	0.901354	0.467066	1	0.431747	1
57	Lysinibacillus	0.959043	0.97483	0.260147	0.432702	0.154689	0.330807	0.10908	0.182663	0.0207273	0.187056	0.213247	0.387295	0.0371251	0.152831	0.230075	0.341313	0.10262	0.415528	0.494558	0.686268	0.842967	0.901354	0.522879	1	0.752351	1
58	Halobacillus	0.889136	0.934539	0.476136	0.615736	0.877553	0.950682	0.0371251	0.0770579	0.0462098	0.259405	0.247812	0.431053	0.299631	0.485305	0.0399707	0.0866032	0.0590618	0.355811	0.150416	0.29254	0.320778	0.521264	0.719149	1	0.675688	1
59	Anoxybacillus	0.015511	0.0478903	0.0125197	0.0687191	0.93568	0.97516	0.000163641	0.000651924	0.213247	0.526721	0.0114719	0.0977089	0.912371	0.950868	8.29903e-05	0.000455524	0.082343	0.380163	0.286055	0.483942	0.0514015	0.188091	0.924017	1	0.406289	1
60	Oceanobacillus	0.440431	0.612881	0.0087739	0.0548647	0.063228	0.195217	0.017588	0.0409834	0.168055	0.4717	0.006969	0.0882741	0.0385259	0.155998	0.00161029	0.0053388	0.0087739	0.173372	0.458091	0.669518	0.542205	0.708595	0.551997	1	0.0850267	1
61	Parageobacillus	0.503907	0.665589	0.74123	0.837912	0.8315	0.927226	0.542205	0.627281	0.146231	0.432564	0.763523	0.859181	0.224366	0.419836	0.112426	0.199779	0.0105015	0.174929	0.207837	0.384538	0.197313	0.391457	0.440431	1	0.207837	1
62	Staphylococcus	0.730162	0.852719	0.253928	0.425222	0.0551225	0.177977	0.0995048	0.170088	0.0087739	0.153039	0.286055	0.467917	0.0653991	0.204476	0.0183317	0.0452793	0.00371577	0.107976	0.398003	0.603109	0.10908	0.2792	0.982441	1	0.313625	1
63	Macrococcus	0.381736	0.553013	0.0532353	0.158423	0.000730021	0.0124355	0.0590618	0.116706	0.000332215	0.0494328	0.182256	0.347623	0.0125197	0.0858989	0.0995048	0.182057	0.00453032	0.11448	0.797323	0.889114	0.522879	0.692499	0.431747	1	0.877553	1
64	Planococcus	0.763523	0.869079	0.730162	0.833025	0.959043	0.984963	0.365877	0.468246	0.134204	0.424978	0.686461	0.803582	0.959043	0.978858	0.730162	0.805134	0.272894	0.635894	0.134204	0.266251	0.358101	0.549385	0.93568	1	0.74123	1
65	Sporosarcina	1	1	0.865995	0.925978	0.664981	0.819203	0.494558	0.588702	0.313625	0.619722	0.612483	0.745238	0.306576	0.488544	0.752351	0.813264	0.74123	0.922337	0.476136	0.679801	0.889136	0.932845	0.449212	1	0.664981	1
66	Solibacillus	0.763523	0.869079	0.675688	0.789102	0.449212	0.64509	0.431747	0.531878	0.224366	0.532868	0.414675	0.586961	0.202526	0.39389	0.177428	0.286436	0.082343	0.380163	0.74123	0.849577	0.513348	0.681704	0.686461	1	0.522879	1
67	Ureibacillus	0.912371	0.952878	0.207837	0.378862	0.213247	0.413114	0.025317	0.0553388	0.031941	0.215644	0.026332	0.138383	0.0357671	0.152831	0.187179	0.294478	0.207837	0.580066	0.272894	0.466469	0.561875	0.726613	0.241798	1	0.622838	1
68	Tumebacillus	0.253928	0.412633	0.877553	0.928289	0.146231	0.325397	0.266469	0.363634	0.592002	0.79904	0.286055	0.467917	0.900743	0.942727	0.82007	0.869344	0.381736	0.706283	0.197313	0.367822	0.381736	0.569721	0.207837	1	0.532498	1
69	Alicyclobacillus	0.154689	0.291666	0.017588	0.0851813	0.406289	0.604538	0.0224695	0.0499998	0.532498	0.764692	0.0105015	0.091013	0.431747	0.597431	0.028466	0.0663312	0.230075	0.595064	0.730162	0.846714	0.542205	0.708595	0.854466	1	0.449212	1
70	Listeria	0.286055	0.448606	0.877553	0.928289	0.299631	0.506911	0.912371	0.935086	0.150416	0.442293	0.602204	0.736358	0.0273814	0.139447	0.752351	0.813264	0.342861	0.680213	0.675688	0.816112	0.476136	0.653364	0.241798	1	0.889136	1
71	Exiguobacterium	0.643768	0.785239	0.65434	0.775166	0.959043	0.984963	0.0850267	0.151091	0.0850267	0.32815	0.808676	0.887747	0.675688	0.790972	0.335396	0.45518	0.664981	0.909974	0.0722775	0.16607	0.494558	0.665699	0.786011	1	0.279422	1
72	Gemella	0.449212	0.619863	0.0722775	0.194049	0.000510912	0.0109735	0.230075	0.326601	0.0199006	0.187056	0.130367	0.291408	0.00199788	0.0448616	0.350429	0.46787	0.0532353	0.332889	0.0722775	0.16607	0.503907	0.672784	0.774744	1	0.74123	1
73	Streptococcus	0.0653991	0.148198	0.686461	0.796037	0.00390608	0.0385921	0.924017	0.943109	0.017588	0.177316	0.877553	0.926306	0.0142474	0.0926083	0.708193	0.782656	0.0295869	0.270665	0.335396	0.545018	0.592002	0.746043	0.633267	1	0.842967	1
74	Lactococcus	0.0087739	0.0292859	0.000376278	0.00706183	0.74123	0.859548	0.000332215	0.00119791	0.697296	0.852635	0.00086908	0.0475301	0.865995	0.921986	0.000174809	0.000881181	0.74123	0.922337	0.842967	0.919262	0.622838	0.771133	0.686461	1	0.664981	1
75	Lactobacillus	0.959043	0.97483	0.192198	0.359642	0.0964641	0.2604	0.142135	0.223613	0.0532353	0.282777	0.373755	0.551149	0.247812	0.43411	0.168055	0.274898	0.142135	0.471239	0.924017	0.969139	0.622838	0.771133	0.592002	1	0.865995	1
76	Pediococcus	0.612483	0.758312	0.0142474	0.0740867	0.0130741	0.0751003	0.006969	0.0183122	0.006969	0.151111	0.0877795	0.246381	0.154689	0.327968	0.0995048	0.182057	0.197313	0.556987	0.865995	0.934065	0.994147	0.996163	0.398003	1	0.342861	1
77	Enterococcus	0.686461	0.81911	0.177428	0.343723	0.365877	0.577454	0.063228	0.121536	0.172695	0.476599	0.272894	0.460101	0.503907	0.644897	0.299631	0.420505	0.440431	0.771535	0.571836	0.74732	0.697296	0.812416	0.602204	1	0.513348	1
78	Tetragenococcus	0.163508	0.304804	0.112426	0.263216	0.947356	0.977022	0.0590618	0.116706	0.708193	0.855373	0.320778	0.501469	0.612483	0.743407	0.247812	0.361118	0.633267	0.901539	0.4853	0.681075	0.912371	0.938982	0.664981	1	0.272894	1
79	Weissella	0.0331761	0.0871754	0.00524191	0.041802	0.279422	0.486037	0.000163641	0.000651924	0.0371251	0.232149	0.0307449	0.146038	0.730162	0.834954	0.0877795	0.166142	0.633267	0.901539	0.561875	0.742155	0.494558	0.665699	0.542205	1	0.0199006	1
80	Leuconostoc	2.5998e-05	0.000305786	4.64526e-07	0.000229476	0.154689	0.330807	3.83543e-08	8.61229e-07	0.0130741	0.153777	1.10575e-05	0.00546242	0.266469	0.450806	3.06457e-08	2.16271e-06	0.044579	0.310169	0.328035	0.538369	0.406289	0.593807	0.752351	1	0.774744	1
81	Oenococcus	0.467066	0.633875	0.182256	0.347623	0.0273814	0.113667	0.112426	0.185748	0.00838315	0.153039	0.0653991	0.212547	0.00550026	0.0566068	0.373755	0.49236	0.0877795	0.38717	0.358101	0.563382	0.260147	0.45734	0.279422	1	0.431747	1
82	Carnobacterium	0.719149	0.845856	0.241798	0.420592	0.0307449	0.12348	0.350429	0.450813	0.10908	0.376822	0.235886	0.419164	0.0344511	0.150609	0.177428	0.286436	0.0371251	0.28215	0.373755	0.580613	0.912371	0.938982	0.877553	1	0.423161	1
83	Jeotgalibaca	0.0295869	0.0794344	0.900743	0.942727	0.00800779	0.0609011	0.172695	0.258519	0.0797274	0.322831	0.686461	0.803582	0.0371251	0.152831	0.65434	0.744802	0.0243355	0.250132	0.0722775	0.16607	0.889136	0.932845	0.571836	1	0.335396	1
84	Aerococcus	0.381736	0.553013	0.947356	0.97296	0.154689	0.330807	0.675688	0.748408	0.0995048	0.358798	0.774744	0.867854	0.458091	0.609965	0.865995	0.900635	0.187179	0.534487	0.730162	0.846714	0.643768	0.785239	0.561875	1	0.449212	1
85	Dialister	0.0590618	0.135705	0.358101	0.51425	0.350429	0.569448	0.431747	0.531878	0.130367	0.420922	0.306576	0.485412	0.581878	0.715045	0.414675	0.532077	0.0653991	0.375665	0.730162	0.846714	0.65434	0.790328	0.947356	1	0.900743	1
86	Megasphaera	0.0168705	0.0508173	0.0414605	0.136543	0.592002	0.771633	0.0797274	0.143219	0.202526	0.526721	0.0344511	0.151954	0.763523	0.861143	0.0414605	0.0894388	0.230075	0.595064	0.612483	0.775812	0.664981	0.797331	0.8315	1	0.74123	1
87	Veillonella	0.877553	0.930281	0.115852	0.267434	0.172695	0.352525	0.513348	0.605236	0.643768	0.821761	0.247812	0.431053	0.381736	0.549789	0.122945	0.21461	0.159053	0.50046	0.320778	0.52998	0.503907	0.672784	0.797323	1	0.350429	1
88	Negativicoccus	0.0385259	0.0966082	0.279422	0.451094	0.414675	0.613322	0.286055	0.381922	0.207837	0.526721	0.138126	0.297966	0.93568	0.967	0.292791	0.412076	0.253928	0.635894	0.854466	0.925671	0.358101	0.549385	0.592002	1	0.924017	1
89	Phascolarctobacterium	0.10908	0.227365	0.025317	0.105097	0.182256	0.367487	0.551997	0.637118	0.112426	0.380402	0.00161029	0.0492391	0.0215834	0.121161	0.350429	0.46787	0.266469	0.635894	0.031941	0.0944841	0.00918057	0.0855455	0.686461	1	0.675688	1
90	Acidaminococcus	0.00576985	0.0208051	0.0570643	0.165822	0.697296	0.834054	0.0532353	0.106903	0.142135	0.428138	0.044579	0.173402	0.854466	0.915631	0.0722775	0.141687	0.112426	0.42722	0.65434	0.80409	0.381736	0.569721	0.808676	1	0.877553	1
91	Selenomonas	0.105812	0.22338	0.017588	0.0851813	0.10262	0.268225	0.119358	0.19332	0.730162	0.864988	0.0357671	0.152319	0.247812	0.43411	0.0746958	0.145275	0.561875	0.85143	0.0653991	0.155323	0.414675	0.598975	0.513348	1	0.476136	1
92	Megamonas	0.865995	0.921986	0.994147	0.998188	0.752351	0.866344	0.112426	0.185748	0.031941	0.215644	0.476136	0.637429	0.358101	0.531238	0.192198	0.299513	0.119358	0.430384	0.0063444	0.0290197	0.467066	0.64812	0.126614	1	0.664981	1
93	Pelosinus	0.571836	0.724325	0.686461	0.796037	0.854466	0.935934	0.0771788	0.140687	0.031941	0.215644	0.664981	0.784011	0.900743	0.942727	0.182256	0.292319	0.126614	0.440474	0.0357671	0.101546	0.10908	0.2792	0.82007	1	0.4853	1
94	Faecalitalea	1.02058e-05	0.000193911	0.0797274	0.206206	0.000125239	0.00386674	0.0590618	0.116706	9.53242e-05	0.0235451	0.350429	0.529395	6.72373e-05	0.0083038	0.192198	0.299513	0.000611555	0.0335676	0.970739	0.984692	0.449212	0.634031	0.414675	1	1	1
95	Faecalibaculum	0.643768	0.785239	0.0532353	0.158423	0.0063444	0.0549848	0.93568	0.949129	0.342861	0.651435	0.115852	0.275148	0.0130741	0.0872787	0.182256	0.292319	0.0307449	0.271214	0.0331761	0.0975534	0.774744	0.856205	0.476136	1	0.0771788	1
96	Erysipelothrix	0.115852	0.237472	0.414675	0.564324	0.154689	0.330807	0.752351	0.80796	0.0462098	0.259405	0.561875	0.709888	0.192198	0.379782	0.581878	0.692646	0.163508	0.504831	0.313625	0.525188	0.970739	0.980665	0.752351	1	0.633267	1
97	Turicibacter	0.581878	0.733286	0.458091	0.601854	0.168055	0.34736	0.0934971	0.162632	0.017588	0.177316	0.00431302	0.0734412	0.000452499	0.0203213	8.22997e-07	1.62624e-05	1.01849e-07	2.79504e-05	0.266469	0.461879	0.0344511	0.143016	0.017588	1	0.00103187	0.508712
98	Erysipelatoclostridium	8.4166e-05	0.000729439	6.62949e-05	0.00274171	1	1	1.27173e-05	7.13902e-05	0.333711	0.642192	8.4166e-05	0.020789	1	1	1.27173e-05	0.000106737	0.333711	0.679039	0.333711	0.545018	0.333711	0.534469	1	1	NaN	NaN
99	Peptoniphilus	0.381736	0.553013	0.365877	0.517889	0.947356	0.977022	0.889136	0.91698	0.414675	0.716257	0.865995	0.925978	0.342861	0.519549	0.494558	0.61231	0.947356	0.991512	0.431747	0.640489	0.513348	0.681704	0.398003	1	0.350429	1
100	Murdochiella	0.0233866	0.0675613	0.0215834	0.0943556	0.664981	0.819203	0.0331761	0.0706421	0.82007	0.920714	0.0934971	0.253778	0.503907	0.644897	0.0429962	0.0923484	0.708193	0.910922	0.93568	0.97516	0.719149	0.828111	0.581878	1	0.947356	1
101	Anaerococcus	0.808676	0.895709	0.197313	0.366439	0.0371251	0.134851	0.119358	0.19332	0.0243355	0.200362	0.0877795	0.246381	0.0168705	0.102889	0.292791	0.412076	0.112426	0.42722	0.959043	0.97684	0.4853	0.658622	0.664981	1	0.697296	1
102	Finegoldia	0.10262	0.21851	0.74123	0.837912	0.00550026	0.0522525	0.900743	0.927015	0.0273814	0.215644	0.571836	0.715156	0.00475733	0.0534118	0.865995	0.900635	0.0532353	0.332889	0.74123	0.849577	0.4853	0.658622	0.551997	1	0.877553	1
103	Parvimonas	0.044579	0.10902	0.842967	0.909226	0.00234178	0.0275438	0.335396	0.43487	0.061116	0.304962	0.551997	0.699197	0.00410505	0.0506974	0.622838	0.725665	0.0722775	0.379841	0.146231	0.285526	0.177428	0.369829	0.763523	1	0.8315	1
104	Soehngenia	0.00730121	0.0252224	0.272894	0.449365	0.0109773	0.070426	0.119358	0.19332	0.168055	0.4717	0.602204	0.736358	0.0119858	0.0845855	0.532498	0.647916	0.0371251	0.28215	0.440431	0.651415	0.82007	0.882602	0.752351	1	0.414675	1
105	Sporanaerobacter	0.218757	0.375228	0.159053	0.327384	0.00115531	0.0172466	0.686461	0.756946	0.0676303	0.309346	0.130367	0.291408	0.00234178	0.0475655	0.119358	0.209087	0.00189381	0.0693934	0.0964641	0.209926	0.900743	0.932845	0.889136	1	0.150416	1
106	Gottschalkia	0.592002	0.742256	0.0130741	0.0709739	2.2335e-05	0.00122594	0.154689	0.236584	0.00764731	0.151111	0.0207273	0.121896	0.000688388	0.0242903	0.0307449	0.0696697	0.00115531	0.0570722	0.10262	0.219456	0.686461	0.807409	0.8315	1	0.299631	1
107	Ndongobacter	0.028466	0.0768427	0.230075	0.410315	0.241798	0.447371	0.187179	0.276845	0.458091	0.737124	0.373755	0.551149	0.260147	0.446224	0.0119858	0.0318333	0.752351	0.926837	0.697296	0.836079	0.0934971	0.256598	0.808676	1	0.260147	1
108	Corynebacterium	0.503907	0.665589	0.286055	0.451473	0.00665022	0.0566415	0.476136	0.57229	0.0699227	0.313203	0.187179	0.352925	0.00550026	0.0566068	0.592002	0.701316	0.119358	0.430384	0.197313	0.367822	0.381736	0.569721	0.797323	1	0.924017	1
109	Mycobacterium	0.994147	0.996163	0.532498	0.674497	0.286055	0.490663	0.467066	0.564134	0.292791	0.609127	0.542205	0.695712	0.503907	0.644897	0.947356	0.960973	0.994147	0.996163	0.900743	0.954865	0.612483	0.762133	0.686461	1	0.440431	1
110	Mycolicibacterium	0.279422	0.442419	0.0877795	0.215737	0.381736	0.593011	0.134204	0.21386	0.571836	0.789069	0.112426	0.272248	0.602204	0.73454	0.0877795	0.166142	0.458091	0.788491	0.612483	0.775812	0.494558	0.665699	0.82007	1	0.65434	1
111	Mycobacteroides	0.752351	0.866344	0.350429	0.509153	0.423161	0.622148	0.4853	0.579078	0.602204	0.804023	0.365877	0.546052	0.313625	0.496572	0.664981	0.753442	0.994147	0.996163	0.697296	0.836079	0.398003	0.583423	0.719149	1	0.786011	1
112	Rhodococcus	0.365877	0.53633	0.0570643	0.165822	0.150416	0.328784	0.154689	0.236584	0.65434	0.830962	0.0357671	0.152319	0.082343	0.23513	0.207837	0.316888	0.571836	0.858623	0.389819	0.596193	0.292791	0.490301	0.74123	1	0.959043	1
113	Nocardia	0.253928	0.412633	0.286055	0.451473	0.93568	0.97516	0.272894	0.369341	0.900743	0.973459	0.0934971	0.253778	0.458091	0.609965	0.115852	0.204396	0.389819	0.715875	0.763523	0.869079	0.877553	0.930281	0.4853	1	0.328035	1
114	Gordonia	0.358101	0.528066	0.150416	0.316193	0.306576	0.51165	0.241798	0.340308	0.697296	0.852635	0.138126	0.297966	0.389819	0.553363	0.708193	0.782656	0.494558	0.817095	0.602204	0.770696	0.213247	0.413114	0.865995	1	0.373755	1
115	Dietzia	0.126614	0.251194	0.0207273	0.0930845	0.328035	0.540164	0.00605108	0.016158	0.138126	0.428138	0.0207273	0.121896	0.247812	0.43411	0.0797274	0.15325	0.542205	0.842293	0.730162	0.846714	0.686461	0.807409	0.970739	1	0.431747	1
116	Microbacterium	0.476136	0.642654	0.292791	0.454839	0.842967	0.931601	0.218757	0.315982	0.752351	0.879208	0.105812	0.268056	0.328035	0.506403	0.306576	0.425417	0.808676	0.933443	0.82007	0.902259	0.900743	0.932845	0.581878	1	0.542205	1
117	Agromyces	0.697296	0.830035	0.592002	0.725679	0.299631	0.506911	0.581878	0.665389	0.842967	0.940012	0.440431	0.606052	0.130367	0.298153	0.74123	0.811902	0.877553	0.963358	0.182256	0.347623	0.207837	0.405817	0.423161	1	0.752351	1
118	Leifsonia	0.207837	0.36152	0.061116	0.173513	0.358101	0.574357	0.0532353	0.106903	0.440431	0.73011	0.0344511	0.151954	0.279422	0.466333	0.633267	0.732632	0.697296	0.910922	0.854466	0.925671	0.230075	0.428895	0.82007	1	0.389819	1
119	Rathayibacter	0.440431	0.612881	0.150416	0.316193	0.218757	0.417242	0.503907	0.59839	0.947356	0.987329	0.10262	0.265416	0.247812	0.43411	0.503907	0.620774	0.912371	0.981644	0.119358	0.245678	0.207837	0.405817	0.752351	1	0.912371	1
120	Cryobacterium	0.93568	0.96297	0.889136	0.936532	0.982441	0.996562	0.532498	0.61895	0.522879	0.764692	0.842967	0.913214	0.542205	0.678099	0.350429	0.46787	0.571836	0.858623	0.467066	0.676629	0.381736	0.569721	0.719149	1	0.730162	1
121	Curtobacterium	0.542205	0.695712	0.172695	0.338536	0.381736	0.593011	0.044579	0.0917584	0.105812	0.368105	0.763523	0.859181	0.292791	0.480528	0.00576985	0.0167665	0.0161784	0.21032	0.4853	0.681075	0.00288295	0.0643201	0.0934971	1	0.306576	1
122	Arthrobacter	0.592002	0.742256	0.449212	0.594936	0.719149	0.849903	0.272894	0.369341	0.697296	0.852635	0.306576	0.485412	0.335396	0.509801	0.877553	0.908828	0.686461	0.910922	1	1	0.286055	0.487279	0.561875	1	0.592002	1
123	Rothia	0.000400265	0.0022992	0.763523	0.849505	0.000117039	0.00386674	0.031941	0.0683067	0.105812	0.368105	0.0653991	0.212547	0.0161784	0.0999019	0.0514015	0.107141	0.0877795	0.38717	0.04962	0.131082	0.581878	0.74276	0.126614	1	0.900743	1
124	Kocuria	0.192198	0.339091	0.163508	0.329686	0.633267	0.8042	0.061116	0.118863	0.241798	0.553	0.0877795	0.246381	0.398003	0.560153	0.602204	0.708306	0.752351	0.926837	0.719149	0.845856	0.230075	0.428895	0.900743	1	0.138126	1
125	Pseudarthrobacter	0.0570643	0.132346	0.138126	0.300592	0.571836	0.749302	0.0676303	0.126551	0.752351	0.879208	0.0676303	0.216944	0.82007	0.894292	0.398003	0.517404	0.551997	0.849491	0.865995	0.934065	0.633267	0.778194	0.912371	1	0.74123	1
126	Glutamicibacter	0.253928	0.412633	0.328035	0.485177	0.900743	0.954865	0.266469	0.363634	0.959043	0.989076	0.0746958	0.227776	0.260147	0.446224	0.440431	0.560755	0.808676	0.933443	0.959043	0.97684	0.313625	0.51472	0.224366	1	0.865995	1
127	Brachybacterium	0.224366	0.380882	0.247812	0.420684	0.74123	0.859548	0.142135	0.223613	0.763523	0.879208	0.122945	0.285139	0.522879	0.665727	0.266469	0.383777	0.8315	0.937811	0.947356	0.97684	0.752351	0.84277	0.65434	1	0.994147	1
128	Brevibacterium	0.561875	0.715377	0.633267	0.76301	0.912371	0.963058	0.877553	0.908828	0.335396	0.642192	0.299631	0.483719	0.542205	0.678099	0.675688	0.760342	0.286055	0.648216	0.358101	0.563382	0.119358	0.286226	0.551997	1	0.708193	1
129	Cellulomonas	0.313625	0.48265	0.115852	0.267434	0.467066	0.663019	0.044579	0.0917584	0.230075	0.536119	0.0746958	0.227776	0.286055	0.472612	0.551997	0.66835	0.865995	0.959197	0.82007	0.902259	0.187179	0.385276	0.763523	1	0.235886	1
130	Streptomyces	0.292791	0.457718	0.146231	0.314079	0.719149	0.849903	0.063228	0.121536	0.458091	0.737124	0.134204	0.297294	0.774744	0.86589	0.142135	0.238825	0.561875	0.85143	0.994147	0.996163	0.398003	0.583423	0.774744	1	0.808676	1
131	Kitasatospora	0.10908	0.227365	0.182256	0.347623	0.675688	0.824173	0.0371251	0.0770579	0.774744	0.887989	0.247812	0.431053	0.571836	0.707987	0.0995048	0.182057	0.8315	0.937811	0.398003	0.603109	0.4853	0.658622	0.842967	1	0.93568	1
132	Bifidobacterium	9.91713e-07	6.99866e-05	0.082343	0.208602	0.0224695	0.0999995	0.00234178	0.00680493	0.0215834	0.187056	0.476136	0.637429	0.000226886	0.0160117	0.0295869	0.0682988	0.000576155	0.0335676	0.513348	0.698606	0.192198	0.385958	0.328035	1	0.365877	1
133	Gardnerella	0.0906026	0.19717	0.0295869	0.115999	0.643768	0.805118	0.000186677	0.000714872	0.0114719	0.153777	0.146231	0.30871	1	1	0.0136498	0.0351199	0.272894	0.635894	0.0385259	0.105732	0.279422	0.479287	0.612483	1	0.213247	1
134	Tessaracoccus	0.763523	0.869079	0.423161	0.57429	0.398003	0.603109	0.306576	0.402789	0.235886	0.547078	0.187179	0.352925	0.0850267	0.240906	0.313625	0.433979	0.177428	0.521723	0.842967	0.919262	0.752351	0.84277	0.414675	1	0.675688	1
135	Propionibacterium	0.93568	0.96297	0.406289	0.557519	0.115852	0.287592	0.335396	0.43487	0.279422	0.602771	0.912371	0.952878	0.697296	0.806708	0.142135	0.238825	0.119358	0.430384	0.0087739	0.0361192	0.0551225	0.193124	0.476136	1	0.503907	1
136	Acidipropionibacterium	0.130367	0.257604	0.0478898	0.14879	0.643768	0.805118	0.0233866	0.0518071	0.532498	0.764692	0.112426	0.272248	0.74123	0.843704	0.0125197	0.0327234	0.266469	0.635894	0.719149	0.845856	0.192198	0.385958	0.730162	1	0.414675	1
137	Cutibacterium	0.0478898	0.115968	0.0514015	0.156743	0.842967	0.931601	0.0130741	0.0318159	0.542205	0.771899	0.306576	0.485412	0.365877	0.539532	0.00152468	0.00512377	0.163508	0.504831	0.467066	0.676629	0.082343	0.240695	0.503907	1	0.286055	1
138	Nocardioides	0.982441	0.986434	0.633267	0.76301	0.207837	0.407427	0.602204	0.682313	0.476136	0.739658	0.503907	0.663814	0.260147	0.446224	0.612483	0.715288	0.532498	0.837751	0.542205	0.723916	0.224366	0.423041	1	1	0.299631	1
139	Aeromicrobium	0.0514015	0.122668	0.159053	0.327384	0.406289	0.604538	0.0142474	0.0341662	0.719149	0.862281	0.0964641	0.257585	0.854466	0.915631	0.0722775	0.141687	0.970739	0.996163	0.272894	0.466469	0.65434	0.790328	0.686461	1	0.854466	1
140	Amycolatopsis	0.0906026	0.19717	0.182256	0.347623	0.763523	0.873103	0.0191023	0.0440959	0.414675	0.716257	0.138126	0.297966	0.912371	0.950868	0.0399707	0.0866032	0.532498	0.837751	0.4853	0.681075	0.320778	0.521264	0.994147	1	0.842967	1
141	Pseudonocardia	0.230075	0.386589	0.467066	0.610398	0.889136	0.954855	0.224366	0.321266	0.877553	0.961222	0.235886	0.419164	0.93568	0.967	0.467066	0.582653	0.686461	0.910922	0.797323	0.889114	0.730162	0.831106	0.959043	1	0.697296	1
142	Saccharomonospora	0.842967	0.909226	0.159053	0.327384	0.154689	0.330807	0.279422	0.375094	0.306576	0.613152	0.602204	0.736358	0.697296	0.806708	0.373755	0.49236	0.449212	0.781377	0.513348	0.698606	0.697296	0.812416	0.279422	1	0.982441	1
143	Actinoalloteichus	0.0344511	0.0886399	0.0771788	0.20498	0.4853	0.675319	0.0109773	0.0273879	0.708193	0.855373	0.00764731	0.0899057	0.458091	0.609965	0.026332	0.0622392	0.763523	0.933443	0.306576	0.515131	0.752351	0.84277	0.168055	1	0.982441	1
144	Actinomyces	0.00273806	0.0116603	0.0399707	0.134323	0.0532353	0.17416	0.000648934	0.00216604	0.763523	0.879208	0.0746958	0.227776	0.0877795	0.240906	0.0243355	0.0583579	0.458091	0.788491	0.031941	0.0944841	0.440431	0.628823	0.912371	1	0.230075	1
145	Trueperella	0.532498	0.69043	0.150416	0.316193	0.306576	0.51165	0.207837	0.301976	0.476136	0.739658	0.0532353	0.186512	0.168055	0.350292	0.115852	0.204396	0.398003	0.722844	0.730162	0.846714	0.797323	0.873342	0.664981	1	0.74123	1
146	Schaalia	0.000274945	0.00176393	0.449212	0.594936	0.00136572	0.0182342	0.000648934	0.00216604	0.730162	0.864988	0.503907	0.663814	0.00170021	0.0442056	0.028466	0.0663312	0.224366	0.595064	0.000576155	0.00558079	0.112426	0.281922	0.93568	1	0.335396	1
147	Micromonospora	0.272894	0.437693	0.172695	0.338536	0.542205	0.720024	0.126614	0.203076	0.581878	0.796255	0.10262	0.265416	0.389819	0.553363	0.163508	0.268349	0.65434	0.907989	0.786011	0.884486	0.900743	0.932845	0.82007	1	0.752351	1
148	Actinoplanes	0.633267	0.778194	0.286055	0.451473	0.168055	0.34736	0.279422	0.375094	0.358101	0.670084	0.241798	0.425082	0.398003	0.560153	0.440431	0.560755	0.82007	0.933443	0.786011	0.884486	0.730162	0.831106	0.708193	1	0.854466	1
149	Plantactinospora	0.65434	0.794212	0.924017	0.963006	0.358101	0.574357	0.542205	0.627281	0.730162	0.864988	0.808676	0.887747	0.970739	0.982674	0.602204	0.708306	0.854466	0.952835	0.272894	0.466469	0.719149	0.828111	0.622838	1	0.889136	1
150	Streptosporangium	0.503907	0.665589	0.235886	0.414689	0.551997	0.731063	0.0797274	0.143219	0.313625	0.619722	0.260147	0.44468	0.571836	0.707987	0.571836	0.687316	0.994147	0.996163	0.476136	0.679801	0.730162	0.831106	0.686461	1	0.350429	1
151	Nonomuraea	0.763523	0.869079	0.476136	0.615736	0.122945	0.299185	0.292791	0.388814	0.389819	0.6927	0.708193	0.813599	0.241798	0.432783	0.247812	0.361118	0.381736	0.706283	0.0906026	0.199811	0.154689	0.345776	0.912371	1	0.842967	1
152	Nocardiopsis	0.187179	0.335023	0.0399707	0.134323	0.126614	0.303628	0.0119858	0.0296049	0.0934971	0.344683	0.0087739	0.091013	0.0551225	0.18399	0.105812	0.190076	0.272894	0.635894	0.571836	0.74732	0.633267	0.778194	0.65434	1	0.398003	1
153	Frankia	0.172695	0.315967	0.0676303	0.185608	0.328035	0.540164	0.0344511	0.0724207	0.253928	0.565047	0.0850267	0.246381	0.449212	0.607975	0.230075	0.341313	0.82007	0.933443	0.877553	0.940371	0.708193	0.82317	0.82007	1	0.389819	1
154	Nakamurella	0.247812	0.412185	0.163508	0.329686	0.449212	0.64509	0.202526	0.296	0.994147	1	0.126614	0.289571	0.458091	0.609965	0.279422	0.397794	0.924017	0.981644	0.449212	0.662421	0.503907	0.672784	0.877553	1	0.912371	1
155	Jiangella	0.026332	0.0734915	0.0877795	0.215737	0.643768	0.805118	0.0109773	0.0273879	0.786011	0.894676	0.115852	0.275148	0.675688	0.790972	0.015511	0.0386993	0.643768	0.90347	0.358101	0.563382	0.365877	0.557849	0.900743	1	0.74123	1
156	Candidatus Planktophila	0.000820253	0.00426532	0.017588	0.0851813	0.105812	0.27367	7.37552e-06	4.49816e-05	0.0797274	0.322831	0.00319354	0.0685917	0.592002	0.725679	8.29903e-05	0.000455524	0.959043	0.993223	0.000820253	0.00698629	0.335396	0.534469	0.299631	1	0.0797274	1
157	Collinsella	2.57131e-07	3.77669e-05	0.00764731	0.0503703	0.00335981	0.0353137	1.54633e-07	2.38715e-06	0.889136	0.96961	0.00136572	0.0475301	0.044579	0.165579	0.000312009	0.001364	0.04962	0.32253	0.00353378	0.0191834	0.752351	0.84277	0.476136	1	0.0746958	1
158	Coriobacterium	0.0273814	0.0751466	0.126614	0.284306	0.187179	0.375879	0.00665022	0.0176624	0.959043	0.989076	0.286055	0.467917	0.406289	0.568574	0.0570643	0.11697	0.675688	0.910922	0.197313	0.367822	0.686461	0.807409	0.686461	1	0.581878	1
159	Olsenella	0.0063444	0.0225477	0.0399707	0.134323	0.126614	0.303628	0.00303468	0.00866551	0.763523	0.879208	0.0414605	0.162551	0.272894	0.456981	0.0109773	0.0294717	0.982441	0.996163	0.224366	0.408991	0.292791	0.490301	0.797323	1	0.959043	1
160	Libanicoccus	0.467066	0.633875	0.138126	0.300592	0.0371251	0.134851	0.260147	0.357973	0.172695	0.476599	0.350429	0.529395	0.213247	0.408311	0.561875	0.678646	0.414675	0.747626	0.763523	0.869079	0.602204	0.751234	0.708193	1	0.730162	1
161	Parolsenella	0.000226886	0.00153537	0.0371251	0.131941	0.00189381	0.0233886	0.00144322	0.00440093	0.218757	0.52715	0.0551225	0.190423	0.031941	0.1461	0.00189381	0.00611466	0.458091	0.788491	0.0371251	0.103615	0.119358	0.286226	0.93568	1	0.602204	1
162	Atopobium	0.026332	0.0734915	0.93568	0.971063	0.00764731	0.0609011	0.119358	0.19332	0.163508	0.4717	0.633267	0.757467	0.026332	0.136926	0.10262	0.187064	0.697296	0.910922	0.10908	0.2293	0.10908	0.2792	0.643768	1	0.522879	1
163	Gordonibacter	5.29377e-06	0.000130756	0.970739	0.990795	7.21502e-05	0.00297018	9.41585e-06	5.53741e-05	0.299631	0.609127	0.10908	0.270781	0.0119858	0.0845855	3.46279e-06	4.54597e-05	0.808676	0.933443	0.00024197	0.00332037	0.0148676	0.0941615	0.138126	1	0.458091	1
164	Eggerthella	2.5998e-05	0.000305786	0.494558	0.631296	1.19753e-05	0.000800525	0.000292938	0.00107194	0.241798	0.553	0.398003	0.568248	0.00246773	0.0475655	0.000257973	0.00115853	0.522879	0.837751	8.29903e-05	0.00178249	0.0191023	0.102571	0.172695	1	0.82007	1
165	Adlercreutzia	6.79309e-06	0.000159799	0.65434	0.775166	0.000125239	0.00386674	4.06259e-05	0.000204788	0.4853	0.749422	0.150416	0.314853	0.00303468	0.0499711	1.19753e-05	0.000103786	0.774744	0.933443	9.53242e-05	0.00188361	0.00189381	0.0580561	0.247812	1	0.414675	1
166	Slackia	0.0676303	0.151861	0.335396	0.490194	0.00246773	0.0283502	0.10262	0.174208	0.900743	0.973459	0.970739	0.982674	0.10262	0.259971	0.0207273	0.0506896	0.592002	0.875595	0.000820253	0.00698629	0.0414605	0.160012	0.320778	1	0.313625	1
167	Denitrobacterium	0.0551225	0.129055	0.00576985	0.0419162	1.87503e-06	0.000231566	0.350429	0.450813	0.213247	0.526721	0.292791	0.475785	0.00800779	0.0719245	0.207837	0.316888	0.467066	0.790173	5.05281e-05	0.00138671	0.0532353	0.190567	0.230075	1	0.449212	1
168	Phoenicibacter	3.46279e-06	0.000109638	0.247812	0.420684	4.12566e-10	2.03808e-07	0.389819	0.490001	2.73648e-08	1.35182e-05	0.0746958	0.227776	7.50073e-09	3.70536e-06	0.213247	0.323142	1.1316e-07	2.79504e-05	0.842967	0.919262	0.82007	0.882602	0.272894	1	0.752351	1
169	Rubrobacter	0.230075	0.386589	0.0295869	0.115999	0.389819	0.598045	0.0570643	0.114129	0.423161	0.718356	0.0199006	0.121369	0.292791	0.480528	0.0125197	0.0327234	0.126614	0.440474	0.912371	0.961005	0.581878	0.74276	1	1	0.320778	1
170	Synechococcus	0.542205	0.695712	0.612483	0.745238	0.0676303	0.202481	0.476136	0.57229	0.982441	1	0.719149	0.820461	0.0877795	0.240906	0.602204	0.708306	0.877553	0.963358	0.031941	0.0944841	0.0722775	0.225982	0.982441	1	0.877553	1
171	Cyanobium	0.082343	0.181596	0.082343	0.208602	2.80327e-05	0.00138481	0.65434	0.73298	0.0771788	0.322831	0.159053	0.328754	0.000292938	0.016079	0.959043	0.968849	0.025317	0.250132	0.0109773	0.0426992	0.10908	0.2792	0.947356	1	0.622838	1
172	Leptolyngbya	0.00764731	0.0258751	0.044579	0.144882	0.494558	0.682434	0.000688388	0.00228231	0.260147	0.573716	0.182256	0.347623	0.10908	0.272149	0.000542637	0.0021445	0.299631	0.652061	0.0699227	0.165272	0.0119858	0.0872787	0.365877	1	0.912371	1
173	Prochlorococcus	0.163508	0.304804	0.0385259	0.134323	0.532498	0.71482	0.000102109	0.000446387	0.00576985	0.151111	0.0148676	0.116581	0.306576	0.488544	0.000820253	0.0029577	0.0357671	0.28215	0.00918057	0.0368716	0.0797274	0.23584	0.373755	1	0.959043	1
174	Nostoc	0.230075	0.386589	0.752351	0.840863	0.365877	0.577454	0.082343	0.14685	0.467066	0.739521	0.350429	0.529395	0.797323	0.881157	0.0233866	0.056356	0.172695	0.52019	0.0653991	0.155323	0.218757	0.418859	0.503907	1	0.467066	1
175	Trichormus	0.253928	0.412633	0.542205	0.67982	0.031941	0.125107	0.163508	0.24777	0.633267	0.816799	0.8315	0.908764	0.406289	0.568574	0.0399707	0.0866032	0.146231	0.481588	0.0199006	0.0664248	0.0797274	0.23584	0.414675	1	0.414675	1
176	Calothrix	0.00273806	0.0116603	0.00335981	0.0319182	0.877553	0.950682	9.03656e-07	9.30012e-06	0.0168705	0.177316	0.00234178	0.0578419	0.786011	0.872561	4.21503e-07	1.04111e-05	0.006969	0.143445	0.00431302	0.0217411	0.0207273	0.106659	0.513348	1	0.664981	1
177	Raphidiopsis	2.41017e-05	0.000305786	6.25396e-06	0.000772364	0.633267	0.8042	1.89848e-07	2.67957e-06	0.532498	0.764692	0.00103187	0.0475301	0.358101	0.531238	1.02058e-05	9.16671e-05	0.752351	0.926837	0.808676	0.895709	0.235886	0.434804	0.207837	1	0.730162	1
178	Moorea	0.028466	0.0768427	0.187179	0.352925	0.253928	0.459488	0.0199006	0.0453036	0.959043	0.989076	0.10262	0.265416	0.82007	0.894292	0.00838315	0.02353	0.4853	0.809927	0.134204	0.266251	0.292791	0.490301	0.440431	1	0.522879	1
179	Cyanothece	0.286055	0.448606	0.0532353	0.158423	0.00161029	0.020397	0.664981	0.739866	0.440431	0.73011	0.752351	0.850484	0.10262	0.259971	0.900743	0.927015	0.286055	0.648216	0.00371577	0.0197375	0.551997	0.717596	0.0676303	1	0.774744	1
180	Geminocystis	0.612483	0.758312	0.122945	0.278599	0.213247	0.413114	0.0119858	0.0296049	0.0142474	0.15996	0.00960369	0.091013	0.0100438	0.0800265	0.00764731	0.0217113	0.0207273	0.238123	0.224366	0.408991	0.982441	0.988443	0.150416	1	0.924017	1
181	Deinococcus	0.299631	0.465465	0.202526	0.371926	0.494558	0.682434	0.138126	0.219403	0.854466	0.942201	0.082343	0.242128	0.612483	0.743407	0.150416	0.251031	0.602204	0.880144	0.633267	0.793995	0.994147	0.996163	0.900743	1	0.571836	1
182	Thermus	0.467066	0.633875	0.061116	0.173513	0.213247	0.413114	0.187179	0.276845	0.622838	0.816799	0.0590618	0.197139	0.218757	0.414045	0.241798	0.3555	0.730162	0.917812	0.381736	0.587469	0.342861	0.539405	0.912371	1	0.982441	1
183	Anaerolinea	8.89593e-05	0.000744846	0.0191023	0.0881918	0.0850267	0.238654	1.1926e-06	1.13297e-05	0.458091	0.737124	0.028466	0.143492	0.0551225	0.18399	1.71446e-06	2.73208e-05	0.342861	0.680213	0.00918057	0.0368716	0.00319354	0.0643201	0.842967	1	0.865995	1
184	Dehalococcoides	0.982441	0.986434	1	1	0.854466	0.935934	0.146231	0.227164	0.0331761	0.215644	0.697296	0.806708	0.373755	0.543044	0.306576	0.425417	0.0964641	0.400448	0.0514015	0.133644	0.197313	0.391457	0.532498	1	0.797323	1
185	Dehalogenimonas	0.10262	0.21851	0.122945	0.278599	0.947356	0.977022	0.00234178	0.00680493	0.115852	0.386695	0.253928	0.437074	0.8315	0.898821	0.000174809	0.000881181	0.017588	0.222782	0.10262	0.219456	0.0148676	0.0941615	0.774744	1	0.342861	1
186	Roseiflexus	0.126614	0.251194	0.224366	0.403042	0.708193	0.840979	0.292791	0.388814	0.279422	0.602771	0.423161	0.592186	0.449212	0.607975	0.675688	0.760342	0.0414605	0.296833	0.719149	0.845856	0.431747	0.618211	0.752351	1	0.365877	1
187	Candidatus Promineofilum	0.74123	0.859548	0.774744	0.858124	0.900743	0.954865	0.612483	0.692372	0.664981	0.840155	0.522879	0.674418	0.230075	0.422517	0.134204	0.227823	0.177428	0.521723	0.675688	0.816112	0.0125197	0.0872787	0.358101	1	0.365877	1
188	Mycoplasma	0.889136	0.934539	0.0357671	0.128971	0.044579	0.152931	0.026332	0.0570526	0.0199006	0.187056	0.0532353	0.186512	0.0532353	0.181367	0.0570643	0.11697	0.0699227	0.379841	0.900743	0.954865	0.675688	0.80238	0.912371	1	0.65434	1
189	Spiroplasma	0.730162	0.852719	0.04962	0.15225	0.0119858	0.0736276	0.122945	0.197833	0.0233866	0.199189	0.163508	0.335158	0.0746958	0.220956	0.213247	0.323142	0.0995048	0.406243	0.503907	0.693399	0.730162	0.831106	0.622838	1	0.633267	1
190	Mesoplasma	0.551997	0.704617	0.0995048	0.236324	0.0207273	0.0975171	0.207837	0.301976	0.0551225	0.286637	0.142135	0.302649	0.028466	0.140622	0.306576	0.425417	0.0771788	0.380163	0.664981	0.815138	0.571836	0.735643	0.947356	1	0.982441	1
191	Acholeplasma	0.982441	0.986434	0.0243355	0.104537	0.0087739	0.0619187	0.0676303	0.126551	0.0462098	0.259405	0.0385259	0.155998	0.0105015	0.0810584	0.0676303	0.134715	0.0653991	0.375665	0.342861	0.548133	0.842967	0.901354	0.93568	1	0.664981	1
192	Prevotella	5.42986e-05	0.000547419	0.000576155	0.00862486	0.10908	0.27776	1.71389e-07	2.49019e-06	0.373755	0.683833	0.0105015	0.091013	0.10262	0.259971	6.19777e-07	1.33117e-05	0.373755	0.704714	0.00086908	0.00715543	0.0063444	0.0746222	0.719149	1	0.900743	1
193	Bacteroides	0.365877	0.53633	0.286055	0.451473	0.900743	0.954865	0.74123	0.797751	0.342861	0.651435	0.458091	0.621695	0.842967	0.909226	0.522879	0.640948	0.697296	0.910922	0.381736	0.587469	0.93568	0.951082	0.686461	1	0.542205	1
194	Alistipes	0.924017	0.958959	0.697296	0.806708	0.4853	0.675319	0.947356	0.955089	1	1	0.924017	0.956949	0.93568	0.967	0.889136	0.918898	0.74123	0.922337	0.797323	0.889114	0.774744	0.856205	0.513348	1	0.959043	1
195	Mucinivorans	8.68335e-06	0.000178732	0.0191023	0.0881918	0.001092	0.0168578	4.47313e-06	2.9463e-05	0.602204	0.804023	0.105812	0.268056	0.00259973	0.0475655	7.73944e-05	0.000439458	0.622838	0.897032	0.00234178	0.0136099	0.0199006	0.104584	0.8315	1	0.82007	1
196	Butyricimonas	0.028466	0.0768427	0.328035	0.485177	0.224366	0.423041	0.082343	0.14685	0.643768	0.821761	0.581878	0.720421	0.150416	0.321668	0.105812	0.190076	0.664981	0.909974	0.406289	0.610051	0.365877	0.557849	0.8315	1	0.982441	1
197	Odoribacter	0.686461	0.81911	0.0676303	0.185608	0.286055	0.490663	0.82007	0.861945	0.551997	0.776885	0.138126	0.297966	0.476136	0.623902	0.947356	0.960973	0.612483	0.887292	0.0514015	0.133644	0.224366	0.423041	0.8315	1	0.763523	1
198	Porphyromonas	8.29903e-05	0.000729439	0.00475733	0.0398325	0.115852	0.287592	4.21503e-07	5.20557e-06	0.207837	0.526721	0.0215834	0.123979	0.134204	0.304113	4.47313e-06	4.9105e-05	0.292791	0.652061	0.00199788	0.0123369	0.0183317	0.100621	0.752351	1	0.719149	1
199	Petrimonas	0.000274945	0.00176393	0.335396	0.490194	0.000425648	0.00955774	0.00097476	0.00314726	0.350429	0.658221	0.513348	0.672663	0.00390608	0.0506974	0.00246773	0.00786488	0.197313	0.556987	0.000125239	0.00213337	0.017588	0.0998677	0.774744	1	0.797323	1
200	Fermentimonas	3.25547e-05	0.000365501	0.00410505	0.0355771	0.0699227	0.208083	4.21503e-07	5.20557e-06	0.142135	0.428138	0.0168705	0.117412	0.150416	0.321668	1.1926e-06	2.03153e-05	0.260147	0.635894	0.00152468	0.0106084	0.00764731	0.0770974	0.865995	1	0.8315	1
201	Parabacteroides	0.8315	0.906758	0.235886	0.414689	0.172695	0.352525	0.414675	0.515994	0.494558	0.749422	0.306576	0.485412	0.266469	0.450806	0.900743	0.927015	0.994147	0.996163	0.532498	0.716768	0.292791	0.490301	0.708193	1	0.633267	1
202	Tannerella	3.50623e-05	0.000376539	0.138126	0.300592	1.2964e-05	0.000800525	1.6407e-05	8.80985e-05	0.912371	0.973459	0.150416	0.314853	0.00475733	0.0534118	0.000730021	0.00271151	0.299631	0.652061	1.0878e-06	0.000179124	0.0551225	0.193124	0.786011	1	0.358101	1
203	Barnesiella	7.73944e-05	0.000695142	0.026332	0.107504	0.00353378	0.0356263	1.6407e-05	8.80985e-05	0.74123	0.873908	0.0307449	0.146038	0.0161784	0.0999019	0.000109338	0.000587098	0.686461	0.910922	0.00097476	0.00764336	0.026332	0.128792	0.93568	1	0.959043	1
204	Muribaculum	0.00199788	0.00905463	0.260147	0.432702	0.00838315	0.0609011	0.00838315	0.0216821	0.398003	0.704708	0.0877795	0.246381	0.115852	0.275148	0.0142474	0.0359093	0.350429	0.681543	0.0514015	0.133644	0.476136	0.653364	0.398003	1	0.970739	1
205	Candidatus Azobacteroides	0.000125239	0.000997868	0.0331761	0.122306	0.028466	0.115264	9.41585e-06	5.53741e-05	0.253928	0.565047	0.0699227	0.22285	0.0119858	0.0845855	2.2335e-05	0.000157621	0.279422	0.645022	0.00161029	0.0110484	0.000920541	0.0580561	0.719149	1	0.982441	1
206	Proteiniphilum	1.39432e-07	3.77669e-05	0.000174809	0.00507975	0.0233866	0.102239	1.86326e-09	1.8409e-07	0.168055	0.4717	0.00259973	0.0583759	0.0233866	0.126956	5.34268e-08	2.93254e-06	0.398003	0.722844	0.000510912	0.00548675	0.00605108	0.0746222	0.602204	1	0.730162	1
207	Paludibacter	1.10575e-05	0.000202312	0.00800779	0.0513747	0.00576985	0.0527834	3.46473e-07	4.75437e-06	0.406289	0.714259	0.105812	0.268056	0.0119858	0.0845855	5.75513e-06	5.68606e-05	0.797323	0.933443	0.000332215	0.00420806	0.0199006	0.104584	0.592002	1	0.320778	1
208	Draconibacterium	1.6407e-05	0.000245608	0.00390608	0.0350837	0.0105015	0.0691698	2.23947e-06	1.84383e-05	0.994147	1	0.0414605	0.162551	0.0100438	0.0800265	6.79309e-06	6.45344e-05	0.865995	0.959197	0.00179466	0.0118208	0.00960369	0.0855455	0.664981	1	0.900743	1
209	Salinivirga	7.73944e-05	0.000695142	0.00475733	0.0398325	0.177428	0.360697	4.47313e-06	2.9463e-05	0.230075	0.536119	0.0119858	0.0986831	0.320778	0.499887	1.6407e-05	0.000130727	0.0906026	0.392611	0.0191023	0.0655314	0.0233866	0.116697	0.93568	1	0.633267	1
210	Alkalitalea	2.5998e-05	0.000305786	0.00097476	0.0120383	0.365877	0.577454	2.44571e-06	1.94868e-05	0.622838	0.816799	0.0183317	0.119156	0.0877795	0.240906	5.75513e-06	5.68606e-05	0.561875	0.85143	0.177428	0.339726	0.0590618	0.19848	0.449212	1	0.970739	1
211	Chryseobacterium	0.00222164	0.00988731	0.0100438	0.0590672	0.272894	0.483188	7.73944e-05	0.000357316	0.431747	0.725452	0.0877795	0.246381	0.0771788	0.225599	2.5998e-05	0.000178375	0.0371251	0.28215	0.0344511	0.100111	0.000353617	0.0580561	0.467066	1	0.230075	1
212	Capnocytophaga	1.77328e-05	0.000257647	0.000212673	0.0058367	0.320778	0.531759	5.18386e-09	1.96987e-07	0.10262	0.367351	0.00960369	0.091013	0.146231	0.319638	3.82256e-07	1.04111e-05	0.182256	0.529614	0.00122192	0.00887692	0.0049944	0.0685342	0.503907	1	0.686461	1
213	Flavobacterium	2.2335e-05	0.000305786	0.00103187	0.0121368	0.0344511	0.128931	7.39797e-08	1.35356e-06	0.320778	0.628826	0.0224695	0.126136	0.031941	0.1461	5.63282e-07	1.32505e-05	0.335396	0.679039	0.00115531	0.00851824	0.00199788	0.0580561	0.730162	1	0.93568	1
214	Ornithobacterium	0.0570643	0.132346	0.119358	0.272975	0.000648934	0.0118731	0.0797274	0.143219	0.786011	0.894676	0.154689	0.321078	0.00115531	0.0380481	0.763523	0.823538	0.0797274	0.380163	0.000820253	0.00698629	0.112426	0.281922	0.994147	1	0.138126	1
215	Gramella	7.21502e-05	0.000685427	0.000480894	0.0074238	0.423161	0.622148	3.82256e-07	4.96933e-06	0.146231	0.432564	0.00918057	0.091013	0.146231	0.319638	2.23947e-06	3.35242e-05	0.202526	0.568455	0.0130741	0.0485611	0.00390608	0.0643201	0.503907	1	0.900743	1
216	Elizabethkingia	0.235886	0.393674	0.365877	0.517889	0.912371	0.963058	0.0995048	0.170088	0.622838	0.816799	0.93568	0.96297	0.142135	0.314864	0.187179	0.294478	0.947356	0.991512	0.532498	0.716768	0.192198	0.385958	0.313625	1	0.532498	1
217	Nonlabens	5.83293e-05	0.000576294	0.000292938	0.0062918	0.622838	0.799174	4.78707e-08	9.45925e-07	0.0307449	0.215644	0.0161784	0.117412	0.150416	0.321668	1.0878e-06	1.91919e-05	0.159053	0.50046	0.0100438	0.0396931	0.00918057	0.0855455	0.320778	1	0.643768	1
218	Polaribacter	0.00335981	0.0138312	0.00371577	0.0346337	0.774744	0.879824	1.87503e-06	1.7153e-05	0.00960369	0.153039	0.031941	0.148857	0.581878	0.715045	1.51743e-05	0.000122887	0.061116	0.35942	0.00234178	0.0136099	0.0207273	0.106659	0.774744	1	0.602204	1
219	Maribacter	7.37552e-06	0.000165614	0.000480894	0.0074238	0.130367	0.309621	8.22997e-07	9.03468e-06	0.82007	0.920714	0.04962	0.180237	0.017588	0.105957	3.77297e-06	4.54597e-05	0.643768	0.90347	0.0551225	0.141091	0.00764731	0.0770974	0.177428	1	0.854466	1
220	Muricauda	3.77297e-06	0.000109638	0.025317	0.105097	0.0142474	0.0782026	1.71446e-06	1.59801e-05	0.797323	0.905465	0.0199006	0.121369	0.0331761	0.148991	6.79309e-06	6.45344e-05	0.924017	0.981644	0.0119858	0.0462577	0.0344511	0.143016	0.947356	1	0.752351	1
221	Dokdonia	4.7002e-05	0.000494021	5.83293e-05	0.00274171	0.697296	0.834054	4.03517e-09	1.96987e-07	0.063228	0.307687	0.00576985	0.0838325	0.299631	0.485305	2.41945e-09	8.78214e-07	0.0233866	0.245808	0.015511	0.0551256	0.00353378	0.0643201	0.431747	1	0.503907	1
222	Tenacibaculum	0.000143255	0.0010407	1.19753e-05	0.00118316	0.633267	0.8042	5.86808e-09	2.07059e-07	0.00576985	0.151111	0.00115531	0.0475301	0.664981	0.784011	1.54633e-07	5.45635e-06	0.0399707	0.29471	0.00800779	0.0332424	0.0273814	0.131324	0.431747	1	0.592002	1
223	Formosa	0.00136572	0.00648717	0.0105015	0.0603225	0.260147	0.467318	5.42986e-05	0.00026558	0.522879	0.764692	0.10262	0.265416	0.0590618	0.190696	0.000688388	0.00257624	0.912371	0.981644	0.0224695	0.0735096	0.04962	0.184303	0.358101	1	0.406289	1
224	Cellulophaga	4.10908e-06	0.000112771	0.000117039	0.00412979	0.224366	0.423041	2.23947e-06	1.84383e-05	0.522879	0.764692	0.00144322	0.0475301	0.04962	0.173846	7.39797e-08	3.0455e-06	0.253928	0.635894	0.458091	0.669518	0.00161029	0.0580561	0.342861	1	0.063228	1
225	Winogradskyella	0.00024197	0.00161532	0.0344511	0.126066	0.0934971	0.258031	8.29903e-05	0.000376121	0.532498	0.764692	0.112426	0.272248	0.0273814	0.139447	0.0087739	0.0244876	0.105812	0.42154	0.0233866	0.0745354	0.247812	0.443547	0.612483	1	0.044579	1
226	Robiginitalea	0.0215834	0.0634654	0.177428	0.343723	0.122945	0.299185	0.015511	0.0366625	0.808676	0.914156	0.522879	0.674418	0.0399707	0.159238	0.0964641	0.179824	0.350429	0.681543	0.224366	0.408991	0.241798	0.440768	0.633267	1	0.551997	1
227	Aquimarina	0.000510912	0.00280434	0.0142474	0.0740867	0.224366	0.423041	1.19753e-05	6.79978e-05	0.328035	0.64051	0.0100438	0.091013	0.172695	0.355463	7.21502e-05	0.000414444	0.786011	0.933443	0.0130741	0.0485611	0.115852	0.286154	0.959043	1	0.503907	1
228	Gilvibacter	2.41017e-05	0.000305786	0.00390608	0.0350837	0.0551225	0.177977	4.57555e-09	1.96987e-07	0.0722775	0.313203	0.0063444	0.0864529	0.224366	0.419836	1.25649e-07	4.77467e-06	0.313625	0.662097	7.21502e-05	0.00173786	0.0142474	0.0926083	0.708193	1	0.335396	1
229	Myroides	0.00259973	0.0113652	0.0087739	0.0548647	0.797323	0.897215	4.37059e-05	0.000218088	0.202526	0.526721	0.0934971	0.253778	0.335396	0.509801	5.05281e-05	0.000300733	0.266469	0.635894	0.0357671	0.101546	0.0307449	0.135607	0.551997	1	0.774744	1
230	Mariniflexile	0.000102109	0.000826913	0.00800779	0.0513747	0.063228	0.195217	5.83293e-05	0.000282497	0.924017	0.97744	0.279422	0.467917	0.00730121	0.0680528	0.000117039	0.000621689	0.982441	0.996163	0.0344511	0.100111	0.00453032	0.0685342	0.119358	1	0.959043	1
231	Salegentibacter	0.026332	0.0734915	0.044579	0.144882	0.708193	0.840979	0.000648934	0.00216604	0.159053	0.46219	0.697296	0.806708	0.0331761	0.148991	0.000452499	0.00183225	0.112426	0.42722	0.0478898	0.127191	0.00144322	0.0580561	0.0906026	1	0.877553	1
232	Zobellia	0.00335981	0.0138312	0.0850267	0.212137	0.150416	0.328784	0.000730021	0.00238828	0.900743	0.973459	0.65434	0.777029	0.00550026	0.0566068	0.000773939	0.00285318	0.522879	0.837751	0.0590618	0.148104	0.00097476	0.0580561	0.0995048	1	0.513348	1
233	Lacinutrix	0.000292938	0.00183179	0.000226886	0.00589905	0.982441	0.996562	5.75513e-06	3.64491e-05	0.313625	0.619722	0.00453032	0.0734412	0.241798	0.432783	8.68335e-06	8.09354e-05	0.213247	0.585245	0.10908	0.2293	0.044579	0.168107	0.542205	1	0.8315	1
234	Aequorivita	1.56689e-06	8.42058e-05	0.00550026	0.041802	0.0215834	0.0978182	4.64526e-07	5.59698e-06	0.494558	0.749422	0.063228	0.208231	0.00353378	0.0506974	3.25547e-05	0.000214427	0.65434	0.907989	0.0063444	0.0290197	0.0100438	0.0855455	0.335396	1	0.335396	1
235	Seonamhaeicola	0.00097476	0.00481532	0.000312009	0.00642218	0.522879	0.709621	5.95883e-08	1.13218e-06	0.00319354	0.131467	0.00410505	0.0724249	0.8315	0.898821	8.22997e-07	1.62624e-05	0.0233866	0.245808	0.00303468	0.0170356	0.0906026	0.254305	0.877553	1	0.494558	1
236	Flavivirga	0.000212673	0.00147973	5.83293e-05	0.00274171	0.266469	0.475218	9.03656e-07	9.30012e-06	0.122945	0.402216	0.00800779	0.0899057	0.260147	0.446224	3.77297e-06	4.54597e-05	0.187179	0.534487	0.808676	0.895709	0.015511	0.0957807	0.0590618	1	0.947356	1
237	Zunongwangia	0.0429962	0.106201	0.168055	0.33611	0.561875	0.742155	0.0049944	0.0135562	0.292791	0.609127	0.82007	0.898258	0.0699227	0.213221	0.000920541	0.00327156	0.0964641	0.400448	0.130367	0.260733	0.00161029	0.0580561	0.207837	1	0.467066	1
238	Riemerella	0.000510912	0.00280434	0.00605108	0.0421019	0.279422	0.486037	1.10575e-05	6.35165e-05	0.414675	0.716257	0.0183317	0.119156	0.187179	0.37135	2.41017e-05	0.000167693	0.247812	0.627789	0.0590618	0.148104	0.017588	0.0998677	0.633267	1	0.686461	1
239	Flagellimonas	0.00550026	0.0199789	0.000688388	0.00971611	0.146231	0.325397	4.47313e-06	2.9463e-05	0.0161784	0.177316	0.0161784	0.117412	0.763523	0.861143	1.10575e-05	9.75432e-05	0.0191023	0.230159	0.503907	0.693399	0.0797274	0.23584	0.358101	1	0.774744	1
240	Kordia	0.000257973	0.00169918	0.000648934	0.00942863	0.842967	0.931601	7.73944e-05	0.000357316	0.423161	0.718356	0.0371251	0.152831	0.335396	0.509801	0.000425648	0.00173777	0.924017	0.981644	0.342861	0.548133	0.168055	0.356305	0.350429	1	0.4853	1
241	Tamlana	8.89593e-05	0.000744846	0.00303468	0.0293948	0.431747	0.627303	2.23947e-06	1.84383e-05	0.105812	0.368105	0.0850267	0.246381	0.0906026	0.243248	2.80327e-05	0.0001897	0.279422	0.645022	0.0199006	0.0664248	0.0183317	0.100621	0.398003	1	0.622838	1
242	Psychroflexus	0.000143255	0.0010407	0.0191023	0.0881918	0.247812	0.453404	1.02058e-05	5.9314e-05	0.551997	0.776885	0.00800779	0.0899057	0.320778	0.499887	3.77297e-06	4.54597e-05	0.381736	0.706283	0.0906026	0.199811	0.0699227	0.22285	0.854466	1	0.854466	1
243	Euzebyella	0.0100438	0.0330776	0.0532353	0.158423	0.381736	0.593011	0.000312009	0.00113333	0.0722775	0.313203	0.182256	0.347623	0.358101	0.531238	0.00170021	0.00559937	0.138126	0.467358	0.0233866	0.0745354	0.0331761	0.142513	0.686461	1	0.959043	1
244	Lutibacter	0.0114719	0.0367995	0.00960369	0.0571593	0.93568	0.97516	0.000648934	0.00216604	0.365877	0.676941	0.00918057	0.091013	0.774744	0.86589	3.77297e-06	4.54597e-05	0.0199006	0.234069	0.494558	0.686268	0.028466	0.135214	0.970739	1	0.159053	1
245	Owenweeksia	0.000353617	0.0020796	0.0850267	0.212137	0.0207273	0.0975171	2.5998e-05	0.000133781	0.686461	0.852635	0.202526	0.374712	0.0307449	0.143283	3.77488e-05	0.000239076	0.342861	0.680213	0.00410505	0.0211239	0.00665022	0.0764002	0.622838	1	0.730162	1
246	Hymenobacter	0.000400265	0.0022992	0.431747	0.58274	1.02058e-05	0.000800525	0.00170021	0.00505967	0.253928	0.565047	0.389819	0.563072	0.0049944	0.0548274	0.00273806	0.00856075	0.581878	0.865807	0.000143255	0.00235893	0.0295869	0.135333	0.65434	1	0.994147	1
247	Pontibacter	1.51743e-05	0.000245608	0.028466	0.113405	0.000400265	0.00955774	2.91284e-06	2.24835e-05	0.675688	0.849338	0.0771788	0.232477	0.0224695	0.123333	2.06897e-05	0.000150305	0.912371	0.981644	1.40285e-05	0.00086626	0.0168705	0.0992148	0.947356	1	0.93568	1
248	Rufibacter	2.80327e-05	0.00032205	0.0049944	0.0411205	0.0243355	0.104537	3.17666e-06	2.37768e-05	0.854466	0.942201	0.04962	0.180237	0.025317	0.134479	1.2964e-05	0.000106737	0.924017	0.981644	0.00475733	0.0235012	0.0161784	0.0974653	0.602204	1	0.877553	1
249	Spirosoma	3.46279e-06	0.000109638	0.001092	0.0125454	0.0331761	0.125107	5.18386e-09	1.96987e-07	0.224366	0.532868	0.0243355	0.130671	0.0344511	0.150609	1.0878e-06	1.91919e-05	0.4853	0.809927	0.000292938	0.0038082	0.00764731	0.0770974	0.581878	1	0.602204	1
250	Fibrella	9.53242e-05	0.000784836	0.272894	0.449365	0.000226886	0.00622677	7.73944e-05	0.000357316	0.900743	0.973459	0.522879	0.674418	0.000400265	0.0197731	0.00129201	0.0044633	0.522879	0.837751	8.89593e-05	0.00183108	0.0049944	0.0685342	0.708193	1	0.532498	1
251	Runella	5.05281e-05	0.000520018	0.025317	0.105097	0.0105015	0.0691698	7.21502e-05	0.000346041	0.912371	0.973459	0.182256	0.347623	0.00390608	0.0506974	2.2335e-05	0.000157621	0.970739	0.996163	0.0161784	0.0570868	0.00246773	0.0641609	0.440431	1	0.900743	1
252	Dyadobacter	3.77297e-06	0.000109638	0.0906026	0.220481	0.000425648	0.00955774	0.000102109	0.000446387	0.213247	0.526721	0.342861	0.524375	0.000226886	0.0160117	0.000212673	0.00102001	0.266469	0.635894	0.0100438	0.0396931	0.0063444	0.0746222	0.476136	1	0.93568	1
253	Leadbetterella	0.00097476	0.00481532	0.00576985	0.0419162	0.970739	0.990795	2.23947e-06	1.84383e-05	0.0243355	0.200362	0.0357671	0.152319	0.561875	0.699159	4.10908e-06	4.72066e-05	0.015511	0.207093	0.0964641	0.209926	0.0191023	0.102571	0.633267	1	0.494558	1
254	Arcticibacterium	0.000199285	0.00140638	0.000400265	0.00706183	0.8315	0.927226	1.01849e-07	1.73494e-06	0.0331761	0.215644	0.0273814	0.1409	0.241798	0.432783	1.02058e-05	9.16671e-05	0.163508	0.504831	0.00576985	0.0268897	0.0168705	0.0992148	0.253928	1	0.622838	1
255	Echinicola	1.71446e-06	8.42058e-05	0.000143255	0.004423	0.150416	0.328784	1.36627e-08	3.74967e-07	0.350429	0.658221	0.0168705	0.117412	0.0699227	0.213221	7.39797e-08	3.0455e-06	0.313625	0.662097	0.0049944	0.024428	0.00960369	0.0855455	0.389819	1	0.854466	1
256	Cyclobacterium	0.000226886	0.00153537	0.458091	0.601854	0.00234178	0.0275438	0.00161029	0.0048211	0.719149	0.862281	0.130367	0.291408	0.061116	0.194782	0.000648934	0.00244712	0.8315	0.937811	0.00410505	0.0211239	0.0722775	0.225982	0.373755	1	1	1
257	Algoriphagus	1.02058e-05	0.000193911	2.41017e-05	0.00170089	0.622838	0.799174	2.41945e-09	1.94297e-07	0.00764731	0.151111	0.00136572	0.0475301	0.494558	0.637889	3.06457e-08	2.16271e-06	0.0722775	0.379841	0.112426	0.23434	0.0295869	0.135333	0.358101	1	0.786011	1
258	Belliella	0.664981	0.799271	0.0699227	0.190839	0.218757	0.417242	0.000153135	0.000630405	0.00222164	0.121943	0.513348	0.672663	0.854466	0.915631	0.000376278	0.00154901	0.00605108	0.129967	0.0722775	0.16607	0.0399707	0.157964	0.373755	1	0.440431	1
259	Aquiflexum	0.000332215	0.00205143	0.00550026	0.041802	0.924017	0.971201	0.00319354	0.00891305	0.752351	0.879208	0.0357671	0.152319	0.389819	0.553363	8.29903e-05	0.000455524	0.494558	0.817095	0.900743	0.954865	0.168055	0.356305	0.522879	1	0.389819	1
260	Flammeovirga	3.46473e-07	3.77669e-05	0.000425648	0.0072507	0.134204	0.314202	3.55552e-09	1.96987e-07	0.218757	0.52715	0.0049944	0.0747646	0.00800779	0.0719245	1.21375e-08	1.34988e-06	0.105812	0.42154	0.00576985	0.0268897	0.000174809	0.0580561	0.373755	1	0.633267	1
261	Chryseolinea	0.00086908	0.00447214	0.0964641	0.232455	0.00838315	0.0609011	0.000199285	0.000751501	0.494558	0.749422	0.241798	0.425082	0.0161784	0.0999019	0.000542637	0.0021445	0.299631	0.652061	0.00222164	0.013384	0.00475733	0.0685342	0.581878	1	0.82007	1
262	Persicobacter	1.43132e-06	8.42058e-05	6.72373e-05	0.00274171	0.414675	0.613322	2.75319e-09	1.94297e-07	0.134204	0.424978	0.0105015	0.091013	0.04962	0.173846	1.89848e-07	6.25234e-06	0.313625	0.662097	0.00918057	0.0368716	0.00550026	0.0734359	0.213247	1	0.675688	1
263	Candidatus Cardinium	1.2964e-05	0.000228721	1.6407e-05	0.00135084	0.82007	0.918627	7.50073e-09	2.31585e-07	0.0590618	0.300789	0.00189381	0.0492391	0.126614	0.293649	2.84165e-07	8.25751e-06	0.440431	0.771535	0.146231	0.285526	0.0331761	0.142513	0.10908	1	0.306576	1
264	Mucilaginibacter	2.04965e-06	8.43772e-05	0.00097476	0.0120383	0.0429962	0.149578	1.1316e-07	1.86336e-06	0.389819	0.6927	0.017588	0.117412	0.0344511	0.150609	3.17666e-06	4.35908e-05	0.633267	0.901539	0.00222164	0.013384	0.0125197	0.0872787	0.522879	1	0.959043	1
265	Pedobacter	3.82256e-07	3.77669e-05	0.000257973	0.00606851	0.0590618	0.185838	1.09245e-09	1.34918e-07	0.299631	0.609127	0.00179466	0.0492391	0.061116	0.194782	5.34268e-08	2.93254e-06	0.218757	0.593768	0.00179466	0.0118208	0.00273806	0.0643201	0.719149	1	0.786011	1
266	Sphingobacterium	1.87503e-06	8.42058e-05	2.80327e-05	0.00173102	0.686461	0.829124	6.79763e-11	3.35803e-08	0.017588	0.177316	0.00410505	0.0724249	0.146231	0.319638	3.55552e-09	8.78214e-07	0.0570643	0.348022	0.00764731	0.032567	0.00371577	0.0643201	0.373755	1	0.797323	1
267	Solitalea	2.5998e-05	0.000305786	0.0570643	0.165822	0.00605108	0.0533792	4.47313e-06	2.9463e-05	0.230075	0.536119	0.0148676	0.116581	0.177428	0.359219	5.05281e-05	0.000300733	0.82007	0.933443	0.000688388	0.00629748	0.207837	0.405817	0.373755	1	0.342861	1
268	Pseudopedobacter	2.41017e-05	0.000305786	0.000143255	0.004423	0.513348	0.700536	2.17726e-08	5.37784e-07	0.00764731	0.151111	0.0063444	0.0864529	0.260147	0.446224	7.39797e-08	3.0455e-06	0.0273814	0.260123	0.063228	0.155323	0.00246773	0.0641609	0.105812	1	0.8315	1
269	Chitinophaga	1.6407e-05	0.000245608	0.00222164	0.0223978	0.0722775	0.21003	1.71389e-07	2.49019e-06	0.260147	0.573716	0.0371251	0.152831	0.0295869	0.143283	2.23947e-06	3.35242e-05	0.532498	0.837751	0.00234178	0.0136099	0.00918057	0.0855455	0.542205	1	0.602204	1
270	Niastella	8.68335e-06	0.000178732	0.00103187	0.0121368	0.163508	0.343715	4.28637e-08	9.20637e-07	0.0676303	0.309346	0.0191023	0.120981	0.0797274	0.230324	2.57131e-07	7.93892e-06	0.0877795	0.38717	0.000480894	0.00539913	0.00189381	0.0580561	0.581878	1	0.994147	1
271	Arachidicoccus	2.6697e-06	0.000101448	1.56689e-06	0.000387021	0.467066	0.663019	3.09282e-10	7.63927e-08	0.00170021	0.121943	0.000820253	0.0475301	0.328035	0.506403	5.86808e-09	9.66278e-07	0.031941	0.272049	0.0136498	0.049581	0.00179466	0.0580561	0.10908	1	0.192198	1
272	Pseudoflavitalea	3.82256e-07	3.77669e-05	0.00144322	0.0158434	0.00918057	0.0638761	8.31516e-10	1.34918e-07	0.320778	0.628826	0.00918057	0.091013	0.0371251	0.152831	1.36627e-08	1.34988e-06	0.299631	0.652061	0.000257973	0.00344429	0.00199788	0.0580561	0.970739	1	0.522879	1
273	Filimonas	6.72373e-05	0.000651279	0.00210709	0.0216854	0.532498	0.71482	3.17666e-06	2.37768e-05	0.0797274	0.322831	0.0207273	0.121896	0.112426	0.274944	4.10908e-06	4.72066e-05	0.299631	0.652061	0.0183317	0.0633277	0.0136498	0.0899069	0.342861	1	0.924017	1
274	Niabella	0.000133967	0.0010407	0.0207273	0.0930845	0.0183317	0.0905586	5.29377e-06	3.39626e-05	0.218757	0.52715	0.168055	0.337476	0.044579	0.165579	0.000648934	0.00244712	0.532498	0.837751	0.000820253	0.00698629	0.0934971	0.256598	0.752351	1	0.0532353	1
275	Flavisolibacter	0.0130741	0.0414014	0.00550026	0.041802	0.664981	0.819203	3.46279e-06	2.47916e-05	0.026332	0.213246	0.0331761	0.151954	0.8315	0.898821	0.000376278	0.00154901	0.286055	0.648216	0.0307449	0.0931779	0.159053	0.350769	0.633267	1	0.177428	1
276	Rhodothermus	0.8315	0.906758	0.0331761	0.122306	0.0183317	0.0905586	0.122945	0.197833	0.335396	0.642192	0.061116	0.202626	0.063228	0.198947	0.0653991	0.13133	0.082343	0.380163	0.168055	0.324293	0.808676	0.881868	0.924017	1	0.406289	1
277	Salinibacter	0.142135	0.274276	0.542205	0.67982	0.00122192	0.0172466	0.159053	0.242507	0.561875	0.784085	0.449212	0.611325	0.00353378	0.0506974	0.163508	0.268349	0.719149	0.910922	0.00115531	0.00851824	0.00390608	0.0643201	0.808676	1	0.74123	1
278	Haliscomenobacter	0.000143255	0.0010407	0.0331761	0.122306	0.142135	0.325068	3.46279e-06	2.47916e-05	0.253928	0.565047	0.0344511	0.151954	0.306576	0.488544	4.47313e-06	4.9105e-05	0.0995048	0.406243	0.0125197	0.0475748	0.0130741	0.0872787	0.994147	1	0.551997	1
279	Chlorobium	0.000353617	0.0020796	0.082343	0.208602	0.04962	0.163415	6.79309e-06	4.19473e-05	0.286055	0.609127	0.04962	0.180237	0.172695	0.355463	0.000143255	0.000744926	0.612483	0.887292	0.00152468	0.0106084	0.0590618	0.19848	0.65434	1	0.664981	1
280	Pelodictyon	0.061116	0.139774	0.414675	0.564324	0.006969	0.0583506	0.0168705	0.0394978	0.476136	0.739658	0.358101	0.539336	0.335396	0.509801	0.192198	0.299513	0.467066	0.790173	0.00246773	0.0141751	0.774744	0.856205	0.0906026	1	0.213247	1
281	Chlorobaculum	0.0934971	0.201692	0.602204	0.736358	0.00288295	0.0309604	0.224366	0.321266	0.561875	0.784085	0.65434	0.777029	0.00371577	0.0506974	0.449212	0.563226	0.168055	0.50932	0.0136498	0.049581	0.105812	0.278037	0.982441	1	0.406289	1
282	Prosthecochloris	0.187179	0.335023	0.612483	0.745238	0.00800779	0.0609011	0.0877795	0.154317	0.664981	0.840155	0.947356	0.968931	0.202526	0.39389	0.266469	0.383777	0.924017	0.981644	0.00319354	0.0177259	0.224366	0.423041	0.532498	1	0.571836	1
283	Gemmatirosa	0.218757	0.375228	0.306576	0.468881	0.00122192	0.0172466	0.730162	0.791009	0.292791	0.609127	0.414675	0.586961	0.006969	0.0662055	0.74123	0.811902	0.115852	0.430384	0.0357671	0.101546	0.306576	0.508217	0.900743	1	0.842967	1
284	Gemmatimonas	0.154689	0.291666	0.182256	0.347623	0.000153135	0.00444992	0.061116	0.118863	0.440431	0.73011	0.373755	0.551149	0.00335981	0.0506974	0.224366	0.335869	0.708193	0.910922	7.73944e-05	0.00173786	0.0119858	0.0872787	0.719149	1	0.730162	1
285	Fibrobacter	0.00189381	0.00866243	0.0478898	0.14879	0.112426	0.28336	9.53242e-05	0.000428092	0.406289	0.714259	0.146231	0.30871	0.0478898	0.171432	0.000332215	0.00140269	0.476136	0.800038	0.006969	0.030199	0.0183317	0.100621	0.708193	1	0.786011	1
286	Candidatus Cloacimonas	0.00115531	0.00559531	0.0797274	0.206206	0.130367	0.309621	0.000174809	0.000685363	0.381736	0.6927	0.182256	0.347623	0.044579	0.165579	0.0215834	0.0525231	0.373755	0.704714	0.0273814	0.0845399	0.253928	0.449607	0.65434	1	0.0877795	1
287	Escherichia	0.612483	0.758312	0.0063444	0.0429333	0.0142474	0.0782026	0.00319354	0.00891305	0.00288295	0.131467	0.026332	0.138383	0.0357671	0.152831	1.30684e-06	2.15193e-05	1.91581e-05	0.00236602	0.551997	0.731063	0.0130741	0.0872787	0.719149	1	0.187179	1
288	Enterobacter	0.313625	0.48265	0.458091	0.601854	0.015511	0.0815155	0.522879	0.615005	0.458091	0.737124	0.889136	0.932555	0.0797274	0.230324	0.675688	0.760342	0.213247	0.585245	0.0746958	0.170832	0.602204	0.751234	0.561875	1	0.719149	1
289	Klebsiella	0.154689	0.291666	0.0105015	0.0603225	0.00838315	0.0609011	0.0142474	0.0341662	0.0906026	0.339073	0.017588	0.117412	0.0414605	0.162551	0.000820253	0.0029577	0.000274945	0.0271645	0.467066	0.676629	0.476136	0.653364	0.900743	1	0.126614	1
290	Citrobacter	0.0514015	0.122668	0.373755	0.524531	0.001092	0.0168578	0.381736	0.484775	0.182256	0.491991	0.959043	0.97483	0.0148676	0.0953844	0.982441	0.988443	0.0357671	0.28215	0.0233866	0.0745354	1	1	0.247812	1	0.279422	1
291	Salmonella	3.50623e-05	0.000376539	0.358101	0.51425	2.84165e-07	4.67925e-05	0.026332	0.0570526	0.0125197	0.153777	0.877553	0.926306	5.83293e-05	0.0083038	0.0964641	0.179824	0.00199788	0.0693934	0.000542637	0.00558079	0.0877795	0.249213	0.358101	1	0.365877	1
292	Cronobacter	0.0168705	0.0508173	0.664981	0.782144	0.000117039	0.00386674	0.0462098	0.0947206	0.458091	0.737124	0.449212	0.611325	0.0964641	0.2562	0.0850267	0.162174	0.467066	0.790173	0.00189381	0.0121499	0.358101	0.549385	0.159053	1	0.93568	1
293	Kosakonia	0.467066	0.633875	0.959043	0.980885	0.431747	0.627303	0.146231	0.227164	0.389819	0.6927	0.449212	0.611325	0.74123	0.843704	0.0385259	0.0845858	0.138126	0.467358	0.115852	0.23946	0.172695	0.363026	0.335396	1	0.213247	1
294	Lelliottia	0.134204	0.263082	0.335396	0.490194	0.00838315	0.0609011	0.774744	0.826616	0.182256	0.491991	0.786011	0.8765	0.0514015	0.178819	0.994147	0.998188	0.0934971	0.398169	0.0964641	0.209926	0.774744	0.856205	0.381736	1	0.551997	1
295	Cedecea	0.00524191	0.0193247	0.994147	0.998188	0.00259973	0.0291879	0.001092	0.00350292	0.730162	0.864988	0.697296	0.806708	0.0429962	0.163386	0.00960369	0.0263568	0.959043	0.993223	2.5998e-05	0.00115401	0.0357671	0.146024	0.686461	1	0.633267	1
296	Pluralibacter	0.774744	0.875797	0.306576	0.468881	0.10908	0.27776	0.719149	0.78251	0.299631	0.609127	0.93568	0.96297	0.65434	0.775166	0.664981	0.753442	0.389819	0.715875	0.423161	0.631546	0.542205	0.708595	0.213247	1	0.643768	1
297	Shigella	0.708193	0.836955	0.028466	0.113405	0.044579	0.152931	0.0132705	0.0321355	0.0281265	0.215644	0.0371251	0.152831	0.0676303	0.208809	0.00123541	0.00432831	0.00463484	0.11448	0.706168	0.843006	0.3255	0.527203	0.982441	1	0.482395	1
298	Raoultella	0.350429	0.522997	0.218757	0.3944	0.0087739	0.0619187	0.622838	0.70247	0.0797274	0.322831	0.126614	0.289571	0.00475733	0.0534118	0.272894	0.391888	0.0148676	0.207093	0.342861	0.548133	0.900743	0.932845	0.982441	1	0.381736	1
299	Leclercia	0.763523	0.869079	0.503907	0.641573	1	1	0.74123	0.797751	0.970739	0.994907	0.622838	0.752279	0.8315	0.898821	0.8315	0.875824	0.719149	0.910922	0.877553	0.940371	0.65434	0.790328	0.924017	1	0.774744	1
300	Serratia	0.542205	0.695712	0.65434	0.775166	0.0995048	0.262863	0.0771788	0.140687	0.112426	0.380402	0.431747	0.597431	0.04962	0.173846	0.134204	0.227823	0.230075	0.595064	0.00189381	0.0121499	0.0049944	0.0685342	0.786011	1	0.854466	1
301	Yersinia	0.253928	0.412633	0.592002	0.725679	0.389819	0.598045	0.000773939	0.0025153	0.00730121	0.151111	0.622838	0.752279	0.0399707	0.159238	0.130367	0.224394	0.697296	0.910922	0.000611555	0.00580978	0.0063444	0.0746222	0.112426	1	0.0049944	0.820746
302	Rahnella	0.044579	0.10902	0.414675	0.564324	0.192198	0.381308	0.00838315	0.0216821	0.365877	0.676941	0.476136	0.637429	0.115852	0.275148	0.105812	0.190076	0.708193	0.910922	0.0357671	0.101546	0.247812	0.443547	0.8315	1	0.182256	1
303	Dickeya	0.192198	0.339091	0.730162	0.833025	0.0478898	0.160936	0.00576985	0.0154908	0.130367	0.420922	0.924017	0.956949	0.112426	0.274944	0.028466	0.0663312	0.286055	0.648216	0.00024197	0.00332037	0.006969	0.0770974	0.643768	1	0.592002	1
304	Pectobacterium	0.0109773	0.0354431	0.163508	0.329686	0.279422	0.486037	0.000109338	0.000469678	0.218757	0.52715	0.172695	0.342615	0.159053	0.33435	0.00152468	0.00512377	0.358101	0.688335	0.0142474	0.051374	0.0307449	0.135607	0.877553	1	0.797323	1
305	Sodalis	0.0273814	0.0751466	0.854466	0.917622	0.015511	0.0815155	0.0295869	0.0635475	0.774744	0.887989	0.889136	0.932555	0.0551225	0.18399	0.373755	0.49236	0.177428	0.521723	0.00800779	0.0332424	0.373755	0.566365	0.774744	1	0.253928	1
306	Pantoea	0.112426	0.232379	0.708193	0.815495	0.0995048	0.262863	0.000109338	0.000469678	0.00960369	0.153039	0.675688	0.794738	0.126614	0.293649	0.00288295	0.00884582	0.126614	0.440474	7.73944e-05	0.00173786	0.00303468	0.0643201	0.994147	1	0.423161	1
307	Erwinia	0.0344511	0.0886399	0.592002	0.725679	0.0462098	0.156354	0.000400265	0.00140235	0.0699227	0.313203	0.581878	0.720421	0.0722775	0.216395	0.0130741	0.0338148	0.774744	0.933443	0.000425648	0.00489	0.0295869	0.135333	0.900743	1	0.134204	1
308	Providencia	0.0148676	0.0464848	0.0168705	0.0850413	0.633267	0.8042	2.23947e-06	1.84383e-05	0.0109773	0.153777	0.015511	0.117412	0.774744	0.86589	4.7002e-05	0.000290238	0.159053	0.50046	0.000400265	0.00482271	0.0307449	0.135607	0.900743	1	0.0934971	1
309	Xenorhabdus	0.0161784	0.0496407	0.213247	0.387295	0.115852	0.287592	0.000102109	0.000446387	0.138126	0.428138	0.299631	0.483719	0.0570643	0.189193	0.00273806	0.00856075	0.561875	0.85143	0.000510912	0.00548675	0.0119858	0.0872787	0.865995	1	0.187179	1
310	Proteus	0.00288295	0.0121724	0.187179	0.352925	0.0399707	0.140039	1.51743e-05	8.32899e-05	0.142135	0.428138	0.0243355	0.130671	0.197313	0.386797	0.000611555	0.00236022	0.786011	0.933443	0.000109338	0.0020649	0.0877795	0.249213	0.279422	1	0.272894	1
311	Morganella	0.842967	0.909226	0.774744	0.858124	0.532498	0.71482	0.592002	0.673845	0.633267	0.816799	0.542205	0.695712	0.458091	0.609965	0.207837	0.316888	0.182256	0.529614	0.571836	0.74732	0.292791	0.490301	0.4853	1	0.406289	1
312	Photorhabdus	0.00431302	0.0165165	0.172695	0.338536	0.0653991	0.200666	3.77297e-06	2.66264e-05	0.0771788	0.322831	0.0119858	0.0986831	0.467066	0.616927	0.000199285	0.000984466	0.551997	0.849491	0.000199285	0.00298323	0.192198	0.385958	0.187179	1	0.115852	1
313	Edwardsiella	0.000611555	0.00324848	0.686461	0.796037	0.000773939	0.0127442	0.000425648	0.00148078	0.994147	1	0.272894	0.460101	0.00918057	0.0795649	0.000186677	0.0009315	0.675688	0.910922	0.000212673	0.00309002	0.00189381	0.0580561	0.414675	1	0.542205	1
314	Hafnia	0.025317	0.0718769	0.389819	0.539413	0.0964641	0.2604	0.0087739	0.0224576	0.299631	0.609127	0.774744	0.867854	0.0183317	0.109107	0.0722775	0.141687	0.697296	0.910922	0.025317	0.0796597	0.082343	0.240695	0.561875	1	0.202526	1
315	Phytobacter	0.146231	0.278912	0.0215834	0.0943556	0.342861	0.562701	7.73944e-05	0.000357316	0.0307449	0.215644	0.0100438	0.091013	0.389819	0.553363	0.00152468	0.00512377	0.0722775	0.379841	0.358101	0.563382	0.172695	0.363026	0.808676	1	0.786011	1
316	Pseudomonas	0.4853	0.653238	0.900743	0.942727	0.235886	0.441392	0.213247	0.308927	0.494558	0.749422	0.786011	0.8765	0.154689	0.327968	0.197313	0.306518	0.513348	0.834191	0.0850267	0.190924	0.0532353	0.190567	0.786011	1	0.947356	1
317	Acinetobacter	0.10908	0.227365	0.365877	0.517889	0.365877	0.577454	0.000117039	0.000498423	0.0105015	0.153777	0.207837	0.378862	0.494558	0.637889	0.00136572	0.00468518	0.0964641	0.400448	4.37059e-05	0.00138671	0.00390608	0.0643201	0.865995	1	0.182256	1
318	Moraxella	0.00390608	0.0153143	0.292791	0.454839	0.0130741	0.0751003	6.25396e-06	3.91071e-05	0.0514015	0.279036	0.142135	0.302649	0.138126	0.310156	0.000163641	0.000842069	0.328035	0.675204	1.56689e-06	0.000193511	0.0109773	0.0872787	0.440431	1	0.202526	1
319	Psychrobacter	0.00259973	0.0113652	0.0063444	0.0429333	0.286055	0.490663	9.03656e-07	9.30012e-06	0.0215834	0.187056	0.105812	0.268056	0.0429962	0.163386	7.21502e-05	0.000414444	0.247812	0.627789	1.77328e-05	0.000973333	0.00024197	0.0580561	0.126614	1	0.182256	1
320	Stenotrophomonas	0.358101	0.528066	0.982441	0.992486	0.163508	0.343715	0.260147	0.357973	0.763523	0.879208	0.982441	0.990461	0.130367	0.298153	0.187179	0.294478	0.947356	0.991512	0.115852	0.23946	0.150416	0.342421	0.854466	1	0.708193	1
321	Xanthomonas	0.389819	0.559798	0.912371	0.952878	0.350429	0.569448	0.0877795	0.154317	0.335396	0.642192	0.797323	0.883133	0.476136	0.623902	0.163508	0.268349	0.494558	0.817095	0.0590618	0.148104	0.182256	0.378295	0.994147	1	0.774744	1
322	Lysobacter	0.808676	0.895709	0.335396	0.490194	0.0995048	0.262863	0.406289	0.508118	0.431747	0.725452	0.10262	0.265416	0.0142474	0.0926083	0.854466	0.898098	0.82007	0.933443	0.247812	0.443547	0.0307449	0.135607	0.440431	1	0.440431	1
323	Luteimonas	0.551997	0.704617	0.877553	0.928289	0.358101	0.574357	0.414675	0.515994	0.959043	0.989076	1	1	0.381736	0.549789	0.0478898	0.100671	0.119358	0.430384	0.342861	0.548133	0.0273814	0.131324	0.959043	1	0.10908	1
324	Pseudoxanthomonas	0.224366	0.380882	0.513348	0.651912	0.622838	0.799174	0.192198	0.28342	0.959043	0.989076	0.202526	0.374712	0.808676	0.889724	0.126614	0.219464	0.643768	0.90347	0.581878	0.750517	0.774744	0.856205	0.592002	1	0.65434	1
325	Dyella	0.00303468	0.0127045	0.0797274	0.206206	0.398003	0.603109	0.000125239	0.000524304	0.0771788	0.322831	0.0797274	0.237261	0.306576	0.488544	5.75513e-06	5.68606e-05	0.00170021	0.0693934	0.025317	0.0796597	0.000820253	0.0580561	0.994147	1	0.138126	1
326	Marinobacter	0.192198	0.339091	0.959043	0.980885	0.146231	0.325397	0.150416	0.232932	0.602204	0.804023	0.719149	0.820461	0.0478898	0.171432	0.207837	0.316888	0.900743	0.981644	0.028466	0.087343	0.0771788	0.235348	0.664981	1	0.476136	1
327	Alteromonas	0.000480894	0.00269956	0.0478898	0.14879	0.0125197	0.0736276	8.00447e-06	4.8222e-05	0.592002	0.79904	0.119358	0.278126	0.0224695	0.123333	0.000212673	0.00102001	0.719149	0.910922	0.000153135	0.00244028	0.0161784	0.0974653	0.970739	1	0.406289	1
328	Glaciecola	0.000292938	0.00183179	0.00410505	0.0355771	0.431747	0.627303	4.03517e-09	1.96987e-07	0.00453032	0.151111	0.00764731	0.0899057	0.449212	0.607975	5.05281e-05	0.000300733	0.467066	0.790173	0.000920541	0.00733463	0.142135	0.325068	0.889136	1	0.0906026	1
329	Salinimonas	0.0653991	0.148198	0.900743	0.942727	0.0722775	0.21003	0.000125239	0.000524304	0.044579	0.259405	0.571836	0.715156	0.253928	0.443252	0.0906026	0.170831	0.808676	0.933443	0.000117039	0.0020649	0.260147	0.45734	0.643768	1	0.0100438	1
330	Shewanella	0.000920541	0.00468811	0.241798	0.420592	0.00576985	0.0527834	2.23947e-06	1.84383e-05	0.028466	0.215644	0.0934971	0.253778	0.0590618	0.190696	0.000143255	0.000744926	0.719149	0.910922	2.23947e-06	0.000221259	0.0119858	0.0872787	0.449212	1	0.0357671	1
331	Pseudoalteromonas	0.00605108	0.0216611	0.0273814	0.110872	0.365877	0.577454	3.46279e-06	2.47916e-05	0.0125197	0.153777	0.0199006	0.121369	0.730162	0.834954	0.000274945	0.0012127	0.266469	0.635894	0.000117039	0.0020649	0.177428	0.369829	0.467066	1	0.061116	1
332	Colwellia	0.00103187	0.00504697	0.063228	0.17747	0.0399707	0.140039	1.36627e-08	3.74967e-07	0.0130741	0.153777	0.0233866	0.128366	0.105812	0.265335	0.000257973	0.00115853	0.877553	0.963358	2.10172e-07	0.000103825	0.138126	0.317369	0.592002	1	0.00475733	0.820746
333	Idiomarina	0.0385259	0.0966082	0.467066	0.610398	0.0590618	0.185838	0.000186677	0.000714872	0.0771788	0.322831	0.431747	0.597431	0.122945	0.287842	0.006969	0.0200156	0.328035	0.675204	5.05281e-05	0.00138671	0.00918057	0.0855455	0.686461	1	0.358101	1
334	Moritella	0.146231	0.278912	0.134204	0.295967	0.622838	0.799174	0.000153135	0.000630405	0.0344511	0.221024	0.138126	0.297966	0.889136	0.936532	0.0148676	0.0372822	0.542205	0.842293	0.000920541	0.00733463	0.247812	0.443547	0.854466	1	0.0699227	1
335	Halomonas	0.306576	0.47476	0.982441	0.992486	0.138126	0.320349	0.0746958	0.137174	0.467066	0.739521	0.633267	0.757467	0.0462098	0.169094	0.581878	0.692646	0.697296	0.910922	0.0399707	0.108492	0.154689	0.345776	0.947356	1	0.177428	1
336	Kushneria	0.105812	0.22338	0.00550026	0.041802	0.406289	0.604538	0.000400265	0.00140235	0.230075	0.536119	0.172695	0.342615	0.675688	0.790972	2.06897e-05	0.000150305	0.0357671	0.28215	0.476136	0.679801	0.00319354	0.0643201	0.163508	1	0.130367	1
337	Marinomonas	7.73944e-05	0.000695142	0.130367	0.290095	0.000576155	0.0118592	8.2351e-08	1.45291e-06	0.0357671	0.226525	0.138126	0.297966	0.0063444	0.0626826	0.000353617	0.0014804	0.854466	0.952835	4.21503e-07	0.000104111	0.00764731	0.0770974	0.730162	1	0.142135	1
338	Alcanivorax	0.93568	0.96297	0.947356	0.97296	0.900743	0.954865	0.774744	0.826616	0.808676	0.914156	0.286055	0.467917	0.335396	0.509801	0.8315	0.875824	0.82007	0.933443	0.877553	0.940371	0.458091	0.639257	0.414675	1	0.947356	1
339	Ketobacter	1.6407e-05	0.000245608	0.0142474	0.0740867	0.0215834	0.0978182	7.50073e-09	2.31585e-07	0.0906026	0.339073	0.0273814	0.1409	0.00838315	0.0739514	4.86725e-06	5.22701e-05	0.708193	0.910922	2.80327e-05	0.00115401	0.00764731	0.0770974	0.842967	1	0.260147	1
340	Kangiella	0.00431302	0.0165165	0.0357671	0.128971	0.197313	0.389891	1.54633e-07	2.38715e-06	0.0399707	0.243772	0.168055	0.337476	0.0532353	0.181367	3.50623e-05	0.000224945	0.358101	0.688335	4.7002e-05	0.00138671	0.00136572	0.0580561	0.381736	1	0.142135	1
341	Vibrio	0.000186677	0.0013365	0.0399707	0.134323	0.00800779	0.0609011	1.0878e-06	1.05367e-05	0.0590618	0.300789	0.0224695	0.126136	0.082343	0.23513	2.06897e-05	0.000150305	0.272894	0.635894	2.2335e-05	0.00110335	0.0125197	0.0872787	0.581878	1	0.146231	1
342	Photobacterium	0.000688388	0.0036177	0.115852	0.267434	0.0224695	0.0999995	4.86725e-06	3.16372e-05	0.0478898	0.265815	0.0964641	0.257585	0.119358	0.280775	0.000257973	0.00115853	0.513348	0.834191	1.02058e-05	0.000720241	0.031941	0.139636	0.74123	1	0.0699227	1
343	Aliivibrio	0.025317	0.0718769	0.0414605	0.136543	0.675688	0.824173	8.22997e-07	9.03468e-06	0.00665022	0.151111	0.0087739	0.091013	0.65434	0.775166	0.00024197	0.00112767	0.0934971	0.398169	0.000576155	0.00558079	0.115852	0.286154	0.571836	1	0.342861	1
344	Thioalkalivibrio	0.119358	0.239686	0.202526	0.371926	0.854466	0.935934	0.877553	0.908828	0.134204	0.424978	0.130367	0.291408	0.959043	0.978858	0.924017	0.947022	0.112426	0.42722	0.218757	0.40323	0.122945	0.290596	0.797323	1	0.664981	1
345	Acidihalobacter	0.00161029	0.00757602	0.126614	0.284306	0.0570643	0.181869	0.000353617	0.00126585	0.8315	0.929324	0.0551225	0.190423	0.320778	0.499887	0.00129201	0.0044633	0.697296	0.910922	0.0215834	0.0715583	0.187179	0.385276	0.571836	1	0.982441	1
346	Thiodictyon	0.440431	0.612881	0.313625	0.473794	0.0570643	0.181869	0.675688	0.748408	0.146231	0.432564	0.0877795	0.246381	0.00273806	0.0483071	0.865995	0.900635	0.292791	0.652061	0.581878	0.750517	0.0532353	0.190567	0.218757	1	0.730162	1
347	Aeromonas	0.476136	0.642654	0.320778	0.478744	0.0399707	0.140039	0.028466	0.0614071	0.172695	0.476599	0.664981	0.784011	0.247812	0.43411	0.279422	0.397794	0.581878	0.865807	0.000425648	0.00489	0.0797274	0.23584	0.398003	1	0.202526	1
348	Oceanimonas	0.982441	0.986434	0.854466	0.917622	0.947356	0.977022	0.286055	0.381922	0.182256	0.491991	1	1	0.763523	0.861143	0.134204	0.227823	0.0771788	0.380163	0.230075	0.414807	0.10262	0.272551	0.686461	1	0.513348	1
349	Tolumonas	0.000143255	0.0010407	0.664981	0.782144	5.42986e-05	0.0024385	1.51743e-05	8.32899e-05	0.542205	0.771899	0.286055	0.467917	0.00199788	0.0448616	0.00764731	0.0217113	0.0722775	0.379841	4.10908e-06	0.000338314	0.061116	0.203995	0.542205	1	0.0233866	1
350	Oceanisphaera	0.00665022	0.0234658	0.134204	0.295967	0.292791	0.50048	1.77328e-05	9.41935e-05	0.0207273	0.187056	0.0995048	0.264276	0.431747	0.597431	0.000274945	0.0012127	0.082343	0.380163	0.00453032	0.0226059	0.0344511	0.143016	0.970739	1	0.982441	1
351	Haemophilus	0.532498	0.69043	0.00918057	0.0559901	0.028466	0.115264	0.00136572	0.00421666	0.00550026	0.151111	0.115852	0.275148	0.230075	0.422517	0.00288295	0.00884582	0.0109773	0.174929	0.476136	0.679801	0.218757	0.418859	0.494558	1	0.865995	1
352	Actinobacillus	0.0514015	0.122668	0.0148676	0.0757175	0.752351	0.866344	9.91713e-07	9.99809e-06	0.00210709	0.121943	0.015511	0.117412	0.994147	0.998188	1.77328e-05	0.000139048	0.025317	0.250132	0.000688388	0.00629748	0.0063444	0.0746222	0.959043	1	0.299631	1
353	Mannheimia	0.0551225	0.129055	0.592002	0.725679	0.146231	0.325397	0.00222164	0.00653269	0.306576	0.613152	0.602204	0.736358	0.177428	0.359219	0.0183317	0.0452793	0.719149	0.910922	0.00431302	0.0217411	0.0371251	0.149104	0.865995	1	0.247812	1
354	Pasteurella	0.163508	0.304804	0.389819	0.539413	0.4853	0.675319	0.00259973	0.00751034	0.0653991	0.307687	0.260147	0.44468	0.808676	0.889724	0.025317	0.0604183	0.350429	0.681543	0.00303468	0.0170356	0.241798	0.440768	0.581878	1	0.202526	1
355	Aggregatibacter	0.00097476	0.00481532	0.00179466	0.018863	0.900743	0.954865	4.10908e-06	2.85899e-05	0.0877795	0.333562	0.00410505	0.0724249	0.889136	0.936532	9.91713e-07	1.88425e-05	0.0371251	0.28215	0.0722775	0.16607	0.017588	0.0998677	0.752351	1	0.440431	1
356	Basfia	0.006969	0.0244162	0.494558	0.631296	0.0168705	0.086813	0.00161029	0.0048211	0.449212	0.737124	0.342861	0.524375	0.0414605	0.162551	0.253928	0.36786	0.0676303	0.379652	0.00115531	0.00851824	0.900743	0.932845	0.571836	1	0.0142474	1
357	Glaesserella	0.0331761	0.0871754	0.10262	0.241402	0.230075	0.432156	5.05281e-05	0.000249609	0.0551225	0.286637	0.253928	0.437074	0.213247	0.408311	0.00524191	0.0153225	0.730162	0.917812	0.000376278	0.00464704	0.0746958	0.230623	0.65434	1	0.0183317	1
358	Bibersteinia	0.00273806	0.0116603	0.168055	0.33611	0.0136498	0.0766252	0.000163641	0.000651924	0.279422	0.602771	0.0590618	0.197139	0.130367	0.298153	0.00210709	0.0067591	0.786011	0.933443	0.00086908	0.00715543	0.119358	0.286226	0.398003	1	0.4853	1
359	Cellvibrio	5.29377e-06	0.000130756	0.000480894	0.0074238	0.202526	0.398598	2.17726e-08	5.37784e-07	0.389819	0.6927	0.00259973	0.0583759	0.0722775	0.216395	6.19777e-07	1.33117e-05	0.503907	0.827011	0.017588	0.0616205	0.0215834	0.109919	0.581878	1	0.786011	1
360	Microbulbifer	0.0746958	0.166215	0.797323	0.875283	0.04962	0.163415	0.00136572	0.00421666	0.082343	0.32542	0.752351	0.850484	0.115852	0.275148	0.0109773	0.0294717	0.230075	0.595064	0.000576155	0.00558079	0.0125197	0.0872787	0.786011	1	0.398003	1
361	Halioglobus	0.0331761	0.0871754	0.542205	0.67982	0.000648934	0.0118731	0.115852	0.190136	0.633267	0.816799	0.342861	0.524375	0.000292938	0.016079	0.74123	0.811902	0.04962	0.32253	0.00524191	0.0253873	0.224366	0.423041	0.697296	1	0.150416	1
362	Methylomonas	0.342861	0.516381	1	1	0.286055	0.490663	0.061116	0.118863	0.192198	0.51322	0.865995	0.925978	0.299631	0.485305	0.0771788	0.149515	0.320778	0.671458	0.026332	0.082329	0.0590618	0.19848	0.74123	1	0.842967	1
363	Methylomicrobium	0.017588	0.0526575	0.730162	0.833025	0.000688388	0.0121451	0.0207273	0.0469693	0.982441	1	0.900743	0.942727	0.0199006	0.115657	0.142135	0.238825	0.358101	0.688335	5.83293e-05	0.00151656	0.0964641	0.261831	0.423161	1	0.320778	1
364	Methylophaga	0.138126	0.268639	0.808676	0.885778	0.119358	0.294813	0.0109773	0.0273879	0.159053	0.46219	0.192198	0.359642	0.664981	0.784011	0.0551225	0.113935	0.82007	0.933443	0.00800779	0.0332424	0.423161	0.607679	0.286055	1	0.150416	1
365	Francisella	0.0100438	0.0330776	0.0307449	0.118656	0.458091	0.654038	8.29903e-05	0.000376121	0.0877795	0.333562	0.0295869	0.144712	0.708193	0.8174	0.00161029	0.0053388	0.342861	0.680213	0.00335981	0.0184416	0.299631	0.500061	0.697296	1	0.163508	1
366	Legionella	0.00189381	0.00866243	0.00918057	0.0559901	0.389819	0.598045	2.80327e-05	0.000142764	0.115852	0.386695	0.017588	0.117412	0.213247	0.408311	0.000109338	0.000587098	0.752351	0.926837	0.006969	0.030199	0.0653991	0.211158	0.622838	1	0.187179	1
367	Solimonas	0.358101	0.528066	0.159053	0.327384	0.0191023	0.092515	0.112426	0.185748	0.561875	0.784085	0.622838	0.752279	0.105812	0.265335	0.414675	0.532077	0.82007	0.933443	0.00410505	0.0211239	0.130367	0.305218	0.612483	1	0.358101	1
368	Rhizobium	0.854466	0.913649	0.358101	0.51425	0.134204	0.314202	0.947356	0.955089	0.924017	0.97744	0.431747	0.597431	0.230075	0.422517	0.612483	0.715288	0.431747	0.764455	0.105812	0.224339	0.0771788	0.235348	0.8315	1	0.373755	1
369	Agrobacterium	0.842967	0.909226	0.286055	0.451473	0.122945	0.299185	0.947356	0.955089	0.854466	0.942201	0.224366	0.404513	0.0771788	0.225599	0.633267	0.732632	0.440431	0.771535	0.126614	0.254257	0.350429	0.547823	0.786011	1	0.398003	1
370	Neorhizobium	0.808676	0.895709	0.279422	0.451094	0.0797274	0.227661	0.398003	0.499019	0.522879	0.764692	0.551997	0.699197	0.286055	0.472612	0.93568	0.955012	0.708193	0.910922	0.0532353	0.13697	0.423161	0.607679	0.440431	1	0.561875	1
371	Sinorhizobium	0.168055	0.312102	0.031941	0.121376	0.272894	0.483188	0.10908	0.182663	0.947356	0.987329	0.0462098	0.176959	0.622838	0.748618	0.150416	0.251031	0.93568	0.987662	0.260147	0.458973	0.592002	0.746043	0.643768	1	0.947356	1
372	Ensifer	0.423161	0.597262	0.440431	0.589628	0.93568	0.97516	0.8315	0.872105	0.241798	0.553	0.197313	0.367822	0.542205	0.678099	0.686461	0.765489	0.774744	0.933443	0.320778	0.52998	0.449212	0.634031	0.542205	1	0.532498	1
373	Bradyrhizobium	0.93568	0.96297	0.230075	0.410315	0.0331761	0.125107	0.854466	0.890519	0.686461	0.852635	0.365877	0.546052	0.0995048	0.259971	0.686461	0.765489	0.373755	0.704714	0.112426	0.23434	0.664981	0.797331	0.476136	1	0.643768	1
374	Bosea	0.389819	0.559798	0.0877795	0.215737	0.406289	0.604538	0.063228	0.121536	0.292791	0.609127	0.0934971	0.253778	0.476136	0.623902	0.0385259	0.0845858	0.115852	0.430384	0.797323	0.889114	0.306576	0.508217	0.854466	1	0.622838	1
375	Rhodopseudomonas	0.423161	0.597262	0.0590618	0.169631	0.247812	0.453404	0.0797274	0.143219	0.299631	0.609127	0.0532353	0.186512	0.358101	0.531238	0.0746958	0.145275	0.177428	0.521723	0.842967	0.919262	0.65434	0.790328	1	1	0.686461	1
376	Mesorhizobium	0.65434	0.794212	0.306576	0.468881	0.266469	0.475218	0.82007	0.861945	0.592002	0.79904	0.389819	0.563072	0.320778	0.499887	0.752351	0.813264	0.213247	0.585245	0.0653991	0.155323	0.0746958	0.230623	0.912371	1	0.494558	1
377	Methylobacterium	0.260147	0.421352	0.0850267	0.212137	0.476136	0.670117	0.168055	0.252338	0.8315	0.929324	0.0746958	0.227776	0.320778	0.499887	0.328035	0.448889	0.959043	0.993223	0.581878	0.750517	0.458091	0.639257	0.959043	1	0.994147	1
378	Methylorubrum	0.342861	0.516381	0.0995048	0.236324	0.299631	0.506911	0.241798	0.340308	0.982441	1	0.241798	0.425082	0.697296	0.806708	0.292791	0.412076	0.774744	0.933443	0.365877	0.571972	0.74123	0.837912	0.797323	1	0.900743	1
379	Devosia	0.342861	0.516381	0.320778	0.478744	1	1	0.532498	0.61895	0.633267	0.816799	0.286055	0.467917	0.959043	0.978858	0.449212	0.563226	0.982441	0.996163	0.602204	0.770696	0.982441	0.988443	0.854466	1	0.719149	1
380	Hyphomicrobium	0.842967	0.909226	0.65434	0.775166	0.994147	1	0.719149	0.78251	1	1	0.286055	0.467917	0.373755	0.543044	0.414675	0.532077	0.522879	0.837751	0.970739	0.984692	0.763523	0.853349	0.4853	1	0.581878	1
381	Martelella	0.622838	0.767287	0.247812	0.420684	0.513348	0.700536	0.0699227	0.129856	0.182256	0.491991	0.112426	0.272248	0.266469	0.450806	0.0478898	0.100671	0.142135	0.471239	0.633267	0.793995	0.643768	0.785239	0.752351	1	0.730162	1
382	Methylocystis	0.0478898	0.115968	0.752351	0.840863	0.00353378	0.0356263	0.154689	0.236584	0.350429	0.658221	0.522879	0.674418	0.0478898	0.171432	0.218757	0.330476	0.381736	0.706283	0.0371251	0.103615	0.266469	0.463505	0.230075	1	1	1
383	Ochrobactrum	0.82007	0.902259	0.752351	0.840863	0.730162	0.854739	0.592002	0.673845	0.335396	0.642192	0.74123	0.841765	0.982441	0.990461	0.947356	0.960973	0.924017	0.981644	0.266469	0.461879	0.797323	0.873342	0.982441	1	0.581878	1
384	Bartonella	0.0344511	0.0886399	0.0570643	0.165822	0.664981	0.819203	0.00122192	0.00384478	0.207837	0.526721	0.0478898	0.180237	0.877553	0.930281	0.0357671	0.0795899	0.865995	0.959197	0.061116	0.150956	0.865995	0.921986	0.730162	1	0.218757	1
385	Chelatococcus	0.414675	0.593767	0.877553	0.928289	0.503907	0.693399	0.279422	0.375094	0.633267	0.816799	0.994147	0.998188	0.449212	0.607975	0.0295869	0.0682988	0.082343	0.380163	0.253928	0.451224	0.0130741	0.0872787	0.797323	1	0.192198	1
386	Paracoccus	0.494558	0.662091	0.253928	0.425222	0.865995	0.944375	0.335396	0.43487	0.865995	0.952788	0.292791	0.475785	0.719149	0.826185	0.551997	0.66835	0.93568	0.987662	0.522879	0.709621	0.786011	0.864787	0.959043	1	0.786011	1
387	Rhodobacter	0.82007	0.902259	0.192198	0.359642	0.10908	0.27776	0.306576	0.402789	0.279422	0.602771	0.126614	0.289571	0.0877795	0.240906	0.358101	0.476825	0.381736	0.706283	0.4853	0.681075	0.358101	0.549385	0.633267	1	0.959043	1
388	Sulfitobacter	0.797323	0.893146	0.675688	0.789102	0.774744	0.879824	0.10262	0.174208	0.0722775	0.313203	0.924017	0.956949	0.241798	0.432783	0.247812	0.361118	0.224366	0.595064	0.122945	0.249937	0.119358	0.286226	0.373755	1	0.522879	1
389	Phaeobacter	0.865995	0.921986	0.313625	0.473794	0.063228	0.195217	0.808676	0.857266	0.532498	0.764692	0.398003	0.568248	0.134204	0.304113	0.467066	0.582653	0.150416	0.48885	0.197313	0.367822	0.924017	0.945061	0.889136	1	0.467066	1
390	Celeribacter	0.279422	0.442419	0.0590618	0.169631	0.218757	0.417242	0.449212	0.546579	0.373755	0.683833	0.0590618	0.197139	0.328035	0.506403	0.449212	0.563226	0.571836	0.858623	0.0125197	0.0475748	0.138126	0.317369	0.675688	1	0.877553	1
391	Rhodovulum	0.335396	0.512958	0.431747	0.58274	0.889136	0.954855	0.202526	0.296	0.708193	0.855373	0.119358	0.278126	0.551997	0.688603	0.292791	0.412076	0.719149	0.910922	0.65434	0.80409	0.93568	0.951082	0.4853	1	1	1
392	Labrenzia	0.207837	0.36152	0.476136	0.615736	0.0119858	0.0736276	0.373755	0.475863	0.633267	0.816799	0.4853	0.647941	0.0125197	0.0858989	1	1	0.082343	0.380163	0.0653991	0.155323	0.192198	0.385958	0.808676	1	0.146231	1
393	Ruegeria	0.197313	0.345648	0.292791	0.454839	0.0125197	0.0736276	0.389819	0.490001	0.532498	0.764692	0.306576	0.485412	0.0215834	0.121161	0.752351	0.813264	0.373755	0.704714	0.0906026	0.199811	0.247812	0.443547	1	1	0.633267	1
394	Pannonibacter	0.675688	0.81017	0.440431	0.589628	0.643768	0.805118	0.708193	0.773999	0.431747	0.725452	0.551997	0.699197	0.994147	0.998188	0.381736	0.498882	0.138126	0.467358	0.241798	0.434357	0.207837	0.405817	0.686461	1	0.313625	1
395	Salipiger	0.172695	0.315967	0.633267	0.76301	0.449212	0.64509	0.532498	0.61895	0.542205	0.771899	0.398003	0.568248	0.581878	0.715045	0.0049944	0.0146859	0.150416	0.48885	0.924017	0.969139	0.0429962	0.163386	0.900743	1	0.026332	1
396	Hyphomonas	0.197313	0.345648	0.74123	0.837912	0.0722775	0.21003	0.130367	0.208418	0.532498	0.764692	0.808676	0.887747	0.0746958	0.220956	0.440431	0.560755	0.664981	0.909974	0.0570643	0.145308	0.253928	0.449607	0.865995	1	0.235886	1
397	Sphingomonas	0.752351	0.866344	0.320778	0.478744	0.522879	0.709621	0.449212	0.546579	0.82007	0.920714	0.342861	0.524375	0.423161	0.58885	0.643768	0.739585	0.675688	0.910922	0.675688	0.816112	0.900743	0.932845	0.797323	1	0.889136	1
398	Sphingobium	0.320778	0.492125	0.449212	0.594936	0.0168705	0.086813	0.513348	0.605236	0.571836	0.789069	0.854466	0.919621	0.0906026	0.243248	0.320778	0.441404	0.912371	0.981644	0.0429962	0.116066	0.241798	0.440768	0.730162	1	0.982441	1
399	Sphingopyxis	0.708193	0.836955	0.93568	0.971063	0.313625	0.521652	0.4853	0.579078	0.994147	1	0.602204	0.736358	0.272894	0.456981	0.414675	0.532077	0.503907	0.827011	0.266469	0.461879	0.0699227	0.22285	0.900743	1	0.542205	1
400	Novosphingobium	0.513348	0.670883	0.0462098	0.148232	0.0371251	0.134851	0.0964641	0.16662	0.142135	0.428138	0.0746958	0.227776	0.0590618	0.190696	0.306576	0.425417	0.398003	0.722844	0.719149	0.845856	0.342861	0.539405	0.763523	1	0.602204	1
401	Sphingorhabdus	0.00390608	0.0153143	0.279422	0.451094	0.04962	0.163415	0.000212673	0.000795913	0.299631	0.609127	0.313625	0.494986	0.0371251	0.152831	0.000611555	0.00236022	0.532498	0.837751	0.00199788	0.0123369	0.0130741	0.0872787	0.763523	1	0.686461	1
402	Erythrobacter	0.389819	0.559798	0.994147	0.998188	0.142135	0.325068	0.0653991	0.123782	0.253928	0.565047	0.889136	0.932555	0.182256	0.364511	0.328035	0.448889	0.774744	0.933443	0.00576985	0.0268897	0.163508	0.35272	0.774744	1	0.292791	1
403	Altererythrobacter	0.235886	0.393674	0.0906026	0.220481	0.406289	0.604538	0.458091	0.556012	0.551997	0.776885	0.168055	0.337476	0.65434	0.775166	0.532498	0.647916	0.786011	0.933443	0.126614	0.254257	0.571836	0.735643	0.513348	1	0.924017	1
404	Azospirillum	0.142135	0.274276	0.172695	0.338536	0.877553	0.950682	0.0699227	0.129856	0.602204	0.804023	0.10908	0.270781	0.947356	0.97296	0.0590618	0.120068	0.423161	0.754663	0.612483	0.775812	0.350429	0.547823	0.889136	1	0.752351	1
405	Magnetospirillum	0.115852	0.237472	0.04962	0.15225	0.686461	0.829124	0.0653991	0.123782	0.786011	0.894676	0.235886	0.419164	0.774744	0.86589	0.0478898	0.100671	0.542205	0.842293	0.93568	0.97516	0.358101	0.549385	0.398003	1	0.93568	1
406	Thalassospira	0.774744	0.875797	0.982441	0.992486	0.643768	0.805118	0.74123	0.797751	0.93568	0.979292	0.328035	0.507991	0.115852	0.275148	0.65434	0.744802	0.476136	0.800038	0.581878	0.750517	0.686461	0.807409	0.406289	1	0.522879	1
407	Nitrospirillum	0.0385259	0.0966082	0.247812	0.420684	0.000425648	0.00955774	0.177428	0.264802	0.633267	0.816799	0.877553	0.926306	0.028466	0.140622	0.708193	0.782656	0.235886	0.60377	0.0273814	0.0845399	0.561875	0.726613	0.381736	1	0.561875	1
408	Komagataeibacter	0.808676	0.895709	0.197313	0.366439	0.0331761	0.125107	0.93568	0.949129	0.854466	0.942201	0.467066	0.630411	0.235886	0.42841	0.752351	0.813264	0.414675	0.747626	0.0771788	0.174891	0.74123	0.837912	0.503907	1	0.440431	1
409	Acetobacter	0.279422	0.442419	0.74123	0.837912	0.105812	0.27367	0.0514015	0.104067	0.168055	0.4717	0.877553	0.926306	0.266469	0.450806	0.224366	0.335869	0.74123	0.922337	0.006969	0.030199	0.168055	0.356305	0.542205	1	0.373755	1
410	Roseomonas	0.719149	0.845856	0.373755	0.524531	0.406289	0.604538	0.532498	0.61895	0.675688	0.849338	0.192198	0.359642	0.389819	0.553363	0.808676	0.85911	0.900743	0.981644	0.959043	0.97684	0.389819	0.576558	0.994147	1	0.664981	1
411	Gluconobacter	0.982441	0.986434	0.177428	0.343723	0.0964641	0.2604	0.633267	0.712606	0.381736	0.6927	0.522879	0.674418	0.440431	0.606052	0.126614	0.219464	0.159053	0.50046	0.00665022	0.0298655	0.0385259	0.153482	0.581878	1	0.373755	1
412	Caulobacter	0.752351	0.866344	0.119358	0.272975	0.134204	0.314202	0.247812	0.343873	0.306576	0.613152	0.182256	0.347623	0.247812	0.43411	0.172695	0.281555	0.224366	0.595064	0.513348	0.698606	0.959043	0.972828	0.854466	1	0.697296	1
413	Brevundimonas	0.924017	0.958959	0.172695	0.338536	0.150416	0.328784	0.313625	0.410956	0.389819	0.6927	0.182256	0.347623	0.182256	0.364511	0.959043	0.968849	0.947356	0.991512	0.172695	0.33195	0.197313	0.391457	0.763523	1	0.571836	1
414	Asticcacaulis	0.00730121	0.0252224	0.286055	0.451473	0.0722775	0.21003	0.00576985	0.0154908	0.912371	0.973459	0.328035	0.507991	0.063228	0.198947	0.0109773	0.0294717	0.982441	0.996163	0.0722775	0.16607	0.0797274	0.23584	0.982441	1	0.947356	1
415	Burkholderia	0.982441	0.986434	0.154689	0.323799	0.0676303	0.202481	0.774744	0.826616	0.912371	0.973459	0.381736	0.557922	0.197313	0.386797	0.4853	0.603875	0.266469	0.635894	0.0371251	0.103615	0.0414605	0.160012	0.592002	1	0.247812	1
416	Cupriavidus	0.513348	0.670883	0.449212	0.594936	0.730162	0.854739	0.224366	0.321266	0.612483	0.813351	0.235886	0.419164	0.4853	0.629234	0.449212	0.563226	0.959043	0.993223	0.959043	0.97684	0.414675	0.598975	0.675688	1	0.612483	1
417	Paraburkholderia	0.664981	0.799271	0.643768	0.773775	0.306576	0.51165	0.82007	0.861945	0.373755	0.683833	0.719149	0.820461	0.299631	0.485305	0.865995	0.900635	0.643768	0.90347	0.982441	0.990461	0.643768	0.785239	0.889136	1	0.808676	1
418	Pandoraea	0.808676	0.895709	0.0722775	0.194049	0.0049944	0.0483771	0.730162	0.791009	0.423161	0.718356	0.154689	0.321078	0.0100438	0.0800265	0.532498	0.647916	0.126614	0.440474	0.0385259	0.105732	0.414675	0.598975	0.752351	1	0.381736	1
419	Ralstonia	0.571836	0.724325	0.365877	0.517889	0.697296	0.834054	0.423161	0.523914	0.93568	0.979292	0.431747	0.597431	0.982441	0.990461	0.406289	0.526789	0.854466	0.952835	0.65434	0.80409	0.808676	0.881868	0.74123	1	0.697296	1
420	Polynucleobacter	0.00122192	0.00586049	0.0331761	0.122306	0.0676303	0.202481	2.91284e-06	2.24835e-05	0.0850267	0.32815	0.0676303	0.216944	0.0385259	0.155998	0.000648934	0.00244712	0.982441	0.996163	3.50623e-05	0.0012372	0.0224695	0.113265	0.675688	1	0.0478898	1
421	Acidovorax	0.431747	0.605917	0.0722775	0.194049	0.247812	0.453404	0.342861	0.443385	0.970739	0.994907	0.0797274	0.237261	0.235886	0.42841	1	1	0.581878	0.865807	0.365877	0.571972	0.0906026	0.254305	0.924017	1	0.440431	1
422	Variovorax	0.947356	0.968931	0.82007	0.892322	0.542205	0.720024	0.708193	0.773999	0.643768	0.821761	0.365877	0.546052	0.138126	0.310156	0.865995	0.900635	0.854466	0.952835	0.82007	0.902259	0.154689	0.345776	0.423161	1	0.708193	1
423	Comamonas	0.494558	0.662091	0.947356	0.97296	0.431747	0.627303	0.842967	0.880392	0.207837	0.526721	0.842967	0.913214	0.752351	0.854394	0.93568	0.955012	0.633267	0.901539	0.675688	0.816112	0.912371	0.938982	0.763523	1	0.561875	1
424	Rhodoferax	0.358101	0.528066	0.561875	0.702699	0.241798	0.447371	0.697296	0.767181	0.571836	0.789069	0.877553	0.926306	0.373755	0.543044	0.342861	0.461507	0.959043	0.993223	0.292791	0.493648	0.272894	0.471362	0.912371	1	0.423161	1
425	Hydrogenophaga	0.664981	0.799271	0.406289	0.557519	0.697296	0.834054	0.247812	0.343873	0.458091	0.737124	0.708193	0.813599	0.947356	0.97296	0.224366	0.335869	0.306576	0.661347	0.982441	0.990461	0.266469	0.463505	0.440431	1	0.842967	1
426	Delftia	0.119358	0.239686	0.0934971	0.22641	0.994147	1	0.0934971	0.162632	0.643768	0.821761	0.0385259	0.155998	0.865995	0.921986	0.112426	0.199779	1	1	0.675688	0.816112	0.889136	0.932845	0.8315	1	0.633267	1
427	Bordetella	0.924017	0.958959	0.253928	0.425222	0.0746958	0.215788	0.924017	0.943109	0.697296	0.852635	0.503907	0.663814	0.159053	0.33435	0.494558	0.61231	0.602204	0.880144	0.061116	0.150956	0.0371251	0.149104	0.947356	1	0.328035	1
428	Achromobacter	0.664981	0.799271	0.752351	0.840863	0.889136	0.954855	0.423161	0.523914	0.476136	0.739658	0.959043	0.97483	0.65434	0.775166	0.389819	0.508102	0.423161	0.754663	0.4853	0.681075	0.235886	0.434804	0.719149	1	0.947356	1
429	Alcaligenes	0.177428	0.32106	0.476136	0.615736	0.675688	0.824173	0.00960369	0.0243293	0.142135	0.428138	0.970739	0.982674	0.0877795	0.240906	0.0995048	0.182057	0.719149	0.910922	0.0653991	0.155323	0.134204	0.311252	0.286055	1	0.328035	1
430	Advenella	0.015511	0.0478903	0.0191023	0.0881918	0.797323	0.897215	0.00800779	0.0209304	0.970739	0.994907	0.177428	0.347623	0.0877795	0.240906	0.00390608	0.0116241	0.697296	0.910922	0.675688	0.816112	0.026332	0.128792	0.192198	1	0.675688	1
431	Massilia	0.643768	0.785239	0.571836	0.711554	0.74123	0.859548	0.959043	0.962942	0.423161	0.718356	0.350429	0.529395	0.449212	0.607975	0.335396	0.45518	0.112426	0.42722	0.320778	0.52998	0.0414605	0.160012	0.561875	1	0.320778	1
432	Janthinobacterium	0.786011	0.886506	0.279422	0.451094	0.146231	0.325397	0.842967	0.880392	0.532498	0.764692	0.218757	0.395845	0.10262	0.259971	0.970739	0.978663	0.697296	0.910922	0.0653991	0.155323	0.0570643	0.19848	0.93568	1	0.947356	1
433	Herbaspirillum	0.350429	0.522997	0.581878	0.720421	0.622838	0.799174	0.664981	0.739866	0.105812	0.368105	0.74123	0.841765	0.358101	0.531238	0.65434	0.744802	0.0877795	0.38717	0.230075	0.414807	0.381736	0.569721	0.697296	1	0.763523	1
434	Collimonas	0.266469	0.430181	0.279422	0.451094	0.00288295	0.0309604	0.449212	0.546579	0.592002	0.79904	0.381736	0.557922	0.00576985	0.0581695	0.513348	0.630831	0.622838	0.897032	0.0233866	0.0745354	0.0462098	0.172937	0.82007	1	0.808676	1
435	Oxalobacter	0.854466	0.913649	0.708193	0.815495	0.65434	0.814217	0.708193	0.773999	0.633267	0.816799	0.467066	0.630411	0.286055	0.472612	0.503907	0.620774	0.313625	0.662097	0.994147	0.996163	0.924017	0.945061	0.602204	1	0.602204	1
436	Herminiimonas	0.0414605	0.102922	0.0462098	0.148232	0.900743	0.954865	0.0130741	0.0318159	0.592002	0.79904	0.142135	0.302649	0.513348	0.655282	3.0215e-05	0.000201705	0.0148676	0.207093	0.571836	0.74732	0.00353378	0.0643201	0.622838	1	0.0653991	1
437	Thiomonas	0.112426	0.232379	0.292791	0.454839	0.389819	0.598045	0.0215834	0.0484645	0.389819	0.6927	0.93568	0.96297	0.0934971	0.249662	0.00179466	0.00583263	0.0676303	0.379652	0.0653991	0.155323	0.00122192	0.0580561	0.365877	1	0.163508	1
438	Sutterella	0.423161	0.597262	0.150416	0.316193	0.0109773	0.070426	0.389819	0.490001	0.93568	0.979292	0.320778	0.501469	0.0590618	0.190696	0.571836	0.687316	0.912371	0.981644	0.00179466	0.0118208	0.0295869	0.135333	0.602204	1	0.752351	1
439	Chromobacterium	0.542205	0.695712	0.373755	0.524531	0.0233866	0.102239	0.513348	0.605236	0.994147	1	0.571836	0.715156	0.10262	0.259971	0.449212	0.563226	0.982441	0.996163	0.0295869	0.0902218	0.105812	0.278037	0.752351	1	0.924017	1
440	Neisseria	0.119358	0.239686	0.017588	0.0851813	0.398003	0.603109	0.00122192	0.00384478	0.063228	0.307687	0.168055	0.337476	0.877553	0.930281	0.000332215	0.00140269	0.0233866	0.245808	0.266469	0.461879	0.0551225	0.193124	0.513348	1	0.643768	1
441	Eikenella	0.0148676	0.0464848	0.406289	0.557519	0.0399707	0.140039	0.00161029	0.0048211	0.686461	0.852635	0.163508	0.335158	0.218757	0.414045	0.000332215	0.00140269	0.299631	0.652061	0.0224695	0.0735096	0.0344511	0.143016	0.503907	1	0.440431	1
442	Azoarcus	0.82007	0.902259	0.675688	0.789102	0.774744	0.879824	0.982441	0.984434	0.686461	0.852635	0.581878	0.720421	0.786011	0.872561	0.134204	0.227823	0.0797274	0.380163	0.532498	0.716768	0.0653991	0.211158	0.877553	1	0.172695	1
443	Thauera	0.0590618	0.135705	0.00605108	0.0421019	0.279422	0.486037	0.015511	0.0366625	0.440431	0.73011	0.0295869	0.144712	0.643768	0.770028	0.00288295	0.00884582	0.061116	0.35942	0.74123	0.849577	0.163508	0.35272	0.458091	1	0.306576	1
444	Aromatoleum	0.213247	0.369629	0.0653991	0.182526	0.458091	0.654038	0.00371577	0.0102547	0.0653991	0.307687	0.854466	0.919621	0.414675	0.578671	0.000542637	0.0021445	0.0109773	0.174929	0.253928	0.451224	0.00431302	0.0685342	0.159053	1	0.602204	1
445	Dechloromonas	0.0399707	0.0997249	0.279422	0.451094	0.192198	0.381308	0.0215834	0.0484645	0.912371	0.973459	0.381736	0.557922	0.142135	0.314864	0.0142474	0.0359093	0.774744	0.933443	0.154689	0.299672	0.0995048	0.267149	0.786011	1	0.8315	1
446	Nitrosomonas	0.0109773	0.0354431	0.664981	0.782144	0.026332	0.110237	0.000199285	0.000751501	0.708193	0.855373	0.172695	0.342615	0.150416	0.321668	0.00319354	0.00956127	0.65434	0.907989	0.00103187	0.00796474	0.168055	0.356305	0.440431	1	0.373755	1
447	Nitrosospira	0.0049944	0.0186911	0.218757	0.3944	0.082343	0.232443	0.00189381	0.00560205	0.912371	0.973459	0.253928	0.437074	0.0462098	0.169094	0.00960369	0.0263568	0.797323	0.933443	0.061116	0.150956	0.10262	0.272551	0.877553	1	0.797323	1
448	Methylobacillus	0.00170021	0.00792364	0.797323	0.875283	0.00129201	0.0177292	0.00319354	0.00891305	0.697296	0.852635	0.440431	0.606052	0.0307449	0.143283	0.0130741	0.0338148	0.542205	0.842293	0.00371577	0.0197375	0.115852	0.286154	0.494558	1	0.4853	1
449	Sulfuritalea	0.000576155	0.0030937	0.0385259	0.134323	0.142135	0.325068	0.000226886	0.000836432	0.924017	0.97744	0.04962	0.180237	0.112426	0.274944	0.00319354	0.00956127	0.82007	0.933443	0.0399707	0.108492	0.130367	0.305218	0.752351	1	0.571836	1
450	Desulfovibrio	0.708193	0.836955	0.0109773	0.0609303	0.0136498	0.0766252	0.0243355	0.0536684	0.0514015	0.279036	0.00371577	0.0724249	0.006969	0.0662055	0.00103187	0.00364103	0.00273806	0.0845375	0.643768	0.801062	0.719149	0.828111	1	1	0.207837	1
451	Pseudodesulfovibrio	0.423161	0.597262	0.142135	0.307959	0.513348	0.700536	1	1	0.299631	0.609127	0.373755	0.551149	0.865995	0.921986	0.808676	0.85911	0.65434	0.907989	0.0478898	0.127191	0.542205	0.708595	0.643768	1	0.675688	1
452	Desulfomicrobium	0.0385259	0.0966082	0.00303468	0.0293948	0.279422	0.486037	0.0199006	0.0453036	1	1	0.017588	0.117412	0.633267	0.759306	0.00179466	0.00583263	0.0877795	0.38717	0.260147	0.458973	0.253928	0.449607	0.730162	1	0.0906026	1
453	Myxococcus	0.622838	0.767287	0.082343	0.208602	0.031941	0.125107	0.202526	0.296	0.119358	0.395723	0.0514015	0.185345	0.025317	0.134479	0.159053	0.263665	0.142135	0.471239	0.406289	0.610051	0.4853	0.658622	0.877553	1	0.889136	1
454	Corallococcus	0.854466	0.913649	0.381736	0.532705	0.146231	0.325397	0.365877	0.468246	0.187179	0.502534	0.398003	0.568248	0.115852	0.275148	0.187179	0.294478	0.0233866	0.245808	0.947356	0.97684	0.542205	0.708595	0.912371	1	0.561875	1
455	Cystobacter	0.467066	0.633875	0.342861	0.499626	0.0964641	0.2604	0.571836	0.655422	0.854466	0.942201	0.423161	0.592186	0.0532353	0.181367	0.119358	0.209087	0.423161	0.754663	0.0877795	0.196213	0.0119858	0.0872787	0.786011	1	0.207837	1
456	Anaeromyxobacter	0.8315	0.906758	0.266469	0.44173	0.0331761	0.125107	0.664981	0.739866	0.503907	0.761255	0.0906026	0.252868	0.00246773	0.0475655	0.633267	0.732632	0.335396	0.679039	0.187179	0.355639	0.063228	0.209629	0.328035	1	0.763523	1
457	Sorangium	0.192198	0.339091	0.0371251	0.131941	0.253928	0.459488	0.105812	0.17901	0.719149	0.862281	0.0570643	0.194412	0.313625	0.496572	0.279422	0.397794	0.982441	0.996163	0.4853	0.681075	0.458091	0.639257	0.82007	1	0.752351	1
458	Geobacter	0.74123	0.859548	0.063228	0.17747	0.0199006	0.0954454	0.306576	0.402789	0.279422	0.602771	0.130367	0.291408	0.0722775	0.216395	0.381736	0.498882	0.292791	0.652061	0.202526	0.37612	0.449212	0.634031	0.719149	1	0.982441	1
459	Pelobacter	0.449212	0.619863	0.0771788	0.20498	0.112426	0.28336	0.440431	0.541226	0.93568	0.979292	0.207837	0.378862	0.467066	0.616927	0.235886	0.348885	0.342861	0.680213	0.142135	0.27974	0.719149	0.828111	0.358101	1	0.398003	1
460	Desulfuromonas	0.513348	0.670883	0.187179	0.352925	0.675688	0.824173	0.889136	0.91698	0.494558	0.749422	0.207837	0.378862	0.622838	0.748618	0.8315	0.875824	0.218757	0.593768	0.122945	0.249937	0.0850267	0.245633	0.93568	1	0.719149	1
461	Desulfococcus	0.947356	0.968931	0.82007	0.892322	0.786011	0.888534	0.449212	0.546579	0.306576	0.613152	0.994147	0.998188	0.970739	0.982674	0.708193	0.782656	0.774744	0.933443	0.503907	0.693399	0.633267	0.778194	0.730162	1	0.503907	1
462	Desulfobacterium	0.000353617	0.0020796	0.000730021	0.0100175	0.924017	0.971201	3.82256e-07	4.96933e-06	0.0399707	0.243772	0.00730121	0.0899057	0.373755	0.543044	2.44571e-06	3.55347e-05	0.0429962	0.303431	0.10262	0.219456	0.015511	0.0957807	0.358101	1	0.808676	1
463	Syntrophobacter	0.224366	0.380882	0.622838	0.755975	0.0331761	0.125107	0.00453032	0.0123645	0.0125197	0.153777	0.551997	0.699197	0.786011	0.872561	0.0207273	0.0506896	0.0551225	0.340382	3.25547e-05	0.00123708	0.0653991	0.211158	0.207837	1	0.602204	1
464	Desulfarculus	0.025317	0.0718769	0.0109773	0.0609303	0.708193	0.840979	0.000730021	0.00238828	0.218757	0.52715	0.00475733	0.0734412	0.532498	0.672772	3.50623e-05	0.000224945	0.00960369	0.174929	0.389819	0.596193	0.0429962	0.163386	0.877553	1	0.230075	1
465	Campylobacter	0.172695	0.315967	0.752351	0.840863	0.476136	0.670117	0.061116	0.118863	0.476136	0.739658	0.708193	0.813599	0.172695	0.355463	0.612483	0.715288	0.551997	0.849491	0.105812	0.224339	0.279422	0.479287	0.365877	1	0.146231	1
466	Arcobacter	0.0385259	0.0966082	0.00605108	0.0421019	0.730162	0.854739	2.44571e-06	1.94868e-05	0.0105015	0.153777	0.00115531	0.0475301	0.306576	0.488544	0.00024197	0.00112767	0.0906026	0.392611	0.0199006	0.0664248	0.458091	0.639257	0.4853	1	0.581878	1
467	Sulfurospirillum	0.000452499	0.00256936	0.235886	0.414689	0.017588	0.0895721	1.0878e-06	1.05367e-05	0.476136	0.739658	0.0570643	0.194412	0.0371251	0.152831	0.000332215	0.00140269	0.982441	0.996163	0.000199285	0.00298323	0.0357671	0.146024	0.542205	1	0.365877	1
468	Helicobacter	0.0551225	0.129055	0.299631	0.464006	0.306576	0.51165	0.00319354	0.00891305	0.365877	0.676941	0.389819	0.563072	0.177428	0.359219	0.026332	0.0622392	0.82007	0.933443	0.0136498	0.049581	0.0934971	0.256598	0.8315	1	0.328035	1
469	Sulfurimonas	0.00764731	0.0258751	0.00665022	0.0443947	0.970739	0.990795	6.81579e-07	7.83024e-06	0.00918057	0.153039	0.0532353	0.186512	0.440431	0.606052	0.000257973	0.00115853	0.350429	0.681543	0.00199788	0.0123369	0.0964641	0.261831	0.503907	1	0.0995048	1
470	Wolinella	1.51743e-05	0.000245608	7.21502e-05	0.00274171	0.542205	0.720024	3.06457e-08	7.20903e-07	0.0676303	0.309346	0.001092	0.0475301	0.224366	0.419836	4.21503e-07	1.04111e-05	0.122945	0.440106	0.0109773	0.0426992	0.0105015	0.0872787	0.561875	1	0.708193	1
471	Sulfurovum	0.082343	0.181596	0.719149	0.826185	0.126614	0.303628	0.0357671	0.0748685	0.581878	0.796255	0.503907	0.663814	0.373755	0.543044	0.0532353	0.110497	0.808676	0.933443	0.031941	0.0944841	0.213247	0.413114	0.697296	1	0.877553	1
472	Bdellovibrio	0.00524191	0.0193247	0.328035	0.485177	0.0357671	0.132849	0.000510912	0.00175271	0.213247	0.526721	0.187179	0.352925	0.112426	0.274944	0.0049944	0.0146859	0.842967	0.948577	0.000576155	0.00558079	0.119358	0.286226	0.786011	1	0.272894	1
473	Akkermansia	0.522879	0.681536	0.0399707	0.134323	0.0191023	0.092515	0.0746958	0.137174	0.0462098	0.259405	0.633267	0.757467	0.93568	0.967	0.253928	0.36786	0.350429	0.681543	0.373755	0.580613	0.476136	0.653364	0.0699227	1	0.513348	1
474	Verrucomicrobium	0.187179	0.335023	0.247812	0.420684	0.970739	0.990795	0.0722775	0.133727	0.414675	0.716257	0.522879	0.674418	0.532498	0.672772	0.0307449	0.0696697	0.112426	0.42722	0.476136	0.679801	0.0934971	0.256598	0.774744	1	0.224366	1
475	Opitutus	0.0676303	0.151861	0.440431	0.589628	0.00161029	0.020397	0.230075	0.326601	0.467066	0.739521	0.697296	0.806708	0.0105015	0.0810584	0.342861	0.461507	0.260147	0.635894	0.0183317	0.0633277	0.159053	0.350769	0.774744	1	0.602204	1
476	Lacunisphaera	0.172695	0.315967	0.381736	0.532705	0.842967	0.931601	0.0344511	0.0724207	0.207837	0.526721	0.797323	0.883133	0.467066	0.616927	0.105812	0.190076	0.467066	0.790173	0.138126	0.272937	0.0850267	0.245633	0.643768	1	0.82007	1
477	Planctomyces	0.959043	0.97483	0.313625	0.473794	0.159053	0.33722	0.187179	0.276845	0.082343	0.32542	0.119358	0.278126	0.0429962	0.163386	0.0797274	0.15325	0.0130741	0.195716	0.900743	0.954865	0.675688	0.80238	0.633267	1	0.513348	1
478	Gemmata	0.730162	0.852719	0.982441	0.992486	0.398003	0.603109	0.247812	0.343873	0.522879	0.764692	0.924017	0.956949	0.365877	0.539532	0.0307449	0.0696697	0.04962	0.32253	0.122945	0.249937	0.0100438	0.0855455	0.959043	1	0.134204	1
479	Chlamydia	0.0344511	0.0886399	0.0215834	0.0943556	0.730162	0.854739	0.00122192	0.00384478	0.224366	0.532868	0.115852	0.275148	0.4853	0.629234	0.00838315	0.02353	0.561875	0.85143	0.342861	0.548133	0.119358	0.286226	0.266469	1	0.581878	1
480	Treponema	0.912371	0.952878	0.65434	0.775166	0.494558	0.682434	0.266469	0.363634	0.213247	0.526721	0.865995	0.925978	0.970739	0.982674	0.786011	0.844107	0.643768	0.90347	0.0532353	0.13697	0.551997	0.717596	0.440431	1	0.272894	1
481	Sphaerochaeta	0.342861	0.516381	0.947356	0.97296	0.241798	0.447371	0.272894	0.369341	0.994147	1	0.808676	0.887747	0.142135	0.314864	0.592002	0.701316	0.513348	0.834191	0.266469	0.461879	0.342861	0.539405	0.877553	1	0.467066	1
482	Spirochaeta	0.299631	0.465465	0.947356	0.97296	0.138126	0.320349	0.247812	0.343873	0.763523	0.879208	0.797323	0.883133	0.163508	0.342258	0.207837	0.316888	0.808676	0.933443	0.0995048	0.215594	0.0590618	0.19848	0.947356	1	0.65434	1
483	Brachyspira	0.0125197	0.0399014	0.00576985	0.0419162	0.947356	0.977022	2.2335e-05	0.000117377	0.138126	0.428138	0.0295869	0.144712	0.697296	0.806708	0.000920541	0.00327156	0.320778	0.671458	0.0771788	0.174891	0.163508	0.35272	0.8315	1	0.93568	1
484	Leptospira	0.350429	0.522997	0.286055	0.451473	0.65434	0.814217	0.000400265	0.00140235	0.00179466	0.121943	0.0462098	0.176959	0.150416	0.321668	0.00024197	0.00112767	0.00179466	0.0693934	0.00730121	0.0313635	0.0590618	0.19848	0.350429	1	0.982441	1
485	Fusobacterium	0.947356	0.968931	0.0478898	0.14879	0.00960369	0.0649893	0.04962	0.100874	0.0130741	0.153777	0.00475733	0.0734412	0.000611555	0.0232391	0.031941	0.0720495	0.0130741	0.195716	0.328035	0.538369	0.320778	0.521264	0.187179	1	0.458091	1
486	Leptotrichia	0.797323	0.893146	0.0995048	0.236324	0.0331761	0.125107	0.0964641	0.16662	0.0215834	0.187056	0.10908	0.270781	0.0130741	0.0872787	0.130367	0.224394	0.0462098	0.312708	0.74123	0.849577	0.865995	0.921986	0.571836	1	0.808676	1
487	Terriglobus	0.0168705	0.0508173	0.842967	0.909226	0.00605108	0.0533792	0.0087739	0.0224576	0.877553	0.961222	0.842967	0.913214	0.028466	0.140622	0.0344511	0.0773584	0.797323	0.933443	0.006969	0.030199	0.0514015	0.188091	0.8315	1	0.708193	1
488	Granulicella	0.423161	0.597262	0.581878	0.720421	0.0183317	0.0905586	0.373755	0.475863	0.697296	0.852635	0.414675	0.586961	0.0295869	0.143283	0.752351	0.813264	0.168055	0.50932	0.0148676	0.0532217	0.230075	0.428895	0.365877	1	0.0850267	1
489	Candidatus Koribacter	0.000542637	0.00294574	0.0136498	0.0732937	0.192198	0.381308	2.41017e-05	0.000125329	0.449212	0.737124	0.028466	0.143492	0.115852	0.275148	4.37059e-05	0.0002733	0.187179	0.534487	0.0385259	0.105732	0.0100438	0.0855455	0.774744	1	0.522879	1
490	Cloacibacillus	0.0934971	0.201692	0.0183317	0.087921	0.4853	0.675319	0.0161784	0.0380579	0.423161	0.718356	0.0191023	0.120981	0.458091	0.609965	0.0142474	0.0359093	0.365877	0.700555	0.959043	0.97684	0.675688	0.80238	0.912371	1	0.730162	1
491	Thermotoga	0.119358	0.239686	0.494558	0.631296	0.015511	0.0815155	0.0199006	0.0453036	0.467066	0.739521	0.854466	0.919621	0.10262	0.259971	0.112426	0.199779	0.994147	0.996163	0.00129201	0.00925003	0.0995048	0.267149	0.571836	1	0.612483	1
492	Fervidobacterium	0.218757	0.375228	0.163508	0.329686	0.889136	0.954855	0.000174809	0.000685363	0.00764731	0.151111	0.0371251	0.152831	0.398003	0.560153	0.000576155	0.00225889	0.015511	0.207093	0.0130741	0.0485611	0.163508	0.35272	0.406289	1	0.561875	1
493	Calditerrivibrio	0.000353617	0.0020796	0.000920541	0.011967	0.763523	0.873103	5.11664e-07	6.01814e-06	0.0653991	0.307687	0.00136572	0.0475301	0.889136	0.936532	2.91284e-06	4.11126e-05	0.0771788	0.380163	0.0462098	0.124063	0.0722775	0.225982	0.982441	1	0.970739	1
494	Nitrospira	0.0183317	0.0545534	0.865995	0.925978	0.00960369	0.0649893	0.0191023	0.0440959	0.889136	0.96961	0.947356	0.968931	0.0100438	0.0800265	0.0063444	0.0183283	0.675688	0.910922	0.00576985	0.0268897	0.0130741	0.0872787	0.65434	1	0.476136	1

## Sheet: Bacteria_Species
	Bacteria Species	Kinshasa vs. Masi-manimba p-value	Kinshasa vs. Masi-manimba p-value adjusted	Kinshasa vs. ULPZ p-value	Kinshasa vs. ULPZ p-value adjusted	Masi-manimba vs. ULPZ p-value	Masi-manimba vs. ULPZ p-value adjusted	Kinshasa vs. UHPZ p-value	Kinshasa vs. UHPZ p-value adjusted	Masi-manimba vs. UHPZ p-value	Masi-manimba vs. UHPZ p-value adjusted	Kinshasa vs. KLPZ p-value	Kinshasa vs. KLPZ p-value adjusted	Masi-manimba vs. KLPZ p-value	Masi-manimba vs. KLPZ p-value adjusted	Kinshasa vs. KHPZ p-value	Kinshasa vs. KHPZ p-value adjusted	Masi-manimba vs. KHPZ p-value	Masi-manimba vs. KHPZ p-value adjusted	ULPZ vs. UHPZ p-value	ULPZ vs. UHPZ p-value adjusted	KLPZ vs. KHPZ p-value	KLPZ vs. KHPZ p-value adjusted	ULPZ vs. KLPZ p-value	ULPZ vs. KLPZ p-value adjusted	UHPZ vs. KHPZ p-value	UHPZ vs. KHPZ p-value adjusted
1	Faecalibacterium prausnitzii	0.000102109	0.000492107	0.154689	0.261203	2.57131e-07	5.93972e-05	0.299631	0.38085	0.000730021	0.029802	0.299631	0.45502	6.81579e-07	0.000157445	0.622838	0.685023	0.000688388	0.0295764	0.00605108	0.0328082	0.0964641	0.237899	0.476136	1	0.612483	1
2	Ruminococcus champanellensis	0.0676303	0.118824	0.0207273	0.0630911	0.889136	0.93501	0.0344511	0.0606829	0.982441	0.993898	0.0385259	0.125526	0.708193	0.790302	0.0142474	0.0288272	0.532498	0.756191	0.708193	0.826027	0.431747	0.632559	0.476136	1	0.551997	1
3	Ruminococcus bicirculans	0.00136572	0.0043279	0.0207273	0.0630911	0.197313	0.348822	0.0570643	0.0918855	0.0590618	0.278836	0.154689	0.291724	0.0722775	0.161575	0.0850267	0.132306	0.163508	0.421231	0.612483	0.767262	0.786011	0.877143	0.532498	1	0.924017	1
4	Ruminococcus albus	0.224366	0.321051	0.342861	0.462928	0.854466	0.918054	0.643768	0.718288	0.299631	0.602737	0.65434	0.759385	0.389819	0.518511	0.224366	0.298867	0.889136	0.942158	0.440431	0.625069	0.381736	0.595818	0.503907	1	0.476136	1
5	Flavonifractor plautii	0.0130741	0.0291751	0.000226886	0.0032804	0.182256	0.329773	0.000133967	0.000451326	0.168055	0.445153	0.000332215	0.0153381	0.306576	0.43987	4.47313e-06	3.2337e-05	0.028466	0.171539	0.982441	0.988136	0.182256	0.377024	0.865995	1	0.320778	1
6	Ruminococcaceae bacterium CPB6	0.0063444	0.0160694	0.031941	0.0830226	0.467066	0.617704	0.0125197	0.0251117	0.808676	0.916471	0.0797274	0.186299	0.328035	0.458322	0.00453032	0.0105505	0.643768	0.844946	0.571836	0.744566	0.306576	0.516927	0.808676	1	0.719149	1
7	[Clostridium] cellulosi	0.0653991	0.116079	0.122945	0.22336	0.763523	0.861761	0.0371251	0.064412	0.82007	0.916471	0.154689	0.291724	0.664981	0.760448	0.0331761	0.059494	0.389819	0.643201	0.643768	0.785194	0.260147	0.465844	0.8315	1	0.532498	1
8	Caproiciproducens sp. NJN-50	0.00475733	0.012506	0.00605108	0.0278109	0.561875	0.699065	0.00371577	0.0085958	0.82007	0.916471	0.0130741	0.0743725	0.602204	0.718291	0.000611555	0.00185336	0.571836	0.775503	0.74123	0.843301	0.306576	0.516927	0.889136	1	0.4853	1
9	Ethanoligenens harbinense	0.0273814	0.0552403	0.0215834	0.0645641	0.994147	0.999918	0.00605108	0.0130824	0.612483	0.81274	0.0344511	0.117201	0.8315	0.883788	0.00335981	0.00823924	0.381736	0.638993	0.686461	0.811591	0.313625	0.521204	0.686461	1	0.730162	1
10	Lachnospiraceae bacterium GAM79	0.159053	0.238408	0.272894	0.39621	0.752351	0.853321	0.063228	0.101107	0.686461	0.847694	0.664981	0.762804	0.350429	0.48184	0.207837	0.281168	0.900743	0.947936	0.65434	0.792517	0.414675	0.619332	0.503907	1	0.561875	1
11	Lachnospiraceae bacterium Choco86	5.75513e-06	7.83148e-05	0.044579	0.108174	0.000376278	0.00566871	0.0199006	0.0378383	0.00115531	0.0400892	0.119358	0.242205	4.7002e-05	0.00350159	0.0590618	0.0975925	0.00129201	0.0295764	0.561875	0.739926	0.503907	0.686066	0.467066	1	0.532498	1
12	[Eubacterium] rectale	0.241798	0.341072	0.0307449	0.0814388	0.00152468	0.0130445	0.0357671	0.0625249	0.00122192	0.0403817	0.0331761	0.115699	0.000400265	0.0115577	0.0429962	0.0740431	0.00115531	0.0295764	0.633267	0.782006	0.8315	0.903182	0.854466	1	0.730162	1
13	Lachnospiraceae bacterium oral taxon 500	0.0877795	0.148946	0.286055	0.411019	0.224366	0.38016	0.542205	0.625066	0.159053	0.429505	0.924017	0.951436	0.061116	0.145046	0.467066	0.54478	0.292791	0.583058	0.633267	0.782006	0.522879	0.6902	0.213247	1	0.842967	1
14	Lachnoclostridium phocaeense	0.000452499	0.00158603	0.00431302	0.0215341	0.10908	0.230465	0.00086908	0.00230207	0.235886	0.53324	0.017588	0.0824736	0.04962	0.126422	0.00838315	0.0181243	0.187179	0.453548	0.513348	0.701306	0.522879	0.6902	0.633267	1	0.602204	1
15	[Clostridium] scindens	0.00144322	0.00449146	0.150416	0.257114	0.006969	0.0365873	0.017588	0.0340952	0.0771788	0.307828	0.0964641	0.211186	0.0130741	0.0592181	0.0385259	0.0673476	0.115852	0.35368	0.163508	0.312602	0.494558	0.67867	0.719149	1	0.900743	1
16	Lachnoclostridium sp. YL32	0.00838315	0.0204137	0.0462098	0.111353	0.197313	0.348822	0.028466	0.0517158	0.182256	0.468465	0.163508	0.298617	0.061116	0.145046	0.0676303	0.108899	0.272894	0.559513	0.900743	0.950024	0.522879	0.6902	0.406289	1	0.947356	1
17	[Clostridium] bolteae	0.000186677	0.000804683	0.00161029	0.0110647	0.260147	0.418287	0.00122192	0.00309495	0.230075	0.526971	0.0109773	0.0680202	0.0877795	0.186599	0.00550026	0.0125565	0.414675	0.666752	0.982441	0.988136	0.612483	0.757948	0.494558	1	0.93568	1
18	[Clostridium] saccharolyticum	0.0478898	0.0886281	0.150416	0.257114	0.146231	0.286266	0.0385259	0.0661807	0.358101	0.654006	0.476136	0.619959	0.115852	0.230705	0.0273814	0.0508092	0.686461	0.871277	0.414675	0.598305	0.253928	0.45826	0.752351	1	0.889136	1
19	[Clostridium] sphenoides	0.138126	0.212079	0.561875	0.659799	0.138126	0.274273	0.854466	0.898484	0.0429962	0.234956	0.854466	0.901215	0.017588	0.0692529	0.686461	0.73861	0.105812	0.336365	0.708193	0.826027	0.561875	0.726454	0.350429	1	0.889136	1
20	Lachnoclostridium phytofermentans	0.476136	0.591124	0.842967	0.894524	0.177428	0.329773	0.398003	0.480373	0.0243355	0.194124	0.423161	0.575831	0.025317	0.0864269	0.398003	0.48121	0.061116	0.256687	0.365877	0.54842	0.959043	0.973085	0.313625	1	0.912371	1
21	Blautia hansenii	0.00129201	0.00415118	0.0850267	0.176145	0.0207273	0.0752044	0.0797274	0.122685	0.0199006	0.174823	0.247812	0.398105	0.00576985	0.0408011	0.168055	0.238021	0.0273814	0.167923	0.82007	0.901947	0.664981	0.791807	0.581878	1	0.74123	1
22	Blautia sp. N6H1-15	0.0295869	0.0591738	0.235886	0.356655	0.044579	0.124069	0.253928	0.334395	0.0570643	0.275018	0.643768	0.753415	0.0125197	0.0590213	0.328035	0.410931	0.0746958	0.281327	0.970739	0.983493	0.542205	0.706293	0.306576	1	0.8315	1
23	Blautia producta	0.0168705	0.0367027	0.299631	0.423512	0.0331761	0.103563	0.213247	0.28905	0.0429962	0.234956	0.664981	0.762804	0.00410505	0.0334683	0.235886	0.309461	0.0722775	0.275211	0.786011	0.874185	0.292791	0.500998	0.320778	1	0.708193	1
24	Blautia sp. YL58	0.00189381	0.00568963	0.000920541	0.00742855	0.889136	0.93501	0.0144108	0.0284932	0.455291	0.724181	0.00234178	0.0331672	0.970739	0.980644	0.00637651	0.0141837	0.911708	0.947936	0.311181	0.498068	0.888297	0.936431	0.982441	1	0.501084	1
25	Blautia coccoides	0.21648	0.311695	0.118797	0.219138	0.00791038	0.0399237	0.579241	0.662263	0.0632238	0.283098	0.0232415	0.0977729	0.000298555	0.0098523	0.195766	0.268501	0.0132003	0.103952	0.355446	0.540266	0.197313	0.394058	0.230075	1	0.520121	1
26	Roseburia hominis	0.00605108	0.0155535	0.241798	0.36322	0.119358	0.247649	0.115852	0.169623	0.235886	0.53324	0.503907	0.645225	0.00189381	0.0219767	0.286055	0.36426	0.044579	0.230547	0.719149	0.834598	0.202526	0.397594	0.154689	1	0.467066	1
27	Anaerostipes hadrus	0.719149	0.799823	0.000163641	0.00258106	2.80327e-05	0.00129511	0.00152468	0.00377904	0.000480894	0.0256723	0.00303468	0.0356961	0.000576155	0.014788	3.0215e-05	0.000140733	4.64526e-07	6.43833e-05	0.752351	0.844873	0.266469	0.471078	0.730162	1	0.266469	1
28	Butyrivibrio fibrisolvens	0.542205	0.659002	0.786011	0.852331	0.146231	0.286266	0.253928	0.334395	0.0119858	0.140986	0.476136	0.619959	0.04962	0.126422	0.431747	0.515718	0.0532353	0.247598	0.112426	0.24156	0.854466	0.916633	0.431747	1	0.808676	1
29	Butyrivibrio proteoclasticus	0.808676	0.872817	0.542205	0.642133	0.172695	0.326987	0.159053	0.225271	0.0207273	0.17759	0.247812	0.398105	0.0331761	0.102182	0.279422	0.357784	0.0797274	0.293889	0.197313	0.355676	0.970739	0.979217	0.320778	1	0.74123	1
30	Butyrivibrio hungatei	0.675688	0.771263	0.571836	0.664747	0.207837	0.361888	0.197313	0.27009	0.0130741	0.141773	0.213247	0.354901	0.0191023	0.071945	0.467066	0.54478	0.130367	0.374872	0.224366	0.389274	0.633267	0.768571	0.279422	1	0.571836	1
31	Lachnoanaerobaculum umeaense	0.730162	0.809477	0.224366	0.342219	0.0295869	0.0958118	0.10262	0.152502	0.00453032	0.0806165	0.182256	0.321846	0.0233866	0.0822686	0.0771788	0.122009	0.00475733	0.0568419	0.449212	0.628535	0.266469	0.471078	0.842967	1	0.467066	1
32	Anaerotignum propionicum	0.00524191	0.0136763	0.0699227	0.15212	0.182256	0.329773	0.082343	0.125872	0.112426	0.37332	0.0995048	0.215129	0.159053	0.286296	0.0357671	0.0638108	0.335396	0.599044	0.947356	0.968284	0.65434	0.785889	0.970739	1	0.602204	1
33	Cellulosilyticum sp. WCF-2	0.122945	0.194359	0.115852	0.217889	0.797323	0.882659	0.0429962	0.0726019	0.93568	0.963445	0.00210709	0.0311132	0.138126	0.263695	0.0136498	0.0276988	0.389819	0.643201	0.686461	0.811591	0.686461	0.809043	0.0771788	1	0.381736	1
34	Cellulosilyticum lentocellum	0.207837	0.301756	0.82007	0.876931	0.0478898	0.129135	0.664981	0.738395	0.0429962	0.234956	0.622838	0.738888	0.0243355	0.0847461	0.877553	0.896939	0.0676303	0.267816	0.865995	0.933231	0.74123	0.851861	0.664981	1	0.865995	1
35	Herbinix luporum	0.306576	0.418826	0.947356	0.968284	0.138126	0.274273	0.686461	0.756196	0.0331761	0.221386	0.440431	0.594667	0.0371251	0.109016	0.633267	0.692106	0.10262	0.32924	0.313625	0.498068	0.686461	0.809043	0.207837	1	0.808676	1
36	Intestinimonas butyriciproducens	0.006969	0.0173974	0.000186677	0.00287898	0.389819	0.545746	0.000274945	0.000851837	0.342861	0.643095	0.00129201	0.0224164	0.561875	0.684322	2.06897e-05	0.0001033	0.150416	0.405595	0.900743	0.950024	0.299631	0.507688	0.719149	1	0.423161	1
37	Clostridiales bacterium CCNA10	0.00303468	0.00849222	3.17666e-06	0.000240317	0.306576	0.46388	2.06897e-05	9.03059e-05	0.350429	0.645087	8.89593e-05	0.00735055	0.431747	0.55717	1.43132e-06	1.50506e-05	0.0590618	0.254222	0.947356	0.968284	0.299631	0.507688	0.752351	1	0.253928	1
38	Clostridiales bacterium 70B-A	0.763523	0.833153	0.522879	0.625651	0.365877	0.528235	0.664981	0.738395	0.350429	0.645087	0.218757	0.362332	0.0964641	0.198957	0.542205	0.60987	0.476136	0.714204	0.752351	0.844873	0.4853	0.671284	0.503907	1	0.982441	1
39	Monoglobus pectinilyticus	0.00524191	0.0136763	0.00086908	0.00718026	0.808676	0.890958	0.00024197	0.00075643	0.4853	0.735368	0.00524191	0.0505262	0.664981	0.760448	0.000133967	0.000510841	0.253928	0.549912	0.752351	0.844873	0.134204	0.30001	0.381736	1	0.503907	1
40	Oscillibacter sp. PEA192	0.025317	0.0515248	0.000143255	0.0025492	0.105812	0.226319	0.000212673	0.000683311	0.119358	0.387076	0.000353617	0.0153381	0.122945	0.24068	4.47313e-06	3.2337e-05	0.0109773	0.0939171	0.877553	0.941301	0.320778	0.529283	0.889136	1	0.218757	1
41	Oscillibacter valericigenes	0.0676303	0.118824	0.00144322	0.0101171	0.207837	0.361888	0.00161029	0.00397701	0.224366	0.517308	0.00246773	0.034252	0.207837	0.338102	0.000117039	0.000451249	0.04962	0.238796	0.889136	0.946412	0.458091	0.654551	1	1	0.431747	1
42	Clostridium sporogenes	0.105812	0.172784	0.877553	0.915822	0.0125197	0.0529033	0.865995	0.906487	0.0429962	0.234956	0.551997	0.689004	0.00431302	0.033965	0.865995	0.886432	0.0273814	0.167923	0.697296	0.817439	0.522879	0.6902	0.697296	1	0.675688	1
43	Clostridium sp. SY8519	0.0590618	0.105914	0.154689	0.261203	0.230075	0.386058	0.235886	0.314213	0.150416	0.417553	0.675688	0.772533	0.0385259	0.112652	0.342861	0.425662	0.320778	0.595975	0.612483	0.767262	0.389819	0.59899	0.187179	1	1	1
44	Clostridium botulinum	0.959043	0.981675	0.0233866	0.0676263	0.00353378	0.0237758	0.0699227	0.111044	0.0307449	0.217724	0.017588	0.0824736	0.00303468	0.0288087	0.015511	0.0306686	0.00136572	0.0295764	0.328035	0.511586	0.889136	0.936431	0.854466	1	0.177428	1
45	Clostridium bornimense	0.643768	0.747116	0.10262	0.200615	0.0136498	0.0556431	0.286055	0.36493	0.028466	0.212424	0.0722775	0.178507	0.00335981	0.0302383	0.0676303	0.108899	0.00189381	0.0364558	0.581878	0.751999	0.774744	0.868766	0.494558	1	0.235886	1
46	Clostridium butyricum	0.675688	0.771263	0.138126	0.242069	0.177428	0.329773	0.0877795	0.132721	0.0995048	0.354135	0.063228	0.16877	0.0371251	0.109016	0.0191023	0.0373243	0.00605108	0.0676355	0.900743	0.950024	0.423161	0.623938	0.449212	1	0.0906026	1
47	Clostridium perfringens	0.994147	0.995581	0.272894	0.39621	0.381736	0.539884	0.752351	0.814558	0.854466	0.933857	0.10262	0.218462	0.082343	0.177769	0.0934971	0.143555	0.0570643	0.251883	0.449212	0.628535	0.924017	0.955737	0.260147	1	0.0570643	1
48	Clostridium isatidis	0.982441	0.992451	0.763523	0.837101	0.592002	0.729995	0.797323	0.851295	0.719149	0.861985	0.142135	0.274004	0.119358	0.235655	0.235886	0.309461	0.126614	0.371794	0.842967	0.918397	0.763523	0.861761	0.320778	1	0.253928	1
49	Clostridium chauvoei	0.924017	0.962865	0.602204	0.691936	0.449212	0.602136	0.74123	0.808827	0.622838	0.821767	0.187179	0.323945	0.0590618	0.144119	0.306576	0.388255	0.126614	0.371794	0.842967	0.918397	0.513348	0.6902	0.260147	1	0.350429	1
50	Clostridium baratii	0.808676	0.872817	0.119358	0.219138	0.10262	0.22505	0.224366	0.301179	0.218757	0.517308	0.028466	0.109752	0.0105015	0.0555537	0.0273814	0.0508092	0.0100438	0.0892354	0.622838	0.777427	0.842967	0.908516	0.398003	1	0.130367	1
51	Clostridium sp. CT4	0.889136	0.93921	0.138126	0.242069	0.130367	0.265718	0.197313	0.27009	0.10262	0.359689	0.0676303	0.175132	0.0429962	0.121124	0.0570643	0.0949703	0.0414605	0.221016	0.982441	0.988136	0.982441	0.986712	0.581878	1	0.476136	1
52	Clostridium septicum	0.924017	0.962865	0.449212	0.565796	0.350429	0.514507	0.335396	0.415651	0.299631	0.602737	0.10262	0.218462	0.031941	0.0992606	0.119358	0.178138	0.04962	0.238796	0.93568	0.962017	0.774744	0.868766	0.187179	1	0.373755	1
53	Clostridium saccharoperbutylacetonicum	0.865995	0.923196	0.0551225	0.127093	0.0109773	0.0490793	0.0722775	0.114001	0.0119858	0.140986	0.0109773	0.0680202	0.00129201	0.0198969	0.0199006	0.0384707	0.001092	0.0295764	0.730162	0.841748	0.947356	0.968315	0.458091	1	0.207837	1
54	Clostridium beijerinckii	0.476136	0.591124	0.202526	0.316561	0.0199006	0.0741456	0.467066	0.549396	0.0399707	0.233107	0.197313	0.337279	0.026332	0.087731	0.105812	0.159985	0.00475733	0.0568419	0.449212	0.628535	0.686461	0.809043	0.889136	1	0.142135	1
55	Clostridium pasteurianum	0.697296	0.784317	0.0273814	0.0751093	0.000425648	0.0061453	0.279422	0.359109	0.063228	0.283098	0.0850267	0.194107	0.00576985	0.0408011	0.063228	0.103248	0.00371577	0.0504907	0.0514015	0.133107	0.93568	0.962057	0.719149	1	0.154689	1
56	Clostridium kluyveri	0.142135	0.217272	0.313625	0.437059	0.00800779	0.0399237	0.561875	0.643467	0.0199006	0.174823	0.423161	0.575831	0.0087739	0.0521486	0.643768	0.702477	0.0514015	0.245663	0.476136	0.658244	0.4853	0.671284	0.889136	1	0.74123	1
57	Clostridium sp. DL-VIII	0.476136	0.591124	0.130367	0.231392	0.0049944	0.0283698	0.350429	0.429678	0.0385259	0.233107	0.0653991	0.17192	0.00144322	0.0208365	0.0551225	0.0921808	0.00103187	0.0295764	0.328035	0.511586	0.924017	0.955737	0.522879	1	0.150416	1
58	Clostridium saccharobutylicum	0.774744	0.844069	0.00234178	0.0143822	0.000332215	0.00511611	0.0215834	0.0404834	0.0191023	0.174823	0.00665022	0.0562836	0.00161029	0.021881	8.00447e-06	4.87289e-05	6.64168e-08	2.30134e-05	0.272894	0.452	0.082343	0.212924	0.842967	1	0.00431302	1
59	Clostridium sp. BNL1100	0.93568	0.969197	0.358101	0.47701	0.292791	0.450898	0.213247	0.28905	0.0906026	0.339882	0.313625	0.471116	0.146231	0.273149	0.373755	0.456666	0.272894	0.559513	0.643768	0.785194	0.900743	0.942923	0.82007	1	0.854466	1
60	Clostridium cellulovorans	0.877553	0.929804	0.0148676	0.0521117	0.00210709	0.0164069	0.026332	0.0482174	0.00390608	0.077452	0.0570643	0.161643	0.0148676	0.0639831	0.0105015	0.0222196	0.00259973	0.0409458	0.350429	0.535678	0.82007	0.894974	0.664981	1	0.279422	1
61	Clostridium novyi	0.982441	0.992451	0.044579	0.108174	0.00431302	0.0269272	0.328035	0.410931	0.182256	0.468465	0.0207273	0.0916227	0.0087739	0.0521486	0.031941	0.0574276	0.00335981	0.0504907	0.0746958	0.178141	0.912371	0.949359	1	1	0.0722775	1
62	Clostridium taeniosporum	0.730162	0.809477	0.253928	0.378167	0.373755	0.534046	0.350429	0.429678	0.406289	0.6894	0.0371251	0.124468	0.0462098	0.124122	0.0877795	0.13598	0.105812	0.336365	0.74123	0.843301	0.602204	0.751941	0.230075	1	0.202526	1
63	Clostridium argentinense	0.664981	0.762804	0.115852	0.217889	0.0399707	0.114937	0.247812	0.327583	0.0797274	0.310847	0.0478898	0.146412	0.00918057	0.0521486	0.202526	0.275055	0.0478898	0.233716	0.494558	0.67965	0.365877	0.578887	0.622838	1	0.730162	1
64	Clostridium formicaceticum	0.350429	0.470402	0.172695	0.280023	0.551997	0.690495	0.00838315	0.0173669	0.0199006	0.174823	0.224366	0.36898	0.959043	0.971662	0.00410505	0.00965731	0.00800779	0.0804261	0.0722775	0.173566	0.00918057	0.0739783	0.686461	1	0.414675	1
65	Clostridium acetobutylicum	0.763523	0.833153	0.146231	0.252449	0.0295869	0.0958118	0.423161	0.505463	0.224366	0.517308	0.0532353	0.152666	0.0109773	0.0571977	0.130367	0.191278	0.028466	0.171539	0.272894	0.452	0.592002	0.745922	0.592002	1	0.292791	1
66	Clostridium estertheticum	0.260147	0.363263	0.0995048	0.195627	0.00103187	0.00979569	0.342861	0.421889	0.00353378	0.0766388	0.115852	0.237172	0.00303468	0.0288087	0.207837	0.281168	0.00371577	0.0504907	0.0850267	0.196042	0.522879	0.6902	0.947356	1	0.406289	1
67	Clostridium tetani	0.752351	0.82878	0.0191023	0.0619485	0.0183317	0.0701871	0.0570643	0.0918855	0.0414605	0.234956	0.00475733	0.0492774	0.00353378	0.0306114	0.0995048	0.151772	0.0934971	0.32076	0.279422	0.457356	0.202526	0.397594	0.551997	1	0.994147	1
68	Clostridium sp. JN-9	0.381736	0.498917	0.0478898	0.114211	0.000820253	0.00902279	0.342861	0.421889	0.0344511	0.225557	0.0771788	0.185336	0.00234178	0.0235196	0.0653991	0.106293	0.00259973	0.0409458	0.0676303	0.164686	0.93568	0.962057	0.65434	1	0.0964641	1
69	Clostridium sp. JN-1	0.571836	0.68188	0.0199006	0.0622117	7.73944e-05	0.00191551	0.389819	0.472137	0.0233866	0.190945	0.044579	0.141269	0.00136572	0.0201371	0.138126	0.200124	0.00665022	0.0720094	0.031941	0.0985202	0.414675	0.619332	0.947356	1	0.328035	1
70	Clostridium tyrobutyricum	0.503907	0.61569	0.0746958	0.159015	0.000920541	0.00951421	0.279422	0.359109	0.0183317	0.171922	0.0514015	0.151155	0.00086908	0.0177139	0.134204	0.195667	0.00730121	0.0778421	0.134204	0.267636	0.522879	0.6902	0.877553	1	0.373755	1
71	Clostridium carboxidivorans	0.912371	0.955031	0.0590618	0.135277	0.0130741	0.0542537	0.230075	0.307654	0.130367	0.393367	0.0183317	0.084253	0.00199788	0.0219767	0.0130741	0.0266084	0.000730021	0.0295764	0.260147	0.436091	0.970739	0.979217	0.522879	1	0.0414605	1
72	Clostridium sp. JN500901	0.398003	0.517255	0.159053	0.265343	0.00605108	0.033281	0.697296	0.766915	0.0676303	0.293346	0.0797274	0.186299	0.00189381	0.0219767	0.342861	0.425662	0.0233866	0.156153	0.197313	0.355676	0.286055	0.494354	0.561875	1	0.513348	1
73	Mordavella sp. Marseille-P3756	0.00475733	0.012506	0.00838315	0.0348378	0.213247	0.36791	0.0199006	0.0378383	0.0653991	0.287259	0.0385259	0.125526	0.0570643	0.14174	0.0125197	0.0259363	0.335396	0.599044	0.643768	0.785194	0.358101	0.570493	0.398003	1	0.503907	1
74	Geosporobacter ferrireducens	0.177428	0.261433	0.947356	0.968284	0.0699227	0.169428	0.970739	0.982059	0.130367	0.393367	0.786011	0.856345	0.0514015	0.130481	0.664981	0.722217	0.0676303	0.267816	0.959043	0.975918	0.82007	0.894974	0.808676	1	0.797323	1
75	Clostridiaceae bacterium 14S0207	0.440431	0.562908	0.0532353	0.123563	0.000920541	0.00951421	0.532498	0.614898	0.0168705	0.160386	0.061116	0.166331	0.00550026	0.0401229	0.187179	0.259804	0.026332	0.165891	0.0699227	0.169673	0.458091	0.654551	0.924017	1	0.592002	1
76	[Eubacterium] hallii	0.0906026	0.152247	0.398003	0.516288	0.292791	0.450898	0.260147	0.341289	0.373755	0.663391	0.581878	0.710957	0.130367	0.253065	0.350429	0.432736	0.373755	0.631737	0.730162	0.841748	0.664981	0.791807	0.808676	1	0.900743	1
77	[Eubacterium] eligens	0.00800779	0.0196375	5.05281e-05	0.0014611	0.082343	0.194094	3.0215e-05	0.000124078	0.122945	0.391392	0.000452499	0.0168844	0.306576	0.43987	0.00122192	0.00340568	0.786011	0.904827	0.865995	0.933231	0.423161	0.623938	0.373755	1	0.154689	1
78	[Eubacterium] cellulosolvens	0.138126	0.212079	0.551997	0.652617	0.0934971	0.212438	0.675688	0.749086	0.0100438	0.126735	0.797323	0.863248	0.0119858	0.0584941	0.82007	0.853266	0.0119858	0.0988829	0.134204	0.267636	0.970739	0.979217	0.299631	1	0.808676	1
79	Eubacterium limosum	0.00259973	0.00742476	0.000820253	0.00694214	0.924017	0.957166	0.000312009	0.000945564	0.959043	0.981675	0.00550026	0.0522901	0.602204	0.718291	0.00115531	0.003233	0.708193	0.871277	0.8315	0.910191	0.458091	0.654551	0.643768	1	0.719149	1
80	Eubacterium callanderi	0.0125197	0.0284874	0.00303468	0.0178481	0.82007	0.902076	0.00179466	0.00438553	0.889136	0.956683	0.0142474	0.0754788	0.643768	0.748543	0.00319354	0.00788725	0.889136	0.942158	0.970739	0.983493	0.561875	0.726454	0.449212	1	0.924017	1
81	Acetobacterium sp. KB-1	0.93568	0.969197	0.959043	0.970227	0.854466	0.918054	1	1	0.65434	0.840948	0.458091	0.607869	0.292791	0.428068	0.476136	0.55165	0.365877	0.622979	0.752351	0.844873	0.877553	0.932737	0.328035	1	0.522879	1
82	Clostridioides difficile	1.0878e-06	3.18332e-05	1.30684e-06	0.000129564	0.241798	0.399918	1.21375e-08	3.23977e-07	0.877553	0.950112	9.53242e-05	0.00735055	0.154689	0.282104	3.17666e-06	2.56349e-05	0.532498	0.756191	0.423161	0.606764	0.423161	0.623938	0.561875	1	0.633267	1
83	Paeniclostridium sordellii	0.0906026	0.152247	0.854466	0.901215	0.0215834	0.0774988	0.912371	0.946466	0.0399707	0.233107	0.313625	0.471116	0.000353617	0.0106546	0.476136	0.55165	0.00115531	0.0295764	0.686461	0.811591	0.774744	0.868766	0.350429	1	0.207837	1
84	Peptoclostridium acidaminophilum	0.697296	0.784317	0.808676	0.872817	0.431747	0.586668	0.522879	0.605806	0.730162	0.872173	0.730162	0.812071	0.320778	0.452747	0.532498	0.6009	0.213247	0.48612	0.218757	0.384347	0.842967	0.908516	0.797323	1	0.122945	1
85	Peptostreptococcaceae bacterium oral taxon 929	0.0191023	0.0407907	0.414675	0.533923	0.0877795	0.201428	0.342861	0.421889	0.0995048	0.354135	0.350429	0.513076	0.0964641	0.198957	0.328035	0.410931	0.112426	0.350953	1	1	0.93568	0.962057	0.912371	1	0.889136	1
86	Filifactor alocis	0.130367	0.203771	0.970739	0.977783	0.044579	0.124069	0.924017	0.95285	0.0934971	0.345143	0.854466	0.901215	0.044579	0.122108	0.561875	0.626915	0.342861	0.606129	0.982441	0.988136	0.342861	0.555146	0.581878	1	0.449212	1
87	Acetoanaerobium sticklandii	0.697296	0.784317	0.163508	0.269536	0.105812	0.226319	0.0676303	0.10765	0.0590618	0.278836	0.0142474	0.0754788	0.00524191	0.0390607	0.0877795	0.13598	0.0532353	0.247598	0.93568	0.962017	0.389819	0.59899	0.224366	1	0.889136	1
88	Christensenella sp. Marseille-P3954	0.0371251	0.072373	0.82007	0.876931	0.031941	0.101074	0.320778	0.403296	0.192198	0.486807	0.93568	0.957761	0.0478898	0.124298	0.122945	0.182315	0.476136	0.714204	0.381736	0.560095	0.0722775	0.197613	0.970739	1	0.406289	1
89	Christensenella minuta	0.00431302	0.0115569	0.0136498	0.0485794	0.381736	0.539884	0.000688388	0.0018735	0.959043	0.981675	0.0699227	0.17582	0.260147	0.391917	0.00144322	0.00389726	0.786011	0.904827	0.182256	0.339103	0.350429	0.563451	0.93568	1	0.708193	1
90	Christensenella massiliensis	0.00453032	0.0120925	6.72373e-05	0.00166652	0.643768	0.767868	0.000292938	0.00089559	0.633267	0.826104	0.000480894	0.0168844	0.8315	0.883788	1.91581e-05	9.70489e-05	0.224366	0.506467	0.889136	0.946412	0.279422	0.488989	0.581878	1	0.313625	1
91	Desulfitobacterium hafniense	0.279422	0.385525	0.959043	0.970227	0.272894	0.433751	0.664981	0.738395	0.0514015	0.260384	0.854466	0.901215	0.187179	0.314842	0.774744	0.819622	0.358101	0.618864	0.602204	0.764039	0.912371	0.949359	0.842967	1	0.406289	1
92	Desulfitobacterium dichloroeliminans	0.0676303	0.118824	0.063228	0.141549	0.970739	0.984952	0.000510912	0.00145915	0.0964641	0.354135	0.328035	0.486444	0.406289	0.531242	0.000102109	0.000404934	0.0462098	0.233716	0.126614	0.260742	0.00303468	0.0646763	0.503907	1	0.633267	1
93	Desulfotomaculum ferrireducens	0.000510912	0.00177287	0.017588	0.0592529	0.182256	0.329773	2.2335e-05	9.62762e-05	0.467066	0.730054	0.0514015	0.151155	0.213247	0.341294	0.000153135	0.000574463	0.708193	0.871277	0.0429962	0.118882	0.10908	0.258878	0.924017	1	0.752351	1
94	Dehalobacterium formicoaceticum	0.197313	0.287076	0.130367	0.231392	0.889136	0.93501	0.138126	0.198879	0.808676	0.916471	0.4853	0.627185	0.342861	0.472371	0.0590618	0.0975925	0.82007	0.919593	0.889136	0.946412	0.197313	0.394058	0.299631	1	0.581878	1
95	Hungateiclostridium clariflavum	0.664981	0.762804	0.752351	0.827467	0.865995	0.927565	0.622838	0.699433	0.130367	0.393367	0.551997	0.689004	0.142135	0.267662	0.774744	0.819622	0.320778	0.595975	0.182256	0.339103	0.622838	0.763941	0.182256	1	0.542205	1
96	Hungateiclostridium thermocellum	0.551997	0.664982	0.708193	0.788902	0.74123	0.846248	0.912371	0.946466	0.213247	0.513867	0.994147	0.994147	0.235886	0.364886	0.602204	0.664435	0.154689	0.409159	0.449212	0.628535	0.423161	0.623938	0.592002	1	0.612483	1
97	Hungateiclostridium saccincola	0.900743	0.947145	0.061116	0.139064	0.031941	0.101074	0.0307449	0.0548508	0.00353378	0.0766388	0.0385259	0.125526	0.0114719	0.0580294	0.0063444	0.0141576	0.00161029	0.0328214	0.889136	0.946412	0.4853	0.671284	0.74123	1	0.266469	1
98	Pseudoclostridium thermosuccinogenes	1	1	0.82007	0.876931	0.842967	0.911351	0.786011	0.840511	0.74123	0.874853	0.551997	0.689004	0.494558	0.618644	0.8315	0.862573	0.774744	0.903868	0.924017	0.962017	0.74123	0.851861	0.664981	1	0.900743	1
99	Mageeibacillus indolicus	0.0130741	0.0291751	0.0243355	0.0695013	0.440431	0.594968	0.154689	0.219538	0.130367	0.393367	0.0168705	0.0824518	0.561875	0.684322	0.0273814	0.0508092	0.8315	0.927906	0.218757	0.384347	0.900743	0.942923	0.959043	1	0.247812	1
100	Thermoclostridium stercorarium	0.150416	0.228421	0.213247	0.331824	0.900743	0.940083	0.306576	0.388255	0.522879	0.748202	0.513348	0.652497	0.389819	0.518511	0.299631	0.380154	0.924017	0.950065	0.797323	0.883933	0.522879	0.6902	0.4853	1	0.912371	1
101	Ruminiclostridium cellulolyticum	0.697296	0.784317	0.272894	0.39621	0.0722775	0.174524	0.286055	0.36493	0.0722775	0.296808	0.082343	0.189854	0.0087739	0.0521486	0.808676	0.845213	0.373755	0.631737	0.959043	0.975918	0.159053	0.33811	0.247812	1	0.431747	1
102	Fastidiosipila sanguinis	0.0161784	0.0353077	0.373755	0.490333	0.182256	0.329773	0.0934971	0.140145	0.4853	0.735368	0.561875	0.696323	0.0590618	0.144119	0.0105015	0.0222196	0.889136	0.942158	0.542205	0.725029	0.10908	0.258878	0.664981	1	0.612483	1
103	Mogibacterium diversum	0.272894	0.37802	0.373755	0.490333	0.842967	0.911351	0.358101	0.437539	0.994147	0.998463	0.854466	0.901215	0.279422	0.411999	0.664981	0.722217	0.414675	0.666752	0.865995	0.933231	0.697296	0.816261	0.467066	1	0.467066	1
104	Mogibacterium pumilum	0.602204	0.708355	0.476136	0.587969	0.163508	0.316511	0.900743	0.940024	0.458091	0.724181	0.752351	0.826158	0.612483	0.721855	0.633267	0.692106	0.313625	0.590603	0.423161	0.606764	0.752351	0.856124	0.358101	1	0.708193	1
105	Aminipila sp. JN-39	0.253928	0.355294	0.112426	0.212599	0.74123	0.846248	0.431747	0.514832	0.571836	0.792124	0.163508	0.298617	0.889136	0.916922	0.138126	0.200124	0.697296	0.871277	0.365877	0.54842	0.74123	0.851861	0.763523	1	0.414675	1
106	[Eubacterium] sulci	0.279422	0.385525	0.959043	0.970227	0.138126	0.274273	0.82007	0.872896	0.150416	0.417553	0.730162	0.812071	0.0462098	0.124122	0.970739	0.973544	0.247812	0.546922	0.877553	0.941301	0.612483	0.757948	0.74123	1	0.947356	1
107	[Eubacterium] minutum	0.365877	0.483654	0.389819	0.507569	0.994147	0.999918	0.4853	0.567001	0.458091	0.724181	0.592002	0.718268	0.389819	0.518511	0.358101	0.440643	0.865995	0.93771	0.592002	0.758024	0.350429	0.563451	0.532498	1	0.381736	1
108	Symbiobacterium thermophilum	0.0385259	0.0748935	0.00960369	0.0370275	0.633267	0.759263	0.00259973	0.00620005	0.423161	0.700893	0.028466	0.109752	0.797323	0.857988	0.00199788	0.00509754	0.213247	0.48612	0.730162	0.841748	0.272894	0.479988	0.675688	1	0.786011	1
109	Heliobacterium modesticaldum	0.0722775	0.126032	0.0344511	0.0882254	0.74123	0.846248	0.154689	0.219538	0.542205	0.764817	0.0307449	0.11113	0.730162	0.805736	0.031941	0.0574276	0.571836	0.775503	0.328035	0.511586	0.763523	0.861761	0.93568	1	0.192198	1
110	Thermoanaerobacterium thermosaccharolyticum	0.247812	0.348846	0.414675	0.533923	0.00764731	0.0389675	0.423161	0.505463	0.00605108	0.099987	0.449212	0.601841	0.00918057	0.0521486	0.253928	0.328167	0.00288295	0.0443974	0.912371	0.959372	0.763523	0.861761	0.947356	1	0.74123	1
111	Paenibacillus mucilaginosus	0.959043	0.981675	0.0964641	0.192374	0.017588	0.0680922	0.842967	0.887737	0.581878	0.793367	0.187179	0.323945	0.0964641	0.198957	0.675688	0.728149	0.494558	0.732326	0.0570643	0.145065	0.335396	0.548182	0.494558	1	0.900743	1
112	Paenibacillus durus	0.0771788	0.134241	0.0295869	0.0798962	0.877553	0.932737	0.0551225	0.0893809	0.686461	0.847694	0.0676303	0.175132	0.708193	0.790302	0.142135	0.205503	0.730162	0.879465	0.592002	0.758024	0.924017	0.955737	0.697296	1	0.93568	1
113	Paenibacillus stellifer	0.177428	0.261433	0.0478898	0.114211	0.494558	0.638228	0.335396	0.415651	0.581878	0.793367	0.028466	0.109752	0.373755	0.504897	0.163508	0.233487	0.842967	0.928737	0.150416	0.294882	0.513348	0.6902	0.763523	1	0.561875	1
114	Paenibacillus sp. RUD330	0.93568	0.969197	0.602204	0.691936	0.272894	0.433751	0.947356	0.969712	0.797323	0.913105	0.467066	0.615074	0.253928	0.386752	0.808676	0.845213	0.982441	0.989581	0.320778	0.503664	0.207837	0.404582	0.970739	1	0.947356	1
115	Paenibacillus sp. FSL R7-0331	0.602204	0.708355	0.797323	0.863248	0.192198	0.345059	0.0590618	0.0948816	0.0995048	0.354135	0.730162	0.812071	0.708193	0.790302	0.028466	0.052263	0.0462098	0.233716	0.00319354	0.0215176	0.061116	0.179463	0.503907	1	0.774744	1
116	Paenibacillus chitinolyticus	0.0532353	0.0972244	0.04962	0.11713	0.513348	0.657579	0.241798	0.320856	0.708193	0.861985	0.0653991	0.17192	0.924017	0.943069	0.440431	0.523389	0.207837	0.480105	0.260147	0.436091	0.146231	0.316682	0.752351	1	0.542205	1
117	Paenibacillus sp. CAA11	0.0344511	0.0677311	0.542205	0.642133	0.00665022	0.0360047	0.044579	0.074549	0.786011	0.90764	0.476136	0.619959	0.0551225	0.137906	0.213247	0.287366	0.0850267	0.306893	0.0100438	0.0464693	0.414675	0.619332	1	1	0.168055	1
118	Paenibacillus ihbetae	0.119358	0.190423	0.423161	0.543841	0.4853	0.636957	0.842967	0.887737	0.126614	0.392277	0.8315	0.887787	0.182256	0.312632	0.299631	0.380154	0.00431302	0.054344	0.398003	0.577854	0.0906026	0.22667	0.381736	1	0.130367	1
119	Paenibacillus sp. FSL R7-0273	0.168055	0.24921	0.025317	0.0711335	0.947356	0.97118	0.0676303	0.10765	0.686461	0.847694	0.122945	0.247315	0.730162	0.805736	0.00475733	0.0110053	0.0964641	0.321393	0.612483	0.767262	0.0570643	0.173445	0.365877	1	0.0357671	1
120	Paenibacillus bovis	0.900743	0.947145	0.142135	0.248468	0.138126	0.274273	0.8315	0.882357	0.522879	0.748202	0.458091	0.607869	0.503907	0.62582	0.970739	0.973544	0.8315	0.927906	0.0307449	0.0969862	0.320778	0.529283	0.272894	1	0.786011	1
121	Paenibacillus donghaensis	0.138126	0.212079	0.182256	0.29279	0.494558	0.638228	0.119358	0.174021	0.808676	0.916471	0.313625	0.471116	0.65434	0.754505	0.0429962	0.0740431	0.842967	0.928737	0.592002	0.758024	0.389819	0.59899	0.912371	1	0.503907	1
122	Paenibacillus xylanexedens	0.168055	0.24921	0.467066	0.579864	0.406289	0.560873	0.0414605	0.070351	0.494558	0.73653	0.797323	0.863248	0.182256	0.312632	0.177428	0.249261	0.763523	0.896816	0.112426	0.24156	0.342861	0.555146	0.643768	1	0.350429	1
123	Paenibacillus borealis	0.119358	0.190423	0.959043	0.970227	0.0995048	0.220309	0.177428	0.248758	0.994147	0.998463	0.74123	0.817828	0.247812	0.379103	0.398003	0.48121	0.592002	0.796616	0.159053	0.306619	0.522879	0.6902	0.65434	1	0.503907	1
124	Paenibacillus sp. MBLB1234	0.0331761	0.0659719	0.365877	0.481819	0.224366	0.38016	3.0215e-05	0.000124078	0.0399707	0.233107	0.134204	0.26016	0.633267	0.741308	0.0049944	0.0114772	0.476136	0.714204	0.001092	0.0126309	0.235886	0.435917	0.423161	1	0.207837	1
125	Paenibacillus glucanolyticus	0.0243355	0.049673	0.982441	0.986706	0.00800779	0.0399237	0.000611555	0.0016842	0.224366	0.517308	0.241798	0.392074	0.272894	0.404958	0.000400265	0.0013103	0.134204	0.379605	7.73944e-05	0.00442815	0.0207273	0.0983838	0.159053	1	0.675688	1
126	Paenibacillus riograndensis	0.365877	0.483654	0.458091	0.573854	0.697296	0.816261	0.00371577	0.0085958	0.0934971	0.345143	0.187179	0.323945	0.924017	0.943069	0.00179466	0.00466476	0.0551225	0.251315	0.0161784	0.0645278	0.0429962	0.144643	0.513348	1	0.398003	1
127	Paenibacillus physcomitrellae	0.0399707	0.076629	0.4853	0.59716	0.142135	0.280625	0.0114719	0.0232114	0.719149	0.861985	0.643768	0.753415	0.082343	0.177769	0.00410505	0.00965731	0.286055	0.574597	0.0399707	0.112763	0.0295869	0.121324	0.854466	1	0.467066	1
128	Paenibacillus polymyxa	0.959043	0.981675	0.398003	0.516288	0.279422	0.438099	0.440431	0.522494	0.423161	0.700893	0.373755	0.53262	0.522879	0.64476	0.842967	0.86798	1	1	0.0385259	0.110483	0.4853	0.671284	0.119358	1	0.286055	1
129	Paenibacillus sp. FSL R5-0345	0.112426	0.181874	0.0207273	0.0630911	0.292791	0.450898	3.0215e-05	0.000124078	0.00453032	0.0806165	0.0385259	0.125526	0.4853	0.611478	0.000125239	0.000480196	0.0087739	0.083292	0.119358	0.251013	0.0215834	0.0997152	0.592002	1	0.808676	1
130	Brevibacillus brevis	0.982441	0.992451	0.138126	0.242069	0.0357671	0.107768	0.912371	0.946466	0.643768	0.833536	0.431747	0.585219	0.213247	0.341294	0.373755	0.456666	0.202526	0.477383	0.0906026	0.204815	0.730162	0.846158	0.272894	1	0.299631	1
131	Brevibacillus laterosporus	0.675688	0.771263	0.230075	0.349392	0.0850267	0.196412	0.0532353	0.08693	0.006969	0.105141	0.532498	0.674368	0.213247	0.341294	0.0653991	0.106293	0.0142474	0.1085	0.431747	0.616527	0.192198	0.389453	0.561875	1	0.994147	1
132	Cohnella sp. 18JY8-7	0.0273814	0.0552403	0.00136572	0.00967152	0.266469	0.42746	0.00410505	0.00934068	0.279422	0.58942	0.0105015	0.0668627	0.719149	0.797392	0.00576985	0.0130009	0.320778	0.595975	0.924017	0.962017	0.449212	0.64855	0.292791	1	1	1
133	Thermobacillus composti	0.0995048	0.16442	0.00431302	0.0215341	0.431747	0.586668	0.0119858	0.0241106	0.532498	0.752655	0.0224695	0.0962583	0.612483	0.721855	0.00371577	0.00892298	0.182256	0.447884	0.65434	0.792517	0.365877	0.578887	0.449212	1	0.458091	1
134	Paenibacillaceae bacterium GAS479	0.752351	0.82878	0.82007	0.876931	0.8315	0.907449	0.0850267	0.12884	0.163508	0.438126	0.82007	0.882369	0.752351	0.822365	0.230075	0.305301	0.458091	0.696178	0.0676303	0.164686	0.266469	0.471078	1	1	0.74123	1
135	Bacillus thuringiensis	0.561875	0.673473	0.342861	0.462928	0.686461	0.809043	0.686461	0.756196	0.0995048	0.354135	0.299631	0.45502	0.708193	0.790302	0.633267	0.692106	0.82007	0.919593	0.044579	0.122284	0.633267	0.768571	0.982441	1	0.187179	1
136	Bacillus cereus	0.000400265	0.00141727	0.00024197	0.00342709	0.786011	0.878557	1.25649e-07	1.50346e-06	0.494558	0.73653	0.00189381	0.0298706	0.313625	0.447206	1.54633e-07	3.35361e-06	0.150416	0.405595	0.0877795	0.199734	0.00431302	0.0687443	0.440431	1	0.431747	1
137	Bacillus subtilis	0.365877	0.483654	0.571836	0.664747	0.774744	0.868766	0.031941	0.0565486	0.177428	0.459459	0.218757	0.362332	0.730162	0.805736	0.00335981	0.00823924	0.0142474	0.1085	0.142135	0.280232	0.0357671	0.133982	0.458091	1	0.187179	1
138	Bacillus velezensis	0.0462098	0.0859776	0.854466	0.901215	0.0478898	0.129135	0.924017	0.95285	0.0344511	0.225557	0.381736	0.536285	0.440431	0.566268	0.571836	0.635984	0.00960369	0.0875705	0.947356	0.968284	0.163508	0.343367	0.313625	1	0.675688	1
139	Bacillus amyloliquefaciens	0.865995	0.923196	0.159053	0.265343	0.105812	0.226319	0.467066	0.549396	0.320778	0.623584	0.643768	0.753415	0.82007	0.875667	0.708193	0.759638	0.719149	0.871277	0.0148676	0.0603399	0.947356	0.968315	0.177428	1	0.192198	1
140	Bacillus coagulans	0.373755	0.492194	0.0722775	0.154817	0.247812	0.406951	0.82007	0.872896	0.365877	0.65612	0.542205	0.684163	0.774744	0.842853	0.730162	0.779588	0.532498	0.756191	0.063228	0.157843	0.82007	0.894974	0.224366	1	0.612483	1
141	Bacillus foraminis	0.0199006	0.0421067	0.154689	0.261203	0.398003	0.556081	0.000576155	0.00161883	0.10908	0.369276	0.0136498	0.0751824	0.719149	0.797392	0.00730121	0.0160858	0.440431	0.69054	0.0462098	0.124301	0.686461	0.809043	0.320778	1	0.365877	1
142	Bacillus pumilus	0.115852	0.186114	0.146231	0.252449	0.774744	0.868766	0.00764731	0.0160825	0.247812	0.549461	0.026332	0.105025	0.4853	0.611478	0.0371251	0.0655593	0.561875	0.771048	0.130367	0.265321	0.970739	0.979217	0.286055	1	0.719149	1
143	Bacillus circulans	0.592002	0.702306	0.00410505	0.0212605	0.015511	0.0614237	0.000648934	0.00177307	0.00189381	0.0547627	0.0307449	0.11113	0.0478898	0.124298	0.000648934	0.00195809	0.00189381	0.0364558	0.74123	0.843301	0.0934971	0.232235	0.449212	1	0.592002	1
144	Bacillus megaterium	0.719149	0.799823	0.159053	0.265343	0.260147	0.418287	0.0191023	0.0367229	0.0429962	0.234956	0.260147	0.416956	0.513348	0.635268	0.028466	0.052263	0.0478898	0.233716	0.260147	0.436091	0.247812	0.449564	0.730162	1	0.752351	1
145	Lysinibacillus sphaericus	0.752351	0.82878	0.342861	0.462928	0.0995048	0.220309	0.207837	0.282822	0.0532353	0.265793	0.398003	0.549134	0.063228	0.147532	0.398003	0.48121	0.10908	0.345171	0.752351	0.844873	0.797323	0.886909	0.612483	1	0.924017	1
146	Anoxybacillus kamchatkensis	0.000110334	0.000520897	0.00117302	0.00884861	0.52976	0.676102	0.000252857	0.000786919	0.994102	0.998463	0.0260692	0.105025	0.157953	0.286296	0.000470517	0.00150479	0.539454	0.763715	0.625626	0.779505	0.0594138	0.176711	0.254947	1	0.549305	1
147	Oceanobacillus iheyensis	0.0100438	0.0238712	0.000153135	0.00258106	0.177428	0.329773	0.000773939	0.0020738	0.381736	0.669002	0.00024197	0.0127881	0.224366	0.351777	3.17666e-06	2.56349e-05	0.0100438	0.0892354	0.532498	0.718976	0.0746958	0.201417	0.592002	1	0.10262	1
148	Parageobacillus thermoglucosidasius	0.211555	0.306512	0.592002	0.684749	0.403531	0.560873	0.912371	0.946466	0.153662	0.422655	0.8315	0.887787	0.185761	0.314842	0.467066	0.54478	0.0772679	0.289441	0.389819	0.567158	0.440431	0.638532	0.431747	1	0.522879	1
149	Staphylococcus aureus	0.513348	0.626122	0.260147	0.386599	0.04962	0.132767	0.04962	0.0819911	0.00303468	0.0738772	0.159053	0.295141	0.0207273	0.077226	0.247812	0.320861	0.063228	0.260816	0.241798	0.411293	0.774744	0.868766	0.612483	1	0.306576	1
150	Staphylococcus pasteuri	0.389819	0.508523	0.924017	0.954268	0.0371251	0.109947	0.719149	0.787207	0.0551225	0.269402	0.612483	0.732868	0.187179	0.314842	0.350429	0.432736	0.00800779	0.0804261	0.982441	0.988136	0.172695	0.360474	0.389819	1	0.458091	1
151	Sporosarcina ureae	0.633267	0.737395	0.982441	0.986706	0.494558	0.638228	0.561875	0.643467	0.168055	0.445153	0.581878	0.710957	0.207837	0.338102	0.947356	0.955618	0.65434	0.853969	0.381736	0.560095	0.571836	0.732499	0.494558	1	0.532498	1
152	Ureibacillus thermosphaericus	0.763523	0.833153	0.224366	0.342219	0.389819	0.545746	0.0233866	0.0435129	0.0399707	0.233107	0.0307449	0.11113	0.0722775	0.161575	0.192198	0.264129	0.313625	0.590603	0.130367	0.265321	0.494558	0.67867	0.168055	1	0.503907	1
153	Tumebacillus avium	0.177428	0.261433	0.786011	0.852331	0.025317	0.0847568	0.440431	0.522494	0.313625	0.614846	0.449212	0.601841	0.365877	0.500104	0.924017	0.936158	0.0699227	0.272227	0.138126	0.273884	0.335396	0.548182	0.260147	1	0.279422	1
154	Alicyclobacillus acidocaldarius	0.197313	0.287076	0.0100438	0.0378826	0.279422	0.438099	0.0273814	0.0498757	0.458091	0.724181	0.0087739	0.0643233	0.306576	0.43987	0.0207273	0.0395186	0.187179	0.453548	0.612483	0.767262	0.571836	0.732499	0.959043	1	0.373755	1
155	Listeria monocytogenes	0.0934971	0.155978	0.063228	0.141549	0.959043	0.978817	0.168055	0.236572	0.664981	0.845232	0.381736	0.536285	0.247812	0.379103	0.241798	0.314247	0.602204	0.805651	0.602204	0.764039	0.865995	0.924707	0.146231	1	0.675688	1
156	[Bacillus] selenitireducens	0.00410505	0.0111722	0.119358	0.219138	0.142135	0.280625	0.000400265	0.00117209	0.373755	0.663391	0.389819	0.539989	0.0532353	0.134642	0.00152468	0.00403867	0.912371	0.947936	0.0331761	0.100105	0.0273814	0.117859	0.561875	1	0.551997	1
157	Streptococcus suis	0.854466	0.913712	0.163508	0.269536	0.172695	0.326987	0.786011	0.840511	0.900743	0.957921	0.279422	0.437741	0.389819	0.518511	0.561875	0.626915	0.808676	0.915707	0.130367	0.265321	0.440431	0.638532	0.643768	1	0.842967	1
158	Streptococcus salivarius	0.00222164	0.00647823	0.187179	0.298625	8.68335e-06	0.000707265	0.4853	0.567001	0.000153135	0.0177126	0.414675	0.568744	0.000163641	0.00756021	0.854466	0.877218	0.000332215	0.0164446	0.467066	0.650891	0.542205	0.706293	0.602204	1	0.532498	1
159	Streptococcus agalactiae	0.00764731	0.018887	0.04962	0.11713	0.0136498	0.0556431	0.207837	0.282822	0.0125197	0.141773	0.389819	0.539989	0.0357671	0.106839	0.224366	0.298867	0.0191023	0.13508	0.592002	0.758024	0.982441	0.986712	0.8315	1	0.8315	1
160	Streptococcus pasteurianus	0.00288295	0.00810027	6.26364e-05	0.00166652	0.752351	0.853321	0.000542637	0.0015434	0.350429	0.645087	0.000257973	0.0127881	0.4853	0.611478	2.6697e-06	2.34528e-05	0.82007	0.919593	0.358101	0.540266	0.381736	0.595818	0.912371	1	0.159053	1
161	Streptococcus sanguinis	0.494558	0.608552	0.00199788	0.0127205	0.00453032	0.0273001	0.0130741	0.0261483	0.025317	0.199659	0.00152468	0.0251936	0.00129201	0.0198969	0.00144322	0.00389726	0.00103187	0.0295764	0.320778	0.503664	0.752351	0.856124	0.959043	1	0.292791	1
162	Streptococcus acidominimus	0.686461	0.779712	0.197313	0.310511	0.0995048	0.220309	0.260147	0.341289	0.172695	0.450564	0.126614	0.250342	0.0478898	0.124298	0.159053	0.228064	0.0699227	0.272227	0.664981	0.80121	0.708193	0.826225	0.633267	1	0.664981	1
163	Streptococcus parasanguinis	0.00431302	0.0115569	0.719149	0.798543	4.37059e-05	0.0014423	0.842967	0.887737	0.000199285	0.0186586	0.889136	0.925129	5.05281e-05	0.00350159	0.675688	0.728149	0.00152468	0.0320184	0.571836	0.744566	0.571836	0.732499	0.959043	1	0.65434	1
164	Streptococcus mutans	0.224366	0.321051	0.664981	0.747969	0.328035	0.489931	0.752351	0.814558	0.414675	0.700206	0.74123	0.817828	0.187179	0.314842	0.0906026	0.140041	0.00222164	0.0394769	0.93568	0.962017	0.00838315	0.0715331	0.561875	1	0.015511	1
165	Streptococcus gordonii	0.476136	0.591124	0.130367	0.231392	0.119358	0.247649	0.00800779	0.0166889	0.00838315	0.116358	0.0478898	0.146412	0.0478898	0.124298	0.00222164	0.0055863	0.00103187	0.0295764	0.542205	0.725029	0.119358	0.277567	0.697296	1	0.253928	1
166	Streptococcus thermophilus	0.00918057	0.0221997	0.320778	0.444351	3.77297e-06	0.000522934	0.982441	0.988136	0.000292938	0.0203299	0.65434	0.759385	7.73944e-05	0.00446953	0.532498	0.6009	0.00764731	0.0790983	0.207837	0.367957	0.182256	0.377024	0.571836	1	0.423161	1
167	Streptococcus oralis	0.970739	0.987819	0.00273806	0.0162411	0.00097476	0.00951421	0.00136572	0.00342169	7.21502e-05	0.0100144	0.00605108	0.0531576	0.00122192	0.0198969	0.000510912	0.00159718	3.25547e-05	0.00225604	0.970739	0.983493	0.218757	0.417626	0.494558	1	0.406289	1
168	Streptococcus pneumoniae	0.159053	0.238408	0.561875	0.659799	0.0142474	0.0577396	0.168055	0.236572	0.00129201	0.040757	0.146231	0.280344	0.000292938	0.0098523	0.522879	0.593908	0.0478898	0.233716	0.381736	0.560095	0.389819	0.59899	0.241798	1	0.494558	1
169	Streptococcus mitis	0.982441	0.992451	0.503907	0.613529	0.4853	0.636957	0.218757	0.29479	0.213247	0.513867	0.423161	0.575831	0.335396	0.464858	0.235886	0.309461	0.197313	0.471511	0.561875	0.739926	0.697296	0.816261	0.8315	1	0.982441	1
170	Streptococcus equinus	0.0136498	0.0302651	0.959043	0.970227	0.00144322	0.0125019	0.266469	0.348266	0.0130741	0.141773	0.358101	0.518836	0.031941	0.0992606	0.177428	0.249261	0.0797274	0.293889	0.197313	0.355676	0.467066	0.661916	0.398003	1	0.730162	1
171	Streptococcus lutetiensis	0.752351	0.82878	0.730162	0.805616	0.643768	0.767868	0.335396	0.415651	0.513348	0.742216	0.865995	0.907856	0.994147	0.995583	0.774744	0.819622	1	1	0.0850267	0.196042	0.842967	0.908516	0.423161	1	0.513348	1
172	Streptococcus sp. oral taxon 431	0.414675	0.535912	0.0224695	0.0663568	0.00210709	0.0164069	0.0119858	0.0241106	0.00024197	0.0186586	0.0357671	0.121085	0.00097476	0.018257	0.028466	0.052263	0.00115531	0.0295764	0.93568	0.962017	0.924017	0.955737	0.8315	1	0.8315	1
173	Streptococcus vestibularis	0.154689	0.234398	0.063228	0.141549	0.000212673	0.00421093	0.126614	0.184214	0.000611555	0.0282946	0.202526	0.343651	0.00838315	0.0518708	0.924017	0.936158	0.0906026	0.317109	0.389819	0.567158	0.313625	0.521204	0.592002	1	0.163508	1
174	Streptococcus sp. FDAARGOS_192	0.00926562	0.0223276	0.241798	0.36322	1.91581e-05	0.00110292	0.636136	0.712062	0.000458399	0.0256723	0.389819	0.539989	0.00024197	0.0098523	0.93568	0.946592	0.00234178	0.0405713	0.423161	0.606764	0.423161	0.623938	0.708193	1	0.551997	1
175	Streptococcus australis	0.197313	0.287076	0.112426	0.212599	0.00410505	0.0265869	0.082343	0.125872	0.00115531	0.0400892	0.187179	0.323945	0.00222164	0.0229791	0.551997	0.618879	0.0273814	0.167923	0.82007	0.901947	0.494558	0.67867	0.752351	1	0.182256	1
176	Streptococcus sp. A12	0.168055	0.24921	0.0215834	0.0645641	3.77488e-05	0.0014423	0.0746958	0.116492	0.000425648	0.0256723	0.247812	0.398105	0.00431302	0.033965	0.449212	0.530193	0.0142474	0.1085	0.664981	0.80121	0.65434	0.785889	0.168055	1	0.192198	1
177	Streptococcus infantarius	0.622838	0.72647	7.37552e-06	0.000462925	3.0215e-05	0.00130869	1.02058e-05	4.81827e-05	4.86725e-06	0.00112596	1.0878e-06	0.000188733	4.47313e-06	0.000774969	6.25396e-06	4.09458e-05	6.25396e-06	0.000619142	0.959043	0.975918	0.431747	0.632559	0.320778	1	0.924017	1
178	Streptococcus viridans	0.272894	0.37802	0.159053	0.265343	0.0125197	0.0529033	0.0850267	0.12884	0.00390608	0.077452	0.207837	0.350095	0.0148676	0.0639831	0.865995	0.886432	0.247812	0.546922	0.900743	0.950024	0.292791	0.500998	0.686461	1	0.150416	1
179	Streptococcus gallolyticus	0.0344511	0.0677311	0.959043	0.970227	0.028466	0.0934927	0.279422	0.359109	0.207837	0.507885	0.4853	0.627185	0.0906026	0.190265	0.134204	0.195667	0.561875	0.771048	0.202526	0.360393	0.381736	0.595818	0.476136	1	0.602204	1
180	Streptococcus sp. group B	0.362149	0.483329	0.921508	0.954268	0.459201	0.6108	0.153357	0.218991	0.676383	0.847694	0.0501058	0.151155	0.0149616	0.0639831	0.137302	0.199765	0.0402457	0.217893	0.224262	0.389274	0.681039	0.808151	0.0687679	1	0.0130391	1
181	Lactococcus lactis	0.105812	0.172784	4.37059e-05	0.00137872	0.00431302	0.0269272	7.73944e-05	0.000281213	0.0114719	0.139675	0.000174809	0.0110289	0.0130741	0.0592181	2.6697e-06	2.34528e-05	0.00115531	0.0295764	0.571836	0.744566	0.664981	0.791807	0.719149	1	0.423161	1
182	Lactococcus garvieae	0.000400265	0.00141727	0.112426	0.212599	0.0371251	0.109947	0.00210709	0.00509519	0.177428	0.459459	0.172695	0.30969	0.0087739	0.0521486	0.0371251	0.0655593	0.0797274	0.293889	0.241798	0.411293	0.286055	0.494354	0.686461	1	0.571836	1
183	Lactobacillus delbrueckii	0.365877	0.483654	0.561875	0.659799	0.542205	0.684422	0.503907	0.586765	0.774744	0.899117	0.854466	0.901215	0.272894	0.404958	0.774744	0.819622	0.192198	0.462475	0.581878	0.751999	0.786011	0.877143	0.622838	1	0.146231	1
184	Lactobacillus ruminis	0.000292938	0.00110489	0.877553	0.915822	2.41017e-05	0.00119303	0.398003	0.480373	0.000611555	0.0282946	0.994147	0.994147	6.25396e-06	0.000784602	0.730162	0.779588	0.000117039	0.00737344	0.320778	0.503664	0.763523	0.861761	0.924017	1	0.494558	1
185	Lactobacillus salivarius	0.0877795	0.148946	0.842967	0.894524	0.0215834	0.0774988	0.708193	0.777668	0.00665022	0.104892	0.82007	0.882369	0.0414605	0.119717	0.602204	0.664435	0.0331761	0.194839	0.854466	0.926561	0.797323	0.886909	0.959043	1	0.763523	1
186	Lactobacillus fermentum	0.028466	0.0570966	0.335396	0.458198	0.182256	0.329773	0.602204	0.67956	0.0676303	0.293346	0.503907	0.645225	0.082343	0.177769	0.458091	0.538839	0.154689	0.409159	0.675688	0.808496	0.74123	0.851861	0.877553	1	0.708193	1
187	Lactobacillus plantarum	0.0653991	0.116079	2.5998e-05	0.00094961	0.0119858	0.05224	8.68335e-06	4.21416e-05	0.00115531	0.0400892	0.000510912	0.0168844	0.0478898	0.124298	9.91713e-07	1.16652e-05	0.00199788	0.0374198	0.350429	0.535678	0.373755	0.587329	0.633267	1	0.551997	1
188	Lactobacillus johnsonii	0.0570643	0.102864	0.0877795	0.180768	0.581878	0.720075	0.0478898	0.0795109	0.900743	0.957921	0.063228	0.16877	0.889136	0.916922	0.182256	0.254498	0.358101	0.618864	0.622838	0.777427	0.4853	0.671284	0.786011	1	0.431747	1
189	Lactobacillus reuteri	0.0653991	0.116079	0.0105015	0.0389735	0.10262	0.22505	0.00960369	0.0197773	0.202526	0.498416	0.115852	0.237172	0.982441	0.988144	0.286055	0.36426	0.719149	0.871277	0.763523	0.856034	0.752351	0.856124	0.247812	1	0.247812	1
190	Lactobacillus apis	0.00371577	0.0102331	0.0995048	0.195627	0.213247	0.36791	0.000226886	0.000725618	0.551997	0.775478	0.235886	0.384283	0.04962	0.126422	0.000688388	0.00205039	0.633267	0.834323	0.0344511	0.102176	0.0119858	0.0798669	0.602204	1	0.842967	1
191	Lactobacillus mucosae	0.0850267	0.1457	0.025317	0.0711335	0.503907	0.647881	0.335396	0.415651	0.389819	0.678031	0.342861	0.505192	0.328035	0.458322	0.503907	0.581883	0.115852	0.35368	0.10262	0.22609	0.82007	0.894974	0.207837	1	0.592002	1
192	Lactobacillus crispatus	0.350429	0.470402	0.306576	0.430696	1	1	0.00730121	0.0155909	0.130367	0.393367	0.358101	0.518836	0.877553	0.914503	0.119358	0.178138	0.503907	0.736725	0.0797274	0.186929	0.467066	0.661916	0.854466	1	0.358101	1
193	Lactobacillus gasseri	0.292791	0.401575	0.0699227	0.15212	0.00210709	0.0164069	0.313625	0.395019	0.0514015	0.260384	0.697296	0.786868	0.581878	0.698859	0.513348	0.586925	0.697296	0.871277	0.292791	0.474759	0.74123	0.851861	0.0119858	1	0.082343	1
194	Enterococcus faecium	0.299631	0.410146	0.522879	0.625651	0.532498	0.677103	0.786011	0.840511	0.328035	0.634139	0.686461	0.779712	0.358101	0.490443	0.476136	0.55165	0.763523	0.896816	0.675688	0.808496	0.612483	0.757948	0.865995	1	0.476136	1
195	Enterococcus cecorum	0.115852	0.186114	0.708193	0.788902	0.00665022	0.0360047	0.592002	0.670227	0.00319354	0.0738772	0.592002	0.718268	0.0119858	0.0584941	0.889136	0.90611	0.0307449	0.183674	0.74123	0.843301	0.842967	0.908516	0.842967	1	0.622838	1
196	Enterococcus sp. FDAARGOS_553	0.612483	0.716801	0.622838	0.710937	0.235886	0.393901	0.197313	0.27009	0.044579	0.239828	0.513348	0.652497	0.230075	0.357494	0.0478898	0.0816598	0.000820253	0.0295764	0.381736	0.560095	0.0199006	0.0957715	0.889136	1	0.150416	1
197	Enterococcus gilvus	0.000117039	0.000537913	0.000125239	0.00241432	0.664981	0.787747	9.41585e-06	4.50662e-05	0.458091	0.724181	0.0114719	0.0686336	0.571836	0.691592	9.53242e-05	0.000380201	0.912371	0.947936	0.854466	0.926561	0.612483	0.757948	0.551997	1	0.350429	1
198	Enterococcus faecalis	0.4853	0.601426	0.0771788	0.163299	0.449212	0.602136	0.0771788	0.119558	0.358101	0.654006	0.187179	0.323945	0.74123	0.816649	0.423161	0.506334	0.93568	0.957793	0.994147	0.995581	0.513348	0.6902	0.532498	1	0.241798	1
199	Enterococcus hirae	0.686461	0.779712	0.031941	0.0830226	0.0850267	0.196412	0.279422	0.359109	0.458091	0.724181	0.0699227	0.17582	0.138126	0.263695	0.982441	0.983858	0.65434	0.853969	0.449212	0.628535	0.0551225	0.169777	0.900743	1	0.247812	1
200	Enterococcus casseliflavus	0.0207273	0.0431975	0.031941	0.0830226	0.503907	0.647881	0.994147	0.99702	0.0331761	0.221386	0.458091	0.607869	0.163508	0.290541	0.513348	0.586925	0.241798	0.538797	0.0399707	0.112763	0.994147	0.997024	0.197313	1	0.513348	1
201	Enterococcus sp. FDAARGOS_375	0.266469	0.371344	0.0934971	0.189175	1	1	0.342861	0.421889	0.0850267	0.322451	0.842967	0.898646	0.235886	0.364886	0.551997	0.618879	0.551997	0.768141	0.0148676	0.0603399	0.542205	0.706293	0.0964641	1	0.253928	1
202	Weissella cibaria	0.10908	0.177287	0.0136498	0.0485794	0.260147	0.418287	0.000611555	0.0016842	0.028466	0.212424	0.0934971	0.207307	0.797323	0.857988	0.266469	0.343734	0.571836	0.775503	0.65434	0.792517	0.602204	0.751941	0.494558	1	0.0125197	1
203	Weissella paramesenteroides	0.0183317	0.0395099	0.0087739	0.0349948	0.797323	0.882659	0.0551225	0.0893809	0.664981	0.845232	0.0722775	0.178507	0.571836	0.691592	0.994147	0.994147	0.00764731	0.0790983	0.342861	0.527595	0.0771788	0.204141	0.365877	1	0.0462098	1
204	Leuconostoc mesenteroides	0.0105015	0.0247052	0.00170021	0.0115681	0.202526	0.354421	6.72373e-05	0.000253601	0.0478898	0.249891	0.0063444	0.0543582	0.414675	0.540169	0.000688388	0.00205039	0.266469	0.557893	0.571836	0.744566	0.752351	0.856124	0.697296	1	0.4853	1
205	Leuconostoc citreum	8.46987e-09	2.66634e-06	2.30767e-10	8.0076e-08	0.279422	0.438099	1.53733e-11	5.33452e-09	0.00800779	0.113416	3.13014e-09	1.08616e-06	0.320778	0.452747	3.63152e-12	2.52027e-09	0.00918057	0.0859748	0.0906026	0.204815	0.130367	0.295242	0.982441	1	0.865995	1
206	Dialister sp. Marseille-P5638	0.0964641	0.160158	0.350429	0.469494	0.381736	0.539884	0.513348	0.595758	0.224366	0.517308	0.328035	0.486444	0.65434	0.754505	0.423161	0.506334	0.0995048	0.325268	0.74123	0.843301	0.581878	0.739893	0.877553	1	0.994147	1
207	Dialister pneumosintes	0.00199788	0.00592535	0.146231	0.252449	0.0676303	0.165611	0.202526	0.27668	0.063228	0.283098	0.0746958	0.181891	0.260147	0.391917	0.0746958	0.118897	0.0676303	0.267816	0.842967	0.918397	0.82007	0.894974	0.612483	1	0.697296	1
208	Megasphaera elsdenii	0.146231	0.223043	0.150416	0.257114	0.959043	0.978817	0.414675	0.499626	0.115852	0.37747	0.150416	0.286781	0.877553	0.914503	0.241798	0.314247	0.335396	0.599044	0.159053	0.306619	0.398003	0.607525	0.889136	1	0.406289	1
209	Megasphaera stantonii	0.0130741	0.0291751	0.00800779	0.034305	0.8315	0.907449	0.00431302	0.0097183	0.797323	0.913105	0.00353378	0.0389277	0.763523	0.831952	0.0063444	0.0141576	0.808676	0.915707	0.675688	0.808496	0.93568	0.962057	0.551997	1	0.947356	1
210	Megasphaera hexanoica	0.0243355	0.049673	0.0722775	0.154817	0.431747	0.586668	0.266469	0.348266	0.0514015	0.260384	0.0590618	0.163955	0.218757	0.346907	0.126614	0.187356	0.138126	0.382886	0.202526	0.360393	0.476136	0.66659	0.982441	1	0.522879	1
211	Veillonella dispar	0.970739	0.987819	0.279422	0.403998	0.224366	0.38016	0.924017	0.95285	0.643768	0.833536	0.581878	0.710957	0.423161	0.54711	0.381736	0.465597	0.299631	0.589899	0.279422	0.457356	0.633267	0.768571	0.786011	1	0.449212	1
212	Veillonella parvula	0.494558	0.608552	0.0357671	0.0905926	0.187179	0.337799	0.182256	0.254498	0.643768	0.833536	0.105812	0.222525	0.342861	0.472371	0.0532353	0.0894559	0.134204	0.379605	0.406289	0.587426	0.494558	0.67867	0.763523	1	0.313625	1
213	Veillonella rodentium	0.719149	0.799823	0.0653991	0.144545	0.182256	0.329773	0.235886	0.314213	0.286055	0.590839	0.266469	0.423179	0.406289	0.531242	0.0357671	0.0638108	0.0676303	0.267816	0.612483	0.767262	0.342861	0.555146	0.763523	1	0.260147	1
214	Phascolarctobacterium faecium	0.130367	0.203771	0.0199006	0.0622117	0.119358	0.247649	0.592002	0.670227	0.126614	0.392277	0.00115531	0.0205585	0.015511	0.0639831	0.328035	0.410931	0.313625	0.590603	0.028466	0.0918857	0.0105015	0.0798669	0.686461	1	0.643768	1
215	Acidaminococcus fermentans	0.0357671	0.0699222	0.163508	0.269536	0.763523	0.861761	0.187179	0.259834	0.306576	0.609638	0.0797274	0.186299	0.686461	0.778588	0.082343	0.128707	0.551997	0.768141	0.697296	0.817439	0.272894	0.479988	0.503907	1	0.774744	1
216	Acidaminococcus intestini	0.0105015	0.0247052	0.00960369	0.0370275	0.912371	0.947936	0.0746958	0.116492	0.122945	0.391392	0.028466	0.109752	0.93568	0.953568	0.0934971	0.143555	0.207837	0.480105	0.235886	0.404209	0.458091	0.654551	0.912371	1	0.93568	1
217	Selenomonas ruminantium	0.592002	0.702306	0.0850267	0.176145	0.0125197	0.0529033	0.959043	0.977351	0.708193	0.861985	0.082343	0.189854	0.0168705	0.0675797	0.320778	0.404028	0.241798	0.538797	0.00524191	0.0298187	0.142135	0.312697	0.763523	1	0.142135	1
218	Selenomonas sputigena	0.0590618	0.105914	0.006969	0.0306107	0.168055	0.321718	0.0224695	0.0419189	0.4853	0.735368	0.0344511	0.117201	0.752351	0.822365	0.0233866	0.0441041	0.320778	0.595975	0.381736	0.560095	0.522879	0.6902	0.365877	1	0.561875	1
219	Selenomonas sp. oral taxon 126	0.0207273	0.0431975	0.0183317	0.0608718	0.970739	0.984952	0.00800779	0.0166889	0.924017	0.963445	0.017588	0.0824736	0.994147	0.995583	0.0295869	0.0537521	0.865995	0.93771	0.924017	0.962017	0.8315	0.903182	0.730162	1	0.865995	1
220	Selenomonas sp. oral taxon 920	0.130367	0.203771	0.0105015	0.0389735	0.0224695	0.0790425	0.0307449	0.0548508	0.335396	0.639463	0.0514015	0.151155	0.218757	0.346907	0.0590618	0.0975925	0.260147	0.554713	0.192198	0.35194	0.877553	0.932737	0.235886	1	0.854466	1
221	Selenomonas sp. oral taxon 478	0.134204	0.208361	0.0906026	0.184394	0.970739	0.984952	0.0371251	0.064412	0.458091	0.724181	0.0233866	0.0977729	0.373755	0.504897	0.0371251	0.0655593	0.313625	0.590603	0.643768	0.785194	0.889136	0.936431	0.4853	1	0.561875	1
222	Selenomonas sp. oral taxon 136	0.877553	0.929804	0.00838315	0.0348378	0.000480894	0.00680121	0.752351	0.814558	0.842967	0.930078	0.0850267	0.194107	0.025317	0.0864269	0.358101	0.440643	0.335396	0.599044	0.00410505	0.0249904	0.142135	0.312697	0.0877795	1	0.431747	1
223	Megamonas hypermegale	0.719149	0.799823	0.877553	0.915822	0.373755	0.534046	0.0995048	0.14819	0.0551225	0.269402	0.522879	0.663396	0.675688	0.77142	0.218757	0.293083	0.159053	0.414375	0.00335981	0.0222067	0.389819	0.59899	0.105812	1	0.65434	1
224	Pelosinus fermentans	0.142135	0.217272	0.389819	0.507569	0.365877	0.528235	0.00730121	0.0155909	0.122945	0.391392	0.286055	0.443129	0.299631	0.435314	0.0385259	0.0673476	0.373755	0.631737	0.0371251	0.107802	0.0676303	0.191297	0.877553	1	0.365877	1
225	Faecalitalea cylindroides	7.37552e-06	8.82519e-05	0.0653991	0.144545	0.000257973	0.00458398	0.0514015	0.0843324	0.00024197	0.0186586	0.299631	0.45502	7.73944e-05	0.00446953	0.134204	0.195667	0.000920541	0.0295764	0.93568	0.962017	0.503907	0.686066	0.458091	1	1	1
226	Erysipelotrichaceae bacterium GAM147	0.686461	0.779712	0.0429962	0.105813	0.00222164	0.0171066	0.0478898	0.0795109	0.00390608	0.077452	0.0243355	0.100529	0.00122192	0.0198969	0.00371577	0.00892298	0.000174809	0.0100952	0.774744	0.865817	0.82007	0.894974	0.947356	1	0.458091	1
227	Erysipelotrichaceae bacterium SG0102	0.061116	0.109316	0.0191023	0.0619485	0.602204	0.737327	0.0385259	0.0661807	0.664981	0.845232	0.0532353	0.152666	0.797323	0.857988	0.163508	0.233487	0.786011	0.904827	0.320778	0.503664	0.664981	0.791807	0.994147	1	0.924017	1
228	Erysipelotrichaceae bacterium I46	0.011739	0.0273386	0.000330519	0.00402421	0.169917	0.324388	0.00464846	0.0104065	0.681039	0.847694	0.000916427	0.0205585	0.371041	0.504897	0.000384887	0.00127196	0.179717	0.447884	0.305046	0.492329	0.597189	0.751093	0.570313	1	0.338418	1
229	Faecalibaculum rodentium	0.8315	0.893284	0.0514015	0.119707	0.0233866	0.0814418	0.774744	0.83231	0.522879	0.748202	0.0995048	0.215129	0.044579	0.122108	0.130367	0.191278	0.0478898	0.233716	0.026332	0.088282	0.900743	0.942923	0.602204	1	0.105812	1
230	Turicibacter sp. H121	0.643768	0.747116	0.522879	0.625651	0.253928	0.414052	0.0995048	0.14819	0.026332	0.203049	0.00303468	0.0356961	0.000920541	0.0182267	6.19777e-07	8.77807e-06	1.54633e-07	2.67902e-05	0.253928	0.429819	0.0385259	0.137621	0.017588	1	0.00122192	0.846794
231	[Clostridium] innocuum	9.10732e-05	0.000451463	6.62949e-05	0.00166652	1	1	1.27173e-05	5.8449e-05	0.333711	0.639463	7.18095e-05	0.0071194	1	1	1.27173e-05	7.17544e-05	0.333711	0.599044	0.333711	0.51811	0.333711	0.548013	1	1	NaN	NaN
232	Murdochiella vaginalis	0.0273814	0.0552403	0.0161784	0.0558599	0.877553	0.932737	0.0307449	0.0548508	0.865995	0.940533	0.0906026	0.203489	0.612483	0.721855	0.0371251	0.0655593	0.865995	0.93771	0.912371	0.959372	0.730162	0.846158	0.561875	1	0.982441	1
233	Finegoldia magna	0.126614	0.199252	0.82007	0.876931	0.0105015	0.0478785	0.970739	0.982059	0.0399707	0.233107	0.675688	0.772533	0.0125197	0.0590213	0.947356	0.955618	0.061116	0.256687	0.74123	0.843301	0.414675	0.619332	0.571836	1	0.912371	1
234	Parvimonas micra	0.0532353	0.0972244	0.912371	0.946466	0.00390608	0.0255369	0.279422	0.359109	0.0746958	0.301389	0.581878	0.710957	0.0105015	0.0555537	0.602204	0.664435	0.0934971	0.32076	0.126614	0.260742	0.218757	0.417626	0.8315	1	0.947356	1
235	Sporanaerobacter sp. NJN-17	0.286055	0.393113	0.112426	0.212599	0.00353378	0.0237758	0.730162	0.798004	0.10262	0.359689	0.192198	0.329346	0.00800779	0.0504491	0.122945	0.182315	0.00475733	0.0568419	0.115852	0.246629	0.786011	0.877143	0.708193	1	0.192198	1
236	Ndongobacter massiliensis	0.0414605	0.0784021	0.224366	0.342219	0.306576	0.46388	0.138126	0.198879	0.494558	0.73653	0.320778	0.478752	0.328035	0.458322	0.00838315	0.0181243	0.730162	0.879465	0.697296	0.817439	0.10908	0.258878	0.865995	1	0.218757	1
237	Corynebacterium jeikeium	0.697296	0.784317	0.320778	0.444351	0.224366	0.38016	0.994147	0.99702	0.808676	0.916471	0.177428	0.315731	0.163508	0.290541	0.532498	0.6009	0.808676	0.915707	0.197313	0.355676	0.342861	0.555146	0.877553	1	0.494558	1
238	Corynebacterium flavescens	0.159053	0.238408	0.494558	0.605332	0.00335981	0.0232835	0.561875	0.643467	0.0142474	0.147578	0.163508	0.298617	0.001092	0.0198969	0.202526	0.275055	0.00024197	0.0128989	0.719149	0.834598	0.854466	0.916633	0.476136	1	0.260147	1
239	Corynebacterium urealyticum	0.0114719	0.0268064	0.130367	0.231392	0.373755	0.534046	0.0183317	0.0354379	0.93568	0.963445	0.414675	0.568744	0.0995048	0.202814	0.235886	0.309461	0.365877	0.622979	0.449212	0.628535	0.622838	0.763941	0.581878	1	0.272894	1
240	Corynebacterium variabile	6.79309e-06	8.57165e-05	0.842967	0.894524	1.0878e-06	0.000188461	0.982441	0.988136	4.21503e-07	0.000146262	0.786011	0.856345	3.13864e-07	0.000108754	0.130367	0.191278	2.17726e-08	1.50884e-05	0.74123	0.843301	0.235886	0.435917	0.449212	1	0.142135	1
241	Corynebacterium glutamicum	0.947356	0.975467	0.449212	0.565796	0.230075	0.386058	0.982441	0.988136	0.82007	0.916471	0.551997	0.689004	0.342861	0.472371	0.842967	0.86798	0.708193	0.871277	0.358101	0.540266	0.207837	0.404582	0.900743	1	0.675688	1
242	Corynebacterium casei	0.192198	0.281403	0.365877	0.481819	0.0119858	0.05224	0.865995	0.906487	0.241798	0.539574	0.286055	0.443129	0.0148676	0.0639831	0.959043	0.966003	0.159053	0.414375	0.313625	0.498068	0.373755	0.587329	0.947356	1	0.82007	1
243	Corynebacterium stationis	0.423161	0.54485	0.358101	0.47701	0.947356	0.97118	0.00800779	0.0166889	0.026332	0.203049	0.763523	0.837101	0.561875	0.684322	0.0148676	0.0299076	0.0532353	0.247598	0.031941	0.0985202	0.0148676	0.082426	0.522879	1	0.763523	1
244	Mycobacteroides chelonae	0.552874	0.664982	0.183634	0.294323	0.302329	0.461485	0.187201	0.259834	0.469753	0.732604	0.0504744	0.151155	0.184889	0.314842	0.363366	0.446329	0.730984	0.879465	0.642529	0.785194	0.260903	0.465994	0.581977	1	0.709257	1
245	Arthrobacter sp. YC-RL1	0.253928	0.355294	0.571836	0.664747	0.0653991	0.163027	0.686461	0.756196	0.494558	0.73653	0.633267	0.747428	0.503907	0.62582	0.503907	0.581883	0.0676303	0.267816	0.260147	0.436091	0.230075	0.430925	0.350429	1	0.182256	1
246	Rothia mucilaginosa	0.000226886	0.00091546	0.633267	0.720471	0.000274945	0.00464723	0.031941	0.0565486	0.130367	0.393367	0.031941	0.114263	0.0462098	0.124122	0.026332	0.0492571	0.0995048	0.325268	0.04962	0.130936	0.643768	0.775881	0.0964641	1	0.982441	1
247	Glutamicibacter nicotianae	0.0877795	0.148946	0.335396	0.458198	0.494558	0.638228	0.0148676	0.0291472	0.602204	0.805259	0.0934971	0.207307	0.808676	0.866171	0.213247	0.287366	0.708193	0.871277	0.235886	0.404209	0.730162	0.846158	0.664981	1	0.230075	1
248	Streptomyces sp. ICC1	0.0906026	0.152247	0.697296	0.779265	0.0295869	0.0958118	0.279422	0.359109	0.218757	0.517308	0.0771788	0.185336	0.865995	0.907919	0.168055	0.238021	0.00390608	0.052056	0.082343	0.191124	0.00189381	0.0646763	0.017588	1	0.00960369	1
249	Streptomyces sp. ICC4	0.664981	0.762804	0.959043	0.970227	0.65434	0.777801	0.959043	0.977351	0.423161	0.700893	0.0964641	0.211186	0.0722775	0.161575	0.82007	0.853266	0.686461	0.871277	0.697296	0.817439	0.0207273	0.0983838	0.028466	1	0.708193	1
250	Bifidobacterium longum	1.39432e-07	1.3216e-05	0.028466	0.0774723	0.00189381	0.0154401	0.000109338	0.000375646	0.224366	0.517308	0.365877	0.523543	6.79309e-06	0.000784602	0.000688388	0.00205039	0.197313	0.471511	0.0995048	0.219925	0.00665022	0.0697314	0.279422	1	0.697296	1
251	Bifidobacterium breve	1.19753e-05	0.000107933	0.0199006	0.0622117	0.00431302	0.0269272	1.43132e-06	9.64405e-06	0.266469	0.572536	0.015511	0.0803333	0.00918057	0.0521486	4.06259e-05	0.000177323	0.350429	0.611706	0.0207273	0.0757093	0.0429962	0.144643	0.970739	1	0.994147	1
252	Bifidobacterium pseudocatenulatum	1.39432e-07	1.3216e-05	0.350429	0.469494	0.0399707	0.114937	0.224366	0.301179	0.00800779	0.113416	0.592002	0.718268	0.0183317	0.0709713	0.247812	0.320861	0.00353378	0.0504907	0.532498	0.718976	0.82007	0.894974	0.900743	1	0.74123	1
253	Bifidobacterium adolescentis	0.0130741	0.0291751	0.0722775	0.154817	0.612483	0.742047	0.0429962	0.0726019	0.503907	0.742216	0.476136	0.619959	0.0590618	0.144119	0.182256	0.254498	0.0934971	0.32076	0.93568	0.962017	0.513348	0.6902	0.423161	1	0.373755	1
254	Bifidobacterium bifidum	1.0878e-06	3.18332e-05	0.0995048	0.195627	0.001092	0.0102265	4.06259e-05	0.00015929	0.154689	0.422655	0.10262	0.218462	0.00335981	0.0302383	0.000212673	0.000753036	0.272894	0.559513	0.0243355	0.0844441	0.0699227	0.193826	0.900743	1	0.900743	1
255	Bifidobacterium animalis	0.970739	0.987819	0.65434	0.739596	0.633267	0.759263	0.365877	0.445471	0.313625	0.614846	0.686461	0.779712	0.643768	0.748543	0.0722775	0.115312	0.115852	0.35368	0.542205	0.725029	0.182256	0.377024	0.970739	1	0.449212	1
256	Bifidobacterium gallinarum	0.00161029	0.00498901	0.00335981	0.0191123	0.982441	0.993915	0.00179466	0.00438553	0.842967	0.930078	0.0161784	0.081955	0.65434	0.754505	0.000212673	0.000753036	0.423161	0.675693	0.93568	0.962017	0.115852	0.271234	0.719149	1	0.365877	1
257	Bifidobacterium angulatum	0.551997	0.664982	0.602204	0.691936	0.900743	0.940083	0.947356	0.969712	0.513348	0.742216	0.924017	0.951436	0.551997	0.677052	0.406289	0.489522	0.774744	0.903868	0.542205	0.725029	0.542205	0.706293	0.622838	1	0.253928	1
258	Bifidobacterium kashiwanohense	5.11664e-07	2.3673e-05	0.65434	0.739596	0.00319354	0.0228157	0.026332	0.0482174	0.0161784	0.158139	0.612483	0.732868	0.000257973	0.0098523	0.177428	0.249261	0.00259973	0.0409458	0.230075	0.396209	0.218757	0.417626	0.532498	1	0.522879	1
259	Bifidobacterium dentium	0.561875	0.673473	0.006969	0.0306107	0.00210709	0.0164069	0.0414605	0.070351	0.0100438	0.126735	0.0191023	0.0860843	0.00838315	0.0518708	0.0797274	0.1249	0.0331761	0.194839	0.272894	0.452	0.440431	0.638532	0.912371	1	0.900743	1
260	Bifidobacterium catenulatum	1.5368e-08	2.66634e-06	0.0199006	0.0622117	0.0371251	0.109947	5.29377e-06	2.78324e-05	0.279422	0.58942	0.112426	0.233604	0.0570643	0.14174	0.000226886	0.000795248	0.00960369	0.0875705	0.192198	0.35194	0.513348	0.6902	0.697296	1	0.279422	1
261	Gardnerella vaginalis	0.0399707	0.076629	0.0295869	0.0798962	0.900743	0.940083	0.000163641	0.000535693	0.0331761	0.221386	0.163508	0.298617	0.686461	0.778588	0.0161784	0.0317171	0.389819	0.643201	0.0371251	0.107802	0.247812	0.449564	0.532498	1	0.187179	1
262	Propionibacterium freudenreichii	0.134204	0.208361	0.381736	0.498917	0.328035	0.489931	0.00764731	0.0160825	0.126614	0.392277	0.286055	0.443129	0.719149	0.797392	0.00097476	0.00279539	0.0215834	0.148092	0.0183317	0.0706789	0.0183317	0.0913947	0.900743	1	0.467066	1
263	Actinomyces oris	1.02058e-05	0.00010416	0.0191023	0.0619485	0.00122192	0.0108563	0.000102109	0.000352554	0.342861	0.643095	0.0136498	0.0751824	0.00960369	0.0524044	0.00189381	0.00488589	0.272894	0.559513	0.0243355	0.0844441	0.328035	0.539971	0.65434	1	0.476136	1
264	Trueperella pyogenes	0.0964641	0.160158	0.0551225	0.127093	0.697296	0.816261	0.00764731	0.0160825	0.247812	0.549461	0.0191023	0.0860843	0.494558	0.618644	0.0087739	0.0189102	0.306576	0.590159	0.561875	0.739926	0.643768	0.775881	0.808676	1	0.865995	1
265	Schaalia meyeri	0.000133967	0.000599826	0.292791	0.416387	0.000820253	0.00902279	5.83293e-05	0.000223649	0.924017	0.963445	0.431747	0.585219	0.00189381	0.0219767	0.015511	0.0306686	0.313625	0.590603	0.000292938	0.00616058	0.0699227	0.193826	0.924017	1	0.286055	1
266	Nonomuraea sp. ATCC 55076	0.494558	0.608552	0.476136	0.587969	0.0676303	0.165611	0.192198	0.265179	0.423161	0.700893	0.664981	0.762804	0.163508	0.290541	0.272894	0.35137	0.503907	0.736725	0.0399707	0.112763	0.146231	0.316682	0.900743	1	0.994147	1
267	Collinsella aerofaciens	5.11664e-07	2.3673e-05	0.00524191	0.0247475	0.00475733	0.0277044	1.01849e-07	1.28514e-06	0.93568	0.963445	0.00115531	0.0205585	0.061116	0.145046	0.000186677	0.00067476	0.0551225	0.251315	0.00431302	0.0260281	0.808676	0.894974	0.476136	1	0.0653991	1
268	Coriobacteriaceae bacterium 68-1-3	0.031941	0.0636984	0.292791	0.416387	0.000400265	0.00590179	0.063228	0.101107	0.74123	0.874853	0.900743	0.935802	0.0183317	0.0709713	0.0119858	0.0249794	0.551997	0.768141	0.000292938	0.00616058	0.00576985	0.0687443	0.154689	1	0.299631	1
269	Coriobacterium glomerans	0.0514015	0.094874	0.119358	0.219138	0.358101	0.520261	0.00838315	0.0173669	0.675688	0.847694	0.235886	0.384283	0.686461	0.778588	0.0385259	0.0673476	0.982441	0.989581	0.192198	0.35194	0.842967	0.908516	0.551997	1	0.65434	1
270	Olsenella sp. GAM18	0.0199006	0.0421067	0.126614	0.228234	0.115852	0.243289	0.0199006	0.0378383	0.889136	0.956683	0.105812	0.222525	0.423161	0.54711	0.0224695	0.0426061	0.982441	0.989581	0.126614	0.260742	0.4853	0.671284	0.551997	1	0.93568	1
271	Olsenella sp. Marseille-P2300	0.0207273	0.0431975	0.0429962	0.105813	0.4853	0.636957	0.00189381	0.00461159	0.602204	0.805259	0.0478898	0.146412	0.406289	0.531242	0.000920541	0.0026619	0.154689	0.409159	0.187179	0.347331	0.0551225	0.169777	0.994147	1	0.373755	1
272	Olsenella umbonata	0.0570643	0.102864	0.168055	0.274424	0.551997	0.690495	0.04962	0.0819911	0.982441	0.993898	0.142135	0.274004	0.561875	0.684322	0.063228	0.103248	0.763523	0.896816	0.592002	0.758024	0.752351	0.856124	0.947356	1	0.93568	1
273	Olsenella uli	0.0478898	0.0886281	0.112426	0.212599	0.664981	0.787747	0.00390608	0.00900605	0.320778	0.623584	0.04962	0.151036	0.900743	0.927511	0.00234178	0.00584602	0.130367	0.374872	0.0877795	0.199734	0.163508	0.343367	0.532498	1	0.467066	1
274	Olsenella sp. oral taxon 807	0.213247	0.307679	0.0676303	0.14853	0.74123	0.846248	0.0414605	0.070351	0.522879	0.748202	0.381736	0.536285	0.571836	0.691592	0.061116	0.100747	0.763523	0.896816	0.854466	0.926561	0.365877	0.578887	0.299631	1	0.93568	1
275	Libanicoccus massiliensis	0.602204	0.708355	0.168055	0.274424	0.0478898	0.129135	0.272894	0.355325	0.213247	0.513867	0.365877	0.523543	0.279422	0.411999	0.542205	0.60987	0.494558	0.732326	0.808676	0.893664	0.581878	0.739893	0.786011	1	0.719149	1
276	Parolsenella catena	0.000400265	0.00141727	0.0357671	0.0905926	0.00475733	0.0277044	0.00179466	0.00438553	0.335396	0.639463	0.0462098	0.144458	0.061116	0.145046	0.00136572	0.00376115	0.664981	0.861368	0.0653991	0.16152	0.150416	0.322718	0.730162	1	0.513348	1
277	Atopobium parvulum	0.0344511	0.0677311	0.854466	0.901215	0.0183317	0.0701871	0.0850267	0.12884	0.253928	0.55417	0.602204	0.725572	0.063228	0.147532	0.063228	0.103248	0.93568	0.957793	0.105812	0.231651	0.122945	0.283059	0.622838	1	0.423161	1
278	Gordonibacter massiliensis	0.0119858	0.027635	0.119358	0.219138	5.05281e-05	0.00152243	0.0414605	0.070351	0.126614	0.392277	0.93568	0.957761	0.0331761	0.102182	0.0207273	0.0395186	0.272894	0.559513	0.00136572	0.0133494	0.112426	0.265005	0.150416	1	0.708193	1
279	Gordonibacter pamelaeae	1.71389e-07	1.3216e-05	0.449212	0.565796	7.73944e-05	0.00191551	4.64526e-07	4.08078e-06	0.854466	0.933857	0.0295869	0.110991	0.0161784	0.0655653	1.39432e-07	3.33675e-06	0.924017	0.950065	0.000163641	0.00454267	0.0136498	0.080849	0.224366	1	0.842967	1
280	Gordonibacter urolithinfaciens	0.000226886	0.00091546	0.842967	0.894524	0.000648934	0.00788967	0.000199285	0.000643272	0.532498	0.752655	0.130367	0.254858	0.0746958	0.165381	1.91581e-05	9.70489e-05	0.389819	0.643201	0.000199285	0.00476909	0.0105015	0.0798669	0.187179	1	0.213247	1
281	Eggerthella lenta	3.25547e-05	0.00020354	0.786011	0.852331	4.7002e-05	0.00148056	7.73944e-05	0.000281213	0.381736	0.669002	0.192198	0.329346	0.0114719	0.0580294	6.26364e-05	0.000260297	0.675688	0.870357	0.000143255	0.00442815	0.031941	0.126486	0.130367	1	0.970739	1
282	Eggerthella sp. YY7918	0.0191023	0.0407907	0.04962	0.11713	1.02058e-05	0.000707265	0.182256	0.254498	0.142135	0.40761	0.458091	0.607869	0.00152468	0.0211321	0.0514015	0.0867947	0.633267	0.834323	0.000117039	0.00442815	0.0130741	0.080849	0.235886	1	0.431747	1
283	Adlercreutzia equolifaciens	1.19753e-05	0.000107933	0.633267	0.720471	0.000226886	0.00436756	3.50623e-05	0.000141472	0.602204	0.805259	0.130367	0.254858	0.00665022	0.0438915	4.10908e-06	3.13374e-05	0.622838	0.826871	0.000153135	0.00442815	0.00199788	0.0646763	0.253928	1	0.389819	1
284	Slackia heliotrinireducens	0.082343	0.142171	0.272894	0.39621	0.0049944	0.0283698	0.0906026	0.136692	0.93568	0.963445	0.970739	0.976366	0.177428	0.309717	0.0161784	0.0317171	0.476136	0.714204	0.00086908	0.010399	0.0414605	0.142946	0.342861	1	0.247812	1
285	Denitrobacterium detoxificans	0.0797274	0.138327	0.00838315	0.0348378	5.29377e-06	0.00061143	0.358101	0.437539	0.230075	0.526971	0.365877	0.523543	0.015511	0.0639831	0.197313	0.269028	0.571836	0.775503	5.42986e-05	0.00376833	0.044579	0.147815	0.202526	1	0.406289	1
286	Phoenicibacter massiliensis	3.46279e-06	6.00794e-05	0.320778	0.444351	8.31516e-10	5.7624e-07	0.440431	0.522494	2.44178e-08	1.6946e-05	0.112426	0.233604	6.6371e-09	4.59951e-06	0.235886	0.309461	1.25649e-07	2.67902e-05	0.93568	0.962017	0.8315	0.903182	0.358101	1	0.763523	1
287	Leptolyngbya boryana	3.77488e-05	0.000223912	0.000109338	0.00229941	0.561875	0.699065	1.1316e-07	1.40237e-06	0.168055	0.445153	0.000688388	0.0199059	0.253928	0.386752	2.44571e-06	2.2631e-05	0.877553	0.938494	0.031941	0.0985202	0.146231	0.316682	0.571836	1	0.286055	1
288	Prochlorococcus marinus	0.0570643	0.102864	0.0243355	0.0695013	0.865995	0.927565	4.10908e-06	2.31846e-05	0.0130741	0.141773	0.0114719	0.0686336	0.476136	0.605435	9.53242e-05	0.000380201	0.0161784	0.120556	0.00576985	0.0320342	0.0590618	0.176422	0.458091	1	0.664981	1
289	Nostoc linckia	0.105812	0.172784	0.146231	0.252449	0.877553	0.932737	0.00764731	0.0160825	0.266469	0.572536	0.0797274	0.186299	0.82007	0.875667	0.00234178	0.00584602	0.0964641	0.321393	0.279422	0.457356	0.235886	0.435917	0.65434	1	0.398003	1
290	Nostoc sp. NIES-2111	0.0462098	0.0859776	0.272894	0.39621	0.000212673	0.00421093	0.163508	0.231109	0.4853	0.735368	0.947356	0.964025	0.0168705	0.0675797	0.0934971	0.143555	0.774744	0.903868	0.00189381	0.0156465	0.0653991	0.187279	0.202526	1	0.763523	1
291	Calothrix parasitica	0.00288295	0.00810027	0.0653991	0.144545	0.197313	0.348822	0.00122192	0.00309495	0.93568	0.963445	0.0183317	0.084253	0.786011	0.851103	0.000920541	0.0026619	0.774744	0.903868	0.172695	0.325679	0.581878	0.739893	0.381736	1	0.74123	1
292	Calothrix sp. NIES-3974	3.25547e-05	0.00020354	0.000400265	0.00440927	0.299631	0.458377	1.39432e-07	1.58633e-06	0.0551225	0.269402	0.00115531	0.0205585	0.247812	0.379103	1.25649e-07	3.22965e-06	0.0357671	0.203169	0.00665022	0.0341871	0.00319354	0.0646763	0.808676	1	0.686461	1
293	Calothrix brevissima	5.75513e-06	7.83148e-05	3.46473e-07	5.30572e-05	0.458091	0.610495	2.73648e-08	5.59687e-07	0.063228	0.283098	9.03656e-07	0.000188733	0.4853	0.611478	4.75687e-10	6.60253e-08	0.00136572	0.0295764	0.142135	0.280232	0.0168705	0.0872484	0.912371	1	0.112426	1
294	Raphidiopsis curvata	1.77328e-05	0.000135237	3.46279e-06	0.000240317	0.854466	0.918054	8.2351e-08	1.19066e-06	0.622838	0.821767	0.00103187	0.0205585	0.320778	0.452747	7.37552e-06	4.57019e-05	0.808676	0.915707	0.797323	0.883933	0.241798	0.444472	0.213247	1	0.708193	1
295	Moorea producens	0.0142474	0.0314895	0.202526	0.316561	0.10908	0.230465	0.0109773	0.022341	0.82007	0.916471	0.115852	0.237172	0.708193	0.790302	0.00576985	0.0130009	0.612483	0.817824	0.0653991	0.16152	0.286055	0.494354	0.423161	1	0.561875	1
296	Anaerolinea thermophila	7.21502e-05	0.000373673	0.028466	0.0774723	0.0551225	0.143609	2.04965e-06	1.29314e-05	0.581878	0.793367	0.0331761	0.115699	0.0224695	0.0806807	4.47313e-06	3.2337e-05	0.503907	0.736725	0.006969	0.0353028	0.00335981	0.0646763	0.763523	1	0.994147	1
297	Dehalococcoides mccartyi	0.708193	0.792719	0.970739	0.977783	0.74123	0.846248	0.134204	0.194036	0.0722775	0.296808	0.65434	0.759385	0.889136	0.916922	0.467066	0.54478	0.414675	0.666752	0.0414605	0.116022	0.414675	0.619332	0.708193	1	0.381736	1
298	Candidatus Promineofilum breve	0.551997	0.664982	0.854466	0.901215	0.633267	0.759263	0.561875	0.643467	0.900743	0.957921	0.476136	0.619959	0.10262	0.208551	0.112426	0.168883	0.279422	0.566198	0.551997	0.73529	0.0114719	0.0798669	0.306576	1	0.458091	1
299	Prevotella ruminicola	2.06897e-05	0.000151144	0.000452499	0.00455122	0.0676303	0.165611	5.95883e-08	9.18984e-07	0.389819	0.678031	0.0087739	0.0643233	0.0590618	0.144119	8.22997e-07	1.00203e-05	0.532498	0.756191	0.000576155	0.00833023	0.00475733	0.0687443	0.581878	1	0.719149	1
300	Prevotella intermedia	3.77488e-05	0.000223912	0.000688388	0.00628607	0.082343	0.194094	1.01849e-07	1.28514e-06	0.398003	0.682011	0.0136498	0.0751824	0.0676303	0.15417	1.87503e-06	1.83277e-05	0.602204	0.805651	0.000820253	0.0103501	0.0130741	0.080849	0.675688	1	0.643768	1
301	Prevotella dentalis	0.000117039	0.000537913	0.00431302	0.0215341	0.006969	0.0365873	2.6697e-06	1.57014e-05	0.93568	0.963445	0.0462098	0.144458	0.0191023	0.071945	2.2335e-05	0.000108395	0.924017	0.950065	5.05281e-05	0.00376833	0.0063444	0.0697314	0.970739	1	0.675688	1
302	Prevotella denticola	5.42986e-05	0.000303897	0.00115531	0.00881081	0.0344511	0.105175	6.19777e-07	5.00146e-06	0.449212	0.724181	0.0199006	0.088532	0.061116	0.145046	2.23947e-06	2.12903e-05	0.532498	0.756191	0.000226886	0.00507933	0.0087739	0.0715331	0.877553	1	0.865995	1
303	Prevotella oris	2.80327e-05	0.000190732	0.000292938	0.0037648	0.154689	0.301123	9.16112e-08	1.24663e-06	0.365877	0.65612	0.00524191	0.0505262	0.0995048	0.202814	5.63282e-07	8.68705e-06	0.406289	0.659387	0.00319354	0.0215176	0.0142474	0.0815989	0.686461	1	0.924017	1
304	Prevotella melaninogenica	1.10575e-05	0.000106582	5.83293e-05	0.00161922	0.177428	0.329773	4.57555e-09	1.67128e-07	0.260147	0.564193	0.00410505	0.0438293	0.105812	0.213161	5.95883e-08	2.19492e-06	0.358101	0.618864	0.00234178	0.0171073	0.00730121	0.0697314	0.622838	1	0.786011	1
305	Prevotella fusca	3.25547e-05	0.00020354	0.000257973	0.00351045	0.146231	0.286266	1.39432e-07	1.58633e-06	0.406289	0.6894	0.0100438	0.0668627	0.063228	0.147532	6.19777e-07	8.77807e-06	0.513348	0.744247	0.00199788	0.0161225	0.00764731	0.0697314	0.423161	1	0.808676	1
306	Prevotella scopos	2.80327e-05	0.000190732	0.000163641	0.00258106	0.138126	0.274273	3.83543e-08	6.65448e-07	0.272894	0.579169	0.00918057	0.0653427	0.112426	0.225178	3.46473e-07	5.72505e-06	0.398003	0.65051	0.00335981	0.0222067	0.00960369	0.0764983	0.581878	1	0.959043	1
307	Prevotella jejuni	7.37552e-06	8.82519e-05	2.06897e-05	0.000897415	0.182256	0.329773	2.75319e-09	1.1942e-07	0.350429	0.645087	0.00353378	0.0389277	0.0906026	0.190265	1.93999e-08	1.12196e-06	0.328035	0.599044	0.00550026	0.0307837	0.00475733	0.0687443	0.423161	1	0.959043	1
308	Prevotella enoeca	7.21502e-05	0.000373673	0.00122192	0.00902144	0.0551225	0.143609	3.13864e-07	3.0253e-06	0.467066	0.730054	0.0142474	0.0754788	0.0722775	0.161575	3.46279e-06	2.73088e-05	0.476136	0.714204	0.000376278	0.00705776	0.0125197	0.080849	0.774744	1	0.900743	1
309	Prevotella sp. oral taxon 299	3.25547e-05	0.00020354	0.000688388	0.00628607	0.0964641	0.217751	3.46473e-07	3.20603e-06	0.4853	0.735368	0.0105015	0.0668627	0.063228	0.147532	1.87503e-06	1.83277e-05	0.686461	0.871277	0.00136572	0.0133494	0.0119858	0.0798669	0.643768	1	0.865995	1
310	Bacteroides fragilis	0.0399707	0.076629	0.000353617	0.00409017	0.00431302	0.0269272	0.00234178	0.00562351	0.134204	0.399731	0.00273806	0.0351012	0.0551225	0.137906	0.000576155	0.00176925	0.0130741	0.103952	0.0570643	0.145065	0.82007	0.894974	0.551997	1	0.224366	1
311	Bacteroides thetaiotaomicron	0.241798	0.341072	0.0307449	0.0814388	0.182256	0.329773	0.00475733	0.0105482	0.00764731	0.11292	0.213247	0.354901	0.571836	0.691592	0.015511	0.0306686	0.0243355	0.156153	0.381736	0.560095	0.0877795	0.222012	0.335396	1	0.74123	1
312	Bacteroides caecimuris	0.320778	0.437367	0.440431	0.560842	0.025317	0.0847568	0.719149	0.787207	0.0331761	0.221386	0.0771788	0.185336	0.000773939	0.0167606	0.719149	0.7702	0.044579	0.230547	0.389819	0.567158	0.138126	0.305819	0.253928	1	0.4853	1
313	Bacteroides vulgatus	0.00730121	0.0180966	0.0207273	0.0630911	0.365877	0.528235	0.0850267	0.12884	0.0295869	0.213889	0.0551225	0.157428	0.134204	0.259785	0.224366	0.298867	0.0207273	0.14364	0.177428	0.332797	0.286055	0.494354	0.4853	1	0.431747	1
314	Bacteroides salanitronis	1.30684e-06	3.35907e-05	0.015511	0.0540938	0.000274945	0.00464723	6.81579e-07	5.37518e-06	0.708193	0.861985	0.0964641	0.211186	0.00246773	0.0244305	5.75513e-06	3.99406e-05	0.4853	0.726378	0.000143255	0.00442815	0.0087739	0.0715331	0.877553	1	0.74123	1
315	Bacteroides ovatus	0.551997	0.664982	0.65434	0.739596	0.561875	0.699065	0.633267	0.709996	0.0590618	0.278836	0.697296	0.786868	0.458091	0.585714	0.889136	0.90611	0.431747	0.680001	0.686461	0.811591	0.959043	0.973085	0.82007	1	0.398003	1
316	Bacteroides cellulosilyticus	0.000353617	0.00129847	0.082343	0.172127	0.015511	0.0614237	0.00115531	0.00296957	0.381736	0.669002	0.0877795	0.198433	0.0273814	0.089506	0.00730121	0.0160858	0.168055	0.426601	0.0478898	0.127339	0.398003	0.607525	0.708193	1	0.513348	1
317	Bacteroides helcogenes	0.00353378	0.00977069	0.247812	0.370649	0.006969	0.0365873	0.0207273	0.0391955	0.172695	0.450564	0.440431	0.594667	0.00960369	0.0524044	0.0429962	0.0740431	0.159053	0.414375	0.0676303	0.164686	0.213247	0.412794	0.854466	1	0.708193	1
318	Bacteroides caccae	0.476136	0.591124	0.752351	0.827467	0.342861	0.505537	0.335396	0.415651	0.061116	0.283098	0.65434	0.759385	0.313625	0.447206	0.154689	0.222266	0.00371577	0.0504907	0.342861	0.527595	0.373755	0.587329	0.970739	1	0.458091	1
319	Bacteroides heparinolyticus	0.00246773	0.00710623	0.571836	0.664747	0.000920541	0.00951421	0.0551225	0.0893809	0.0699227	0.296739	0.664981	0.762804	0.00152468	0.0211321	0.0797274	0.1249	0.0114719	0.0969515	0.0331761	0.100105	0.213247	0.412794	0.900743	1	0.431747	1
320	Bacteroides zoogleoformans	3.0215e-05	0.000199707	0.119358	0.219138	0.000773939	0.00879245	0.000425648	0.00122573	0.476136	0.732679	0.192198	0.329346	0.0049944	0.0380342	0.00136572	0.00376115	0.292791	0.583058	0.00800779	0.0402711	0.0964641	0.237899	0.970739	1	0.643768	1
321	Bacteroides dorei	0.994147	0.995581	0.342861	0.462928	0.126614	0.25883	0.4853	0.567001	0.350429	0.645087	0.970739	0.976366	0.924017	0.943069	0.513348	0.586925	0.719149	0.871277	0.633267	0.782006	0.581878	0.739893	0.286055	1	0.561875	1
322	Bacteroides coprosuis	2.91284e-06	5.46354e-05	0.000576155	0.00563171	0.0331761	0.103563	1.72731e-08	4.28125e-07	0.0699227	0.296739	0.00524191	0.0505262	0.061116	0.145046	1.54633e-07	3.35361e-06	0.328035	0.599044	7.21502e-05	0.00442815	0.0087739	0.0715331	0.970739	1	0.449212	1
323	Alistipes sp. Marseille-P5997	0.0207273	0.0431975	0.0414605	0.103131	0.947356	0.97118	0.000611555	0.0016842	0.0746958	0.301389	0.0590618	0.163955	0.612483	0.721855	0.00371577	0.00892298	0.381736	0.638993	0.202526	0.360393	0.633267	0.768571	0.865995	1	0.581878	1
324	Alistipes finegoldii	0.65434	0.758117	0.0109773	0.0403083	0.0114719	0.0506371	0.00319354	0.00753849	0.006969	0.105141	0.0746958	0.181891	0.142135	0.267662	0.0130741	0.0266084	0.0087739	0.083292	0.643768	0.785194	0.571836	0.732499	0.373755	1	0.808676	1
325	Alistipes shahii	0.763523	0.833153	0.0746958	0.159015	0.0199006	0.0741456	0.0964641	0.14428	0.0385259	0.233107	0.224366	0.36898	0.122945	0.24068	0.241798	0.314247	0.0906026	0.317109	0.752351	0.844873	0.947356	0.968315	0.532498	1	0.752351	1
326	Mucinivorans hirudinis	7.37552e-06	8.82519e-05	0.0273814	0.0751093	0.000688388	0.00822505	4.47313e-06	2.46377e-05	0.458091	0.724181	0.105812	0.222525	0.00129201	0.0198969	8.29903e-05	0.000336814	0.365877	0.622979	0.00144322	0.0137205	0.0215834	0.0997152	0.808676	1	0.622838	1
327	Butyricimonas faecalis	0.0100438	0.0238712	0.414675	0.533923	0.105812	0.226319	0.0722775	0.114001	0.494558	0.73653	0.643768	0.753415	0.0850267	0.181863	0.0995048	0.151772	0.503907	0.736725	0.342861	0.527595	0.440431	0.638532	0.865995	1	0.854466	1
328	Odoribacter splanchnicus	0.808676	0.872817	0.0590618	0.135277	0.126614	0.25883	0.877553	0.917201	0.854466	0.933857	0.126614	0.250342	0.286055	0.419991	0.82007	0.853266	0.912371	0.947936	0.0429962	0.118882	0.230075	0.430925	0.686461	1	0.786011	1
329	Porphyromonas asaccharolytica	0.00475733	0.012506	0.0934971	0.189175	0.0590618	0.151032	4.06259e-05	0.00015929	0.241798	0.539574	0.350429	0.513076	0.0399707	0.115898	0.000611555	0.00185336	0.675688	0.870357	0.000730021	0.00955914	0.0109773	0.0798669	0.476136	1	0.406289	1
330	Porphyromonas gingivalis	4.7002e-05	0.000274113	0.00273806	0.0162411	0.197313	0.348822	5.11664e-07	4.27825e-06	0.253928	0.55417	0.0100438	0.0668627	0.224366	0.351777	6.25396e-06	4.09458e-05	0.358101	0.618864	0.0125197	0.0529796	0.0399707	0.139195	0.82007	1	0.912371	1
331	Porphyromonas cangingivalis	9.41585e-06	9.90091e-05	0.0100438	0.0378826	0.017588	0.0680922	2.57131e-07	2.51336e-06	0.503907	0.742216	0.10262	0.218462	0.015511	0.0639831	2.91284e-06	2.43555e-05	0.959043	0.975942	0.000576155	0.00833023	0.00576985	0.0687443	0.664981	1	0.571836	1
332	Porphyromonas crevioricanis	6.72373e-05	0.000358944	0.0224695	0.0663568	0.0429962	0.121618	1.1926e-06	8.36024e-06	0.202526	0.498416	0.082343	0.189854	0.0850267	0.181863	0.000143255	0.00054032	0.842967	0.928737	0.00136572	0.0133494	0.0699227	0.193826	0.842967	1	0.389819	1
333	Petrimonas mucosa	0.000257973	0.000983699	0.313625	0.437059	0.000292938	0.00472107	0.00103187	0.00270233	0.224366	0.517308	0.561875	0.696323	0.00222164	0.0229791	0.00431302	0.0100782	0.134204	0.379605	0.000199285	0.00476909	0.0136498	0.080849	0.752351	1	0.708193	1
334	Fermentimonas caenicola	1.10575e-05	0.000106582	0.00665022	0.0297758	0.0307449	0.0990987	3.46473e-07	3.20603e-06	0.159053	0.429505	0.0168705	0.0824518	0.0906026	0.190265	1.1926e-06	1.35683e-05	0.365877	0.622979	0.00179466	0.0151889	0.00550026	0.0687443	0.797323	1	0.774744	1
335	Parabacteroides sp. CT06	0.970739	0.987819	0.197313	0.310511	0.235886	0.393901	0.286055	0.36493	0.476136	0.732679	0.247812	0.398105	0.266469	0.399703	0.74123	0.788978	0.842967	0.928737	0.561875	0.739926	0.389819	0.59899	0.774744	1	0.752351	1
336	Parabacteroides distasonis	0.218757	0.314321	0.335396	0.458198	0.0551225	0.143609	0.947356	0.969712	0.224366	0.517308	0.602204	0.725572	0.119358	0.235655	0.320778	0.404028	0.686461	0.871277	0.350429	0.535678	0.218757	0.417626	0.612483	1	0.476136	1
337	Tannerella sp. oral taxon HOT-286	6.26364e-05	0.000339607	0.350429	0.469494	9.41585e-06	0.000707265	0.000292938	0.00089559	0.440431	0.714156	0.299631	0.45502	0.00189381	0.0219767	0.00199788	0.00509754	0.134204	0.379605	1.51743e-05	0.00175516	0.0532353	0.166932	0.602204	1	0.440431	1
338	Tannerella forsythia	1.1926e-06	3.18332e-05	0.0964641	0.192374	2.06897e-05	0.00110292	1.89848e-07	2.027e-06	0.571836	0.792124	0.163508	0.298617	0.00319354	0.0295083	0.000163641	0.000604079	0.313625	0.590603	1.71446e-06	0.000594918	0.0307449	0.123873	1	1	0.119358	1
339	Barnesiella viscericola	3.50623e-05	0.000215338	0.026332	0.0730975	0.00189381	0.0154401	2.41017e-05	0.00010325	0.602204	0.805259	0.044579	0.141269	0.00605108	0.041934	0.000199285	0.000716598	0.449212	0.693328	0.00086908	0.010399	0.0215834	0.0997152	0.854466	1	0.889136	1
340	Muribaculum intestinale	0.00144322	0.00449146	0.202526	0.316561	0.00371577	0.0245241	0.0114719	0.0232114	0.286055	0.590839	0.0934971	0.207307	0.082343	0.177769	0.0161784	0.0317171	0.253928	0.549912	0.0478898	0.127339	0.522879	0.6902	0.458091	1	1	1
341	Bacteroidales bacterium CF	0.00086908	0.00291373	0.503907	0.613529	7.21502e-05	0.00191551	0.00576985	0.0125134	0.286055	0.590839	0.467066	0.615074	0.000611555	0.015136	0.0119858	0.0249794	0.272894	0.559513	0.000400265	0.00712267	0.0125197	0.080849	0.865995	1	0.865995	1
342	Candidatus Azobacteroides pseudotrichonymphae	0.000109338	0.00051973	0.0371251	0.0936902	0.00960369	0.0452745	1.2964e-05	5.88039e-05	0.503907	0.742216	0.0797274	0.186299	0.00353378	0.0306114	3.77488e-05	0.000167934	0.561875	0.771048	0.00161029	0.0145135	0.00129201	0.0646763	0.65434	1	0.900743	1
343	Proteiniphilum saccharofermentans	1.25649e-07	1.3216e-05	0.000353617	0.00409017	0.00918057	0.0435763	1.09245e-09	8.42403e-08	0.292791	0.597638	0.00288295	0.0351012	0.00764731	0.0486201	1.39432e-07	3.33675e-06	0.551997	0.768141	0.000452499	0.00730312	0.00764731	0.0697314	0.571836	1	0.686461	1
344	Paludibacter propionicigenes	4.47313e-06	6.605e-05	0.0087739	0.0349948	0.00179466	0.0149843	2.57131e-07	2.51336e-06	0.633267	0.826104	0.126614	0.250342	0.00576985	0.0408011	1.10575e-05	6.39494e-05	0.633267	0.834323	0.000353617	0.00681695	0.0136498	0.080849	0.561875	1	0.365877	1
345	Draconibacterium orientale	1.19753e-05	0.000107933	0.00431302	0.0215341	0.006969	0.0365873	3.17666e-06	1.82199e-05	0.808676	0.916471	0.0385259	0.125526	0.0063444	0.0435313	6.25396e-06	4.09458e-05	0.719149	0.871277	0.00161029	0.0145135	0.0119858	0.0798669	0.664981	1	0.842967	1
346	Marinifilaceae bacterium SPP2	1.1926e-06	3.18332e-05	0.00353378	0.0191597	0.0109773	0.0490793	5.63282e-07	4.59903e-06	0.503907	0.742216	0.0514015	0.151155	0.00918057	0.0521486	7.49152e-07	9.62799e-06	0.982441	0.989581	0.00222164	0.0167589	0.00605108	0.0687443	0.542205	1	0.458091	1
347	Salinivirga cyanobacteriivorans	3.25547e-05	0.00020354	0.0087739	0.0349948	0.105812	0.226319	5.29377e-06	2.78324e-05	0.292791	0.597638	0.0199006	0.088532	0.163508	0.290541	1.51743e-05	8.21772e-05	0.272894	0.559513	0.0191023	0.0724425	0.0371251	0.1347	0.959043	1	0.889136	1
348	Alkalitalea saponilacus	9.41585e-06	9.90091e-05	0.000688388	0.00628607	0.230075	0.386058	2.23947e-06	1.37539e-05	0.752351	0.880492	0.0183317	0.084253	0.061116	0.145046	8.68335e-06	5.10699e-05	0.865995	0.93771	0.134204	0.267636	0.0532353	0.166932	0.431747	1	0.93568	1
349	Chryseobacterium gallinarum	0.982441	0.992451	0.664981	0.747969	0.842967	0.911351	0.947356	0.969712	0.8315	0.921823	0.154689	0.291724	0.0429962	0.121124	0.786011	0.829015	0.708193	0.871277	0.440431	0.625069	0.0114719	0.0798669	0.0551225	1	0.786011	1
350	Chryseobacterium taklimakanense	0.0119858	0.027635	0.542205	0.642133	0.0136498	0.0556431	0.0295869	0.0534722	0.328035	0.634139	0.889136	0.925129	0.00189381	0.0219767	0.373755	0.456666	0.017588	0.126964	0.0877795	0.199734	0.292791	0.500998	0.522879	1	0.082343	1
351	Chryseobacterium sp. 17S1E7	0.00730121	0.0180966	0.0964641	0.192374	0.467066	0.617704	0.000143255	0.000477976	0.115852	0.37747	0.320778	0.478752	0.0429962	0.121124	4.37059e-05	0.000189575	0.061116	0.256687	0.0273814	0.0896352	0.00234178	0.0646763	0.622838	1	0.643768	1
352	Chryseobacterium camelliae	0.000212673	0.000894516	0.0233866	0.0676263	0.0934971	0.212438	2.6697e-06	1.57014e-05	0.865995	0.940533	0.0570643	0.161643	0.0371251	0.109016	3.77488e-05	0.000167934	0.889136	0.942158	0.0100438	0.0464693	0.0429962	0.144643	0.854466	1	0.65434	1
353	Chryseobacterium indologenes	0.000400265	0.00141727	0.0191023	0.0619485	0.10908	0.230465	0.000117039	0.000398161	0.8315	0.921823	0.0307449	0.11113	0.0224695	0.0806807	3.25547e-05	0.000148638	0.306576	0.590159	0.0653991	0.16152	0.00086908	0.0646763	0.730162	1	0.581878	1
354	Chryseobacterium bernardetii	0.000376278	0.00136009	0.000292938	0.0037648	0.74123	0.846248	9.41585e-06	4.50662e-05	0.126614	0.392277	0.000510912	0.0168844	0.65434	0.754505	2.57131e-07	4.46122e-06	0.0243355	0.156153	0.306576	0.492509	0.0224695	0.103122	0.982441	1	0.146231	1
355	Chryseobacterium shandongense	0.006969	0.0173974	0.0183317	0.0608718	0.900743	0.940083	8.68335e-06	4.21416e-05	0.142135	0.40761	0.134204	0.26016	0.202526	0.332585	7.37552e-06	4.57019e-05	0.061116	0.256687	0.163508	0.312602	0.00189381	0.0646763	0.299631	1	0.272894	1
356	Chryseobacterium joostei	5.05281e-05	0.000289806	0.000773939	0.00688607	0.320778	0.48221	1.1926e-06	8.36024e-06	0.172695	0.450564	0.0224695	0.0962583	0.172695	0.302981	3.25547e-05	0.000148638	0.306576	0.590159	0.0357671	0.104736	0.0590618	0.176422	0.522879	1	0.900743	1
357	Chryseobacterium lactis	0.00024197	0.000948742	0.192198	0.305229	0.0371251	0.109947	2.80327e-05	0.000117907	0.675688	0.847694	0.177428	0.315731	0.044579	0.122108	0.00576985	0.0130009	0.266469	0.557893	0.028466	0.0918857	0.230075	0.430925	0.93568	1	0.365877	1
358	Chryseobacterium carnipullorum	0.000688388	0.00234187	0.458091	0.573854	9.41585e-06	0.000707265	0.025317	0.0468533	0.082343	0.313989	0.513348	0.652497	0.00390608	0.0326134	0.00144322	0.00389726	0.74123	0.885642	0.000425648	0.00730312	0.00838315	0.0715331	0.0964641	1	0.0877795	1
359	Chryseobacterium sp. G0186	1.43132e-06	3.4253e-05	2.80327e-05	0.000972733	0.808676	0.890958	1.21375e-08	3.23977e-07	0.00550026	0.0954295	0.00199788	0.0308118	0.279422	0.411999	3.55552e-09	3.52505e-07	0.0183317	0.130968	0.00453032	0.0268722	0.00234178	0.0646763	0.279422	1	0.8315	1
360	Chryseobacterium sp. IHB B 17019	9.41585e-06	9.90091e-05	0.000117039	0.00238897	0.272894	0.433751	1.25649e-07	1.50346e-06	0.381736	0.669002	0.001092	0.0205585	0.202526	0.332585	2.57131e-07	4.46122e-06	0.154689	0.409159	0.0233866	0.0832323	0.00838315	0.0715331	0.982441	1	0.467066	1
361	Chryseobacterium sp. 3008163	8.00447e-06	9.2585e-05	0.000125239	0.00241432	0.389819	0.545746	2.17726e-08	4.87426e-07	0.172695	0.450564	0.000510912	0.0168844	0.328035	0.458322	3.06457e-08	1.32926e-06	0.115852	0.35368	0.0114719	0.0494503	0.00431302	0.0687443	0.93568	1	0.8315	1
362	Chryseobacterium indoltheticum	0.00144322	0.00449146	0.0100438	0.0378826	0.494558	0.638228	0.00024197	0.00075643	0.253928	0.55417	0.0722775	0.178507	0.177428	0.309717	0.00144322	0.00389726	0.247812	0.546922	0.0514015	0.133107	0.0273814	0.117859	0.592002	1	0.752351	1
363	Chryseobacterium sp. H3001	1.51743e-05	0.000122453	0.00353378	0.0191597	0.0797274	0.189866	3.50623e-05	0.000141472	0.561875	0.78459	0.00210709	0.0311132	0.260147	0.391917	8.2351e-08	2.28606e-06	0.150416	0.405595	0.224366	0.389274	0.0191023	0.0932245	0.697296	1	0.031941	1
364	Chryseobacterium arthrosphaerae	0.0399707	0.076629	0.154689	0.261203	0.612483	0.742047	0.0148676	0.0291472	0.532498	0.752655	0.381736	0.536285	0.272894	0.404958	0.000542637	0.00167373	0.0722775	0.275211	0.306576	0.492509	0.00665022	0.0697314	0.503907	1	0.292791	1
365	Chryseobacterium sp. StRB126	0.105812	0.172784	0.0191023	0.0619485	0.358101	0.520261	0.0385259	0.0661807	0.458091	0.724181	0.299631	0.45502	0.752351	0.822365	0.000452499	0.00145386	0.0224695	0.152661	0.8315	0.910191	0.0357671	0.133982	0.358101	1	0.253928	1
366	Chryseobacterium sp. G0162	1.51743e-05	0.000122453	0.0105015	0.0389735	0.202526	0.354421	7.21502e-05	0.000267766	0.797323	0.913105	0.00371577	0.0402928	0.168055	0.297857	0.00390608	0.00934766	0.126614	0.371794	0.182256	0.339103	0.959043	0.973085	0.994147	1	0.150416	1
367	Chryseobacterium gleum	6.26364e-05	0.000339607	0.000452499	0.00455122	0.93568	0.96492	1.89848e-07	2.027e-06	0.306576	0.609638	0.00576985	0.0531576	0.182256	0.312632	3.82256e-07	6.16944e-06	0.130367	0.374872	0.279422	0.457356	0.00838315	0.0715331	0.224366	1	0.494558	1
368	Chryseobacterium sp. H6466	0.0063444	0.0160694	0.119358	0.219138	0.306576	0.46388	0.00410505	0.00934068	0.476136	0.732679	0.272894	0.429452	0.172695	0.302981	0.00103187	0.00293491	0.328035	0.599044	0.134204	0.267636	0.0357671	0.133982	0.65434	1	0.93568	1
369	Capnocytophaga gingivalis	0.000226886	0.00091546	0.0100438	0.0378826	0.0590618	0.151032	1.30684e-06	8.89165e-06	0.551997	0.775478	0.0699227	0.17582	0.0429962	0.121124	0.000109338	0.000426295	0.865995	0.93771	0.000400265	0.00712267	0.028466	0.118837	0.924017	1	0.381736	1
370	Capnocytophaga canimorsus	3.77488e-05	0.000223912	0.000102109	0.00221448	0.994147	0.999918	9.16112e-08	1.24663e-06	0.241798	0.539574	0.0087739	0.0643233	0.306576	0.43987	1.71389e-07	3.39841e-06	0.299631	0.589899	0.224366	0.389274	0.04962	0.158464	0.320778	1	0.877553	1
371	Capnocytophaga sputigena	9.03656e-07	3.18332e-05	0.000820253	0.00694214	0.0385259	0.113129	4.03517e-09	1.55578e-07	0.342861	0.643095	0.0168705	0.0824518	0.026332	0.087731	8.2351e-08	2.28606e-06	0.900743	0.947936	0.00129201	0.0133494	0.0130741	0.080849	0.561875	1	0.467066	1
372	Capnocytophaga haemolytica	6.72373e-05	0.000358944	0.00189381	0.0123991	0.182256	0.329773	3.17666e-06	1.82199e-05	0.224366	0.517308	0.044579	0.141269	0.146231	0.273149	1.51743e-05	8.21772e-05	0.335396	0.599044	0.00179466	0.0151889	0.0385259	0.137621	0.797323	1	0.994147	1
373	Capnocytophaga leadbetteri	5.05281e-05	0.000289806	0.00115531	0.00881081	0.182256	0.329773	1.89848e-07	2.027e-06	0.112426	0.37332	0.0224695	0.0962583	0.061116	0.145046	2.84165e-07	4.81002e-06	0.168055	0.426601	0.00210709	0.016248	0.00097476	0.0646763	0.414675	1	0.924017	1
374	Capnocytophaga cynodegmi	0.00390608	0.0107147	0.025317	0.0711335	0.494558	0.638228	7.37552e-06	3.68246e-05	0.0295869	0.213889	0.172695	0.30969	0.213247	0.341294	4.47313e-06	3.2337e-05	0.0478898	0.233716	0.0109773	0.0479136	0.00453032	0.0687443	0.592002	1	0.730162	1
375	Capnocytophaga sp. oral taxon 878	0.00115531	0.00376424	1.91581e-05	0.00088638	0.168055	0.321718	3.06457e-08	5.59687e-07	0.0357671	0.229837	0.00730121	0.0582418	0.664981	0.760448	6.19777e-07	8.77807e-06	0.0590618	0.254222	0.786011	0.874185	0.0478898	0.155811	0.105812	1	0.959043	1
376	Capnocytophaga stomatis	2.41017e-05	0.000172439	0.031941	0.0830226	0.0462098	0.127583	3.77488e-05	0.000149701	0.719149	0.861985	0.0699227	0.17582	0.0273814	0.089506	0.000452499	0.00145386	0.865995	0.93771	0.026332	0.088282	0.063228	0.182571	0.842967	1	0.675688	1
377	Capnocytophaga sp. ChDC OS43	2.5998e-05	0.000182248	0.00371577	0.0195359	0.0676303	0.165611	9.91713e-07	7.56317e-06	0.602204	0.805259	0.0233866	0.0977729	0.0462098	0.124122	1.43132e-06	1.50506e-05	0.292791	0.583058	0.0087739	0.0428809	0.00550026	0.0687443	0.686461	1	0.65434	1
378	Capnocytophaga sp. oral taxon 323	0.000102109	0.000492107	0.0344511	0.0882254	0.0478898	0.129135	1.2964e-05	5.88039e-05	0.592002	0.800875	0.0243355	0.100529	0.159053	0.286296	0.000117039	0.000451249	0.561875	0.771048	0.00960369	0.0450335	0.414675	0.619332	0.643768	1	0.241798	1
379	Flavobacterium pallidum	0.00189381	0.00568963	0.0906026	0.184394	0.105812	0.226319	0.00764731	0.0160825	0.900743	0.957921	0.449212	0.601841	0.015511	0.0639831	0.0100438	0.0214474	0.752351	0.892773	0.0797274	0.186929	0.0357671	0.133982	0.299631	1	0.74123	1
380	Flavobacterium album	0.000102109	0.000492107	0.177428	0.287028	0.000773939	0.00879245	0.00024197	0.00075643	0.612483	0.81274	0.168055	0.305314	0.0130741	0.0592181	0.000611555	0.00185336	0.686461	0.871277	0.00303468	0.0210607	0.0331761	0.128441	0.65434	1	0.842967	1
381	Flavobacterium kingsejongi	9.41585e-06	9.90091e-05	2.41017e-05	0.000929253	0.752351	0.853321	3.06457e-08	5.59687e-07	0.0771788	0.307828	0.00960369	0.0653427	0.163508	0.290541	3.06457e-08	1.32926e-06	0.0722775	0.275211	0.202526	0.360393	0.006969	0.0697314	0.138126	1	1	1
382	Flavobacterium sp. CJ74	1.43132e-06	3.4253e-05	0.0207273	0.0630911	0.00097476	0.00951421	1.1926e-06	8.36024e-06	0.719149	0.861985	0.0532353	0.152666	0.00199788	0.0219767	2.41017e-05	0.000114565	0.532498	0.756191	0.00210709	0.016248	0.0100438	0.079095	0.719149	1	0.900743	1
383	Flavobacterium crocinum	6.81579e-07	2.78245e-05	0.000611555	0.00581397	0.0570643	0.147558	1.01849e-07	1.28514e-06	0.398003	0.682011	0.00453032	0.047637	0.00665022	0.0438915	6.64168e-08	2.19492e-06	0.494558	0.732326	0.0207273	0.0757093	0.00144322	0.0646763	0.513348	1	0.93568	1
384	Flavobacterium magnum	0.000425648	0.00149949	0.0653991	0.144545	0.0100438	0.0467138	0.000376278	0.00110651	0.82007	0.916471	0.365877	0.523543	0.00115531	0.0198969	0.00103187	0.00293491	0.74123	0.885642	0.0148676	0.0603399	0.00605108	0.0687443	0.306576	1	0.994147	1
385	Flavobacterium anhuiense	0.00170021	0.00515261	0.224366	0.342219	0.0243355	0.082669	0.00259973	0.00620005	0.912371	0.957921	0.889136	0.925129	0.00179466	0.0219767	0.025317	0.0476151	0.503907	0.736725	0.0399707	0.112763	0.0233866	0.105928	0.213247	1	0.342861	1
386	Flavobacterium gilvum	4.86725e-06	7.03724e-05	0.00129201	0.00934015	0.381736	0.539884	1.93999e-08	4.48784e-07	0.286055	0.590839	0.0532353	0.152666	0.0429962	0.121124	3.55552e-09	3.52505e-07	0.182256	0.447884	0.0964641	0.213885	0.00161029	0.0646763	0.235886	1	0.763523	1
387	Flavobacterium commune	8.00447e-06	9.2585e-05	0.00353378	0.0191597	0.0551225	0.143609	3.82256e-07	3.4011e-06	0.774744	0.899117	0.0130741	0.0743725	0.0114719	0.0580294	3.77297e-06	2.90938e-05	0.675688	0.870357	0.00960369	0.0450335	0.0136498	0.080849	0.808676	1	0.335396	1
388	Flavobacterium sp. HYN0086	0.00246773	0.00710623	0.350429	0.469494	0.0273814	0.0907908	8.29903e-05	0.000296883	0.74123	0.874853	0.561875	0.696323	0.0125197	0.0590213	7.73944e-05	0.000315951	0.449212	0.693328	0.00179466	0.0151889	0.000920541	0.0646763	0.697296	1	0.697296	1
389	Flavobacterium columnare	1.2964e-05	0.000109719	0.00189381	0.0123991	0.0653991	0.163027	2.5998e-05	0.000110016	0.912371	0.957921	0.017588	0.0824736	0.031941	0.0992606	1.2964e-05	7.25564e-05	0.994147	0.997024	0.0797274	0.186929	0.0331761	0.128441	0.643768	1	0.93568	1
390	Flavobacterium johnsoniae	0.00475733	0.012506	0.00319354	0.0183167	0.730162	0.844745	1.56689e-06	1.0456e-05	0.0797274	0.310847	0.000611555	0.018453	0.581878	0.698859	3.77297e-06	2.90938e-05	0.0850267	0.306893	0.0414605	0.116022	0.313625	0.521204	0.299631	1	0.924017	1
391	Flavobacterium sp. 140616W15	5.83293e-05	0.000323844	0.0087739	0.0349948	0.213247	0.36791	2.57131e-07	2.51336e-06	0.0653991	0.287259	0.001092	0.0205585	0.622838	0.732813	2.91284e-06	2.43555e-05	0.0964641	0.321393	0.0087739	0.0428809	0.0414605	0.142946	0.65434	1	0.842967	1
392	Flavobacterium sp. MEBiC07310	0.0183317	0.0395099	0.730162	0.805616	0.028466	0.0934927	0.000920541	0.00242911	0.467066	0.730054	0.982441	0.986706	0.006969	0.0455615	0.0399707	0.069523	0.854466	0.93771	0.00234178	0.0171073	0.017588	0.0889672	0.889136	1	0.292791	1
393	Flavobacterium crassostreae	1.0878e-06	3.18332e-05	8.00447e-06	0.000462925	0.889136	0.93501	1.08581e-10	1.88388e-08	0.0142474	0.147578	3.25547e-05	0.00376549	0.842967	0.891872	4.12566e-10	6.60253e-08	0.0161784	0.120556	0.0307449	0.0969862	0.0771788	0.204141	0.774744	1	0.900743	1
394	Ornithobacterium rhinotracheale	0.0414605	0.0784021	0.112426	0.212599	0.000257973	0.00458398	0.0746958	0.116492	0.513348	0.742216	0.159053	0.295141	0.000480894	0.0133304	0.8315	0.862573	0.0590618	0.254222	0.000611555	0.00848839	0.10262	0.249529	0.924017	1	0.134204	1
395	Gramella flava	0.000199285	0.000843314	0.00136572	0.00967152	0.551997	0.690495	8.00447e-06	3.93979e-05	0.365877	0.65612	0.031941	0.114263	0.0676303	0.15417	7.37552e-06	4.57019e-05	0.182256	0.447884	0.130367	0.265321	0.00259973	0.0646763	0.241798	1	0.571836	1
396	Gramella sp. MAR_2010_147	0.000257973	0.000983699	0.00960369	0.0370275	0.0995048	0.220309	2.32536e-07	2.40865e-06	0.187179	0.477581	0.00918057	0.0653427	0.150416	0.277968	2.2335e-05	0.000108395	0.719149	0.871277	0.00122192	0.0132502	0.105812	0.254609	0.889136	1	0.192198	1
397	Gramella sp. SH35	1.19753e-05	0.000107933	0.000312009	0.00386668	0.494558	0.638228	2.2335e-05	9.62762e-05	0.994147	0.998463	0.0478898	0.146412	0.0233866	0.0822686	2.2335e-05	0.000108395	0.808676	0.915707	0.571836	0.744566	0.0168705	0.0872484	0.122945	1	0.808676	1
398	Gramella salexigens	0.00024197	0.000948742	0.00453032	0.0224575	0.406289	0.560873	5.11664e-07	4.27825e-06	0.063228	0.283098	0.00800779	0.061749	0.320778	0.452747	3.46279e-06	2.73088e-05	0.044579	0.230547	0.0049944	0.0286455	0.00764731	0.0697314	0.854466	1	1	1
399	Gramella sp. MAR_2010_102	0.000257973	0.000983699	0.026332	0.0730975	0.0995048	0.220309	7.21502e-05	0.000267766	0.365877	0.65612	0.130367	0.254858	0.0877795	0.186599	0.00136572	0.00376115	0.82007	0.919593	0.0273814	0.0896352	0.202526	0.397594	0.697296	1	0.389819	1
400	Elizabethkingia anophelis	0.8315	0.893284	0.494558	0.605332	0.612483	0.742047	0.423161	0.505463	0.592002	0.800875	0.0797274	0.186299	0.0699227	0.158874	0.449212	0.530193	0.458091	0.696178	0.93568	0.962017	0.146231	0.316682	0.230075	1	0.730162	1
401	Elizabethkingia miricola	0.0199006	0.0421067	0.00838315	0.0348378	0.854466	0.918054	0.000576155	0.00161883	0.398003	0.682011	0.0295869	0.110991	0.889136	0.916922	0.000730021	0.0021651	0.440431	0.69054	0.581878	0.751999	0.458091	0.654551	0.808676	1	0.889136	1
402	Nonlabens sp. MJ115	0.00129201	0.00415118	0.000730021	0.00657967	0.602204	0.737327	2.32536e-07	2.40865e-06	0.031941	0.221386	0.061116	0.166331	0.159053	0.286296	2.6697e-06	2.34528e-05	0.313625	0.590603	0.00273806	0.0195898	0.015511	0.084639	0.431747	1	0.172695	1
403	Nonlabens spongiae	1.2964e-05	0.000109719	0.00086908	0.00718026	0.082343	0.194094	3.77297e-06	2.14626e-05	0.877553	0.950112	0.0307449	0.11113	0.0676303	0.15417	3.25547e-05	0.000148638	0.959043	0.975942	0.0676303	0.164686	0.0722775	0.197613	0.719149	1	0.889136	1
404	Nonlabens sp. Hel1_33_55	1.6407e-05	0.000127938	0.000376278	0.00428094	0.622838	0.750655	2.23947e-06	1.37539e-05	0.202526	0.498416	0.028466	0.109752	0.328035	0.458322	1.1316e-07	3.02049e-06	0.10262	0.32924	0.112426	0.24156	0.0142474	0.0815989	0.406289	1	0.708193	1
405	Nonlabens marinus	0.000186677	0.000804683	0.000920541	0.00742855	0.279422	0.438099	1.10575e-05	5.15029e-05	0.0797274	0.310847	0.159053	0.295141	0.044579	0.122108	3.50623e-05	0.000159041	0.431747	0.680001	0.0125197	0.0529796	0.0087739	0.0715331	0.177428	1	0.592002	1
406	Maribacter cobaltidurans	8.89593e-05	0.000444157	0.00475733	0.0234155	0.0877795	0.201428	6.25396e-06	3.215e-05	0.74123	0.874853	0.122945	0.247315	0.0125197	0.0590213	5.05281e-05	0.00021646	0.854466	0.93771	0.0109773	0.0479136	0.0273814	0.117859	0.398003	1	0.414675	1
407	Muricauda lutaonensis	0.00115531	0.00376424	0.266469	0.392631	0.0233866	0.0814418	0.000292938	0.00089559	0.342861	0.643095	0.730162	0.812071	0.025317	0.0864269	0.000174809	0.000638513	0.335396	0.599044	0.00410505	0.0249904	0.0148676	0.082426	0.551997	1	0.854466	1
408	Muricauda ruestringensis	1.10575e-05	0.000106582	0.00960369	0.0370275	0.0161784	0.0637026	6.81579e-07	5.37518e-06	0.313625	0.614846	0.00605108	0.0531576	0.0357671	0.106839	1.56689e-06	1.59915e-05	0.350429	0.611706	0.0243355	0.0844441	0.0570643	0.173445	0.854466	1	0.730162	1
409	Dokdonia donghaensis	3.77297e-06	6.23438e-05	0.000257973	0.00351045	0.134204	0.271146	1.86326e-09	9.23643e-08	0.159053	0.429505	0.0049944	0.0505262	0.0995048	0.202814	6.64168e-08	2.19492e-06	0.423161	0.675693	0.00115531	0.0127267	0.0161784	0.0862436	0.551997	1	0.542205	1
410	Tenacibaculum sp. SZ-18	3.17666e-06	5.80158e-05	3.82256e-07	5.30572e-05	0.172695	0.326987	5.47851e-10	5.43155e-08	0.00303468	0.0738772	2.5998e-05	0.00360852	0.643768	0.748543	2.17726e-08	1.16232e-06	0.10262	0.32924	0.207837	0.367957	0.358101	0.570493	0.458091	1	0.168055	1
411	Cellulophaga algicola	8.68335e-06	9.87909e-05	3.77488e-05	0.00124751	0.358101	0.520261	3.83543e-08	6.65448e-07	0.900743	0.957921	0.006969	0.0568999	0.0224695	0.0806807	6.64168e-08	2.19492e-06	0.365877	0.622979	0.266469	0.444541	0.000688388	0.0646763	0.0934971	1	0.313625	1
412	Robiginitalea biformata	0.0161784	0.0353077	0.182256	0.29279	0.0699227	0.169428	0.0199006	0.0378383	0.686461	0.847694	0.622838	0.738888	0.017588	0.0692529	0.10262	0.156181	0.207837	0.480105	0.192198	0.35194	0.224366	0.425987	0.622838	1	0.532498	1
413	Gilvibacter sp. SZ-19	1.91581e-05	0.000144518	0.00550026	0.0256187	0.0399707	0.114937	5.86808e-09	1.93926e-07	0.0877795	0.331081	0.006969	0.0568999	0.138126	0.263695	1.89848e-07	3.65985e-06	0.381736	0.638993	0.000143255	0.00442815	0.0168705	0.0872484	0.697296	1	0.335396	1
414	Myroides sp. A21	0.00288295	0.00810027	0.00234178	0.0143822	0.708193	0.824837	4.86725e-06	2.61851e-05	0.112426	0.37332	0.0307449	0.11113	0.697296	0.787014	4.47313e-06	3.2337e-05	0.122945	0.370437	0.358101	0.540266	0.04962	0.158464	0.458091	1	0.8315	1
415	Mariniflexile sp. TRM1-10	3.0215e-05	0.000199707	0.0087739	0.0349948	0.0344511	0.105175	8.29903e-05	0.000296883	0.93568	0.963445	0.279422	0.437741	0.00390608	0.0326134	0.000109338	0.000426295	0.786011	0.904827	0.0331761	0.100105	0.00576985	0.0687443	0.134204	1	0.912371	1
416	Zobellia galactanivorans	0.00199788	0.00592535	0.0964641	0.192374	0.0699227	0.169428	0.00086908	0.00230207	0.982441	0.993898	0.612483	0.732868	0.00431302	0.033965	0.000542637	0.00167373	0.633267	0.834323	0.0273814	0.0896352	0.000688388	0.0646763	0.115852	1	0.522879	1
417	Lacinutrix venerupis	9.41585e-06	9.90091e-05	0.0233866	0.0676263	0.0357671	0.107768	8.00447e-06	3.93979e-05	0.900743	0.957921	0.00335981	0.0388618	0.192198	0.319408	2.41017e-05	0.000114565	0.697296	0.871277	0.0233866	0.0832323	0.119358	0.277567	0.398003	1	0.643768	1
418	Seonamhaeicola sp. S2-3	0.000376278	0.00136009	0.000226886	0.0032804	0.74123	0.846248	1.5368e-08	3.95014e-07	0.00319354	0.0738772	0.00288295	0.0351012	0.947356	0.961226	6.81579e-07	8.92483e-06	0.063228	0.260816	0.00210709	0.016248	0.082343	0.212924	0.959043	1	0.4853	1
419	Flavivirga eckloniae	9.53242e-05	0.000469184	0.000102109	0.00221448	0.342861	0.505537	9.03656e-07	6.96819e-06	0.197313	0.492573	0.0105015	0.0668627	0.182256	0.312632	2.44571e-06	2.2631e-05	0.253928	0.549912	0.752351	0.844873	0.0130741	0.080849	0.04962	1	0.93568	1
420	Zunongwangia profunda	0.0215834	0.0448469	0.159053	0.265343	0.373755	0.534046	0.00453032	0.0101749	0.431747	0.710029	0.912371	0.945053	0.0371251	0.109016	0.00115531	0.003233	0.172695	0.43519	0.119358	0.251013	0.00161029	0.0646763	0.247812	1	0.467066	1
421	Riemerella anatipestifer	0.00024197	0.000948742	0.00764731	0.0329642	0.218757	0.374317	7.37552e-06	3.68246e-05	0.581878	0.793367	0.0215834	0.0942067	0.119358	0.235655	1.77328e-05	9.184e-05	0.365877	0.622979	0.063228	0.157843	0.017588	0.0889672	0.675688	1	0.808676	1
422	Kordia sp. SMS9	0.000125239	0.000571813	0.000820253	0.00694214	0.622838	0.750655	4.37059e-05	0.000170404	0.494558	0.73653	0.0478898	0.146412	0.213247	0.341294	0.000353617	0.00117986	0.797323	0.913297	0.241798	0.411293	0.150416	0.322718	0.373755	1	0.373755	1
423	Euzebyella marina	0.00800779	0.0196375	0.0995048	0.195627	0.218757	0.374317	0.000332215	0.000998083	0.138126	0.406184	0.213247	0.354901	0.207837	0.338102	0.00161029	0.0042492	0.192198	0.462475	0.0119858	0.0513466	0.0295869	0.121324	0.74123	1	0.924017	1
424	Owenweeksia hongkongensis	0.000199285	0.000843314	0.0771788	0.163299	0.0130741	0.0542537	3.0215e-05	0.000124078	0.912371	0.957921	0.172695	0.30969	0.0125197	0.0590213	6.72373e-05	0.000277754	0.458091	0.696178	0.006969	0.0353028	0.00550026	0.0687443	0.643768	1	0.730162	1
425	Hymenobacter sp. sh-6	0.00170021	0.00515261	1	1	5.42986e-05	0.00156787	0.044579	0.074549	0.126614	0.392277	0.719149	0.808897	0.00234178	0.0235196	0.0514015	0.0867947	0.177428	0.445498	0.00918057	0.0439401	0.0797274	0.21008	0.4853	1	0.854466	1
426	Hymenobacter sp. PAMC 26554	6.26364e-05	0.000339607	0.0906026	0.184394	0.00103187	0.00979569	0.000102109	0.000352554	0.752351	0.880492	0.0746958	0.181891	0.00605108	0.041934	0.000274945	0.000935351	0.561875	0.771048	0.00453032	0.0268722	0.0344511	0.132637	0.877553	1	0.797323	1
427	Hymenobacter sp. APR13	0.0114719	0.0268064	0.522879	0.625651	0.00115531	0.010675	0.00550026	0.0120416	0.612483	0.81274	0.622838	0.738888	0.0191023	0.071945	0.0199006	0.0384707	0.912371	0.947936	0.000143255	0.00442815	0.0371251	0.1347	0.970739	1	0.65434	1
428	Hymenobacter swuensis	0.001092	0.00360882	0.774744	0.844069	8.89593e-05	0.00205496	0.0168705	0.0327959	0.134204	0.399731	0.924017	0.951436	0.000274945	0.0098523	0.0850267	0.132306	0.0385259	0.213588	0.00390608	0.0244218	0.0590618	0.176422	0.675688	1	0.4853	1
429	Hymenobacter sp. PAMC 26628	0.00115531	0.00376424	0.774744	0.844069	4.37059e-05	0.0014423	0.0399707	0.068493	0.146231	0.410868	0.970739	0.976366	0.00764731	0.0486201	0.0797274	0.1249	0.163508	0.421231	0.0063444	0.0333561	0.10262	0.249529	0.93568	1	0.877553	1
430	Hymenobacter nivis	0.00410505	0.0111722	0.503907	0.613529	4.06259e-05	0.0014423	0.272894	0.355325	0.0699227	0.296739	0.633267	0.747428	0.0307449	0.0981854	0.797323	0.838397	0.00122192	0.0295764	0.0429962	0.118882	0.697296	0.816261	0.235886	1	0.398003	1
431	Hymenobacter sedentarius	0.000312009	0.00116416	0.93568	0.963445	7.21502e-05	0.00191551	0.00115531	0.00296957	0.4853	0.735368	0.561875	0.696323	0.00353378	0.0306114	0.00353378	0.00860506	0.260147	0.554713	0.000102109	0.00442815	0.0532353	0.166932	0.440431	1	0.4853	1
432	Hymenobacter sp. DG25B	0.000376278	0.00136009	0.0224695	0.0663568	0.10908	0.230465	1.77328e-05	7.78896e-05	0.440431	0.714156	0.0161784	0.081955	0.458091	0.585714	5.42986e-05	0.000228383	0.279422	0.566198	0.0161784	0.0645278	0.0746958	0.201417	0.612483	1	0.612483	1
433	Hymenobacter sp. DG25A	0.000153135	0.000676915	0.306576	0.430696	8.89593e-05	0.00205496	0.00576985	0.0125134	0.0995048	0.354135	0.865995	0.907856	1.77328e-05	0.00175555	0.00431302	0.0100782	0.138126	0.382886	0.0148676	0.0603399	0.00410505	0.0687443	0.279422	1	0.865995	1
434	Pontibacter actiniarum	0.000153135	0.000676915	0.172695	0.280023	0.00453032	0.0273001	0.000163641	0.000535693	0.912371	0.957921	0.423161	0.575831	0.00199788	0.0219767	0.00097476	0.00279539	0.664981	0.861368	0.00199788	0.0161225	0.0114719	0.0798669	0.532498	1	0.65434	1
435	Pontibacter korlensis	3.46279e-06	6.00794e-05	0.0183317	0.0608718	0.000510912	0.0069424	2.44571e-06	1.47593e-05	0.93568	0.963445	0.0399707	0.129022	0.0142474	0.0632915	8.68335e-06	5.10699e-05	0.994147	0.997024	0.00115531	0.0127267	0.0161784	0.0862436	0.947356	1	0.959043	1
436	Pontibacter akesuensis	3.77488e-05	0.000223912	0.0906026	0.184394	0.000542637	0.00723168	2.04965e-06	1.29314e-05	0.994147	0.998463	0.115852	0.237172	0.0191023	0.071945	0.000163641	0.000604079	0.431747	0.680001	0.000109338	0.00442815	0.0676303	0.191297	0.877553	1	0.365877	1
437	Rufibacter sp. DG15C	3.50623e-05	0.000215338	0.0243355	0.0695013	0.0191023	0.0727356	5.05281e-05	0.000194814	0.581878	0.793367	0.130367	0.254858	0.00918057	0.0521486	1.6407e-05	8.69196e-05	0.889136	0.942158	0.0243355	0.0844441	0.00605108	0.0687443	0.551997	1	0.449212	1
438	Rufibacter sp. DG31D	0.000226886	0.00091546	0.0233866	0.0676263	0.0344511	0.105175	7.73944e-05	0.000281213	0.982441	0.993898	0.112426	0.233604	0.0183317	0.0709713	0.00152468	0.00403867	0.423161	0.675693	0.026332	0.088282	0.122945	0.283059	0.719149	1	0.423161	1
439	Rufibacter tibetensis	4.47313e-06	6.605e-05	0.00234178	0.0143822	0.0199006	0.0741456	2.57131e-07	2.51336e-06	1	1	0.0168705	0.0824518	0.00960369	0.0524044	4.86725e-06	3.48234e-05	0.924017	0.950065	0.00273806	0.0195898	0.0142474	0.0815989	0.532498	1	0.8315	1
440	Spirosoma rigui	0.000133967	0.000599826	0.00524191	0.0247475	0.241798	0.399918	1.30684e-06	8.89165e-06	0.350429	0.645087	0.213247	0.354901	0.0119858	0.0584941	9.53242e-05	0.000380201	0.970739	0.983512	0.0462098	0.124301	0.0105015	0.0798669	0.172695	1	0.389819	1
441	Spirosoma montaniterrae	0.00199788	0.00592535	0.571836	0.664747	0.00097476	0.00951421	0.000480894	0.00137909	0.982441	0.993898	0.503907	0.645225	0.00665022	0.0438915	0.00918057	0.0196646	0.458091	0.696178	0.000353617	0.00681695	0.0570643	0.173445	0.774744	1	0.467066	1
442	Spirosoma aerolatum	4.64526e-07	2.3673e-05	2.41017e-05	0.000929253	0.342861	0.505537	2.30767e-10	3.20304e-08	0.0371251	0.233107	0.00097476	0.0205585	0.207837	0.338102	1.5368e-08	1.06654e-06	0.138126	0.382886	0.00410505	0.0249904	0.0136498	0.080849	0.686461	1	0.708193	1
443	Spirosoma pollinicola	1.71446e-06	3.71824e-05	0.0161784	0.0558599	0.00764731	0.0389675	1.01849e-07	1.28514e-06	0.719149	0.861985	0.0215834	0.0942067	0.0224695	0.0806807	6.25396e-06	4.09458e-05	0.912371	0.947936	0.00210709	0.016248	0.028466	0.118837	0.797323	1	0.865995	1
444	Spirosoma radiotolerans	0.000163641	0.000718777	0.299631	0.423512	0.00475733	0.0277044	0.00103187	0.00270233	0.561875	0.78459	0.633267	0.747428	0.000117039	0.00579341	0.063228	0.103248	0.0414605	0.221016	0.0109773	0.0479136	0.0243355	0.10951	0.197313	1	0.126614	1
445	Fibrella aestuarina	0.000920541	0.00307142	0.592002	0.684749	0.00024197	0.00453204	0.000376278	0.00110651	0.959043	0.981675	0.752351	0.826158	0.000353617	0.0106546	0.00918057	0.0196646	0.476136	0.714204	0.000174809	0.00466606	0.00246773	0.0646763	0.335396	1	0.414675	1
446	Fibrella sp. ES10-3-2-2	1.6407e-05	0.000127938	0.082343	0.172127	0.000292938	0.00472107	0.000117039	0.000398161	0.440431	0.714156	0.187179	0.323945	0.00210709	0.0228158	0.00115531	0.003233	0.142135	0.390871	0.00136572	0.0133494	0.0462098	0.151054	0.947356	1	0.449212	1
447	Runella sp. HYN0085	0.000226886	0.00091546	0.0797274	0.168179	0.00475733	0.0277044	0.000425648	0.00122573	0.82007	0.916471	0.320778	0.478752	0.00170021	0.0219767	0.00024197	0.000843856	0.924017	0.950065	0.0049944	0.0286455	0.00222164	0.0646763	0.612483	1	0.924017	1
448	Runella sp. SP2	2.41017e-05	0.000172439	0.0148676	0.0521117	0.0207273	0.0752044	8.89593e-05	0.000316604	0.82007	0.916471	0.207837	0.350095	0.0105015	0.0555537	5.05281e-05	0.00021646	0.708193	0.871277	0.0570643	0.145065	0.0130741	0.080849	0.358101	1	0.959043	1
449	Dyadobacter fermentans	2.91284e-06	5.46354e-05	0.154689	0.261203	0.000312009	0.00491414	0.000153135	0.000506074	0.115852	0.37747	0.358101	0.518836	0.000102109	0.00544318	0.000292938	0.000986889	0.138126	0.382886	0.0183317	0.0706789	0.00576985	0.0687443	0.542205	1	0.730162	1
450	Leadbetterella byssophila	0.000576155	0.00198931	0.00524191	0.0247475	0.697296	0.816261	2.6697e-06	1.57014e-05	0.0414605	0.234956	0.0699227	0.17582	0.423161	0.54711	8.68335e-06	5.10699e-05	0.0429962	0.227453	0.04962	0.130936	0.0295869	0.121324	0.752351	1	0.664981	1
451	Arcticibacterium luteifluviistationis	0.000117039	0.000537913	0.000452499	0.00455122	0.494558	0.638228	3.06457e-08	5.59687e-07	0.0570643	0.275018	0.0233866	0.0977729	0.172695	0.302981	9.41585e-06	5.49126e-05	0.266469	0.557893	0.00665022	0.0341871	0.0161784	0.0862436	0.286055	1	0.561875	1
452	Echinicola vietnamensis	1.1926e-06	3.18332e-05	0.000153135	0.00258106	0.0399707	0.114937	3.06457e-08	5.59687e-07	0.532498	0.752655	0.0191023	0.0860843	0.025317	0.0864269	2.44178e-08	1.21043e-06	0.389819	0.643201	0.00303468	0.0210607	0.00303468	0.0646763	0.467066	1	0.675688	1
453	Echinicola strongylocentroti	2.5998e-05	0.000182248	0.000611555	0.00581397	0.423161	0.579547	5.63282e-07	4.59903e-06	0.398003	0.682011	0.0307449	0.11113	0.0676303	0.15417	2.06897e-05	0.0001033	0.900743	0.947936	0.126614	0.260742	0.044579	0.147815	0.389819	1	0.592002	1
454	Cyclobacterium amurskyense	0.00234178	0.00679997	0.889136	0.926518	0.00097476	0.00951421	0.0307449	0.0548508	0.292791	0.597638	0.306576	0.463538	0.0148676	0.0639831	0.0532353	0.0894559	0.122945	0.370437	0.0105015	0.0473249	0.358101	0.570493	0.335396	1	0.503907	1
455	Cyclobacterium marinum	0.00210709	0.00619627	0.119358	0.219138	0.134204	0.271146	0.000186677	0.000605392	0.513348	0.742216	0.0462098	0.144458	0.335396	0.464858	3.77488e-05	0.000167934	0.168055	0.426601	0.026332	0.088282	0.0590618	0.176422	0.414675	1	0.581878	1
456	Algoriphagus machipongonensis	0.00103187	0.0034264	0.0357671	0.0905926	0.476136	0.6285	3.77488e-05	0.000149701	0.0385259	0.233107	0.063228	0.16877	0.414675	0.540169	2.2335e-05	0.000108395	0.10262	0.32924	0.017588	0.0693528	0.025317	0.111749	0.912371	1	0.774744	1
457	Algoriphagus sp. M8-2	2.32536e-07	1.46709e-05	7.49152e-07	8.66519e-05	0.697296	0.816261	7.9573e-11	1.84079e-08	0.0414605	0.234956	0.000109338	0.00758806	0.522879	0.64476	1.07742e-08	9.34662e-07	0.202526	0.477383	0.213247	0.376574	0.105812	0.254609	0.335396	1	0.82007	1
458	Belliella baltica	0.551997	0.664982	0.122945	0.22336	0.335396	0.499848	0.000125239	0.000423978	0.00152468	0.0460057	0.571836	0.704892	0.947356	0.961226	0.000480894	0.00152393	0.0087739	0.083292	0.0514015	0.133107	0.026332	0.115494	0.373755	1	0.398003	1
459	Flammeovirga sp. L12M1	4.47313e-06	6.605e-05	1.19753e-05	0.000639298	0.774744	0.868766	8.46987e-09	2.67186e-07	0.0295869	0.213889	0.000773939	0.0205585	0.241798	0.372369	1.47366e-10	3.40908e-08	0.00259973	0.0409458	0.0344511	0.102176	0.000199285	0.0646763	0.365877	1	0.65434	1
460	Flammeovirga sp. MY04	1.0878e-06	3.18332e-05	0.0215834	0.0645641	0.00303468	0.0221372	1.0878e-06	8.11756e-06	0.643768	0.833536	0.159053	0.295141	0.000648934	0.0155073	6.25396e-06	4.09458e-05	0.643768	0.844946	0.00605108	0.0328082	0.00259973	0.0646763	0.440431	1	0.93568	1
461	Flammeovirgaceae bacterium 311	1.77328e-05	0.000135237	0.006969	0.0306107	0.0207273	0.0752044	2.04965e-06	1.29314e-05	0.513348	0.742216	0.0148676	0.0781676	0.0243355	0.0847461	8.68335e-06	5.10699e-05	0.924017	0.950065	0.0344511	0.102176	0.028466	0.118837	0.912371	1	0.763523	1
462	Chryseolinea sp. KIS68-18	0.000480894	0.00167709	0.105812	0.205121	0.00319354	0.0228157	0.000186677	0.000605392	0.686461	0.847694	0.272894	0.429452	0.00475733	0.0366314	0.000820253	0.0024121	0.763523	0.896816	0.00136572	0.0133494	0.00335981	0.0646763	0.65434	1	0.959043	1
463	Cytophagales bacterium TFI 002	0.000257973	0.000983699	0.001092	0.00861195	0.797323	0.882659	1.0878e-06	8.11756e-06	0.061116	0.283098	0.017588	0.0824736	0.286055	0.419991	2.32536e-07	4.24684e-06	0.0653991	0.267816	0.0551225	0.141685	0.00524191	0.0687443	0.342861	1	0.924017	1
464	Persicobacter sp. JZB09	8.22997e-07	3.17311e-05	0.000133967	0.00251279	0.260147	0.418287	5.18386e-09	1.7988e-07	0.213247	0.513867	0.00960369	0.0653427	0.0344511	0.105175	4.21503e-07	6.64826e-06	0.494558	0.732326	0.0063444	0.0333561	0.00576985	0.0687443	0.253928	1	0.643768	1
465	Mucilaginibacter sp. PAMC 26640	1.71446e-06	3.71824e-05	5.05281e-05	0.0014611	0.272894	0.433751	1.39432e-07	1.58633e-06	0.842967	0.930078	0.00764731	0.0596318	0.0399707	0.115898	1.71446e-06	1.7244e-05	0.708193	0.871277	0.224366	0.389274	0.0699227	0.193826	0.224366	1	0.664981	1
466	Mucilaginibacter paludis	0.00335981	0.00932682	0.476136	0.587969	0.00234178	0.0178335	0.0105015	0.0214354	0.581878	0.793367	0.730162	0.812071	0.00222164	0.0229791	0.0109773	0.0230159	0.602204	0.805651	0.0109773	0.0479136	0.025317	0.111749	0.602204	1	0.93568	1
467	Mucilaginibacter sp. BJC16-A31	2.06897e-05	0.000151144	0.0307449	0.0814388	0.0130741	0.0542537	2.04965e-06	1.29314e-05	0.381736	0.669002	0.0877795	0.198433	0.0590618	0.144119	2.5998e-05	0.000122739	0.719149	0.871277	0.00144322	0.0137205	0.0462098	0.151054	0.924017	1	0.697296	1
468	Mucilaginibacter gotjawali	3.0215e-05	0.000199707	0.00129201	0.00934015	0.177428	0.329773	1.93999e-08	4.48784e-07	0.0148676	0.149538	0.00730121	0.0582418	0.146231	0.273149	7.37552e-06	4.57019e-05	0.350429	0.611706	0.000773939	0.00994655	0.0399707	0.139195	0.842967	1	0.350429	1
469	Mucilaginibacter sp. HYN0043	5.63282e-07	2.44323e-05	0.017588	0.0592529	0.00605108	0.033281	2.04965e-06	1.29314e-05	0.440431	0.714156	0.202526	0.343651	0.000730021	0.0163195	8.00447e-06	4.87289e-05	0.581878	0.786046	0.0307449	0.0969862	0.00335981	0.0646763	0.389819	1	0.763523	1
470	Mucilaginibacter mallensis	7.21502e-05	0.000373673	0.0049944	0.0240702	0.182256	0.329773	5.11664e-07	4.27825e-06	0.467066	0.730054	0.0653991	0.17192	0.082343	0.177769	1.40285e-05	7.78862e-05	0.889136	0.942158	0.0233866	0.0832323	0.063228	0.182571	0.449212	1	0.551997	1
471	Pedobacter cryoconitis	4.10908e-06	6.48114e-05	0.00259973	0.0156888	0.0109773	0.0490793	4.28637e-08	7.08271e-07	0.494558	0.73653	0.000212673	0.0122996	0.230075	0.357494	2.10172e-07	3.94214e-06	0.542205	0.763715	0.000199285	0.00476909	0.0399707	0.139195	0.207837	1	0.982441	1
472	Pedobacter sp. eg	5.42986e-05	0.000303897	0.0414605	0.103131	0.0385259	0.113129	5.29377e-06	2.78324e-05	0.299631	0.602737	0.0771788	0.185336	0.0161784	0.0655653	5.42986e-05	0.000228383	0.877553	0.938494	0.000542637	0.00833023	0.0148676	0.082426	0.8315	1	0.299631	1
473	Pedobacter steynii	0.000773939	0.00262007	0.000820253	0.00694214	0.8315	0.907449	1.89848e-07	2.027e-06	0.0125197	0.141773	0.0105015	0.0668627	0.924017	0.943069	1.19753e-05	6.81219e-05	0.112426	0.350953	0.082343	0.191124	0.187179	0.38264	0.65434	1	0.476136	1
474	Pedobacter heparinus	2.32536e-07	1.46709e-05	0.000510912	0.00506533	0.0399707	0.114937	2.73648e-08	5.59687e-07	0.82007	0.916471	0.0125197	0.0730139	0.00918057	0.0521486	8.22997e-07	1.00203e-05	0.686461	0.871277	0.0199006	0.074654	0.0114719	0.0798669	0.592002	1	0.82007	1
475	Pedobacter sp. PACM 27299	1.36627e-08	2.66634e-06	5.95883e-08	1.37848e-05	0.612483	0.742047	1.4295e-09	9.01887e-08	0.686461	0.847694	0.00273806	0.0351012	0.0130741	0.0592181	8.2351e-08	2.28606e-06	0.513348	0.744247	0.292791	0.474759	0.00665022	0.0697314	0.026332	1	0.808676	1
476	Sphingobacterium sp. B29	2.80327e-05	0.000190732	0.000163641	0.00258106	0.65434	0.777801	6.64168e-08	1.00203e-06	0.10908	0.369276	0.0109773	0.0680202	0.138126	0.263695	1.71389e-07	3.39841e-06	0.159053	0.414375	0.0148676	0.0603399	0.00576985	0.0687443	0.320778	1	0.93568	1
477	Sphingobacterium sp. 21	2.57131e-07	1.48707e-05	0.00665022	0.0297758	0.0087739	0.0422244	5.05281e-05	0.000194814	0.306576	0.609638	0.00273806	0.0351012	0.0746958	0.165381	6.79309e-06	4.36519e-05	0.398003	0.65051	0.172695	0.325679	0.138126	0.305819	0.774744	1	0.697296	1
478	Sphingobacterium mizutaii	1.40285e-05	0.000115902	0.00431302	0.0215341	0.154689	0.301123	3.55552e-09	1.45149e-07	0.0357671	0.229837	0.0934971	0.207307	0.0100438	0.0543778	7.39797e-08	2.28606e-06	0.0995048	0.325268	0.00152468	0.0142991	0.000257973	0.0646763	0.266469	1	0.994147	1
479	Sphingobacterium sp. ML3W	1.87503e-06	3.94324e-05	0.000353617	0.00409017	0.842967	0.911351	8.31516e-10	7.2134e-08	0.00431302	0.0806165	0.00097476	0.0205585	0.708193	0.790302	1.30684e-06	1.4396e-05	0.218757	0.495419	0.0273814	0.0896352	0.197313	0.394058	0.82007	1	0.177428	1
480	Sphingobacterium sp. G1-14	1.02058e-05	0.00010416	0.00960369	0.0370275	0.8315	0.907449	1.07742e-08	3.11554e-07	0.00431302	0.0806165	0.0119858	0.0704928	0.192198	0.319408	1.56689e-06	1.59915e-05	0.130367	0.374872	0.0207273	0.0757093	0.015511	0.084639	0.4853	1	0.230075	1
481	Sphingobacteriaceae bacterium GW460-11-11-14-LB5	1.19753e-05	0.000107933	0.00353378	0.0191597	0.0850267	0.196412	1.1926e-06	8.36024e-06	0.74123	0.874853	0.00764731	0.0596318	0.197313	0.325567	1.30684e-06	1.4396e-05	0.622838	0.826871	0.0199006	0.074654	0.0676303	0.191297	0.854466	1	0.786011	1
482	Solitalea canadensis	1.10575e-05	0.000106582	0.0722775	0.154817	0.00161029	0.0136089	5.75513e-06	2.98064e-05	0.342861	0.643095	0.0168705	0.0824518	0.0964641	0.198957	5.83293e-05	0.000243859	0.877553	0.938494	0.00086908	0.010399	0.192198	0.389453	0.389819	1	0.328035	1
483	Pseudopedobacter saltans	6.25396e-06	8.18915e-05	0.000143255	0.0025492	0.842967	0.911351	1.07742e-08	3.11554e-07	0.0142474	0.147578	0.0114719	0.0686336	0.142135	0.267662	1.54633e-07	3.35361e-06	0.0676303	0.267816	0.0590618	0.14905	0.00371577	0.0687443	0.134204	1	0.774744	1
484	Chitinophaga pinensis	2.91284e-06	5.46354e-05	0.000425648	0.00447576	0.168055	0.321718	1.86326e-09	9.23643e-08	0.142135	0.40761	0.017588	0.0824736	0.0797274	0.174845	6.81579e-07	8.92483e-06	0.664981	0.861368	0.00189381	0.0156465	0.0429962	0.144643	0.763523	1	0.286055	1
485	Chitinophaga caeni	0.000117039	0.000537913	0.00353378	0.0191597	0.0995048	0.220309	3.77488e-05	0.000149701	0.686461	0.847694	0.061116	0.166331	0.0344511	0.105175	0.000109338	0.000426295	0.82007	0.919593	0.0357671	0.104736	0.017588	0.0889672	0.365877	1	0.947356	1
486	Chitinophaga sp. MD30	1.40285e-05	0.000115902	0.031941	0.0830226	0.00335981	0.0232835	2.44571e-06	1.47593e-05	0.763523	0.892062	0.119358	0.242205	0.00524191	0.0390607	1.77328e-05	9.184e-05	0.865995	0.93771	0.000648934	0.00883059	0.0114719	0.0798669	0.865995	1	0.522879	1
487	Niastella koreensis	4.10908e-06	6.48114e-05	0.00103187	0.00823123	0.0653991	0.163027	4.28637e-08	7.08271e-07	0.082343	0.313989	0.0142474	0.0754788	0.0429962	0.121124	1.71389e-07	3.39841e-06	0.146231	0.400546	0.00103187	0.0121376	0.00222164	0.0646763	0.581878	1	0.842967	1
488	Arachidicoccus sp. KIS59-12	1.56689e-06	3.62474e-05	1.56689e-06	0.000135928	0.299631	0.458377	1.86326e-09	9.23643e-08	0.00665022	0.104892	0.000773939	0.0205585	0.197313	0.325567	1.5368e-08	1.06654e-06	0.0168705	0.123066	0.112426	0.24156	0.000820253	0.0646763	0.0462098	1	0.542205	1
489	Arachidicoccus sp. BS20	1.2964e-05	0.000109719	0.00234178	0.0143822	0.0850267	0.196412	9.16112e-08	1.24663e-06	0.218757	0.517308	0.00960369	0.0653427	0.187179	0.314842	1.77328e-05	9.184e-05	0.865995	0.93771	0.00475733	0.0277444	0.241798	0.444472	0.959043	1	0.187179	1
490	Pseudoflavitalea sp. 5GH32-13	1.71389e-07	1.3216e-05	0.00179466	0.0119759	0.00335981	0.0232835	1.25028e-09	8.67697e-08	0.431747	0.710029	0.0105015	0.0668627	0.0199006	0.0745464	1.93999e-08	1.12196e-06	0.449212	0.693328	0.000109338	0.00442815	0.00303468	0.0646763	0.982441	1	0.708193	1
491	Filimonas lacunae	3.25547e-05	0.00020354	0.00259973	0.0156888	0.192198	0.345059	2.23947e-06	1.37539e-05	0.138126	0.406184	0.0295869	0.110991	0.04962	0.126422	6.79309e-06	4.36519e-05	0.458091	0.696178	0.0191023	0.0724425	0.0119858	0.0798669	0.449212	1	0.763523	1
492	Niabella ginsenosidivorans	0.000109338	0.00051973	0.0125197	0.0452534	0.0906026	0.20722	2.04965e-06	1.29314e-05	0.373755	0.663391	0.154689	0.291724	0.0148676	0.0639831	0.000274945	0.000935351	0.561875	0.771048	0.00665022	0.0341871	0.0385259	0.137621	0.373755	1	0.142135	1
493	Flavisolibacter tropicus	0.00431302	0.0115569	0.00665022	0.0297758	0.842967	0.911351	4.47313e-06	2.46377e-05	0.0462098	0.244806	0.0331761	0.115699	0.612483	0.721855	0.00086908	0.00253421	0.342861	0.606129	0.015511	0.0625853	0.154689	0.329845	0.551997	1	0.146231	1
494	Rhodothermaceae bacterium	0.122945	0.194359	0.335396	0.458198	0.00097476	0.00951421	0.335396	0.415651	0.449212	0.724181	0.286055	0.443129	0.00086908	0.0177139	0.571836	0.635984	0.163508	0.421231	0.00371577	0.0238772	0.04962	0.158464	0.994147	1	0.612483	1
495	Rhodothermus marinus	0.994147	0.995581	0.0233866	0.0676263	0.00605108	0.033281	0.187179	0.259834	0.335396	0.639463	0.0906026	0.203489	0.044579	0.122108	0.0676303	0.108899	0.0478898	0.233716	0.134204	0.267636	0.808676	0.894974	0.889136	1	0.279422	1
496	Salinibacter ruber	0.0906026	0.152247	0.513348	0.620668	0.000611555	0.0077056	0.130367	0.188882	0.503907	0.742216	0.467066	0.615074	0.00136572	0.0201371	0.168055	0.238021	0.458091	0.696178	0.000688388	0.00918733	0.006969	0.0697314	0.8315	1	0.947356	1
497	Haliscomenobacter hydrossis	4.7002e-05	0.000274113	0.0344511	0.0882254	0.04962	0.132767	7.37552e-06	3.68246e-05	0.406289	0.6894	0.0590618	0.163955	0.182256	0.312632	5.29377e-06	3.74885e-05	0.182256	0.447884	0.0063444	0.0333561	0.0168705	0.0872484	0.947356	1	0.602204	1
498	Chlorobium phaeobacteroides	0.0995048	0.16442	0.93568	0.963445	0.0429962	0.121618	0.00431302	0.0097183	0.365877	0.65612	0.299631	0.45502	0.612483	0.721855	0.00152468	0.00403867	0.0357671	0.203169	0.0063444	0.0333561	0.0551225	0.169777	0.431747	1	0.449212	1
499	Chlorobium limicola	5.42986e-05	0.000303897	0.082343	0.172127	0.0148676	0.0599026	4.47313e-06	2.46377e-05	0.612483	0.81274	0.0344511	0.117201	0.154689	0.282104	0.00115531	0.003233	0.279422	0.566198	0.00390608	0.0244218	0.467066	0.661916	0.449212	1	0.0877795	1
500	Chlorobaculum limnaeum	0.0087739	0.0212905	0.218757	0.337371	0.0590618	0.151032	0.0087739	0.0181223	0.719149	0.861985	0.503907	0.645225	0.0215834	0.07956	0.0207273	0.0395186	0.994147	0.997024	0.0514015	0.133107	0.061116	0.179463	0.708193	1	0.719149	1
501	Gemmatirosa kalamazoonesis	0.150416	0.228421	0.253928	0.378167	0.000212673	0.00421093	0.602204	0.67956	0.163508	0.438126	0.358101	0.518836	0.00319354	0.0295083	0.842967	0.86798	0.0906026	0.317109	0.0295869	0.0946236	0.260147	0.465844	0.994147	1	0.763523	1
502	Fibrobacter succinogenes	0.00129201	0.00415118	0.063228	0.141549	0.044579	0.124069	0.000102109	0.000352554	0.664981	0.845232	0.163508	0.298617	0.0233866	0.0822686	0.000425648	0.00138685	0.752351	0.892773	0.00605108	0.0328082	0.0233866	0.105928	0.797323	1	0.774744	1
503	Escherichia coli	0.602204	0.708355	0.0049944	0.0240702	0.0125197	0.0529033	0.00353378	0.00825738	0.00303468	0.0738772	0.025317	0.103964	0.026332	0.087731	9.91713e-07	1.16652e-05	9.41585e-06	0.000815648	0.581878	0.751999	0.00730121	0.0697314	0.763523	1	0.142135	1
504	Escherichia albertii	0.467066	0.587217	0.0385259	0.0965234	0.0243355	0.082669	0.10908	0.160725	0.063228	0.283098	0.146231	0.280344	0.0478898	0.124298	0.0295869	0.0537521	0.0168705	0.123066	0.664981	0.80121	0.561875	0.726454	0.561875	1	0.423161	1
505	Escherichia fergusonii	0.000688388	0.00234187	0.0850267	0.176145	0.0087739	0.0422244	0.00288295	0.00685194	0.197313	0.492573	0.150416	0.286781	0.0119858	0.0584941	0.000174809	0.000638513	0.786011	0.904827	0.0295869	0.0946236	0.00764731	0.0697314	0.970739	1	0.247812	1
506	Enterobacter cloacae	0.230075	0.327869	0.299631	0.423512	0.00371577	0.0245241	0.763523	0.825366	0.112426	0.37332	0.551997	0.689004	0.0224695	0.0806807	0.842967	0.86798	0.0877795	0.311955	0.0722775	0.173566	0.449212	0.64855	0.774744	1	0.797323	1
507	Enterobacter asburiae	0.0850267	0.1457	0.774744	0.844069	0.202526	0.354421	0.192198	0.265179	0.602204	0.805259	0.708193	0.797867	0.224366	0.351777	0.797323	0.838397	0.115852	0.35368	0.313625	0.498068	0.708193	0.826225	0.842967	1	0.253928	1
508	Enterobacter hormaechei	0.808676	0.872817	0.900743	0.937205	0.889136	0.93501	0.313625	0.395019	0.207837	0.507885	0.808676	0.874176	0.982441	0.988144	0.458091	0.538839	0.253928	0.549912	0.159053	0.306619	0.172695	0.360474	0.994147	1	0.994147	1
509	Enterobacter roggenkampii	0.381736	0.498917	0.00179466	0.0119759	0.0087739	0.0422244	0.00335981	0.00787739	0.0148676	0.149538	0.0130741	0.0743725	0.0676303	0.15417	0.000510912	0.00159718	0.00210709	0.0384266	0.994147	0.995581	0.163508	0.343367	0.842967	1	0.235886	1
510	Enterobacter bugandensis	0.889136	0.93921	0.192198	0.305229	0.358101	0.520261	0.0292032	0.0529164	0.0701227	0.296739	0.797323	0.863248	0.808676	0.866171	0.21701	0.291871	0.26432	0.557893	0.318298	0.503664	0.149426	0.322593	0.230075	1	0.464211	1
511	Klebsiella pneumoniae	0.0551225	0.100144	0.000425648	0.00447576	0.00453032	0.0273001	0.000611555	0.0016842	0.0243355	0.194124	0.00152468	0.0251936	0.0478898	0.124298	3.17666e-06	2.56349e-05	2.80327e-05	0.00215851	0.686461	0.811591	0.0371251	0.1347	0.513348	1	0.044579	1
512	Klebsiella oxytoca	0.381736	0.498917	0.865995	0.90923	0.0514015	0.135959	0.643768	0.718288	0.93568	0.963445	0.643768	0.753415	0.970739	0.980644	0.808676	0.845213	0.877553	0.938494	0.253928	0.429819	0.889136	0.936431	0.365877	1	0.947356	1
513	Klebsiella aerogenes	0.0676303	0.118824	0.970739	0.977783	0.0224695	0.0790425	0.423161	0.505463	0.365877	0.65612	0.994147	0.994147	0.0136498	0.061028	0.581878	0.645086	0.260147	0.554713	0.373755	0.556622	0.503907	0.686066	0.959043	1	0.786011	1
514	Klebsiella quasivariicola	0.350429	0.470402	0.182256	0.29279	0.542205	0.684422	0.197313	0.27009	0.581878	0.793367	0.122945	0.247315	0.406289	0.531242	0.0233866	0.0441041	0.112426	0.350953	0.947356	0.968284	0.299631	0.507688	0.877553	1	0.213247	1
515	Klebsiella michiganensis	0.335396	0.455508	0.0109773	0.0403083	0.105812	0.226319	0.00335981	0.00787739	0.082343	0.313989	0.0136498	0.0751824	0.0964641	0.198957	0.00170021	0.0044359	0.0570643	0.251883	0.900743	0.950024	1	1	0.752351	1	0.900743	1
516	Klebsiella variicola	0.235886	0.334774	0.119358	0.219138	0.279422	0.438099	0.4853	0.567001	0.774744	0.899117	0.172695	0.30969	0.458091	0.585714	0.522879	0.593908	0.0590618	0.254222	0.286055	0.466014	0.0191023	0.0932245	0.842967	1	0.119358	1
517	Klebsiella quasipneumoniae	0.0130741	0.0291751	0.00605108	0.0278109	0.74123	0.846248	0.0049944	0.0110386	0.365877	0.65612	0.000820253	0.0205585	0.154689	0.282104	0.00170021	0.0044359	0.260147	0.554713	0.612483	0.767262	0.865995	0.924707	0.365877	1	0.675688	1
518	Citrobacter freundii	0.0399707	0.076629	0.187179	0.298625	0.00122192	0.0108563	0.218757	0.29479	0.235886	0.53324	0.389819	0.539989	0.0964641	0.198957	0.924017	0.936158	0.0532353	0.247598	0.00838315	0.0418555	0.602204	0.751941	0.0570643	1	0.381736	1
519	Salmonella enterica	2.06897e-05	0.000151144	0.365877	0.481819	1.71389e-07	5.93864e-05	0.0224695	0.0419189	0.00918057	0.122525	0.854466	0.901215	3.0215e-05	0.00261737	0.112426	0.168883	0.001092	0.0295764	0.000452499	0.00730312	0.0877795	0.222012	0.266469	1	0.414675	1
520	Kosakonia cowanii	0.163508	0.244557	0.292791	0.416387	0.8315	0.907449	0.000425648	0.00122573	0.0161784	0.158139	0.10262	0.218462	0.697296	0.787014	0.00144322	0.00389726	0.0399707	0.217893	0.0207273	0.0757093	0.187179	0.38264	0.542205	1	0.449212	1
521	Kosakonia sp. CCTCC M2018092	0.0699227	0.122233	0.0676303	0.14853	0.970739	0.984952	0.0168705	0.0327959	0.571836	0.792124	0.00259973	0.0351012	0.213247	0.341294	0.0771788	0.122009	0.912371	0.947936	0.4853	0.668251	0.187179	0.38264	0.177428	1	0.542205	1
522	Kosakonia sacchari	0.0105015	0.0247052	0.105812	0.205121	0.286055	0.444475	0.0514015	0.0843324	0.912371	0.957921	0.00576985	0.0531576	0.389819	0.518511	0.0130741	0.0266084	0.877553	0.938494	0.602204	0.764039	0.571836	0.732499	0.0995048	1	0.8315	1
523	Kosakonia oryzae	0.476136	0.591124	0.0273814	0.0751093	0.279422	0.438099	0.306576	0.388255	0.730162	0.872173	0.335396	0.495244	0.889136	0.916922	0.105812	0.159985	0.449212	0.693328	0.202526	0.360393	0.532498	0.701561	0.299631	1	0.494558	1
524	Cedecea neteri	0.00136572	0.0043279	0.406289	0.526053	4.06259e-05	0.0014423	0.0136498	0.0272212	0.423161	0.700893	0.93568	0.957761	0.0114719	0.0580294	0.924017	0.936158	0.00576985	0.0666417	0.000353617	0.00681695	0.889136	0.936431	0.865995	1	0.0399707	1
525	Shigella dysenteriae	0.8315	0.893284	0.0087739	0.0349948	0.0414605	0.118239	0.0138303	0.0275021	0.0391562	0.233107	0.0331761	0.115699	0.0850267	0.181863	1.5275e-05	8.21772e-05	0.00126655	0.0295764	0.876633	0.941301	0.0724297	0.197613	0.865995	1	0.111887	1
526	Shigella flexneri	0.340054	0.460932	0.0434814	0.106629	0.0336664	0.104622	0.0100138	0.020561	0.00577991	0.0978355	0.0335774	0.116513	0.0129918	0.0592181	0.00370897	0.00892298	0.00418111	0.0536576	0.368032	0.550462	0.534843	0.703314	0.738628	1	0.969956	1
527	Shigella sp. PAMC 28760	0.333711	0.454108	0.333711	0.458198	NaN	NaN	1	1	0.333711	0.639463	0.333711	0.493806	NaN	NaN	0.333711	0.417289	NaN	NaN	0.333711	0.51811	NaN	NaN	NaN	NaN	0.333711	1
528	Serratia marcescens	0.503907	0.61569	0.730162	0.805616	0.260147	0.418287	0.142135	0.203385	0.342861	0.643095	0.752351	0.826158	0.335396	0.464858	0.177428	0.249261	0.320778	0.595975	0.063228	0.157843	0.0850267	0.219046	0.994147	1	0.924017	1
529	Serratia plymuthica	0.0125197	0.0284874	0.924017	0.954268	0.0100438	0.0467138	0.154689	0.219538	0.202526	0.498416	0.581878	0.710957	0.000510912	0.0136178	0.622838	0.685023	0.0371251	0.207481	0.126614	0.260742	0.192198	0.389453	0.730162	1	0.4853	1
530	Yersinia pestis	0.463751	0.586235	0.0466728	0.112079	0.21342	0.36791	0.829871	0.881976	0.588595	0.800875	0.00880506	0.0643233	0.0346827	0.105417	0.0191462	0.0373243	0.0547518	0.251315	0.118102	0.25065	0.857647	0.918624	0.507967	1	0.0370875	1
531	Dickeya zeae	0.015511	0.0341735	0.994147	0.99702	0.00730121	0.0380431	0.000730021	0.00197134	0.414675	0.700206	0.8315	0.887787	0.0273814	0.089506	0.000480894	0.00152393	0.172695	0.43519	8.29903e-05	0.00442815	0.00103187	0.0646763	0.730162	1	0.664981	1
532	Pectobacterium carotovorum	0.138126	0.212079	1	1	0.0964641	0.217751	0.0357671	0.0625249	0.8315	0.921823	0.947356	0.964025	0.0771788	0.169793	0.522879	0.593908	0.389819	0.643201	0.0331761	0.100105	0.389819	0.59899	0.982441	1	0.247812	1
533	Pantoea vagans	0.00665022	0.0167219	0.365877	0.481819	0.0331761	0.103563	1.02058e-05	4.81827e-05	0.0514015	0.260384	0.664981	0.762804	0.0215834	0.07956	0.000510912	0.00159718	0.350429	0.611706	0.000102109	0.00442815	0.00431302	0.0687443	0.730162	1	0.389819	1
534	Pantoea agglomerans	0.0243355	0.049673	0.172695	0.280023	0.389819	0.545746	0.000353617	0.00104876	0.0722775	0.296808	0.381736	0.536285	0.154689	0.282104	0.00410505	0.00965731	0.202526	0.477383	0.0148676	0.0603399	0.0357671	0.133982	0.561875	1	0.889136	1
535	Providencia alcalifaciens	0.664981	0.762804	0.643768	0.73122	0.458091	0.610495	0.006969	0.0149736	0.0399707	0.233107	0.8315	0.887787	0.786011	0.851103	0.854466	0.877218	0.959043	0.975942	0.00353378	0.0231363	0.900743	0.942923	0.467066	1	0.00918057	1
536	Proteus mirabilis	0.00136572	0.0043279	0.342861	0.462928	0.0207273	0.0752044	0.000143255	0.000477976	0.476136	0.732679	0.0995048	0.215129	0.0653991	0.152086	0.00152468	0.00403867	0.8315	0.927906	0.00161029	0.0145135	0.0877795	0.222012	0.513348	1	0.350429	1
537	Proteus vulgaris	0.0191023	0.0407907	0.207837	0.324133	0.168055	0.321718	0.00024197	0.00075643	0.146231	0.410868	0.0850267	0.194107	0.389819	0.518511	0.00838315	0.0181243	0.719149	0.871277	0.000576155	0.00833023	0.247812	0.449564	0.476136	1	0.146231	1
538	Morganella morganii	0.877553	0.929804	0.865995	0.90923	0.752351	0.853321	0.494558	0.576846	0.65434	0.840948	0.602204	0.725572	0.664981	0.760448	0.197313	0.269028	0.266469	0.557893	0.476136	0.658244	0.224366	0.425987	0.4853	1	0.431747	1
539	Edwardsiella tarda	0.000199285	0.000843314	0.126614	0.228234	0.0243355	0.082669	7.21502e-05	0.000267766	0.900743	0.957921	0.213247	0.354901	0.0119858	0.0584941	0.000257973	0.000890712	0.697296	0.871277	0.0105015	0.0473249	0.0142474	0.0815989	0.877553	1	0.65434	1
540	Edwardsiella ictaluri	0.000353617	0.00129847	0.163508	0.269536	0.0224695	0.0790425	8.2351e-08	1.19066e-06	0.105812	0.367166	0.026332	0.105025	0.130367	0.253065	2.41017e-05	0.000114565	0.235886	0.530743	1.19753e-05	0.00175516	0.0109773	0.0798669	0.335396	1	0.982441	1
541	Pseudomonas fluorescens	0.0532353	0.0972244	0.197313	0.310511	0.241798	0.399918	0.026332	0.0482174	0.697296	0.856502	0.74123	0.817828	0.0462098	0.124122	0.04962	0.0841963	0.82007	0.919593	0.172695	0.325679	0.04962	0.158464	0.241798	1	1	1
542	Pseudomonas putida	0.398003	0.517255	0.4853	0.59716	0.0514015	0.135959	0.218757	0.29479	0.854466	0.933857	0.82007	0.882369	0.320778	0.452747	0.230075	0.305301	0.74123	0.885642	0.0273814	0.0896352	0.230075	0.430925	0.763523	1	0.82007	1
543	Pseudomonas fulva	0.0414605	0.0784021	0.0514015	0.119707	0.000199285	0.00421093	0.970739	0.982059	0.0462098	0.244806	0.235886	0.384283	0.000730021	0.0163195	0.476136	0.55165	0.00838315	0.0829932	0.0243355	0.0844441	0.431747	0.632559	0.279422	1	0.532498	1
544	Pseudomonas aeruginosa	0.581878	0.692665	0.664981	0.747969	0.551997	0.690495	0.865995	0.906487	0.719149	0.861985	0.774744	0.848063	0.947356	0.961226	0.440431	0.523389	0.622838	0.826871	0.602204	0.764039	0.542205	0.706293	0.561875	1	0.542205	1
545	Pseudomonas stutzeri	0.253928	0.355294	0.467066	0.579864	0.0676303	0.165611	0.373755	0.454266	0.752351	0.880492	0.786011	0.856345	0.154689	0.282104	0.187179	0.259804	0.877553	0.938494	0.163508	0.312602	0.0877795	0.222012	0.900743	1	0.542205	1
546	Pseudomonas syringae	0.0934971	0.155978	0.522879	0.625651	0.0243355	0.082669	0.0722775	0.114001	0.924017	0.963445	0.947356	0.964025	0.105812	0.213161	0.122945	0.182315	0.947356	0.968315	0.0109773	0.0479136	0.112426	0.265005	0.633267	1	0.994147	1
547	Pseudomonas syringae group genomosp. 3	8.29903e-05	0.000423495	0.000226886	0.0032804	0.719149	0.836192	5.11664e-07	4.27825e-06	0.082343	0.313989	0.00524191	0.0505262	0.476136	0.605435	6.81579e-07	8.92483e-06	0.126614	0.371794	0.028466	0.0918857	0.028466	0.118837	0.708193	1	0.900743	1
548	Pseudomonas chlororaphis	0.449212	0.570977	0.622838	0.710937	0.0746958	0.179737	0.0771788	0.119558	0.187179	0.477581	0.959043	0.974489	0.440431	0.566268	0.0130741	0.0266084	0.0570643	0.251883	0.00319354	0.0215176	0.0199006	0.0957715	0.4853	1	0.406289	1
549	Acinetobacter baumannii	0.763523	0.833153	0.763523	0.837101	0.449212	0.602136	0.10908	0.160725	0.0478898	0.249891	0.612483	0.732868	0.398003	0.526367	0.192198	0.264129	0.207837	0.480105	0.00918057	0.0439401	0.0307449	0.123873	0.786011	1	0.571836	1
550	Stenotrophomonas maltophilia	0.0462098	0.0859776	0.622838	0.710937	0.015511	0.0614237	0.0385259	0.0661807	0.970739	0.990725	0.697296	0.786868	0.0273814	0.089506	0.0722775	0.115312	0.808676	0.915707	0.0183317	0.0706789	0.0653991	0.187279	0.900743	1	0.664981	1
551	Stenotrophomonas acidaminiphila	0.365877	0.483654	0.467066	0.579864	0.877553	0.932737	0.130367	0.188882	0.522879	0.748202	0.970739	0.976366	0.299631	0.435314	0.0722775	0.115312	0.328035	0.599044	0.602204	0.764039	0.063228	0.182571	0.342861	1	0.612483	1
552	Xanthomonas hortorum	0.947356	0.975467	0.105812	0.205121	0.202526	0.354421	0.387093	0.469655	0.47334	0.732679	0.224366	0.36898	0.373755	0.504897	0.675688	0.728149	0.571836	0.775503	0.529777	0.718976	0.522879	0.6902	0.774744	1	0.569199	1
553	Xanthomonas euvesicatoria	1.98403e-13	1.37691e-10	1.12028e-12	7.77478e-10	0.786011	0.878557	1.54738e-14	1.07388e-11	0.286055	0.590839	1.57207e-13	1.09102e-10	0.877553	0.914503	1.08449e-11	3.76318e-09	0.571836	0.775503	0.0934971	0.20864	0.602204	0.751941	0.877553	1	0.0850267	1
554	Lysobacter enzymogenes	0.358101	0.478849	0.168055	0.274424	0.542205	0.684422	0.0478898	0.0795109	0.299631	0.602737	0.105812	0.222525	0.358101	0.490443	0.406289	0.489522	0.877553	0.938494	0.633267	0.782006	0.350429	0.563451	0.708193	1	0.365877	1
555	Luteimonas sp. JM171	0.0532353	0.0972244	0.272894	0.39621	0.458091	0.610495	0.0215834	0.0404834	0.797323	0.913105	0.0995048	0.215129	0.865995	0.907919	1.6407e-05	8.69196e-05	0.0243355	0.156153	0.266469	0.444541	0.0125197	0.080849	0.571836	1	0.0385259	1
556	Luteimonas sp. YGD11-2	0.10908	0.177287	0.247812	0.370649	0.774744	0.868766	0.10908	0.160725	0.982441	0.993898	0.182256	0.321846	0.877553	0.914503	0.335396	0.418641	0.719149	0.871277	0.561875	0.739926	0.808676	0.894974	0.912371	1	0.622838	1
557	Pseudoxanthomonas suwonensis	0.235886	0.334774	0.313625	0.437059	0.93568	0.96492	0.0934971	0.140145	0.423161	0.700893	0.0676303	0.175132	0.313625	0.447206	0.0399707	0.069523	0.218757	0.495419	0.476136	0.658244	0.592002	0.745922	0.532498	1	0.889136	1
558	Dyella japonica	0.0125197	0.0284874	0.0199006	0.0622117	0.947356	0.97118	9.53242e-05	0.000335812	0.0746958	0.301389	0.172695	0.30969	0.373755	0.504897	4.06259e-05	0.000177323	0.0125197	0.102072	0.286055	0.466014	0.00319354	0.0646763	0.398003	1	0.247812	1
559	Rhodanobacteraceae bacterium Dysh456	0.458091	0.580137	0.306576	0.430696	0.959043	0.978817	0.0934971	0.140145	0.476136	0.732679	0.389819	0.539989	0.842967	0.891872	0.0207273	0.0395186	0.266469	0.557893	0.633267	0.782006	0.130367	0.295242	0.730162	1	0.513348	1
560	Alteromonas macleodii	0.000274945	0.00104269	0.0699227	0.15212	0.197313	0.348822	1.6407e-05	7.29902e-05	0.235886	0.53324	0.0344511	0.117201	0.224366	0.351777	0.0049944	0.0114772	0.581878	0.786046	0.031941	0.0985202	0.592002	0.745922	0.877553	1	0.105812	1
561	Glaciecola sp. THG-3.7	8.89593e-05	0.000444157	0.00115531	0.00881081	0.994147	0.999918	3.06457e-08	5.59687e-07	0.00918057	0.122525	0.0063444	0.0543582	0.292791	0.428068	2.04965e-06	1.97563e-05	0.253928	0.549912	0.00550026	0.0307837	0.0331761	0.128441	0.467066	1	0.230075	1
562	Pseudoalteromonas atlantica	0.230075	0.327869	0.622838	0.710937	0.406289	0.560873	0.00115531	0.00296957	0.031941	0.221386	0.192198	0.329346	0.889136	0.916922	0.00576985	0.0130009	0.0877795	0.311955	0.00170021	0.0151275	0.247812	0.449564	0.358101	1	0.398003	1
563	Halomonas sp. JS92-SW72	0.542205	0.659002	0.912371	0.946466	0.542205	0.684422	0.622838	0.699433	0.253928	0.55417	0.513348	0.652497	0.150416	0.277968	0.0676303	0.108899	0.0199006	0.139304	0.449212	0.628535	0.247812	0.449564	0.730162	1	0.389819	1
564	Halomonas beimenensis	0.044579	0.0838424	0.0995048	0.195627	0.912371	0.947936	0.0142474	0.0282506	0.865995	0.940533	0.026332	0.105025	0.581878	0.698859	0.0215834	0.041038	0.797323	0.913297	0.8315	0.910191	0.959043	0.973085	0.730162	1	0.947356	1
565	Halomonas sp. 1513	0.786011	0.855003	0.522879	0.625651	0.241798	0.399918	0.592002	0.670227	0.719149	0.861985	0.266469	0.423179	0.0722775	0.161575	0.970739	0.973544	0.719149	0.871277	0.146231	0.287491	0.163508	0.343367	0.522879	1	0.494558	1
566	Halomonas chromatireducens	0.854466	0.913712	0.675688	0.757557	0.342861	0.505537	0.449212	0.532002	0.719149	0.861985	0.877553	0.918585	0.602204	0.718291	0.513348	0.586925	0.306576	0.590159	0.313625	0.498068	0.730162	0.846158	0.970739	1	0.197313	1
567	Halomonas aestuarii	0.494558	0.608552	0.513348	0.620668	0.889136	0.93501	0.119358	0.174021	0.65434	0.840948	0.358101	0.518836	0.854466	0.89855	0.342861	0.425662	0.842967	0.928737	0.686461	0.811591	0.947356	0.968315	0.889136	1	0.912371	1
568	Ketobacter alkanivorans	6.25396e-06	8.18915e-05	0.00960369	0.0370275	0.00918057	0.0435763	2.41945e-09	1.1194e-07	0.142135	0.40761	0.0295869	0.110991	0.00410505	0.0334683	2.6697e-06	2.34528e-05	0.93568	0.957793	1.51743e-05	0.00175516	0.0049944	0.0687443	0.8315	1	0.224366	1
569	Vibrio parahaemolyticus	2.04965e-06	4.1837e-05	0.0199006	0.0622117	0.00303468	0.0221372	3.46473e-07	3.20603e-06	0.697296	0.856502	0.0331761	0.115699	0.00097476	0.018257	5.75513e-06	3.99406e-05	0.551997	0.768141	0.00390608	0.0244218	0.00576985	0.0687443	0.752351	1	0.542205	1
570	Vibrio campbellii	0.00170021	0.00515261	0.808676	0.872817	0.000648934	0.00788967	2.5998e-05	0.000110016	0.146231	0.410868	0.0514015	0.151155	0.182256	0.312632	0.0199006	0.0384707	0.532498	0.756191	1.30684e-06	0.000594918	0.633267	0.768571	0.0307449	1	0.0357671	1
571	Vibrio vulnificus	8.89593e-05	0.000444157	0.431747	0.552827	0.000199285	0.00421093	0.000353617	0.00104876	0.105812	0.367166	0.044579	0.141269	0.0161784	0.0655653	0.000353617	0.00117986	0.328035	0.599044	0.00115531	0.0127267	0.0877795	0.222012	0.146231	1	0.503907	1
572	Vibrio casei	1.2964e-05	0.000109719	1.6407e-05	0.000813319	0.708193	0.824837	4.75687e-10	5.43155e-08	0.0100438	0.126735	0.00103187	0.0205585	0.503907	0.62582	4.28637e-08	1.74985e-06	0.0243355	0.156153	0.025317	0.0874128	0.00764731	0.0697314	0.306576	1	0.808676	1
573	Photobacterium damselae	0.0233866	0.0483045	0.328035	0.453498	0.112426	0.236813	5.75513e-06	2.98064e-05	0.0233866	0.190945	0.266469	0.423179	0.272894	0.404958	0.0063444	0.0141576	0.865995	0.93771	1.77328e-05	0.00175808	0.134204	0.30001	0.912371	1	0.0142474	1
574	Photobacterium gaetbulicola	5.29377e-06	7.4977e-05	0.0514015	0.119707	0.000773939	0.00879245	7.49152e-07	5.8417e-06	0.719149	0.861985	0.0699227	0.17582	0.00288295	0.0281392	4.06259e-05	0.000177323	0.752351	0.892773	5.42986e-05	0.00376833	0.00730121	0.0697314	0.947356	1	0.93568	1
575	Aliivibrio fischeri	0.00170021	0.00515261	0.025317	0.0711335	0.406289	0.560873	3.17666e-06	1.82199e-05	0.10262	0.359689	0.0385259	0.125526	0.398003	0.526367	1.91581e-05	9.70489e-05	0.122945	0.370437	0.0168705	0.0669037	0.031941	0.126486	0.959043	1	0.763523	1
576	Aeromonas hydrophila	0.458091	0.580137	0.8315	0.887787	0.532498	0.677103	0.0207273	0.0391955	0.272894	0.579169	0.970739	0.976366	0.719149	0.797392	0.675688	0.728149	0.786011	0.904827	0.0191023	0.0724425	0.889136	0.936431	0.924017	1	0.115852	1
577	Aeromonas veronii	0.0551225	0.100144	0.719149	0.798543	0.0105015	0.0478785	0.0243355	0.0451573	0.786011	0.90764	0.730162	0.812071	0.028466	0.0921821	0.0148676	0.0299076	0.431747	0.680001	0.00179466	0.0151889	0.00576985	0.0687443	0.924017	1	0.592002	1
578	Aeromonas salmonicida	0.381736	0.498917	0.292791	0.416387	0.0478898	0.129135	0.115852	0.169623	0.440431	0.714156	0.865995	0.907856	0.4853	0.611478	0.0797274	0.1249	0.513348	0.744247	0.00960369	0.0450335	0.134204	0.30001	0.213247	1	0.719149	1
579	Tolumonas auensis	8.29903e-05	0.000423495	0.686461	0.768393	1.77328e-05	0.00110292	1.51743e-05	6.79416e-05	0.664981	0.845232	0.328035	0.486444	0.00129201	0.0198969	0.00800779	0.0174761	0.0570643	0.251883	3.17666e-06	0.000734867	0.063228	0.182571	0.551997	1	0.0331761	1
580	Oceanisphaera profunda	0.0063444	0.0160694	0.044579	0.108174	0.292791	0.450898	6.72373e-05	0.000253601	0.0797274	0.310847	0.0797274	0.186299	0.423161	0.54711	0.000257973	0.000890712	0.0964641	0.321393	0.0105015	0.0473249	0.0371251	0.1347	0.889136	1	0.842967	1
581	Haemophilus parainfluenzae	0.612483	0.716801	0.0087739	0.0349948	0.0243355	0.082669	0.00319354	0.00753849	0.0109773	0.13604	0.126614	0.250342	0.213247	0.341294	0.00524191	0.0120062	0.0119858	0.0988829	0.513348	0.701306	0.218757	0.417626	0.414675	1	0.708193	1
582	Haemophilus influenzae	0.431747	0.553849	0.266469	0.392631	0.675688	0.797704	0.00234178	0.00562351	0.0168705	0.160386	0.350429	0.513076	0.8315	0.883788	0.044579	0.0763897	0.150416	0.405595	0.0233866	0.0832323	0.253928	0.45826	0.877553	1	0.686461	1
583	Haemophilus haemolyticus	0.0699227	0.122233	0.0307449	0.0814388	0.808676	0.890958	0.000353617	0.00104876	0.0273814	0.20882	0.061116	0.166331	0.854466	0.89855	0.000186677	0.00067476	0.0109773	0.0939171	0.0934971	0.20864	0.0183317	0.0913947	0.865995	1	0.306576	1
584	Haemophilus pittmaniae	0.664981	0.762804	0.000425648	0.00447576	0.00605108	0.033281	1.1926e-06	8.36024e-06	2.2335e-05	0.00387512	0.0514015	0.151155	0.230075	0.357494	0.00353378	0.00860506	0.0130741	0.103952	0.0385259	0.110483	0.202526	0.397594	0.119358	1	0.10262	1
585	Pasteurella multocida	0.126614	0.199252	0.449212	0.565796	0.253928	0.414052	0.00475733	0.0105482	0.142135	0.40761	0.272894	0.429452	0.551997	0.677052	0.031941	0.0574276	0.513348	0.744247	0.00303468	0.0210607	0.266469	0.471078	0.592002	1	0.213247	1
586	Aggregatibacter aphrophilus	0.00222164	0.00647823	0.00550026	0.0256187	0.900743	0.940083	4.86725e-06	2.61851e-05	0.0199006	0.174823	0.00960369	0.0653427	0.842967	0.891872	6.25396e-06	4.09458e-05	0.0399707	0.217893	0.026332	0.088282	0.0215834	0.0997152	0.82007	1	0.786011	1
587	Aggregatibacter segnis	0.000174809	0.000763003	7.21502e-05	0.00172663	1	1	1.30684e-06	8.89165e-06	0.592002	0.800875	0.000542637	0.0171177	0.854466	0.89855	1.1926e-06	1.35683e-05	0.0371026	0.207481	0.467066	0.650891	0.0148676	0.082426	0.664981	1	0.150416	1
588	[Mannheimia] succiniciproducens	0.00605108	0.0155535	0.561875	0.659799	0.0114719	0.0506371	0.00122192	0.00309495	0.581878	0.793367	0.365877	0.523543	0.026332	0.087731	0.241798	0.314247	0.0570643	0.251883	0.00136572	0.0133494	0.912371	0.949359	0.664981	1	0.0105015	1
589	Bibersteinia trehalosi	0.00170021	0.00515261	0.197313	0.310511	0.00838315	0.0412023	0.000102109	0.000352554	0.398003	0.682011	0.0699227	0.17582	0.0771788	0.169793	0.00152468	0.00403867	0.912371	0.947936	0.000452499	0.00730312	0.122945	0.283059	0.389819	1	0.458091	1
590	Cellvibrio sp. PSBB023	3.77297e-06	6.23438e-05	0.000400265	0.00440927	0.230075	0.386058	4.78707e-08	7.72611e-07	0.266469	0.572536	0.00288295	0.0351012	0.218757	0.346907	8.22997e-07	1.00203e-05	0.260147	0.554713	0.0357671	0.104736	0.0307449	0.123873	0.808676	1	0.8315	1
591	Cellvibrio japonicus	1.6407e-05	0.000127938	0.00353378	0.0191597	0.0797274	0.189866	1.1926e-06	8.36024e-06	0.797323	0.913105	0.00605108	0.0531576	0.04962	0.126422	6.19777e-07	8.77807e-06	0.686461	0.871277	0.0462098	0.124301	0.0462098	0.151054	0.774744	1	0.708193	1
592	Legionella pneumophila	7.21502e-05	0.000373673	0.0307449	0.0814388	0.031941	0.101074	4.86725e-06	2.61851e-05	0.299631	0.602737	0.026332	0.105025	0.0478898	0.124298	7.73944e-05	0.000315951	0.970739	0.983512	0.000611555	0.00848839	0.0371251	0.1347	0.912371	1	0.213247	1
593	Rhizobium leguminosarum	0.912371	0.955031	0.224366	0.342219	0.126614	0.25883	0.686461	0.756196	0.664981	0.845232	0.365877	0.523543	0.230075	0.357494	0.350429	0.432736	0.253928	0.549912	0.026332	0.088282	0.028466	0.118837	0.900743	1	0.458091	1
594	Rhizobium phaseoli	0.414675	0.535912	0.0207273	0.0630911	0.017588	0.0680922	0.247812	0.327583	0.633267	0.826104	0.0746958	0.181891	0.150416	0.277968	0.0964641	0.147784	0.187179	0.453548	0.230075	0.396209	0.912371	0.949359	0.8315	1	0.513348	1
595	Rhizobium favelukesii	0.000353617	0.00129847	0.126614	0.228234	0.0125197	0.0529033	0.00115531	0.00296957	0.752351	0.880492	0.389819	0.539989	0.00371577	0.0317904	0.00800779	0.0174761	0.335396	0.599044	0.0344511	0.102176	0.0429962	0.144643	0.561875	1	0.503907	1
596	Agrobacterium tumefaciens	0.697296	0.784317	0.10262	0.200615	0.00353378	0.0237758	0.959043	0.977351	0.494558	0.73653	0.112426	0.233604	0.00475733	0.0366314	0.522879	0.593908	0.154689	0.409159	0.0207273	0.0757093	0.230075	0.430925	0.4853	1	0.423161	1
597	Sinorhizobium fredii	0.0462098	0.0859776	0.00371577	0.0195359	0.449212	0.602136	0.0307449	0.0548508	0.82007	0.916471	0.0114719	0.0686336	0.763523	0.831952	0.0105015	0.0222196	0.592002	0.796616	0.197313	0.355676	0.643768	0.775881	0.561875	1	0.320778	1
598	Bradyrhizobium guangdongense	0.0161784	0.0353077	0.286055	0.411019	0.0357671	0.107768	0.0148676	0.0291472	1	1	0.571836	0.704892	0.0357671	0.106839	0.00800779	0.0174761	0.877553	0.938494	0.0532353	0.137343	0.061116	0.179463	0.889136	1	0.947356	1
599	Rhodopseudomonas palustris	0.440431	0.562908	0.0429962	0.105813	0.138126	0.274273	0.0797274	0.122685	0.218757	0.517308	0.0590618	0.163955	0.182256	0.312632	0.0462098	0.0789892	0.0722775	0.275211	0.808676	0.893664	0.697296	0.816261	0.924017	1	0.602204	1
600	Mesorhizobium ciceri	0.503907	0.61569	0.82007	0.876931	0.730162	0.844745	0.292791	0.372839	0.675688	0.847694	0.797323	0.863248	0.218757	0.346907	0.808676	0.845213	0.522879	0.756191	0.358101	0.540266	0.476136	0.66659	0.406289	1	0.342861	1
601	Ochrobactrum anthropi	0.571836	0.68188	0.440431	0.560842	0.675688	0.797704	0.982441	0.988136	0.440431	0.714156	0.622838	0.738888	0.854466	0.89855	0.561875	0.626915	0.842967	0.928737	0.373755	0.556622	0.982441	0.986712	0.763523	1	0.406289	1
602	Chelatococcus daeguensis	0.00550026	0.0142966	0.218757	0.337371	0.0850267	0.196412	0.00122192	0.00309495	0.74123	0.874853	0.398003	0.549134	0.044579	0.122108	0.000163641	0.000604079	0.335396	0.599044	0.0385259	0.110483	0.00319354	0.0646763	0.697296	1	0.774744	1
603	Rhodobacter sphaeroides	0.959043	0.981675	0.272894	0.39621	0.0514015	0.135959	0.313625	0.395019	0.142135	0.40761	0.063228	0.16877	0.00960369	0.0524044	0.513348	0.586925	0.335396	0.599044	0.365877	0.54842	0.0746958	0.201417	0.328035	1	0.664981	1
604	Pannonibacter phragmitetus	0.808676	0.872817	0.358101	0.47701	0.467066	0.617704	0.581878	0.663093	0.532498	0.752655	0.542205	0.684163	0.708193	0.790302	0.423161	0.506334	0.306576	0.590159	0.122945	0.256999	0.197313	0.394058	0.697296	1	0.350429	1
605	Sphingobium sp. EP60837	0.000688388	0.00234187	0.0199006	0.0622117	0.440431	0.594968	9.53242e-05	0.000335812	0.286055	0.590839	0.061116	0.166331	0.142135	0.267662	0.00086908	0.00253421	0.970739	0.983512	0.115852	0.246629	0.187179	0.38264	0.532498	1	0.4853	1
606	Sphingobium hydrophobicum	6.79309e-06	8.57165e-05	0.00152468	0.0105813	0.177428	0.329773	6.79309e-06	3.46647e-05	0.865995	0.940533	0.006969	0.0568999	0.112426	0.225178	0.000212673	0.000753036	0.786011	0.904827	0.0934971	0.20864	0.279422	0.488989	0.889136	1	0.612483	1
607	Azospirillum brasilense	0.763523	0.833153	0.675688	0.757557	0.912371	0.947936	0.592002	0.670227	1	1	0.664981	0.762804	0.912371	0.936701	0.286055	0.36426	0.449212	0.693328	0.786011	0.874185	0.440431	0.638532	0.959043	1	0.4853	1
608	Magnetospirillum sp. ME-1	0.0934971	0.155978	0.146231	0.252449	0.643768	0.767868	0.192198	0.265179	0.622838	0.821767	0.272894	0.429452	0.797323	0.857988	0.389819	0.47379	0.126614	0.371794	0.93568	0.962017	0.622838	0.763941	0.947356	1	0.522879	1
609	Magnetospirillum gryphiswaldense	0.571836	0.68188	0.0168705	0.0576756	0.0462098	0.127583	0.082343	0.125872	0.146231	0.410868	0.0964641	0.211186	0.172695	0.302981	0.00170021	0.0044359	0.00605108	0.0676355	0.612483	0.767262	0.0514015	0.1634	0.406289	1	0.130367	1
610	Komagataeibacter xylinus	0.213247	0.307679	0.235886	0.356655	0.00453032	0.0273001	0.924017	0.95285	0.10908	0.369276	0.924017	0.951436	0.150416	0.277968	0.74123	0.788978	0.350429	0.611706	0.168055	0.319535	0.675688	0.803177	0.235886	1	0.752351	1
611	Asticcacaulis excentricus	0.00288295	0.00810027	0.279422	0.403998	0.031941	0.101074	0.00431302	0.0097183	0.912371	0.957921	0.292791	0.452555	0.031941	0.0992606	0.015511	0.0306686	0.719149	0.871277	0.0722775	0.173566	0.0934971	0.232235	0.970739	1	0.900743	1
612	Burkholderia cepacia	0.0119858	0.027635	0.365877	0.481819	0.0207273	0.0752044	0.00210709	0.00509519	0.467066	0.730054	0.373755	0.53262	0.142135	0.267662	0.00410505	0.00965731	0.561875	0.771048	0.00234178	0.0171073	0.0771788	0.204141	0.602204	1	0.854466	1
613	Burkholderia cenocepacia	0.924017	0.962865	0.542205	0.642133	0.612483	0.742047	0.532498	0.614898	0.675688	0.847694	0.602204	0.725572	0.551997	0.677052	0.633267	0.692106	0.752351	0.892773	0.93568	0.962017	0.854466	0.916633	0.982441	1	0.93568	1
614	Burkholderia pseudomallei	0.122945	0.194359	0.0722775	0.154817	0.571836	0.710183	0.0273814	0.0498757	0.389819	0.678031	0.0532353	0.152666	0.581878	0.698859	0.0109773	0.0230159	0.213247	0.48612	0.730162	0.841748	0.476136	0.66659	0.93568	1	0.763523	1
615	Burkholderia gladioli	0.115852	0.186114	0.947356	0.968284	0.0653991	0.163027	0.0746958	0.116492	0.633267	0.826104	0.947356	0.964025	0.0478898	0.124298	0.00410505	0.00965731	0.082343	0.301925	0.0087739	0.0428809	0.00086908	0.0646763	0.865995	1	0.177428	1
616	Cupriavidus taiwanensis	0.241798	0.341072	0.0119858	0.0435505	0.061116	0.155711	0.0514015	0.0843324	0.292791	0.597638	0.0371251	0.124468	0.0906026	0.190265	0.0771788	0.122009	0.279422	0.566198	0.406289	0.587426	0.406289	0.616101	0.842967	1	0.947356	1
617	Cupriavidus necator	0.994147	0.995581	0.592002	0.684749	0.299631	0.458377	0.774744	0.83231	0.306576	0.609638	0.503907	0.645225	0.592002	0.709787	0.449212	0.530193	0.202526	0.477383	0.708193	0.826027	0.10262	0.249529	0.159053	1	0.763523	1
618	Paraburkholderia graminis	0.000218887	0.000915106	0.0947469	0.191146	0.214213	0.368361	0.0564616	0.0913388	0.15149	0.418861	0.299631	0.45502	0.0191023	0.071945	0.0443561	0.0761959	0.424656	0.676521	0.859116	0.930151	0.406289	0.616101	0.50112	1	0.657336	1
619	Ralstonia solanacearum	0.467066	0.587217	0.571836	0.664747	0.877553	0.932737	0.365877	0.445471	0.74123	0.874853	0.730162	0.812071	0.643768	0.748543	0.168055	0.238021	0.449212	0.693328	0.686461	0.811591	0.313625	0.521204	0.797323	1	0.65434	1
620	Ralstonia pickettii	0.467066	0.587217	0.365877	0.481819	0.063228	0.160502	0.581878	0.663093	0.854466	0.933857	0.449212	0.601841	0.122945	0.24068	0.467066	0.54478	0.924017	0.950065	0.0771788	0.183432	0.130367	0.295242	0.633267	1	0.970739	1
621	Polynucleobacter necessarius	0.00210709	0.00619627	0.122945	0.22336	0.0273814	0.0907908	1.51743e-05	6.79416e-05	0.241798	0.539574	0.126614	0.250342	0.063228	0.147532	0.00730121	0.0160858	0.542205	0.763715	0.000153135	0.00442815	0.0771788	0.204141	0.912371	1	0.017588	1
622	Acidovorax sp. T1	0.414675	0.535912	0.458091	0.573854	0.602204	0.737327	0.752351	0.814558	0.398003	0.682011	0.664981	0.762804	0.503907	0.62582	0.015511	0.0306686	0.00524191	0.0615702	0.431747	0.616527	0.0119858	0.0798669	0.889136	1	0.0371251	1
623	Acidovorax sp. JS42	0.93568	0.969197	0.494558	0.605332	0.260147	0.418287	0.947356	0.969712	0.8315	0.921823	0.0699227	0.17582	0.015511	0.0639831	0.449212	0.530193	0.406289	0.659387	0.515354	0.702663	0.320778	0.529283	0.130367	1	0.487132	1
624	Variovorax paradoxus	0.947356	0.975467	0.266469	0.392631	0.163508	0.316511	0.0746958	0.116492	0.0307449	0.217724	0.0676303	0.175132	0.0295869	0.0953662	0.389819	0.47379	0.313625	0.590603	0.299631	0.484718	0.115852	0.271234	0.230075	1	0.202526	1
625	Variovorax sp. HW608	0.00838315	0.0204137	0.0130741	0.0470127	0.924017	0.957166	0.000820253	0.00218945	0.313625	0.614846	0.134204	0.26016	0.266469	0.399703	0.000274945	0.000935351	0.286055	0.574597	0.192198	0.35194	0.0399707	0.139195	0.503907	1	0.994147	1
626	Comamonas testosteroni	0.350429	0.470402	0.061116	0.139064	0.406289	0.560873	0.0532353	0.08693	0.253928	0.55417	0.686461	0.779712	0.494558	0.618644	0.279422	0.357784	0.697296	0.871277	0.697296	0.817439	0.467066	0.661916	0.122945	1	0.513348	1
627	Comamonas kerstersii	0.159053	0.238408	0.730162	0.805616	0.0850267	0.196412	0.774744	0.83231	0.286055	0.590839	0.93568	0.957761	0.299631	0.435314	0.697296	0.749108	0.306576	0.590159	0.571836	0.744566	0.959043	0.973085	0.697296	1	0.93568	1
628	Comamonas aquatica	0.182256	0.267978	0.168055	0.274424	0.708193	0.824837	0.241798	0.320856	0.633267	0.826104	0.082343	0.189854	0.889136	0.916922	0.197313	0.269028	0.74123	0.885642	0.752351	0.844873	0.763523	0.861761	0.719149	1	0.912371	1
629	Bordetella hinzii	0.00259973	0.00742476	0.00390608	0.0203821	0.93568	0.96492	1.10575e-05	5.15029e-05	0.0722775	0.296808	0.0877795	0.198433	0.306576	0.43987	1.43132e-06	1.50506e-05	0.026332	0.165891	0.0462098	0.124301	0.00259973	0.0646763	0.389819	1	0.697296	1
630	Achromobacter xylosoxidans	0.431747	0.553849	0.513348	0.620668	0.982441	0.993915	0.0771788	0.119558	0.134204	0.399731	0.467066	0.615074	0.697296	0.787014	0.192198	0.264129	0.381736	0.638993	0.159053	0.306619	0.358101	0.570493	0.708193	1	0.65434	1
631	Achromobacter sp. AONIH1	0.272894	0.37802	0.0168705	0.0576756	0.320778	0.48221	0.00475733	0.0105482	0.154689	0.422655	0.4853	0.627185	0.686461	0.778588	0.00222164	0.0055863	0.0964641	0.321393	0.65434	0.792517	0.0331761	0.128441	0.105812	1	0.889136	1
632	Massilia lutea	0.119358	0.190423	0.218757	0.337371	0.763523	0.861761	0.00550026	0.0120416	0.224366	0.517308	0.389819	0.539989	0.612483	0.721855	0.0125197	0.0259363	0.306576	0.590159	0.119358	0.251013	0.138126	0.305819	0.612483	1	0.808676	1
633	Massilia sp. WG5	0.664981	0.762804	0.122945	0.22336	0.286055	0.444475	0.970739	0.982059	0.571836	0.792124	0.202526	0.343651	0.513348	0.635268	0.313625	0.396458	0.138126	0.382886	0.159053	0.306619	0.082343	0.212924	0.924017	1	0.292791	1
634	Oxalobacter formigenes	0.708193	0.792719	0.774744	0.844069	0.581878	0.720075	0.774744	0.83231	0.513348	0.742216	0.381736	0.536285	0.272894	0.404958	0.513348	0.586925	0.207837	0.480105	0.994147	0.995581	0.82007	0.894974	0.581878	1	0.581878	1
635	Herminiimonas arsenicoxydans	0.0207273	0.0431975	0.10908	0.209699	0.358101	0.520261	0.0191023	0.0367229	0.786011	0.90764	0.266469	0.423179	0.241798	0.372369	0.000143255	0.00054032	0.0699227	0.272227	0.342861	0.527595	0.00259973	0.0646763	0.65434	1	0.182256	1
636	Thiomonas arsenitoxydans	0.000133967	0.000599826	0.00665022	0.0297758	0.126614	0.25883	1.19753e-05	5.54058e-05	0.358101	0.654006	0.207837	0.350095	0.0109773	0.0571977	1.19753e-05	6.81219e-05	0.213247	0.48612	0.0114719	0.0494503	0.000730021	0.0646763	0.192198	1	0.664981	1
[truncated: 58 more rows]
