# Supplementary material for: The gut microbiome in konzo
Source: Nat Commun. 2021 Sep 10;12:5371. doi: 10.1038/s41467-021-25694-1 (PMC8433213; doi:10.1038/s41467-021-25694-1)
Supplement: Supplementary file 8 — Dataset 5 [file 41467_2021_25694_MOESM8_ESM.xlsx]

## Sheet: KO_ReadCounts
	Kinshasa	Masimanimba	Unaffected_Low_Prevalence_Zone	Konzo_Low_Prevalence_Zone	Unaffected_High_Prevalence_Zone	Konzo_High_Prevalence_Zone	L256	L257	L258	L259	L260	L261	L262	L263	L264	L265	L266	L267	L268	L269	L270	L271	L272	L273	L274	L275	L276	L277	L278	L279	L280	L281	L282	L283	L284	L285	L286	L287	L288	L289	L290	L291	L292	L293	L294	L295	L296	L297	L298
K00001	65.6	19.3	51.3	43.3667	32.5333	23.1	14	26	41	6	9	15	15	23	9	87	13	7	10	11	30	72	25	5	12	23	51	18	22	3	11	16	23	31	6	59	11	9	11	24	11	7	24	47	53	19	27	5	114
K00002	12.2667	3.86667	11.1667	12.6	5.26667	8.53333	7	3	16	12	10	13	16	4	2	14	19	15	5	6	4	2	6	8	2	7	2	10	14	12	10	6	4	10	14	3	5	4	0	0	4	7	7	3	19	7	5	2	4
K00003	278.267	132.1	330.5	277.8	205.5	209.467	152	142	447	281	147	223	293	171	203	442	261	363	97	124	109	152	175	82	74	297	242	161	212	261	311	217	128	175	111	231	411	86	98	211	165	147	218	279	185	222	183	89	328
K00004	2.16667	1.66667	2.1	3.06667	2.13333	1.8	0	0	2	2	0	2	3	4	6	4	1	1	0	0	0	3	1	2	0	0	0	1	1	2	4	10	1	2	1	1	1	2	1	3	0	5	1	0	3	2	0	1	1
K00005	137.433	81.2	82.1333	98.2	49.7667	47.5667	17	22	82	83	12	25	83	29	64	62	56	130	17	59	17	81	32	9	19	34	121	57	40	45	70	27	14	25	65	30	125	36	8	27	20	19	48	48	17	29	22	15	20
K00007	2.96667	3.33333	1.63333	1.8	1	0.933333	0	0	2	0	0	0	0	0	0	1	0	0	0	20	0	0	0	0	0	0	0	2	0	1	0	1	1	0	0	0	0	0	0	0	1	0	0	0	0	0	0	1	0
K00008	87.1333	36.3	67.2667	58.3333	38.8333	54.6667	29	39	166	42	27	61	39	129	27	76	54	113	19	22	54	99	56	20	13	44	132	33	34	50	61	47	15	69	36	34	27	21	25	21	30	59	22	38	24	52	105	21	34
K00009	38.4	63.4333	44.8333	55.6333	32.9333	22.8667	6	8	59	9	4	1	19	15	24	181	7	66	4	51	12	33	17	1	7	11	10	22	13	31	16	7	11	6	10	25	15	6	4	4	13	9	26	18	0	7	3	10	1
K00010	41.6333	29.4667	24.8333	19.8	13.9333	21.1667	25	6	85	14	11	2	50	8	23	16	8	19	4	6	15	6	30	3	6	17	56	88	14	21	25	31	11	15	11	9	25	16	4	16	7	7	8	36	8	11	10	10	3
K00012	254.267	183.967	162.1	198.5	101.267	139.467	109	76	244	63	11	81	88	26	97	302	106	79	32	65	101	955	47	27	29	33	768	278	57	39	110	71	74	83	67	66	180	39	16	140	274	72	48	240	31	38	83	14	34
K00013	360	197.433	322.233	297.3	189.833	219.667	124	100	413	291	116	194	277	151	211	405	198	348	57	113	146	462	131	82	60	272	775	205	202	267	276	188	106	148	112	160	303	73	66	172	445	145	155	316	112	193	153	65	151
K00014	308.6	172.7	307.167	262.667	173.167	207	127	76	412	295	141	198	309	192	212	365	217	325	92	109	132	429	162	105	69	244	508	138	168	261	241	193	75	135	114	166	298	75	104	177	138	178	173	300	102	217	155	78	109
K00015	7.43333	5	4.86667	5.46667	2.76667	5.93333	7	4	14	1	2	13	9	0	4	26	13	2	1	4	3	12	1	3	0	3	15	16	2	2	4	5	0	4	8	0	2	1	0	2	1	1	0	3	2	4	2	1	2
K00016	171.267	72.4333	176.767	145.933	110.3	122.933	99	69	325	160	85	136	304	212	199	249	129	231	126	36	30	116	75	36	41	142	59	37	122	152	133	113	27	73	95	77	308	36	54	77	246	114	111	148	58	88	104	50	34
K00018	200.867	99.1333	169.933	125.467	108.067	122.3	80	61	156	129	91	134	141	83	74	388	106	162	32	47	74	268	110	67	25	168	393	127	93	130	170	98	69	82	28	83	156	26	39	113	200	79	93	178	95	137	94	27	127
K00019	2.5	0.933333	2.5	1.23333	0.7	1.1	2	0	13	1	2	0	0	0	0	0	1	0	3	0	0	0	0	0	1	0	0	1	5	0	0	3	0	0	1	0	0	3	0	1	0	0	0	1	0	0	0	0	0
K00020	23.6333	10.3333	18.1667	13.4333	7.73333	10.5	2	5	40	19	5	2	50	8	14	4	10	7	5	4	7	5	6	3	8	1	0	2	12	13	30	11	2	9	23	8	15	0	7	8	10	3	8	38	2	2	2	5	2
K00021	2.7	0.933333	0.766667	0.366667	0.866667	0.633333	0	0	1	2	0	0	0	0	0	0	0	4	0	0	0	0	0	0	0	0	0	0	7	0	2	3	0	0	0	0	2	0	0	0	3	0	0	0	0	1	0	0	0
K00023	0.0666667	0.0333333	2.56667	0.666667	0.266667	0.666667	0	0	10	0	0	0	1	0	0	0	0	1	0	0	0	0	2	0	1	0	0	0	1	1	0	3	0	0	0	0	0	0	0	3	0	0	0	0	0	0	0	0	0
K00024	391.4	468.967	405.267	379.2	403.133	466.733	486	494	349	152	465	365	383	354	370	584	348	208	520	441	492	910	590	434	532	401	1374	673	298	416	356	463	593	325	216	410	390	482	535	593	353	308	270	333	415	350	295	535	400
K00027	226.967	151.333	295	278.433	179.9	203.767	142	84	405	261	142	251	219	172	166	637	245	347	66	141	132	172	185	107	47	257	200	91	216	267	342	269	99	152	89	210	266	101	72	181	190	144	207	263	131	188	161	120	188
K00029	321.333	216.467	147.833	184.233	85	129.8	70	83	178	23	14	40	84	8	97	412	27	67	22	64	123	719	56	18	29	34	1210	207	30	37	72	49	48	48	4	21	44	26	20	100	31	41	42	288	47	31	44	16	9
K00030	15.6667	5.4	11.4667	12.1	4.5	7.83333	6	10	12	17	3	1	23	5	12	4	10	10	4	8	2	5	4	3	5	1	6	0	6	5	16	11	4	6	22	14	7	11	1	2	8	5	8	5	2	1	2	7	1
K00031	326.067	169.433	315.233	269.7	186.6	200.533	127	132	475	296	113	182	190	143	134	356	281	355	59	101	113	414	141	77	57	225	652	112	174	261	190	160	83	148	92	173	316	92	77	179	374	145	181	262	140	208	168	95	175
K00032	0	0	0	0	0	0	0	0	0	0	0	0	0	0	0	0	0	0	0	0	0	0	0	0	0	0	0	0	0	0	0	0	0	0	0	0	0	0	0	0	0	0	0	0	0	0	0	0	0
K00033	211.4	136.767	127.367	144.7	62.3333	85.9333	41	31	138	17	17	61	176	22	151	319	21	36	42	51	43	381	56	15	9	19	553	89	19	44	104	68	15	21	14	5	80	12	16	42	28	43	22	206	45	14	37	19	9
K00034	0.366667	0.7	2.93333	1.36667	1.56667	0.966667	0	0	0	0	0	0	20	0	1	2	0	0	0	0	0	0	0	0	2	1	0	0	0	1	0	2	0	0	0	0	2	0	1	0	1	2	1	19	0	0	1	0	0
K00035	0	0	0	0	0	0.133333	0	0	3	0	0	0	0	0	0	0	0	0	0	0	0	0	0	0	0	0	0	0	0	0	0	1	0	0	0	0	0	0	0	0	0	0	0	0	0	0	0	0	0
K00036	202.933	124.5	116.3	125.3	55.1667	81.3667	39	35	128	9	9	39	131	29	120	255	24	41	20	41	36	425	34	14	12	10	630	94	40	32	56	73	19	24	18	4	82	14	15	63	14	29	30	201	32	10	23	13	7
K00038	0	0	0.133333	0.0666667	0	0.2	0	0	6	0	0	0	0	0	0	0	0	0	0	0	0	0	0	0	0	0	0	0	0	0	0	0	0	0	0	0	0	0	0	0	0	0	0	0	0	0	0	0	0
K00039	1.83333	1.8	0.466667	0.766667	0.266667	0.7	0	0	0	0	0	0	0	0	1	0	0	2	0	15	0	0	0	0	0	0	0	1	0	0	0	0	2	0	0	0	0	0	0	0	0	0	0	0	0	0	0	0	0
K00040	164.6	131.867	228.067	220.2	126.933	126.333	103	74	248	101	59	166	123	80	134	470	61	191	55	102	77	116	132	40	22	163	116	34	167	170	274	158	64	120	45	125	64	93	39	147	116	200	101	84	132	155	156	84	80
K00041	262.133	198.033	305.333	282.7	169.7	184.767	165	104	297	129	70	202	137	78	173	626	106	282	60	134	133	246	128	54	47	206	550	183	200	181	341	205	98	161	75	172	108	86	46	224	132	192	155	252	152	173	149	97	224
K00042	28.1667	61.7333	43.8667	52.4667	27.1667	16.1333	18	4	18	0	3	3	1	7	30	217	2	4	1	37	5	37	7	2	3	13	3	3	0	6	10	8	13	8	0	21	6	4	5	18	7	4	36	1	33	14	7	9	1
K00043	0	0.0333333	0.266667	0.0666667	0.0666667	0.133333	0	0	3	0	0	0	0	0	0	0	0	1	0	0	0	0	0	0	0	0	0	0	0	0	0	0	0	0	0	0	0	0	0	0	0	0	0	0	0	0	0	1	0
K00045	34.3	9.8	14.4667	4.66667	2.8	8.6	7	3	34	1	0	0	16	0	1	1	10	2	0	0	25	80	0	0	0	2	69	4	0	0	0	0	0	2	1	0	5	0	0	3	0	1	1	3	0	7	11	0	0
K00046	215.433	135.2	234	191.033	135.6	163.533	107	79	231	167	52	175	134	79	120	331	115	218	69	99	135	274	127	52	47	174	687	151	234	190	206	203	93	112	76	169	85	100	96	192	111	140	109	237	112	179	121	81	183
K00048	402.433	210.033	382.467	365.167	209.967	263.567	182	97	479	332	158	283	322	178	270	376	288	515	105	142	176	483	197	133	71	336	822	152	238	329	316	296	115	159	120	237	301	105	99	213	293	180	222	336	127	217	235	107	175
K00050	0.233333	0.266667	0.133333	0.533333	0.0333333	0	0	0	0	0	0	0	0	0	0	0	0	0	0	0	0	0	0	0	0	0	0	0	0	0	0	0	0	0	0	0	0	0	0	0	0	0	0	0	0	0	0	0	0
K00052	376.467	210.8	334.8	322.833	205.133	230.733	157	111	403	245	125	307	250	149	256	582	271	339	69	131	135	417	154	72	52	218	725	175	215	272	350	234	92	167	86	163	275	96	80	172	365	163	171	362	141	183	210	77	165
K00053	573.367	351.733	549.867	547.9	365.1	409.567	298	215	727	456	234	540	449	340	435	958	385	704	231	229	359	596	285	161	153	388	1032	252	389	425	556	488	171	342	187	302	429	222	192	357	748	355	338	600	240	306	420	190	275
K00054	10.8333	11.5333	13.7333	8.93333	12.3	6.73333	2	0	4	0	0	15	55	26	8	26	10	6	1	0	0	3	2	2	2	6	0	6	2	2	12	5	0	1	4	2	37	8	3	11	6	14	9	42	7	2	10	6	1
K00055	1.76667	0.533333	1.1	0.866667	0.266667	0.366667	0	0	4	0	0	0	3	3	0	0	0	0	0	0	0	0	0	0	0	0	0	1	0	0	0	0	0	0	0	0	0	0	0	0	0	2	0	0	0	1	0	0	0
K00057	289.733	176.3	244.7	241.533	149.933	169.767	108	88	308	180	86	139	228	99	183	456	138	267	57	84	113	394	131	62	44	171	614	130	110	183	181	163	53	99	85	139	242	59	57	134	278	124	128	287	94	89	135	47	98
K00058	427.467	238.4	408.233	376.967	248.3	264.2	150	140	475	321	138	277	387	185	251	506	245	480	101	153	168	459	211	88	94	275	680	242	264	323	334	290	140	180	138	231	393	129	120	218	534	202	209	389	158	264	174	130	217
K00059	434.7	212.067	356	318.3	230.4	247.567	138	165	414	246	149	213	316	192	178	759	259	349	55	115	190	429	171	79	47	273	1012	189	164	265	281	171	94	183	123	208	396	93	99	188	373	159	202	435	179	176	204	83	270
K00060	27.7	42.0333	21.9667	46.5333	16.1667	12.4	0	0	62	0	0	0	8	0	22	212	0	6	0	12	0	24	0	0	0	0	0	6	7	11	0	2	0	0	0	0	2	0	0	5	1	2	10	3	0	1	0	1	1
K00064	0.233333	2.16667	0.333333	0.733333	0.233333	0.6	0	0	6	0	0	0	0	0	0	0	0	0	0	0	0	9	0	0	0	0	0	0	0	2	0	1	0	0	0	0	0	0	0	0	0	0	0	1	0	0	0	0	0
K00065	18.8	30.4	30.3	35.0667	25.4667	17.7667	11	12	8	5	7	6	5	6	17	263	8	10	2	21	8	21	6	3	4	14	1	3	4	11	9	8	10	23	4	23	7	2	4	16	4	3	26	18	15	10	8	3	68
K00066	4.4	5.16667	4.46667	0.333333	1.06667	9.03333	0	1	0	0	0	0	0	0	0	0	0	0	0	0	0	0	0	0	0	0	268	0	1	1	0	0	0	0	0	0	0	0	0	0	0	0	0	0	0	0	0	0	0
K00067	305.6	193.5	296.367	265.733	173.4	199.733	140	105	314	135	106	139	228	137	87	325	151	300	47	114	147	706	121	60	50	249	850	167	161	251	213	189	83	143	83	191	257	78	66	244	248	135	144	317	101	193	182	68	171
K00068	23.3333	37.2667	35.1333	44.4667	19.6667	15.6667	8	10	34	14	2	0	14	4	24	120	9	54	3	20	10	32	8	1	3	9	7	9	14	15	14	2	1	8	9	12	9	4	3	5	4	8	16	9	3	9	6	3	1
K00073	13.5667	34.2667	15.2667	28.1	6.3	3.7	0	0	23	1	0	0	1	0	15	0	0	5	0	17	6	19	3	1	3	0	0	1	1	0	1	2	0	0	2	10	0	0	2	1	1	0	7	4	0	0	0	2	0
K00074	187.7	138.767	256.767	244.067	169.533	178.933	161	96	377	276	138	224	232	216	95	220	167	351	92	98	138	134	131	103	50	237	200	87	217	259	233	226	82	189	115	224	245	116	135	177	176	138	214	271	108	209	287	96	166
K00075	272.833	158.3	233.533	215.5	142.7	155.7	85	68	232	153	82	171	195	117	178	456	167	214	44	84	76	335	85	73	41	144	506	170	92	183	214	150	67	102	83	104	229	59	49	108	228	114	133	228	118	120	125	47	100
K00076	12.2333	28.3333	9.83333	21.1	3.8	2.36667	0	13	6	0	0	1	1	0	9	1	0	2	0	11	0	21	1	0	0	0	0	2	0	1	0	0	0	0	1	1	0	0	0	0	0	0	3	1	6	0	0	2	0
K00077	263.6	132.967	185.433	200.767	117.967	127.667	98	58	232	80	27	116	101	73	136	418	85	154	39	89	94	375	64	31	26	91	657	78	110	62	140	93	47	98	68	90	103	71	27	150	66	140	71	206	68	106	63	64	139
K00082	0	0	0	0	0	0	0	0	0	0	0	0	0	0	0	0	0	0	0	0	0	0	0	0	0	0	0	0	0	0	0	0	0	0	0	0	0	0	0	0	0	0	0	0	0	0	0	0	0
K00086	2.26667	0.666667	0.7	0.5	0.0666667	0.466667	0	0	1	0	0	0	3	3	0	2	0	1	0	0	0	0	0	0	0	0	0	1	0	0	1	0	0	1	0	1	0	0	0	0	0	0	0	0	1	0	0	0	0
K00087	53.0333	80.0667	52.2333	84.7333	21.9333	21.9	4	1	49	14	13	10	8	6	71	13	64	41	11	50	7	72	18	7	7	11	0	42	18	20	16	16	8	25	24	11	5	2	1	10	8	17	16	13	23	23	10	12	23
K00088	636.7	348.5	591.067	544.333	355.233	419.867	279	220	700	456	230	437	522	292	366	829	415	602	151	175	307	959	280	145	143	464	1490	371	363	423	546	430	173	287	218	323	555	172	160	330	679	316	343	632	232	317	289	152	306
K00090	19.7	37.5667	18.9	33.5	14.5333	8.46667	0	0	13	0	0	1	1	0	24	165	0	6	0	21	0	16	0	0	0	0	0	1	0	5	0	0	0	0	1	0	1	0	0	0	1	0	5	2	0	1	0	3	0
K00091	0.1	0	0.1	0.1	0.0666667	0.2	0	0	0	0	0	0	0	0	0	2	0	0	0	0	0	0	0	0	0	0	0	0	2	1	0	1	0	0	0	0	0	0	0	0	0	1	0	0	0	0	0	0	0
K00094	11	28.1667	12.4667	25.8667	9.9	6.16667	0	0	4	0	0	0	0	0	21	141	1	2	0	2	0	10	0	0	0	1	0	2	1	0	0	0	0	0	0	0	0	0	0	1	0	0	6	3	0	0	0	1	0
K00096	67.5667	34.3333	71	49.9333	46.8667	56.8667	42	15	95	120	60	42	95	63	13	27	108	142	7	15	33	42	33	22	17	121	75	103	49	115	57	54	31	44	17	49	135	7	25	34	54	21	60	109	20	82	68	21	17
K00097	126.833	85.0333	55.3333	78.6	29.7667	45.8333	27	47	84	5	0	1	26	0	22	160	4	12	0	27	24	334	5	0	1	4	436	88	9	9	4	9	10	10	14	3	14	9	1	31	6	3	6	98	8	13	18	1	2
K00098	1.2	6.43333	0.4	1.7	1.03333	1.86667	1	0	12	0	0	0	0	1	10	11	1	0	0	0	0	12	0	0	0	1	0	1	2	3	0	0	1	0	0	0	0	0	0	3	2	2	3	1	1	0	0	0	0
K00099	342.733	190.533	297.9	287.733	172.2	202.033	139	119	305	209	113	203	227	111	207	568	184	239	65	112	111	480	152	53	56	192	757	203	158	227	254	160	85	128	92	152	249	64	67	170	284	137	138	310	141	171	162	75	170
K00100	1.73333	1.23333	1.1	4.03333	0.666667	1.1	0	1	3	7	0	0	2	1	3	0	0	4	0	0	0	0	0	0	0	0	1	1	2	0	3	2	0	1	2	0	0	0	0	3	1	0	1	0	1	2	0	1	2
K00101	30.4	54.6667	22.6667	45.5667	18.2667	13.6333	0	0	47	0	0	1	2	1	35	225	2	7	1	38	0	26	4	0	0	2	0	2	2	5	2	3	0	0	3	1	1	0	0	0	5	1	7	6	1	2	1	4	0
K00102	10.9	2.03333	6.53333	3.63333	1.03333	3.6	0	0	13	7	0	4	17	2	4	1	4	7	1	2	4	0	1	0	5	1	0	1	5	3	12	1	1	0	11	1	5	1	0	3	1	2	0	0	0	0	0	6	0
K00104	66.9667	79.3667	88	99.4333	54.9667	55.7	50	34	203	45	22	11	68	39	67	50	41	198	15	64	53	95	60	11	19	50	49	43	45	83	68	33	18	27	35	75	35	34	17	25	32	43	28	27	20	33	19	34	13
K00105	1.26667	5.66667	3.1	3.23333	1.96667	1.96667	1	0	12	0	0	1	3	10	3	5	1	1	0	0	0	1	4	0	0	0	2	1	0	1	6	6	0	0	0	1	5	2	0	3	0	5	1	2	0	0	1	0	1
K00108	26.8	65.5	30.8667	50.7667	23.0667	15.9333	0	0	27	1	0	1	4	1	43	290	0	10	1	33	1	50	1	0	0	0	0	4	3	5	0	2	0	0	0	1	2	0	0	5	1	2	16	8	0	2	0	0	0
K00111	232.9	217.067	246.1	235	144	159.533	98	59	290	169	125	167	192	120	171	707	130	253	32	123	75	191	134	67	43	182	211	183	125	220	177	179	64	101	90	108	159	52	73	122	126	172	161	199	90	176	124	64	49
K00112	31.0667	50.4333	33.8	38.2667	22.2333	23.7333	8	6	8	2	10	44	17	9	57	219	5	12	1	36	5	48	23	16	0	5	22	24	4	25	46	22	4	11	22	1	3	7	1	13	20	10	13	22	31	5	9	7	6
K00113	34.3333	58.1667	40.1	47.7333	23.2	25.7	2	4	15	3	13	39	14	9	74	258	2	5	5	35	3	40	23	16	0	10	24	23	10	23	54	38	8	8	12	1	13	2	2	9	21	8	14	19	37	8	12	12	5
K00114	0	0	0.1	0.0666667	0.0333333	0.1	0	0	1	0	0	0	0	0	0	0	0	2	0	0	0	0	0	0	0	0	0	0	0	0	0	0	0	0	0	0	0	0	0	1	0	0	0	0	0	0	0	0	0
K00116	31.5333	56.3667	24.2667	44.3	23.1333	19.0333	4	18	52	2	0	1	3	0	25	385	1	5	1	26	0	29	3	0	0	1	0	4	2	4	2	1	1	1	0	0	0	0	0	5	1	2	14	5	7	8	0	3	0
K00117	48.0667	93.4667	39.7333	72.8333	29.8667	18.8333	0	0	31	0	0	0	3	0	56	345	0	13	0	50	0	40	1	1	0	0	0	10	1	11	1	2	0	0	0	0	0	0	0	5	1	1	19	6	0	3	0	7	0
K00118	0	0	0	0	0	0	0	0	0	0	0	0	0	0	0	0	0	0	0	0	0	0	0	0	0	0	0	0	0	0	0	0	0	0	0	0	0	0	0	0	0	0	0	0	0	0	0	0	0
K00119	0	0.0333333	0.0666667	0.0666667	0	0.0333333	0	0	1	0	0	0	0	0	0	0	0	0	0	0	0	0	0	0	0	0	0	0	0	0	0	0	0	0	0	0	0	0	0	0	0	0	0	0	0	0	0	0	0
K00121	21.9333	39.5667	24.8667	37.2667	17.3667	9.4	1	1	31	1	0	1	5	2	18	117	0	10	2	25	2	31	2	0	4	0	1	7	9	4	2	6	0	0	0	0	1	1	2	5	5	8	14	87	3	2	1	1	1
K00122	0	0	0	0	0	0	0	0	0	0	0	0	0	0	0	0	0	0	0	0	0	0	0	0	0	0	0	0	0	0	0	0	0	0	0	0	0	0	0	0	0	0	0	0	0	0	0	0	0
K00123	77.7667	136.267	82.6667	113.833	67.8667	62.1333	6	5	73	10	13	31	11	12	115	984	13	44	16	96	1	84	36	10	1	19	25	14	26	67	75	47	11	9	7	3	2	5	8	14	18	20	37	20	46	14	14	9	12
K00124	26.6333	50	30.6667	40.5333	21.1667	22.1	2	1	27	1	5	28	7	6	59	255	6	11	10	31	0	27	26	6	0	16	6	6	5	21	60	29	3	2	2	5	2	1	4	3	15	9	11	10	18	5	9	7	4
K00125	5.4	0.733333	0.966667	0.966667	1.03333	0.866667	0	0	0	1	0	0	0	0	0	0	0	8	0	0	0	0	0	0	0	0	0	0	13	0	2	2	0	0	0	0	4	0	0	0	3	2	0	0	0	2	0	0	0
K00126	0	0	0	0	0	0	0	0	0	0	0	0	0	0	0	0	0	0	0	0	0	0	0	0	0	0	0	0	0	0	0	0	0	0	0	0	0	0	0	0	0	0	0	0	0	0	0	0	0
K00127	17.5667	25.7333	17.5667	24.3333	12.6	13.3667	1	0	9	4	3	18	7	3	35	152	4	10	8	13	1	25	7	4	2	4	4	7	3	10	33	16	4	8	2	4	2	0	1	6	5	7	5	6	11	1	3	5	5
K00128	54.2667	31.8667	65.1667	38.8333	43.0667	34.5333	46	34	105	20	5	19	48	11	11	105	23	41	9	29	25	22	52	10	12	28	21	92	18	29	31	24	15	46	52	53	33	9	14	38	15	23	37	66	46	35	27	12	119
K00130	26.1	50.2667	24.1	39.3667	20.4333	12.7667	3	0	36	1	0	0	5	0	32	199	0	16	0	31	0	28	1	0	0	2	0	7	2	11	1	4	0	2	2	0	2	3	0	1	1	1	6	9	0	1	1	1	1
K00131	6.63333	6.13333	5.6	6.2	6.7	4.1	2	2	3	1	3	9	15	9	1	5	21	1	1	4	3	2	6	2	1	2	0	1	2	1	9	5	2	2	2	6	3	11	0	2	1	9	4	7	4	1	6	0	2
K00132	0.0333333	0.0666667	0.266667	0.3	0.266667	0.333333	2	1	0	0	0	0	0	1	0	1	0	1	0	0	3	0	0	0	0	0	0	1	0	0	0	0	0	0	0	0	0	0	0	0	0	0	0	2	0	0	1	0	1
K00133	391.833	228.767	382.4	358.3	228.3	259.6	168	141	442	298	135	238	361	194	294	621	269	398	94	150	177	500	170	81	70	250	768	222	214	297	353	240	110	207	124	202	331	106	92	224	494	176	236	372	150	224	200	115	189
K00134	696.567	670.4	829.567	799.533	667.467	710.333	498	578	1032	683	553	721	870	542	592	1071	671	940	568	497	581	709	790	421	508	790	1185	607	804	773	935	788	527	610	584	882	740	516	595	663	972	673	657	1040	655	679	727	529	687
K00135	38.3	57.2	30.1	42.1667	32.9667	28	1	22	117	4	0	0	13	7	26	494	0	24	3	22	0	31	2	0	0	2	0	13	3	23	18	9	0	2	2	2	56	2	1	3	4	5	12	4	0	9	0	2	0
K00137	19.2667	43.4333	18.5333	34.1	12.1667	7.5	0	0	5	0	0	0	1	0	18	133	0	7	0	22	0	34	0	0	0	1	0	1	0	2	0	0	1	0	0	0	2	0	0	1	1	0	5	7	0	1	0	1	0
K00138	26.5	58.4667	30.9	47.9667	18.9667	13.0667	1	0	62	1	0	1	2	0	36	158	0	12	1	39	0	43	3	0	0	3	0	5	6	11	0	7	0	0	0	1	2	0	0	2	3	0	14	6	0	2	0	4	0
K00140	14.4333	5.63333	15.3667	10.5333	4.83333	10.0667	5	0	62	8	3	11	22	3	31	12	5	13	6	6	4	0	17	2	2	4	2	2	10	14	23	24	1	5	4	1	6	1	1	14	5	5	6	6	12	2	3	4	3
K00141	0.0666667	0.166667	0.266667	0.266667	0.233333	0.266667	0	0	3	0	0	0	1	0	0	1	0	1	0	0	0	0	0	0	0	0	0	0	0	1	0	1	0	0	0	0	0	0	0	2	0	0	0	0	0	0	0	1	0
K00145	327.5	178.3	271.167	256.767	162.767	179.333	119	94	337	174	106	170	241	119	179	444	168	285	42	81	104	388	88	51	39	196	680	161	158	184	187	159	77	129	100	120	236	74	64	151	302	103	133	264	110	166	127	50	144
K00146	21.2333	42.1	18.1	33.5	8.16667	2.23333	0	0	4	0	0	0	0	0	0	2	0	5	0	25	0	23	0	0	0	3	0	2	0	2	0	1	0	0	0	0	0	0	0	1	2	0	5	5	0	1	0	5	0
K00147	379.133	209.967	305.833	287.067	185.133	213.267	116	87	345	240	109	230	275	149	222	529	215	309	52	96	136	545	142	80	47	198	713	202	170	232	285	189	100	164	93	128	336	79	62	156	398	126	144	298	108	160	166	63	118
K00148	0	0	0.833333	0.566667	0.9	0.933333	1	0	9	0	0	0	0	0	1	0	0	1	0	1	1	0	3	0	1	0	0	0	2	3	0	5	0	0	0	0	0	0	0	1	1	0	0	0	0	0	0	0	0
K00150	2.53333	0.466667	0.633333	0.466667	0.9	0.4	0	0	0	0	0	0	1	0	0	0	0	6	0	0	0	0	0	0	0	0	0	0	5	0	0	0	0	0	0	0	3	0	0	0	0	2	0	0	0	2	0	0	0
K00151	18.7	44.8	6.06667	32.4333	10.3333	2.33333	0	0	26	0	0	1	2	0	0	0	0	6	0	0	1	15	1	0	1	4	0	2	0	7	1	2	0	0	0	1	1	0	0	0	1	0	8	3	0	1	0	0	0
K00153	0.133333	0.766667	0.7	0.333333	0.1	1.23333	0	0	20	0	0	0	2	0	0	1	0	0	0	2	0	0	0	0	0	0	2	0	2	4	2	2	0	0	0	0	0	0	0	0	0	0	0	0	0	0	0	0	0
K00154	0.1	0	0.933333	0.433333	0.1	0.233333	0	0	2	0	0	0	2	0	0	0	0	0	0	0	0	0	1	0	0	0	0	0	1	0	0	0	0	0	1	0	0	0	0	1	1	0	0	0	0	0	0	1	0
K00156	145.033	115.067	70.8333	97.7667	49.8333	72.8	24	17	144	5	6	106	54	0	48	491	42	18	3	39	49	496	19	6	1	11	351	86	12	19	41	23	13	26	28	6	35	4	0	55	10	8	13	71	14	7	25	4	10
K00158	3.93333	8.96667	27.9667	11.0333	15.5	10.4333	2	0	7	0	3	7	140	31	5	21	7	4	0	5	0	2	13	0	4	1	0	1	4	3	22	24	1	2	2	2	19	6	10	16	13	19	5	93	6	4	9	0	1
K00161	12.3333	9.43333	12.6	16.7667	6.63333	8.76667	0	0	93	0	0	11	25	13	7	12	10	2	3	3	4	7	10	1	1	1	1	3	7	11	11	16	0	2	3	6	2	4	0	8	5	17	4	5	4	3	5	1	3
K00162	12.3333	10.3	11.4667	15.9	7.9	7.76667	1	0	68	3	0	4	24	10	6	20	16	3	0	3	2	3	2	1	0	1	1	4	19	8	18	11	0	0	3	2	5	4	1	10	1	12	6	10	2	1	4	1	3
K00163	63.8333	114	84.5	98.9333	50.5	55.5667	4	0	128	9	28	66	23	20	121	596	7	26	19	91	3	53	66	13	2	30	5	13	21	81	123	95	9	3	10	2	7	1	0	19	34	24	31	20	62	8	15	5	14
K00164	86.6667	121.967	86.4667	125.167	52.9333	59.1667	5	1	187	18	11	64	22	10	202	550	20	41	12	77	4	92	57	19	2	19	3	24	35	78	110	88	3	9	7	5	7	6	5	30	31	34	37	42	41	4	16	25	14
K00166	0	0.233333	1.63333	0.3	0.266667	0.4	0	0	3	0	0	1	0	0	0	2	0	0	0	0	1	0	2	0	1	0	0	2	0	0	0	0	0	0	0	0	0	0	0	2	0	0	0	0	0	0	0	0	0
K00167	0.0333333	0.2	1.5	0.566667	0.0333333	0.333333	0	0	4	0	0	0	0	0	0	0	0	1	1	0	0	0	0	0	0	0	0	2	2	0	0	0	0	0	0	0	0	0	0	0	0	0	0	0	0	0	0	0	0
K00169	31.3667	15.3	35.6333	48.3667	26.1333	29.4667	1	28	39	59	2	31	22	30	13	3	103	77	9	4	53	46	30	1	13	16	25	16	59	18	38	22	28	33	16	49	59	17	20	5	31	84	11	27	7	27	19	14	1
K00170	13.3333	6	11.0667	22.7	12.9333	12.8667	2	12	13	32	1	18	26	13	7	1	61	29	2	3	21	17	8	1	0	8	12	2	24	5	9	13	16	23	4	3	46	5	5	3	22	4	22	13	4	16	4	6	1
K00171	2.3	0.8	2.7	5.56667	3.03333	3.53333	0	5	3	10	0	1	6	6	3	2	15	12	1	1	1	2	2	1	0	3	1	1	2	3	2	7	5	4	2	5	6	0	1	1	8	3	2	2	0	1	1	3	1
K00172	10.4667	4.5	10.5667	18.6667	7.3	6.3	5	13	16	6	0	18	1	5	0	2	2	11	4	0	8	12	5	4	4	2	12	3	18	3	6	3	6	3	1	16	4	9	3	0	1	56	2	6	0	5	9	1	1
K00174	364.9	175.6	133.233	152.567	69.4333	144.733	79	126	141	30	20	138	90	10	62	172	99	44	4	20	158	851	28	15	12	14	1588	247	43	16	91	69	39	55	52	29	55	12	13	112	30	25	10	359	32	30	64	5	13
K00175	267.833	124.7	98.6	107.8	49.0333	104.1	57	75	117	26	13	53	72	1	21	111	46	26	2	11	124	560	27	10	3	9	1209	240	24	10	59	68	30	47	48	24	39	9	14	66	18	16	8	289	14	33	48	6	9
K00176	19	7.46667	6.4	6.53333	3.33333	6.9	7	7	5	0	0	0	12	1	2	3	2	5	0	0	11	28	3	0	2	0	87	12	2	0	4	1	0	4	4	5	5	1	1	3	0	1	0	26	3	2	2	0	0
K00177	65.6333	31.1667	22.3	25.8333	12.3333	24.0333	19	16	32	4	1	1	19	1	0	2	8	6	2	8	32	140	9	5	2	4	284	48	9	1	10	5	7	12	20	14	11	2	4	10	5	5	7	77	3	13	14	5	2
K00179	238.767	123.933	152.1	118.6	133	116.567	68	90	132	106	17	47	109	83	25	160	255	100	17	35	116	506	35	15	13	63	794	107	39	61	46	79	90	154	51	84	167	23	21	73	585	32	103	256	95	78	64	34	180
K00180	92.9	48.5	52.9667	43.5333	45.2333	43.9333	29	34	59	41	5	24	39	19	10	55	80	30	4	10	50	181	10	7	6	22	317	60	17	16	13	18	51	66	18	27	69	14	9	28	174	8	35	96	39	27	21	19	60
K00183	2.83333	0.4	1.1	2.36667	0.1	0.7	0	0	0	0	0	0	0	0	0	0	0	0	0	0	0	0	0	0	0	0	21	0	0	0	0	0	0	0	0	0	0	0	0	0	0	0	0	2	0	0	0	0	0
K00184	17.8333	2.93333	7.66667	32.0333	1.5	3.9	1	0	64	4	0	0	3	0	0	0	0	0	0	0	3	6	2	0	0	0	9	7	14	0	0	2	0	0	2	0	1	0	0	4	2	4	0	3	0	1	1	0	0
K00185	11.7333	3.53333	4.13333	11.9667	1.1	2.3	0	1	31	0	1	0	2	0	0	1	0	0	0	0	0	3	2	0	0	0	14	5	8	0	0	0	0	0	0	1	2	0	0	2	1	0	0	3	0	1	0	0	0
K00186	3.26667	0.866667	0.6	0.633333	1.13333	0.733333	0	0	1	0	0	0	0	0	0	0	0	4	0	0	0	0	0	0	0	0	0	0	13	0	0	4	0	0	0	0	6	0	0	0	3	1	0	0	0	9	0	0	0
K00187	3.76667	0.7	1.1	1.16667	1.1	1.06667	0	0	1	3	0	0	0	0	0	0	0	5	0	0	0	0	0	0	0	0	0	0	21	0	0	2	0	0	0	0	4	1	0	0	2	0	0	0	0	7	0	0	0
K00188	0.366667	0.0333333	0.2	0.133333	0.166667	0.0666667	0	0	0	0	0	0	0	0	0	0	0	0	0	0	0	0	0	0	0	0	0	0	1	0	0	1	0	0	0	0	0	0	0	0	0	0	0	0	0	1	0	0	0
K00194	6.8	2.7	3.8	4	2.1	2.76667	1	2	7	3	2	1	5	2	3	0	2	16	1	2	1	4	3	0	1	2	0	2	4	1	3	1	1	2	9	2	4	4	0	2	2	3	1	0	2	1	0	3	0
K00196	4.7	2.1	1.66667	0.9	1.03333	0.966667	0	0	1	2	0	1	2	0	0	0	0	6	0	0	0	0	1	0	0	0	1	0	8	2	0	0	0	0	4	1	0	0	0	1	1	0	0	4	0	5	0	0	0
K00197	11.4333	3.03333	6.13333	5.8	3.53333	5.13333	2	3	8	9	3	8	17	3	6	0	6	19	1	2	4	6	9	0	1	5	4	2	5	4	6	5	0	8	6	2	6	3	3	3	3	9	4	2	6	2	1	5	1
K00198	51.6667	22.2333	25.5	32.4333	18.1667	32.7	3	5	23	17	15	136	26	16	77	196	70	40	10	7	2	7	16	19	2	14	13	4	15	15	97	64	7	16	39	10	14	3	5	9	6	24	11	23	29	7	17	4	9
K00200	6.26667	1.63333	1.23333	1.1	2.03333	1.53333	0	0	4	2	0	0	0	0	0	0	0	9	0	0	0	0	0	0	0	0	0	0	20	0	2	9	0	0	0	0	7	2	0	0	4	8	0	0	0	10	0	0	0
K00201	4.63333	1.26667	1.16667	1.26667	1.8	1.46667	0	0	0	4	0	0	0	0	0	0	0	9	0	0	0	0	0	0	0	0	0	0	23	0	1	7	0	0	0	0	8	2	0	0	4	2	0	0	0	4	0	0	0
K00202	2.33333	0.4	0.633333	0.5	0.833333	0.9	0	0	0	2	0	0	0	0	0	0	0	6	0	0	0	0	0	0	0	0	0	0	14	0	3	2	0	0	0	0	4	1	0	0	0	1	0	0	0	3	0	0	0
K00203	2.73333	0.466667	0.4	0.433333	0.9	0.6	0	0	0	0	0	0	0	0	0	0	0	7	0	0	0	0	0	0	0	0	0	0	10	0	0	1	0	0	0	0	9	0	0	0	1	1	0	0	0	4	0	0	0
K00204	0.866667	0.4	0.1	0.1	0.233333	0.3	0	0	1	2	0	0	0	0	0	0	0	2	0	0	0	0	0	0	0	0	0	0	4	0	0	0	0	0	0	0	1	0	0	0	2	1	0	0	0	0	0	0	0
K00205	6.23333	1.8	1.23333	1.73333	2.43333	1.76667	0	0	1	2	0	0	0	0	0	0	0	10	0	0	0	0	0	0	0	0	0	0	34	0	0	6	0	0	0	0	7	0	0	0	3	2	0	0	0	13	0	0	0
K00206	0	0.0333333	0.0666667	0.0333333	0	0.0333333	0	0	0	0	0	0	0	0	0	0	0	0	0	0	0	0	0	0	0	0	0	0	1	0	0	0	0	0	0	0	0	0	0	0	0	0	0	0	0	0	0	0	0
K00208	119.233	82.8333	61.8	79.5	34.1333	51.4667	29	31	84	13	7	19	29	9	36	121	9	22	6	21	50	276	22	12	1	14	479	96	14	19	51	28	10	16	14	6	55	10	5	39	18	21	12	127	34	10	27	8	8
K00209	10.6333	5.5	20.1	11.3333	31.4	13.1333	5	5	16	31	1	3	30	11	5	5	61	45	1	4	26	24	17	3	0	13	9	2	6	8	14	1	20	9	4	15	54	4	4	0	375	5	5	10	0	12	6	4	3
K00210	78.4667	22.6333	18.0333	23.1667	8.73333	19.5667	15	3	14	3	0	0	12	0	1	1	2	3	0	2	25	175	2	0	0	2	306	14	0	1	0	0	3	2	0	1	2	1	0	6	0	1	3	66	1	2	12	0	0
K00214	0	0	0	0	0	0	0	0	0	0	0	0	0	0	0	0	0	0	0	0	0	0	0	0	0	0	0	0	0	0	0	0	0	0	0	0	0	0	0	0	0	0	0	0	0	0	0	0	0
K00215	245.3	126.833	208.067	197.8	126.667	141.767	88	84	247	145	85	133	195	100	130	358	123	202	36	74	88	329	94	56	24	173	495	126	101	148	166	124	66	98	62	103	214	57	47	127	199	111	109	245	93	115	107	42	143
K00216	12.1333	26	10.9	19.8333	7.83333	5	0	0	2	0	0	0	1	1	12	104	0	2	0	8	0	12	0	1	0	0	0	1	0	3	1	1	0	0	1	0	0	0	0	0	2	2	3	1	0	1	0	1	0
K00217	0	0	0	0	0	0.2	0	0	6	0	0	0	0	0	0	0	0	0	0	0	0	0	0	0	0	0	0	0	0	0	0	0	0	0	0	0	0	0	0	0	0	0	0	0	0	0	0	0	0
K00218	0	0	0	0	0	0.0333333	0	0	0	0	0	0	0	0	0	0	0	0	0	0	0	0	0	0	0	0	0	0	0	1	0	0	0	0	0	0	0	0	0	0	0	0	0	0	0	0	0	0	0
K00219	37.4333	77.9	33.0667	61.8	24.8667	16.4333	1	0	27	1	0	0	4	0	39	311	2	21	0	37	0	25	1	0	0	3	1	8	0	7	0	2	2	1	0	0	0	2	0	3	3	1	15	8	0	0	0	2	0
K00220	0.133333	0	0.133333	0.0666667	0.0666667	0.133333	0	0	1	0	0	0	0	0	1	0	0	0	0	0	1	0	1	0	0	0	0	0	0	0	0	0	0	0	0	0	0	0	0	0	0	0	0	0	0	0	0	0	0
K00221	0.166667	0	0	0.0333333	0.0333333	0.3	0	0	6	0	0	0	0	0	0	0	0	0	0	0	0	0	0	0	0	0	0	0	1	2	0	0	0	0	0	0	1	0	0	0	0	0	0	0	0	0	0	0	0
K00226	133.067	56.2333	57	58.6	25.2667	39.6333	39	25	39	4	3	6	55	13	60	19	15	9	12	5	34	284	6	0	9	4	429	47	22	2	3	11	14	9	7	4	51	14	5	22	6	14	3	106	7	3	15	4	3
K00228	12.5333	26.3	13.7333	21.5667	9.13333	6.16667	0	0	8	0	0	0	0	0	15	108	0	7	1	15	1	12	2	0	0	0	0	4	2	7	0	3	0	0	0	0	0	0	0	4	3	1	6	3	0	3	0	1	0
K00230	18.9	23.9333	15.4333	20.6	10.0333	9.63333	4	1	6	1	1	16	13	1	25	95	6	8	1	8	4	23	6	5	0	4	13	5	3	1	19	13	4	1	0	2	2	0	1	3	2	4	6	6	10	1	5	4	3
K00231	24.9	7.83333	9.06667	8.96667	9.83333	21.7333	0	0	21	0	7	67	5	2	30	130	40	1	1	2	0	157	2	7	0	5	99	1	1	8	41	17	1	3	4	0	0	0	2	2	2	3	1	1	12	1	12	0	1
K00232	0.133333	1.1	0.833333	0.233333	0.166667	1.46667	2	0	24	1	0	0	1	0	0	0	0	1	1	0	1	0	1	0	0	0	0	0	0	6	3	3	0	0	0	0	0	0	0	1	0	0	0	0	0	0	0	0	0
K00239	897.067	1224.77	1273.7	1115.17	1207.7	1371.23	1293	1681	1011	593	1682	1525	1420	1125	1507	1566	1097	769	1636	1313	1539	1763	1958	1496	1689	1105	2044	1526	941	1265	1314	1425	1585	984	664	1621	1262	1543	1533	1502	1173	1157	1002	724	1149	1138	819	1556	1250
K00240	261.633	281.033	329.133	289.7	274.6	320.733	311	340	294	103	346	377	287	234	350	421	282	138	377	348	371	492	426	285	337	257	689	435	171	276	329	326	361	225	144	290	251	370	301	338	194	215	255	247	290	248	209	304	264
K00241	124.467	66.7667	51.9333	72.7667	30.1333	57.1333	39	30	99	13	13	73	30	3	36	157	36	19	2	21	66	235	4	17	2	11	565	87	13	10	46	32	8	20	20	7	17	7	1	37	6	9	13	142	24	13	30	3	9
K00242	5.7	11.2667	5.93333	9.96667	3.5	2.93333	0	0	7	0	0	0	1	0	6	49	1	1	0	9	0	6	1	0	0	0	0	1	1	2	0	3	0	0	0	0	0	0	0	0	0	0	4	1	0	0	0	0	0
K00243	136.433	72.5333	111.833	97.3333	77.3	90.8	71	57	113	95	54	93	153	52	41	177	124	100	19	35	54	318	47	39	15	105	399	82	43	74	70	81	35	68	37	73	166	18	34	72	31	67	69	162	56	70	65	15	84
K00244	177.767	150.6	209.033	210.033	146.833	129.9	64	67	200	61	57	175	103	91	191	927	76	165	33	127	79	81	136	52	11	97	111	40	134	148	244	158	55	72	52	90	116	51	44	131	611	90	65	113	96	124	75	49	82
K00245	24.1667	35.8667	23.9	31.6	17.3333	15.0333	1	9	6	1	9	30	10	4	35	171	8	7	2	26	2	24	10	9	1	9	1	5	2	11	28	22	0	5	2	1	1	1	1	9	8	12	8	6	21	2	5	6	1
K00246	11.3333	18.2667	11.1667	16.8667	7.33333	8.63333	2	11	4	1	6	14	3	4	18	81	1	6	5	13	0	13	8	8	0	4	1	4	1	10	25	12	0	4	0	0	1	0	0	1	1	5	8	2	12	1	3	2	4
K00247	7.36667	15.0333	9.9	12.9667	5.5	5.36667	0	0	3	0	4	5	2	1	18	64	1	5	5	7	0	9	4	2	0	2	0	0	1	6	16	3	1	0	2	0	2	1	0	1	1	3	4	2	0	2	0	1	1
K00248	27.1333	30.4	50.7667	40.3667	33.6667	44.1	50	30	106	61	34	37	45	57	22	16	37	81	16	11	42	56	46	25	22	53	89	60	24	62	55	46	23	30	17	70	53	30	30	27	41	67	42	72	13	23	63	17	17
K00249	0.6	2.16667	1.76667	2.3	0.966667	2.9	0	1	40	1	0	0	0	0	1	7	0	4	4	1	2	1	2	0	0	0	0	0	6	2	1	10	0	1	3	0	0	0	1	3	4	0	0	1	2	0	0	1	0
K00252	0.333333	0.1	6.2	1.23333	0.5	3.06667	1	0	56	0	0	0	1	0	0	6	1	2	3	0	1	1	1	1	1	0	0	0	2	7	0	8	0	0	0	0	0	0	0	2	0	3	0	0	0	0	0	2	0
K00253	0.0666667	0.0666667	4.66667	1	0.333333	0.866667	1	0	8	1	1	0	0	0	0	2	0	0	0	0	0	0	3	0	0	0	0	0	1	1	0	8	0	0	0	0	1	0	0	4	0	0	0	0	0	0	0	2	0
K00254	48.3333	46.1333	31.9	50.9	19.2	22.7667	6	20	66	3	1	18	8	3	52	147	0	9	3	21	1	129	19	3	0	11	68	16	4	24	29	8	3	3	4	4	1	1	3	10	3	13	9	25	14	1	6	4	2
K00255	0.0666667	0	0	0	0	0.0333333	0	0	1	0	0	0	0	0	0	0	0	0	0	0	0	0	0	0	0	0	0	0	0	0	0	0	0	0	0	0	0	0	0	0	0	0	0	0	0	0	0	0	0
K00256	0	0	0	0	0	0	0	0	0	0	0	0	0	0	0	0	0	0	0	0	0	0	0	0	0	0	0	0	0	0	0	0	0	0	0	0	0	0	0	0	0	0	0	0	0	0	0	0	0
K00259	128.367	76.9333	50.2667	51.2667	26.1667	49.7	32	77	79	6	1	3	39	7	2	22	15	10	2	5	49	345	11	1	4	6	553	103	7	7	13	12	12	34	23	11	26	5	1	29	11	16	7	131	8	7	14	1	6
K00260	1.8	0.366667	0.266667	5.23333	0.266667	1.1	0	0	1	0	1	0	0	0	0	4	0	0	0	0	0	17	2	0	0	0	0	0	1	0	6	0	0	0	0	1	0	0	0	0	0	3	0	0	0	0	0	0	0
K00261	11.8667	8.03333	8.93333	15.8667	6.86667	13.3667	0	0	18	1	5	69	4	4	29	114	35	1	5	5	0	2	2	8	0	4	0	3	7	7	36	33	0	3	6	0	1	0	1	2	1	8	1	6	10	0	9	3	9
K00262	770.233	446.633	665.067	628.867	437.433	500.767	370	298	861	542	260	538	500	379	390	814	400	762	176	244	448	981	346	164	129	468	2147	474	456	480	581	482	236	439	256	402	666	262	225	435	792	390	406	930	282	380	521	230	337
K00263	0.0333333	1.06667	4.83333	0.9	0.966667	1.9	0	0	5	1	0	0	0	1	2	3	1	0	1	0	6	0	11	0	3	0	0	0	1	2	6	1	1	0	0	12	0	2	2	1	1	0	0	0	0	0	0	0	0
K00265	1393.8	784.333	1319.23	1265.37	820.8	891.533	556	337	1755	1108	565	1108	1016	609	842	2171	1069	1624	332	504	607	1199	568	347	224	1045	2500	473	831	1120	1203	938	295	696	437	667	1235	372	352	767	2162	626	881	1164	593	853	709	393	822
K00266	919.167	512.333	918.9	812.233	573.033	617.6	428	323	1061	707	358	652	676	450	451	1141	668	986	226	351	441	1161	441	231	150	776	1909	400	561	752	857	624	309	524	351	563	808	283	211	594	1552	400	498	808	447	577	433	295	650
K00271	0	0	0	0.0333333	0	0.1	0	0	3	0	0	0	0	0	0	0	0	0	0	0	0	0	0	0	0	0	0	0	0	0	0	0	0	0	0	0	0	0	0	0	0	0	0	0	0	0	0	0	0
K00273	0	0.4	0	0.0666667	0	0.0666667	0	0	2	0	0	0	0	0	0	0	0	0	0	0	0	0	0	0	0	0	0	0	0	0	0	0	0	0	0	0	0	0	0	0	0	0	0	0	0	0	0	0	0
K00274	0	0.0666667	0.2	0.366667	0.0333333	0.4	0	0	4	1	0	0	1	0	1	0	0	0	1	0	0	0	1	0	0	0	1	0	1	0	0	0	0	0	1	0	0	0	0	0	0	0	0	1	0	0	0	0	0
K00275	48.4667	42.2667	31.0333	42.1	18.9	25.7333	5	7	32	5	8	23	11	3	26	101	9	3	2	14	12	152	18	4	0	6	222	29	8	15	28	16	8	4	1	0	6	4	3	18	8	8	4	62	25	6	11	4	2
K00276	25.7	54.8333	22.1667	45.8	10.9667	3.73333	1	0	34	0	0	0	2	0	0	1	0	6	0	14	0	33	1	0	0	0	1	7	0	7	0	5	0	0	0	0	2	0	0	2	0	0	6	9	0	5	0	1	0
K00278	395.467	229.7	282.533	279.3	172.667	207.433	153	143	330	252	102	84	278	93	105	426	244	276	37	84	152	670	127	75	46	209	1069	292	82	204	121	137	73	128	107	124	399	44	52	190	104	85	146	431	84	128	152	52	155
K00281	387.933	278.6	171.633	240.433	92.9	138.033	92	81	338	14	4	11	88	0	78	479	16	41	5	92	80	867	17	1	1	5	1307	277	23	39	9	34	38	51	45	8	58	11	0	109	18	9	28	335	9	26	56	9	7
K00282	4.7	4.06667	2.1	5.53333	1.93333	1.76667	0	11	9	1	0	0	0	0	1	0	1	1	0	1	2	3	1	0	1	2	0	3	0	1	2	9	0	0	3	1	0	0	0	10	5	1	0	0	0	5	1	2	0
K00283	4.8	3.5	1.43333	1.56667	1.03333	0.9	0	0	9	2	1	0	2	0	0	0	1	4	0	0	1	0	0	0	0	0	0	1	1	1	2	2	0	0	0	0	1	0	0	0	1	0	0	1	0	6	0	2	0
K00284	0.0333333	0.133333	0.0333333	0.1	0.0666667	0.0666667	0	0	0	0	0	0	0	0	0	0	0	0	0	1	0	0	0	0	0	0	0	0	0	0	0	0	1	0	0	0	0	1	0	0	0	0	0	0	0	0	0	0	0
K00285	22.0333	39.9333	18.6667	32.7	12.9333	9.66667	0	1	40	0	0	1	0	0	23	157	1	6	0	23	0	23	1	0	0	1	0	4	1	3	3	1	0	0	0	1	0	0	0	5	3	1	8	4	2	1	0	1	0
K00286	242.7	130.833	201.5	190.167	126.1	137.033	67	68	230	146	90	170	222	100	131	329	136	182	42	83	81	319	96	43	31	147	497	84	92	145	182	109	62	65	62	100	175	55	40	107	300	85	99	198	71	100	137	28	108
K00287	112.867	65.9333	97.6667	98.5	58.2333	64.8667	39	27	119	53	47	69	110	47	77	168	65	80	22	29	36	149	51	28	20	78	232	45	51	49	72	53	25	33	27	45	95	7	19	50	91	28	56	92	40	30	39	12	70
K00290	342	181.333	343.9	299.633	186.967	246.2	185	146	447	252	165	245	301	168	118	381	217	328	78	128	195	429	204	113	82	346	888	217	241	329	290	264	112	182	116	219	224	101	100	284	161	166	237	416	151	220	197	108	222
K00293	0	0	0	0	0	0	0	0	0	0	0	0	0	0	0	0	0	0	0	0	0	0	0	0	0	0	0	0	0	0	0	0	0	0	0	0	0	0	0	0	0	0	0	0	0	0	0	0	0
K00294	8.36667	12	8.56667	5.93333	3.53333	10.3667	15	12	37	1	0	0	13	0	0	1	0	7	2	2	10	79	3	0	0	0	51	31	2	0	1	3	4	13	24	0	10	1	0	10	9	0	0	16	0	4	3	1	2
K00297	303.367	142.4	203.967	214.633	119.2	144.7	89	70	242	175	62	96	166	78	123	321	140	209	45	58	69	396	97	38	41	123	806	106	79	135	141	105	67	70	67	127	213	36	35	98	143	96	112	285	65	87	73	29	190
K00298	0.0666667	1.76667	0.2	0.633333	0.333333	0	0	0	0	0	0	0	0	0	0	0	0	0	0	0	0	0	0	0	0	0	0	0	0	0	0	0	0	0	0	0	0	0	0	0	0	0	0	0	0	0	0	0	0
K00299	8.06667	15.4	7.3	13.7	4.73333	3.53333	0	0	9	0	0	0	3	0	8	61	0	0	0	8	0	11	0	0	1	0	1	0	1	2	0	1	0	0	0	0	0	1	0	0	0	0	4	2	0	1	0	0	0
K00301	0	0.3	0	0	0	0.0333333	0	0	1	0	0	0	0	0	0	0	0	0	0	0	0	0	0	0	0	0	0	0	0	0	0	0	0	0	0	0	0	0	0	0	0	0	0	0	0	0	0	0	0
K00302	0.0666667	0.133333	3.6	0.166667	0.1	1.83333	1	0	38	2	1	2	0	0	0	0	1	0	1	1	0	0	1	0	0	0	1	0	0	2	0	4	0	0	0	0	0	0	0	2	0	0	0	0	0	0	0	0	0
K00303	3	2.63333	7.53333	6.4	8.06667	10.1333	0	2	39	25	0	7	12	21	11	0	63	17	1	1	6	14	2	0	2	4	8	0	1	20	0	7	17	22	1	1	38	0	2	2	14	1	8	6	7	10	1	9	0
K00304	0	0	0.2	0	0	0.166667	0	0	4	0	0	0	0	0	0	0	0	0	0	0	0	0	0	0	0	0	0	0	0	1	0	0	0	0	0	0	0	0	0	0	0	0	0	0	0	0	0	0	0
K00305	0	0	0.333333	0	0	0.333333	0	0	8	0	0	0	0	0	0	0	0	0	0	0	0	0	0	0	0	0	0	0	1	1	0	0	0	0	0	0	0	0	0	0	0	0	0	0	0	0	0	0	0
K00309	0.0666667	0.8	0.2	0.333333	0	1	0	0	14	0	0	0	0	0	0	1	0	1	2	0	0	0	1	0	0	0	0	0	1	6	0	3	0	1	0	0	0	0	0	0	0	0	0	0	0	0	0	0	0
K00311	0.333333	0.1	4.36667	1.46667	0.8	1.46667	0	0	18	1	0	0	0	1	1	6	1	0	1	0	0	0	0	0	1	0	1	0	2	3	1	6	0	0	1	0	0	0	0	5	1	1	0	0	2	1	0	1	0
K00313	67.1333	138.467	61.3333	96.5667	26.2	19.6667	2	1	24	4	10	67	7	0	102	84	19	17	1	61	1	88	2	6	0	3	2	4	4	15	36	24	1	0	3	2	1	0	0	9	3	11	28	12	3	0	13	3	4
K00315	0.0333333	0	0.233333	0.0333333	0	0.2	0	0	3	0	0	0	0	0	0	0	0	0	0	1	0	0	0	0	0	0	0	0	0	2	0	0	0	0	0	0	0	0	0	0	0	0	0	0	0	0	0	0	0
K00316	0	0	0.0333333	0	0.0666667	0	0	0	0	0	0	0	0	0	0	0	0	0	0	0	0	0	0	0	0	0	0	0	0	0	0	0	0	0	0	0	0	0	0	0	0	0	0	0	0	0	0	0	0
K00317	0	0	0.0666667	0.0333333	0	0.0666667	0	0	1	0	0	0	0	0	0	0	0	0	0	0	0	0	0	0	0	0	0	0	1	0	0	0	0	0	0	0	0	0	0	0	0	0	0	0	0	0	0	0	0
K00318	3.3	4.36667	3	2.56667	0.966667	4.26667	12	9	30	0	0	0	2	0	0	0	0	2	0	2	6	24	2	0	0	3	17	11	4	1	1	0	0	2	0	0	5	0	0	1	3	0	0	2	0	3	0	0	0
K00319	2.43333	0.533333	0.8	0.5	0.533333	0.7	0	0	1	0	0	0	0	0	0	0	0	4	0	0	0	0	0	0	0	0	0	0	14	0	2	0	0	0	0	0	2	1	0	0	0	1	0	0	0	2	0	0	0
K00320	2.93333	0.8	0.9	0.833333	1.5	1.33333	0	0	0	4	0	0	0	0	0	0	0	5	0	0	0	0	0	0	0	0	0	0	25	0	1	5	0	0	0	0	2	2	0	0	3	3	0	0	0	8	0	0	0
K00322	28	53.3	24.4	45.8	21.4	14.3	0	0	19	0	0	0	1	0	23	293	2	16	0	27	0	30	0	0	0	0	0	7	1	7	0	1	0	1	0	1	0	0	0	0	8	0	12	3	1	1	0	0	0
K00324	56.8333	56.7	56.1	65	24	24.5	2	0	26	4	15	36	16	15	95	207	9	8	30	36	2	38	30	5	4	13	2	3	22	24	52	28	6	4	2	1	15	4	1	14	20	10	9	9	30	10	13	13	6
K00325	53.1333	50.9333	54	62.7667	22.7	26.1	3	2	36	5	7	30	19	9	128	200	19	10	22	33	2	40	25	6	5	7	3	11	25	26	52	44	2	10	0	2	21	7	3	7	16	14	11	17	23	6	7	14	2
K00329	0.0666667	0.133333	2.03333	0.5	0.666667	0.633333	0	0	0	0	0	0	16	0	0	1	0	0	0	0	0	0	0	0	0	1	0	0	0	0	0	1	0	0	0	0	0	0	1	0	0	4	0	6	1	0	0	0	0
K00330	48.7333	30.6333	23.9	33.1667	13.7667	19.7667	13	15	34	3	2	1	18	1	19	54	3	7	3	12	18	96	1	1	0	2	199	43	8	7	5	4	5	11	4	4	7	6	1	16	3	4	8	46	8	10	3	6	2
K00331	105.8	93.1	69.0667	83.1667	58.5667	65.2667	51	35	62	28	68	47	41	23	40	152	28	38	74	63	74	184	40	61	35	60	359	106	34	73	33	19	49	31	19	31	64	76	61	77	39	34	27	99	47	61	22	52	57
K00332	4.23333	0.6	2.6	5.1	0.566667	1.6	0	11	14	2	0	0	1	0	2	2	0	1	0	0	0	1	1	0	0	0	0	1	4	1	2	3	1	1	0	0	0	0	0	1	0	1	1	1	4	0	0	0	0
K00333	7.56667	1.6	7.33333	11.5	1.5	4.86667	1	18	51	2	0	2	2	1	3	10	0	2	1	2	3	3	4	0	0	1	0	2	10	9	2	16	0	0	1	0	1	0	0	7	2	1	0	1	8	0	0	1	1
K00334	21.3667	20.0667	12.7667	24.1	8.76667	8.7	3	2	27	2	1	1	4	5	17	67	10	6	1	14	1	26	2	2	1	3	19	10	7	5	0	13	5	3	2	2	5	5	0	1	3	3	7	8	9	3	2	5	6
K00335	91.8333	60.1667	45.9	76.6333	27.3667	33.4667	11	5	138	33	10	16	20	11	41	165	52	54	9	38	11	41	19	10	12	11	83	62	33	19	19	15	11	30	21	4	14	18	2	29	16	13	24	20	34	29	6	11	20
K00336	170.667	155.833	171.2	190.867	115.167	106.933	75	112	224	77	48	69	62	37	164	610	138	198	37	104	53	92	76	19	37	81	103	74	73	75	143	96	36	118	79	98	50	41	27	89	61	54	106	86	126	85	76	42	253
K00337	148.067	95.9333	62.9333	84.8	35.3	53.9667	45	47	84	5	1	4	42	0	21	138	6	23	4	28	43	316	7	2	6	3	558	135	8	11	4	22	11	19	18	8	26	14	1	39	1	6	16	149	10	5	26	4	7
K00338	59.5667	36.1667	25.0333	34.6667	12.9667	19.2	10	26	36	2	1	1	10	0	6	70	4	5	2	12	11	136	3	1	1	1	176	25	6	4	1	11	2	5	8	0	11	3	1	18	2	1	9	32	6	3	7	0	2
K00339	72.2667	48.4333	30.7333	42.0667	18.0333	24.8	26	18	36	2	0	0	21	0	11	78	1	10	1	12	16	164	0	0	0	2	259	45	4	3	4	10	9	6	4	2	6	3	0	21	2	1	2	72	1	5	10	1	1
K00340	35.9	19.1333	14.4333	20.8333	7.16667	12.4	9	5	31	1	0	2	12	0	4	37	3	2	0	6	9	67	1	0	0	1	135	26	5	1	1	4	2	3	4	1	6	0	1	10	1	0	1	30	3	4	4	1	0
K00341	284.533	188.667	133.433	167.567	83.1667	123.033	91	147	157	26	31	16	89	29	54	271	32	43	28	68	107	633	51	21	37	21	1125	260	30	43	42	68	56	50	38	27	49	61	60	86	28	27	65	272	48	42	63	25	34
K00342	230.933	175.267	128.5	154.933	90.0333	118.967	81	131	164	25	35	66	83	43	71	209	41	24	74	81	115	550	98	29	72	61	832	250	56	57	46	69	68	41	39	58	73	79	49	106	50	52	62	272	63	62	39	71	33
K00343	178.633	120.867	76.4333	109.6	42.8	63.8667	33	48	75	12	1	7	34	0	26	205	8	17	3	32	35	473	10	0	1	6	705	97	8	10	8	16	12	11	21	2	22	7	5	49	3	4	18	160	10	6	16	0	4
K00344	24.2667	49.9333	24.4	38.6333	17.2	11.5667	1	0	39	1	0	0	5	3	29	167	2	13	0	33	0	27	0	1	0	2	1	2	5	6	4	2	0	1	2	1	0	0	0	3	3	1	19	2	0	0	0	3	0
K00346	187.1	83.4333	71.8667	70.5333	35.7	68.0667	51	39	63	21	16	38	49	7	61	84	26	19	11	18	64	311	37	16	3	23	700	168	5	32	78	39	16	25	14	8	29	6	6	56	18	27	6	171	32	20	38	10	9
K00347	166.233	83.7667	72.2	68.2667	40.4333	70.8	38	35	52	28	17	48	50	15	51	92	18	23	16	35	95	317	44	24	5	25	730	131	10	29	66	47	23	32	19	9	39	10	12	41	28	30	24	205	31	16	33	17	17
K00348	84.2667	39.3	37.2	30.7333	17.3333	35.5667	28	12	27	14	5	24	29	6	28	47	11	12	4	11	37	171	26	11	0	13	349	88	8	9	40	23	13	11	9	1	15	1	4	17	10	11	2	78	20	3	13	6	4
K00349	85.8333	41.3333	39.4333	34.1333	20.5333	38.2667	31	31	28	10	3	20	20	9	33	42	13	10	6	12	50	157	18	7	2	5	407	73	17	21	45	23	20	18	13	4	25	4	4	20	11	16	7	98	15	20	17	5	10
K00350	81.2	56.8667	56.5	47.1667	40.2667	57.4667	60	55	39	14	59	56	36	19	48	63	30	17	40	43	101	159	71	55	12	34	420	56	24	30	39	37	52	19	20	16	65	26	35	76	41	40	30	81	42	39	15	42	37
K00351	204.833	180.1	181.9	159.067	158.5	191.533	130	214	154	61	169	140	123	128	154	218	129	69	188	182	201	426	172	187	188	145	830	349	89	191	179	185	156	109	88	192	177	172	167	171	134	128	113	215	158	155	134	183	136
K00354	0.166667	0.433333	0.9	0.6	0.533333	1.16667	0	0	12	0	0	0	0	1	0	1	1	0	0	0	6	0	7	0	0	0	0	0	0	0	1	0	0	0	0	6	0	0	1	0	0	0	0	0	0	0	0	0	0
K00355	7.4	1.66667	3.7	3.66667	8.26667	9.2	2	1	6	1	1	6	14	5	10	171	6	0	0	2	1	13	3	0	0	1	6	4	2	1	10	7	0	1	0	2	4	3	0	0	3	1	2	8	1	0	3	0	0
K00356	0.0333333	0	0	0	0	0	0	0	0	0	0	0	0	0	0	0	0	0	0	0	0	0	0	0	0	0	0	0	0	0	0	0	0	0	0	0	0	0	0	0	0	0	0	0	0	0	0	0	0
K00359	0	0	0	0	0	0.0666667	0	0	1	0	0	0	0	0	0	0	0	0	0	0	0	0	0	0	0	0	0	0	0	1	0	0	0	0	0	0	0	0	0	0	0	0	0	0	0	0	0	0	0
K00360	0	0	0	0.1	0	0.4	0	0	11	0	0	0	0	0	0	0	0	0	1	0	0	0	0	0	0	0	0	0	0	0	0	0	0	0	0	0	0	0	0	0	0	0	0	0	0	0	0	0	0
K00362	58.0333	108.367	50.7	87.1333	49.8333	39.3667	0	0	64	2	2	1	5	0	55	826	3	41	4	60	1	53	7	0	0	6	0	11	6	21	3	7	0	1	0	2	4	0	0	3	5	1	21	10	0	4	1	5	0
K00363	6.93333	13.5333	5.76667	9.96667	4.16667	2.9	1	0	5	0	0	0	0	0	9	46	0	6	0	6	0	11	0	0	0	0	0	1	0	2	0	0	0	0	0	0	0	0	0	1	0	0	1	3	0	2	0	0	0
K00364	32.0667	52.3667	28.4667	46.5	24.1	19.5	1	0	18	1	3	59	34	4	40	221	21	15	1	23	0	38	5	2	1	6	0	9	7	8	43	16	0	1	3	5	26	3	3	6	3	9	13	33	14	0	4	6	1
K00365	0.0333333	0.0333333	0.0333333	0.0333333	0	0.5	0	0	11	0	0	1	0	0	0	0	0	0	0	0	0	0	0	0	0	0	0	0	0	3	0	0	0	0	0	0	0	0	0	0	0	0	0	0	0	0	0	0	0
K00366	15.8	9.03333	17.5	16.4333	13.8667	20.3333	15	9	37	12	16	44	2	6	38	106	37	48	7	10	11	8	16	12	9	12	11	7	9	15	49	23	4	9	11	17	2	5	4	7	15	11	8	12	11	7	17	8	9
K00367	0	0	0.0333333	0	0.0333333	0.0333333	0	0	1	0	0	0	0	0	0	0	0	0	0	0	0	0	0	0	0	0	0	0	0	0	0	0	0	0	0	0	0	0	0	0	0	0	0	0	0	0	0	0	1
K00368	7.23333	4.66667	11.7667	6.23333	5.6	8.8	0	1	18	1	7	13	7	4	18	55	1	3	5	3	1	2	12	6	0	6	0	4	2	17	43	30	0	3	2	0	2	1	2	8	6	12	5	5	16	1	1	7	6
K00370	140.7	258.933	129.067	221.4	80.5333	83.2	4	1	157	3	34	283	39	13	236	784	134	29	15	113	2	118	13	46	2	26	5	18	22	55	177	114	5	19	24	5	9	1	3	15	11	30	69	43	35	12	47	13	26
K00371	56.0333	107.367	54.8	93.2333	31.2333	34.4667	1	0	69	1	14	109	9	3	110	352	36	8	7	58	1	74	3	7	0	11	3	10	11	23	55	41	1	5	10	2	2	2	0	12	6	11	21	19	16	8	8	1	3
K00372	6.2	1.83333	1.96667	2.46667	7.73333	7.16667	0	0	12	0	0	0	2	0	0	174	1	3	0	0	0	1	4	0	0	1	1	2	3	10	1	0	0	0	0	0	0	0	0	1	1	2	1	0	0	1	0	0	2
K00373	21.0667	45.2333	21.4333	38.4667	13.3	13.0667	1	0	21	0	5	33	6	1	47	134	16	12	2	19	0	31	1	8	0	1	0	2	2	11	14	19	1	3	2	0	2	0	0	0	2	1	9	13	5	1	2	1	0
K00374	25.2667	47.1	22.3	41.4667	12.8	14.9	0	0	23	1	11	48	4	2	44	145	19	8	4	17	1	36	5	4	1	1	1	2	8	9	24	20	2	2	5	0	2	1	1	1	3	6	13	1	6	1	6	0	4
K00375	179.867	90.0667	237.967	174.7	163.767	160.767	107	54	272	250	140	146	197	152	127	589	272	298	44	65	111	146	121	88	48	241	159	49	142	223	165	128	79	154	65	191	317	46	85	154	283	97	183	187	129	167	131	64	142
K00376	0.2	0.3	2.63333	0.666667	0.566667	0.566667	0	0	6	0	0	0	0	0	3	1	0	0	0	0	0	0	0	0	0	0	0	1	0	2	2	2	0	0	0	0	1	0	0	5	0	2	0	0	2	0	0	0	0
K00380	44.4	62.9667	31.6667	58.9667	23.5	17.3667	0	0	49	0	2	4	7	2	41	295	1	10	1	34	1	24	3	1	1	4	1	12	5	10	6	4	2	0	1	0	1	0	0	6	6	5	10	10	12	2	2	1	0
K00381	42.1	65.9333	32.7	58.2	23.1	15.1	0	0	26	0	2	2	3	1	35	252	1	14	4	37	1	43	1	1	0	3	0	11	1	4	2	5	2	1	1	0	1	0	1	9	5	7	17	5	5	2	0	1	0
K00382	339.667	223.067	181.333	219.633	106.733	154.567	105	71	263	32	18	130	142	40	154	608	68	48	26	64	92	750	59	22	6	21	1163	251	61	56	142	115	31	46	34	19	76	27	8	103	39	61	33	306	53	26	50	6	20
K00383	51.3	81.0667	82.5667	70.6333	52.3	40.8667	3	0	37	17	5	51	233	35	80	323	17	18	12	49	1	54	38	15	8	18	5	15	5	32	90	40	2	12	6	5	24	13	32	18	24	42	23	217	32	11	37	8	12
K00384	542.9	221.167	345.867	323.467	195.833	230.067	161	120	480	338	101	162	379	112	185	382	206	392	84	87	145	472	163	70	57	218	697	284	262	204	210	210	66	203	276	176	398	85	77	220	216	155	173	356	90	229	186	72	142
K00385	1.56667	0.866667	0.566667	2.76667	4.9	0.366667	0	0	1	0	0	0	0	0	1	0	0	3	0	0	0	3	0	0	0	1	0	0	0	0	2	0	0	0	0	0	0	0	0	0	0	0	2	0	1	0	0	1	0
K00389	11.8333	12.8667	6.66667	9.56667	5.53333	4.66667	0	0	8	1	0	0	1	0	7	48	0	2	0	2	0	41	0	0	0	0	21	2	1	5	0	0	0	0	1	0	1	0	0	2	0	0	2	3	0	0	0	0	0
K00390	27.2667	38.0667	22.4	40.8333	15.2333	11.0667	17	8	28	2	0	5	0	0	16	122	11	9	0	12	3	35	1	0	0	1	18	18	1	5	2	2	1	9	6	0	5	3	1	5	2	3	10	11	4	2	1	13	0
K00392	0.433333	1.16667	0.4	0.533333	0.233333	1.3	0	0	23	0	0	0	0	0	2	1	0	0	0	1	0	0	0	0	0	0	0	1	2	3	1	5	0	0	0	0	0	0	0	0	1	0	0	0	0	0	0	0	0
K00394	93.2667	69.9667	174.367	123.833	135.5	120.767	83	56	181	261	116	113	180	151	41	164	235	303	18	31	91	84	100	42	45	247	95	42	67	226	137	142	78	117	33	144	342	26	84	119	135	66	199	203	88	148	140	43	219
K00395	12.7667	9.76667	26.8	16.3	18.8	18.8667	10	5	39	33	17	19	29	26	3	39	35	41	0	8	13	11	18	8	8	26	20	7	11	42	20	15	11	21	4	27	39	1	9	24	14	7	22	25	13	17	17	10	40
K00399	6.36667	2	1.36667	2.13333	1.73333	2.9	0	0	4	6	0	0	0	0	0	0	0	17	0	0	0	0	0	0	0	0	0	0	50	0	3	7	0	0	0	0	6	0	0	0	4	2	0	0	0	10	0	0	0
K00400	6.43333	1.1	1.8	1.33333	1.43333	1.43333	0	0	3	2	0	0	0	0	0	0	0	18	0	0	0	0	0	0	0	0	0	0	16	0	2	2	0	0	0	0	4	0	0	0	2	1	0	0	0	4	0	0	0
K00401	4.23333	1.2	0.8	1.5	1.3	1.33333	0	0	1	0	0	0	0	0	0	0	0	9	0	0	0	0	0	0	0	0	0	0	27	0	0	3	0	0	0	0	6	1	0	0	2	2	0	0	0	5	0	0	0
K00402	2.83333	0.8	0.666667	0.766667	0.6	1.1	0	0	1	6	0	0	0	0	0	0	0	5	0	0	0	0	0	0	0	0	0	0	17	0	2	2	0	0	0	0	1	0	0	0	2	1	0	0	0	3	0	0	0
K00404	0.766667	1.86667	9	2.4	2.26667	2.93333	2	14	11	0	0	0	1	0	0	18	6	7	0	1	0	0	7	0	0	0	0	0	6	5	3	3	4	0	0	0	0	4	1	6	0	1	0	0	13	0	0	2	1
K00405	0.2	0.2	2.06667	0.566667	0.333333	0.666667	0	12	2	0	1	0	0	0	0	2	0	0	0	0	1	0	0	0	0	0	0	0	0	1	1	0	0	0	0	0	0	1	1	0	0	0	1	0	2	0	0	1	0
K00406	0.433333	0.233333	1.43333	0.633333	0.466667	0.7	0	11	1	0	0	0	0	0	0	1	0	0	0	0	1	0	1	0	0	0	2	0	0	1	1	2	0	0	0	0	0	0	0	0	0	0	0	1	5	0	0	1	1
K00407	0.0666667	0.0666667	0.1	0.0333333	0.0666667	0.233333	0	7	0	0	0	0	0	0	0	0	0	0	0	0	0	0	0	0	0	0	0	0	0	0	0	0	0	0	0	0	0	0	0	0	0	0	0	0	2	0	0	0	0
K00410	0.0333333	0	0.133333	0	0.0333333	0.0666667	0	0	1	0	0	0	0	0	0	0	0	0	0	0	0	0	0	0	0	0	0	0	0	0	0	1	0	0	0	0	1	0	0	0	0	0	0	0	0	0	0	0	0
K00411	0.2	0.133333	0.633333	0.7	0.233333	0.533333	0	10	2	0	0	0	0	0	0	0	0	0	1	0	0	0	0	0	0	0	0	1	0	0	1	1	0	0	0	0	0	0	0	0	0	0	0	0	6	0	0	0	0
K00412	1	0.6	5.6	1.93333	0.833333	2.26667	0	13	14	2	0	1	2	0	1	5	0	0	2	0	0	0	2	0	0	1	2	0	3	3	6	10	1	0	0	0	0	2	0	6	1	0	0	0	5	0	0	1	0
K00413	0.4	0.3	0.8	0.733333	0.266667	0.766667	0	11	4	0	0	0	1	0	0	4	0	0	1	0	0	2	0	0	0	0	0	0	0	0	0	0	0	0	0	0	0	0	0	1	0	1	0	0	1	0	0	0	0
K00424	0	0.0666667	0.1	0.1	0.0333333	0	0	0	0	0	0	0	0	0	0	0	0	0	0	0	0	0	0	0	0	0	0	0	0	0	0	0	0	0	0	0	0	0	0	0	0	0	0	0	0	0	0	0	0
K00425	228.4	197.5	131.433	185.3	84.3333	112.333	40	43	178	19	18	138	101	34	151	745	50	47	16	69	52	453	52	31	6	32	585	119	27	46	134	66	28	36	45	9	26	12	12	58	24	28	36	218	69	27	48	17	21
K00426	153.167	130.467	95.2667	123.4	59.4	77.6333	22	28	131	4	10	107	72	11	93	500	45	28	14	56	34	306	38	21	3	25	441	74	17	37	90	59	10	19	25	9	23	9	3	51	13	22	26	152	51	17	36	18	10
K00427	36.2	72.2333	32.8333	60.6	26.1	15.7667	0	0	21	1	0	0	6	0	38	294	0	14	1	39	1	34	0	0	0	4	0	10	0	6	0	0	0	1	0	3	0	0	0	3	0	0	19	12	0	6	0	4	0
K00428	67.3667	77.4333	52.5333	68.1333	23.3667	31.7333	13	46	67	7	6	34	13	2	54	49	2	17	12	35	10	244	15	8	0	5	138	72	17	15	41	19	6	3	1	1	6	2	2	37	4	4	14	33	18	10	16	9	2
K00432	51.9	30.3	21.9333	34.1333	16.3667	22.9	8	3	25	5	0	11	16	6	8	136	14	4	0	12	10	139	5	3	1	2	201	23	6	10	14	7	4	4	5	5	8	4	2	26	3	5	9	30	3	7	9	9	3
K00433	2.4	1	0.766667	1.43333	1.1	0.533333	0	0	6	0	0	1	0	0	1	0	1	2	0	0	0	0	0	1	0	0	0	2	0	1	0	1	0	0	0	0	0	0	0	0	2	0	1	0	0	0	0	0	0
K00435	5	3.96667	4.36667	8.1	3.66667	7.23333	0	0	5	0	8	35	3	0	18	71	13	0	0	1	0	1	1	2	0	3	1	0	3	2	30	15	0	4	1	0	0	0	1	0	1	3	4	2	2	2	4	0	2
K00437	3.16667	4.16667	0.933333	0.7	0.833333	0.1	0	0	2	0	0	0	0	0	0	0	0	1	0	0	0	0	0	0	0	0	0	0	0	0	0	0	0	0	0	0	0	0	0	0	0	0	0	0	0	7	1	2	0
K00440	3.93333	0.9	0.833333	0.733333	0.9	0.8	0	0	0	5	0	0	0	0	0	0	0	6	0	0	0	0	0	0	0	0	0	0	11	0	2	0	0	0	0	0	2	0	0	0	1	1	1	0	0	6	0	0	0
K00441	6.03333	1.43333	1.6	1.33333	1.53333	1.7	0	0	0	0	1	0	0	0	0	0	0	7	0	1	1	9	0	1	0	0	0	0	26	0	2	2	0	0	1	0	7	1	1	0	1	0	1	1	0	4	0	0	0
K00442	1.53333	0.433333	0.333333	0.333333	0.533333	0.266667	0	0	1	0	0	0	0	0	0	0	0	3	0	0	0	0	0	0	0	0	0	0	4	0	0	0	0	0	0	0	1	0	0	0	0	1	0	0	0	2	0	0	0
K00443	2.53333	0.666667	0.666667	0.7	0.966667	0.7	0	0	3	0	0	0	0	0	0	0	0	7	0	0	0	0	0	0	0	0	0	0	7	0	0	4	0	0	0	0	2	0	0	0	1	2	0	0	0	3	0	0	0
K00446	0	0.0333333	0.133333	0.133333	0.0666667	0.133333	0	0	1	0	0	0	0	0	0	1	0	0	0	0	0	0	0	0	0	0	0	0	2	0	0	0	0	0	0	0	0	0	0	0	0	0	0	0	0	0	0	0	0
K00448	0.933333	0.1	0.166667	0.333333	0.166667	0.5	0	0	10	0	0	0	0	0	0	0	0	0	0	0	0	0	0	0	0	0	0	0	1	4	0	0	0	0	0	0	0	0	0	0	0	0	0	0	0	0	0	0	0
K00449	1.43333	0.366667	0.833333	0.5	0.166667	0.666667	0	0	16	0	0	0	0	0	1	0	0	0	0	0	0	0	0	0	0	0	0	0	1	0	0	2	0	0	0	0	0	0	0	1	0	0	0	0	0	0	0	0	0
K00450	0.766667	0.333333	0.766667	0.766667	0.666667	0.433333	0	0	6	0	0	0	1	0	0	0	0	0	1	0	0	0	1	0	0	0	0	0	0	1	0	1	0	0	2	0	0	0	0	0	0	0	0	0	0	0	0	0	0
K00451	0.0666667	0.133333	2.53333	0.633333	0.133333	0.933333	0	0	17	1	0	0	0	0	0	1	0	0	0	0	0	0	2	0	0	0	0	0	2	2	0	3	0	0	0	0	0	0	0	0	0	0	0	0	0	0	0	0	0
K00452	0	0	0.266667	0.133333	0.0666667	0.1	0	0	2	0	0	0	0	0	0	0	0	0	0	0	0	0	0	0	0	0	0	0	0	0	0	1	0	0	0	0	1	0	0	0	1	0	0	0	0	0	0	0	0
K00453	0.0333333	0	0.833333	0.333333	0.1	0.333333	0	0	6	0	0	0	0	0	0	0	0	0	0	0	0	0	0	0	0	0	0	0	1	1	0	2	0	0	0	0	0	0	0	0	0	0	0	0	0	0	0	0	0
K00455	12.8333	25.5	3	19.8667	6.83333	0.6	0	0	1	0	0	0	0	0	0	0	0	5	0	0	0	5	1	0	0	1	0	3	0	2	0	0	0	0	0	0	0	0	0	0	1	0	3	4	0	2	0	0	0
K00456	0.0333333	0	0	0	0	0	0	0	0	0	0	0	0	0	0	0	0	0	0	0	0	0	0	0	0	0	0	0	0	0	0	0	0	0	0	0	0	0	0	0	0	0	0	0	0	0	0	0	0
K00457	2.43333	0.666667	3.36667	2.16667	0.5	1.43333	0	0	23	1	0	0	0	0	0	2	0	1	0	0	2	0	1	0	0	0	0	2	1	3	1	5	0	0	1	0	1	0	0	2	0	0	0	0	0	2	0	0	0
K00459	2.2	1.13333	1.26667	1.6	0.666667	1.8	0	18	16	0	0	0	0	0	1	7	0	0	0	0	1	2	0	0	0	0	0	0	1	1	3	2	0	0	2	0	0	0	0	2	1	0	0	1	6	2	0	0	0
K00467	0	1	0.0333333	0.0333333	0.0333333	0.0333333	0	0	0	0	0	0	0	0	0	0	0	0	0	0	0	0	0	0	0	0	0	0	0	0	0	1	0	0	0	0	0	0	0	0	0	0	0	0	0	0	0	0	0
K00468	0	0	0	0.0333333	0	0.233333	0	0	2	0	0	2	0	0	0	0	0	0	0	0	0	0	0	0	0	0	0	0	2	1	0	0	0	0	0	0	0	0	0	0	0	0	0	0	0	0	0	0	0
K00471	0	0	0.133333	0	0	0.0333333	0	0	0	0	0	0	0	0	0	0	0	0	0	0	0	0	1	0	0	0	0	0	0	0	0	0	0	0	0	0	0	0	0	0	0	0	0	0	0	0	0	0	0
K00472	0	0	0.0666667	0.0333333	0.0333333	0.133333	0	0	3	0	0	0	0	0	0	0	0	0	0	0	0	0	0	0	0	0	0	0	0	0	0	1	0	0	0	0	0	0	0	0	1	0	0	0	0	0	0	0	0
K00477	0	0	0	0	0	0.1	0	0	2	0	0	0	0	0	0	0	0	0	0	0	0	0	0	0	0	0	0	0	0	0	1	0	0	0	0	0	0	0	0	0	0	0	0	0	0	0	0	0	0
K00479	0	0.333333	0.133333	0.1	0.0333333	0.533333	0	0	9	0	0	0	0	0	0	0	0	1	0	0	1	0	0	0	0	0	0	0	2	3	0	0	0	0	0	0	0	0	0	0	0	0	0	0	0	0	0	0	0
K00480	0	0	0.333333	0.233333	0.1	0.166667	0	0	2	0	0	0	0	0	0	1	0	0	0	0	0	0	1	0	0	0	0	0	1	0	0	0	0	0	0	0	0	0	0	1	0	0	0	0	1	0	0	1	0
K00481	3.43333	0.466667	0.9	0.966667	0.266667	1.03333	0	0	19	0	0	0	0	0	1	1	0	0	0	0	0	0	1	0	0	0	0	1	1	6	0	1	0	0	0	0	0	0	0	1	1	0	0	0	0	0	0	1	0
K00483	18.5	39.5	5.16667	31.4333	11.7	1.8	0	0	8	0	0	0	2	0	0	3	0	8	1	0	0	14	0	0	0	1	0	7	1	3	1	1	2	0	2	0	0	0	0	2	1	0	11	4	0	0	1	0	0
K00484	6.33333	13.8667	2.03333	10.5	4.23333	0.566667	0	0	1	0	0	0	0	0	1	1	0	3	0	0	0	6	2	1	0	0	0	1	0	1	0	0	0	0	0	0	0	0	0	1	1	0	5	4	1	1	0	0	0
K00486	0	0.0333333	0.2	0.1	0.0333333	0.133333	1	0	2	0	0	0	0	0	0	0	0	0	0	0	0	0	0	0	0	0	0	0	0	0	0	1	0	0	0	0	0	0	0	1	0	0	0	0	0	0	0	0	0
K00491	0	0	0.0333333	0.0333333	0.0333333	0	0	0	0	0	0	0	0	0	0	0	0	0	0	0	0	0	0	0	0	0	0	0	0	0	0	0	0	0	0	0	0	0	0	0	0	0	0	0	0	0	0	0	0
K00493	0	0	0	0	0	0	0	0	0	0	0	0	0	0	0	0	0	0	0	0	0	0	0	0	0	0	0	0	0	0	0	0	0	0	0	0	0	0	0	0	0	0	0	0	0	0	0	0	0
K00496	0.0333333	0.433333	0.0333333	0.133333	0.0333333	0.233333	0	0	2	1	0	0	0	0	0	2	0	0	0	0	0	0	0	0	0	0	0	1	0	0	0	1	0	0	0	0	0	0	0	1	0	0	0	0	0	0	0	0	0
K00499	0.0666667	0	0.0333333	0.0666667	0.0666667	0.166667	0	0	1	0	0	0	0	0	0	0	0	2	0	0	0	0	0	0	0	0	0	0	1	0	0	1	0	0	0	0	0	0	0	0	0	0	0	0	0	0	0	0	0
K00500	0.0333333	0.0333333	1.46667	0.2	0.166667	0.266667	0	0	2	0	0	0	0	0	0	0	0	0	0	0	0	0	0	0	0	0	0	0	2	2	0	1	0	0	0	1	0	0	0	2	0	0	0	0	0	0	0	0	0
K00505	0	0	0.0333333	0.0333333	0	0	0	0	0	0	0	0	0	0	0	0	0	0	0	0	0	0	0	0	0	0	0	0	0	0	0	0	0	0	0	0	0	0	0	0	0	0	0	0	0	0	0	0	0
K00507	0.1	0.0666667	1.43333	0.566667	0	0.8	0	0	16	0	0	0	0	0	1	0	0	0	0	1	0	0	1	0	0	0	0	0	1	0	0	4	0	0	0	0	0	0	0	0	0	0	0	0	0	0	0	0	0
K00508	0	0	0	0.133333	0.0666667	0.333333	0	0	1	0	0	0	0	0	8	0	0	0	0	0	0	0	0	0	0	0	0	0	0	0	0	0	0	0	0	1	0	0	0	0	0	0	0	0	0	0	0	0	0
K00514	0	0	0	0	0	0	0	0	0	0	0	0	0	0	0	0	0	0	0	0	0	0	0	0	0	0	0	0	0	0	0	0	0	0	0	0	0	0	0	0	0	0	0	0	0	0	0	0	0
K00518	0.0333333	0	0.0333333	0.0333333	0.0333333	0.1	0	0	0	0	0	0	0	0	0	0	0	1	0	0	0	0	0	0	0	0	0	0	2	0	0	0	0	0	0	0	0	0	0	0	0	0	0	0	0	0	0	0	0
K00520	16.3	5.36667	14.7	6.93333	3.6	4.83333	0	13	55	0	1	12	6	0	6	6	1	0	1	1	0	14	1	1	3	0	0	3	2	11	2	5	0	0	0	1	5	0	0	13	1	2	0	4	0	2	2	0	1
K00523	0.233333	0.133333	0.2	0.3	0.266667	0.333333	0	0	4	0	0	0	0	1	0	1	0	0	0	0	0	0	1	0	0	0	0	0	0	1	0	1	0	0	0	1	0	0	0	1	1	0	0	0	3	0	0	2	0
K00524	0	0	0	0	0	0	0	0	0	0	0	0	0	0	0	0	0	0	0	0	0	0	0	0	0	0	0	0	0	0	0	0	0	0	0	0	0	0	0	0	0	0	0	0	0	0	0	0	0
K00525	959.733	457.2	469.8	546.167	247.7	358.367	229	219	608	207	42	292	484	73	409	1050	193	257	162	179	160	1396	138	37	34	107	2387	526	169	176	298	246	69	230	324	50	293	61	41	365	308	151	135	761	105	163	193	103	79
K00526	271.4	140.933	157.667	170.2	87.9333	110.1	41	44	191	106	18	123	162	38	212	531	77	108	79	72	29	287	46	19	14	54	362	100	52	47	141	111	24	90	99	26	95	29	5	105	106	63	60	172	33	44	47	37	29
K00527	0.666667	1.76667	9.4	2.13333	4.96667	2.4	0	0	0	0	0	0	55	0	1	9	0	0	3	0	0	0	0	0	0	0	0	0	0	0	0	2	1	0	1	0	2	1	16	3	0	9	9	59	0	1	2	0	0
K00528	207.667	113.1	227.8	204.133	132	135.9	93	64	275	183	73	157	176	106	194	325	120	251	58	75	79	113	112	55	42	165	171	108	165	171	206	144	50	107	119	120	184	73	60	115	310	123	112	164	84	132	104	52	144
K00529	17.2667	39.4667	15.6	29.0667	7.33333	4.8	0	0	56	0	0	1	1	0	8	1	0	11	4	23	0	24	0	0	0	1	0	1	1	9	0	0	0	1	0	2	0	0	0	4	0	0	14	1	0	1	0	3	0
K00532	0.2	0.0666667	0.5	0.7	0.3	0.6	0	0	0	5	3	0	0	1	0	0	2	0	0	0	0	4	0	0	0	0	0	0	0	1	0	0	0	1	0	1	1	0	0	0	0	0	1	0	0	0	0	0	1
K00533	20.6667	22.1	58.6333	30.5667	43.9667	32.3333	33	16	42	43	40	41	44	33	3	76	24	61	8	17	14	13	32	23	14	68	41	3	17	73	35	35	16	43	7	55	38	5	20	48	29	12	56	50	50	57	50	13	139
K00534	0.733333	0.566667	0.166667	0.133333	0.0333333	0	0	0	0	0	0	0	0	0	0	0	0	0	0	0	0	0	0	0	0	0	0	0	0	0	0	0	0	0	0	0	0	0	0	0	0	0	0	0	0	0	0	0	0
K00537	40.3333	33.5333	28	34.3333	17.3	20.7667	11	1	41	21	2	16	18	6	29	100	36	27	1	24	11	96	9	4	1	7	49	9	13	21	24	15	9	7	6	9	14	3	6	12	12	13	9	10	9	9	6	9	5
K00540	0	0	0	0	0	0.1	0	0	3	0	0	0	0	0	0	0	0	0	0	0	0	0	0	0	0	0	0	0	0	0	0	0	0	0	0	0	0	0	0	0	0	0	0	0	0	0	0	0	0
K00544	0	0	0.166667	0.0333333	0.0666667	0.1	0	0	0	0	0	0	0	0	0	0	0	0	0	0	0	0	0	0	0	0	0	0	0	3	0	0	0	0	0	0	0	0	0	0	0	1	0	0	0	0	0	0	0
K00545	0	0	0	0	0	0.0333333	0	0	0	0	0	0	0	0	0	0	0	0	0	0	0	0	0	0	0	0	0	0	0	0	1	0	0	0	0	0	0	0	0	0	0	0	0	0	0	0	0	0	0
K00547	61.6667	36.3	68.0333	48.5333	41.2667	44.3333	16	13	65	21	17	86	53	45	33	254	40	58	15	40	31	14	25	22	8	26	32	3	74	51	105	78	22	33	28	22	30	44	14	39	44	34	30	16	25	88	26	17	29
K00548	654.9	452.367	528.6	512.267	347.4	380.233	234	154	614	381	225	350	412	185	342	1215	360	463	76	201	226	1012	278	135	82	363	1297	519	208	405	440	388	152	251	180	259	492	91	120	271	642	195	282	651	265	239	291	116	359
K00549	189.6	156.933	223.367	201.967	191.1	137.333	54	80	167	106	53	111	108	123	241	1007	203	135	63	106	60	144	121	44	40	112	135	55	54	136	213	139	55	124	37	94	229	72	28	98	811	68	112	117	158	88	77	69	259
K00554	224.6	124.233	199.633	195.033	110.033	123	58	65	184	99	50	177	139	71	186	355	128	171	49	64	96	261	93	33	25	74	379	101	124	104	201	110	52	98	64	79	155	67	30	99	332	111	67	203	79	105	70	47	119
K00555	1.7	0.333333	0.233333	0.266667	0.466667	0.166667	0	0	0	0	0	0	0	0	0	0	0	0	0	0	0	0	0	0	0	0	0	0	5	0	0	0	0	0	0	0	3	0	0	0	1	0	0	0	0	1	0	0	0
K00556	30.3667	37.6333	20.7667	24.6667	14.0667	13.0667	14	12	29	0	0	1	6	0	31	143	0	10	2	12	0	22	1	0	0	1	19	61	2	1	2	4	6	5	7	1	6	1	0	9	1	1	4	28	0	3	3	0	0
K00557	31.1667	52.6	39.2667	47.3333	22.9	20.8	0	2	8	3	14	27	7	10	70	231	6	7	9	38	1	29	20	9	0	16	0	9	5	26	41	25	4	3	4	0	1	4	0	6	12	13	13	11	25	4	7	8	5
K00558	454.567	208.933	240	300.1	141.633	175.767	181	139	525	209	35	177	212	105	119	343	101	296	39	159	93	279	65	25	20	102	299	356	253	95	180	236	50	220	247	113	121	115	28	114	233	151	110	211	56	252	74	85	84
K00560	205.633	121.4	158.867	156.733	87.5333	119.4	69	41	208	125	73	127	210	80	146	273	124	180	18	47	57	305	55	45	31	116	485	126	82	112	152	91	31	44	72	57	163	20	42	84	45	81	69	231	43	64	78	21	30
K00561	30.9667	8.83333	8.46667	1	0.466667	1.03333	0	0	23	0	0	1	0	0	0	0	0	0	0	5	0	0	0	0	0	0	1	1	0	0	0	0	0	0	0	0	0	0	0	2	0	0	0	0	0	0	0	0	1
K00563	62.5667	42	64.3333	60.1667	36.8333	32.2667	9	7	53	32	12	42	70	32	36	169	25	61	7	37	12	37	24	7	3	20	44	6	29	36	44	35	21	15	12	31	64	27	14	33	36	27	25	46	20	55	25	10	18
K00564	25.4	43.6333	27.2333	37.1	21.5333	18.6667	2	1	20	3	6	19	31	5	44	219	4	16	8	32	0	32	18	5	0	10	2	13	3	16	30	14	0	1	1	5	21	3	6	5	5	13	17	23	16	1	6	7	9
K00566	517.933	274.133	339.6	335.3	208.233	256.233	147	154	379	200	128	234	285	139	160	495	168	293	43	123	130	990	159	73	37	198	1661	255	127	183	252	181	103	120	115	155	246	65	64	251	419	143	156	520	142	182	170	73	173
K00567	92.7667	51.5	46.3	62.8667	29.1333	35.5	18	18	87	13	12	32	53	13	42	121	11	27	2	24	13	156	16	9	1	14	203	50	14	19	26	20	4	18	20	9	27	3	3	23	141	10	11	99	12	7	10	3	3
K00568	15.2667	32.3	15.0667	22.6	9.46667	6.2	0	0	8	0	1	0	2	0	20	115	2	2	0	13	1	14	1	0	0	0	0	1	1	2	1	1	0	0	1	0	1	0	0	0	3	1	4	4	0	5	0	1	0
K00569	0	0	0.0333333	0	0	0	0	0	0	0	0	0	0	0	0	0	0	0	0	0	0	0	0	0	0	0	0	0	0	0	0	0	0	0	0	0	0	0	0	0	0	0	0	0	0	0	0	0	0
K00570	0	0	0	0.0333333	0.0333333	0.0666667	0	0	1	0	0	0	0	0	0	0	0	0	0	0	0	0	1	0	0	0	0	0	0	0	0	0	0	0	0	0	0	0	0	0	0	0	0	0	0	0	0	0	0
K00571	59.5333	39.3333	31.2667	33.2333	39.3667	27.4333	46	29	76	17	5	23	24	52	9	30	24	41	1	8	12	114	18	10	3	18	89	9	39	8	43	16	2	22	11	24	55	14	8	20	460	27	2	18	17	3	22	17	11
K00573	11.7667	23.2333	10.3	19.1667	8.46667	4.76667	0	7	6	0	0	0	2	0	14	86	0	3	0	9	0	13	2	1	0	0	0	0	0	0	0	0	0	0	0	0	0	0	0	0	0	0	4	0	6	0	0	1	1
K00574	41.3333	41.0667	34.3333	44.8	20.1667	19.2	7	4	34	17	3	24	59	7	62	167	16	18	6	22	2	26	14	8	2	5	5	6	2	7	18	19	1	3	8	4	29	0	4	5	9	7	11	37	3	5	10	6	2
K00575	47.3667	41.4333	56.4333	51.4333	35.3667	33.0667	23	5	68	47	45	33	66	21	29	128	41	41	6	16	13	21	24	22	15	72	65	12	10	80	23	11	9	18	8	20	75	9	5	17	145	24	37	43	14	36	25	11	47
K00577	2	0.433333	0.6	0.333333	0.766667	0.633333	0	0	0	0	0	0	0	0	0	0	0	1	0	0	0	0	0	0	0	0	0	0	17	0	0	1	0	0	0	0	0	0	0	0	3	1	0	0	0	0	0	0	0
K00578	0.466667	0	0	0	0	0	0	0	0	0	0	0	0	0	0	0	0	0	0	0	0	0	0	0	0	0	0	0	0	0	0	0	0	0	0	0	0	0	0	0	0	0	0	0	0	0	0	0	0
K00579	1.13333	0.0333333	0	0.0333333	0	0	0	0	0	0	0	0	0	0	0	0	0	0	0	0	0	0	0	0	0	0	0	0	0	0	0	0	0	0	0	0	0	0	0	0	0	0	0	0	0	0	0	0	0
K00580	1.33333	0.2	0.0666667	0.1	0.133333	0.1	0	0	0	0	0	0	0	0	0	0	0	0	0	0	0	0	0	0	0	0	0	0	2	0	1	0	0	0	0	0	0	0	0	0	0	0	0	0	0	1	0	0	0
K00581	2.63333	0.733333	0.533333	0.333333	0.366667	0.533333	0	0	1	2	0	0	0	0	0	0	0	3	0	0	0	0	0	0	0	0	0	0	8	0	0	2	0	0	0	0	3	0	0	0	0	1	0	0	0	3	0	0	0
K00582	0.1	0	0	0	0	0	0	0	0	0	0	0	0	0	0	0	0	0	0	0	0	0	0	0	0	0	0	0	0	0	0	0	0	0	0	0	0	0	0	0	0	0	0	0	0	0	0	0	0
K00583	0.166667	0	0.0333333	0.0333333	0	0.0666667	0	0	0	1	0	0	0	0	0	0	0	0	0	0	0	0	0	0	0	0	0	0	1	0	0	0	0	0	0	0	0	0	0	0	0	0	0	0	0	0	0	0	0
K00584	6.03333	1.93333	1.5	1	1.63333	2.06667	0	0	0	4	0	0	0	0	0	0	0	17	0	0	0	0	0	0	0	0	0	0	31	0	2	8	0	0	0	0	9	1	0	0	6	4	0	0	0	7	0	0	0
K00588	0	0	0	0	0	0.0666667	0	0	0	0	0	0	0	0	0	0	0	0	0	0	0	0	2	0	0	0	0	0	0	0	0	0	0	0	0	0	0	0	0	0	0	0	0	0	0	0	0	0	0
K00590	0	0	0	0.0333333	0	0	0	0	0	0	0	0	0	0	0	0	0	0	0	0	0	0	0	0	0	0	0	0	0	0	0	0	0	0	0	0	0	0	0	0	0	0	0	0	0	0	0	0	0
K00594	0	0.0666667	0	0.0666667	0	0.0666667	0	0	1	0	0	0	0	0	0	0	0	0	0	0	0	0	0	0	0	0	0	0	0	1	0	0	0	0	0	0	0	0	0	0	0	0	0	0	0	0	0	0	0
K00595	186.2	76.6	156.3	126.2	87.3	111.633	71	51	177	189	119	91	162	107	32	106	123	191	19	38	54	279	73	56	48	195	452	62	76	179	91	82	40	67	39	80	200	19	52	94	80	93	90	235	44	114	129	34	129
K00596	0	0	0.0666667	0.1	0	0.0333333	0	0	0	0	0	0	0	0	0	0	0	0	0	0	0	0	0	0	0	0	0	0	0	0	0	1	0	0	0	0	0	0	0	0	0	0	0	0	0	0	0	0	0
K00598	16.1333	22.7	12.8667	18.3333	4.93333	2.56667	0	0	6	1	0	0	7	0	12	1	0	9	1	13	0	18	0	0	0	0	0	2	1	5	0	1	0	0	0	0	4	0	0	3	1	0	6	4	0	2	0	0	0
K00600	370.4	234.633	351.467	322.2	222.067	253.033	155	136	461	278	163	269	326	153	215	571	212	374	74	130	204	463	193	101	83	268	951	212	212	293	274	235	122	189	103	171	294	97	117	196	485	180	197	417	191	216	188	93	244
K00602	607.267	328.6	478.833	467.533	280.233	341.633	223	146	575	336	142	352	357	216	355	780	368	443	89	164	257	890	241	90	79	280	1483	252	249	335	429	368	128	214	177	231	388	139	110	302	471	242	256	548	188	218	257	104	214
K00603	79.9667	36.5	24.9667	27.7	12.5	24.7	9	15	18	3	0	0	19	0	3	5	5	3	0	4	30	205	3	0	1	1	377	23	3	2	4	4	1	3	0	0	4	2	0	15	5	4	1	65	1	6	12	0	0
K00604	280.167	157.267	235.433	227.967	141.667	159.367	97	105	282	138	84	165	216	91	163	468	166	213	39	101	95	319	127	60	36	167	508	171	122	152	181	147	66	91	73	138	182	51	48	127	298	114	104	258	107	93	95	49	121
K00605	147	102.967	64.9333	91.2	41.1667	57.1333	43	36	132	9	1	5	34	2	21	261	6	23	1	30	40	291	5	1	0	5	493	156	19	15	5	17	19	20	23	1	32	6	1	28	8	6	10	129	4	13	25	4	2
K00606	151.367	99.5667	107.9	124.167	71.7	93.2333	55	60	178	158	55	49	109	67	32	143	87	164	9	47	68	305	60	32	14	103	467	124	50	128	49	50	38	38	21	37	169	20	29	74	53	48	68	192	25	64	46	24	16
K00609	295.333	168.433	257.833	247	156.133	175.467	124	76	308	164	83	184	267	101	155	435	133	294	54	86	152	313	101	76	42	161	708	117	145	195	215	156	71	120	80	148	237	75	58	120	340	129	134	329	89	135	127	52	134
K00610	100.9	51	89.7667	83.5667	50.4333	61.5	41	21	107	55	42	55	76	41	62	137	41	89	19	27	32	146	29	32	14	84	260	37	76	93	63	49	20	36	17	44	77	27	29	44	61	46	51	91	33	47	47	28	42
K00611	292.933	171.933	373.633	321.767	218.067	226.2	128	74	440	272	149	286	327	181	266	638	241	418	72	145	134	198	162	102	69	288	214	108	257	310	339	287	111	199	143	228	324	90	93	210	352	163	205	252	181	218	177	132	230
K00612	0.366667	0	0.166667	0.133333	0.0666667	1.7	0	45	3	0	0	0	0	0	0	0	0	0	0	0	0	0	0	0	0	0	0	0	0	0	0	3	0	0	0	0	0	0	0	1	0	0	0	0	0	0	0	0	0
K00613	4.5	3.26667	15.5	9.16667	3.03333	3.33333	0	0	3	7	0	2	3	3	2	4	1	9	0	0	6	1	13	0	3	0	4	0	2	2	4	2	7	3	1	18	2	1	7	6	10	5	1	5	1	1	0	0	0
K00615	915.8	522.4	736.633	737.3	443.367	494.4	326	275	883	504	268	457	532	351	487	1363	421	666	180	288	305	900	347	190	139	462	1870	425	458	495	615	480	191	343	257	354	734	213	204	411	687	368	433	783	318	381	403	196	363
K00616	187.733	141.667	172.133	176.367	102.267	116.8	73	58	180	101	75	117	143	62	156	472	103	173	23	74	84	305	88	52	31	116	342	78	75	131	103	74	32	73	37	73	99	28	42	81	56	81	78	155	79	54	91	30	75
K00619	1.6	0.733333	0.133333	0.166667	0.333333	0.2	0	0	0	0	0	0	0	0	0	0	0	0	0	0	1	3	1	0	0	0	0	0	0	0	0	0	0	1	0	0	0	0	0	0	1	0	0	0	0	1	1	0	0
K00620	238.7	104.133	290.567	255.033	182.2	185.533	124	69	369	301	115	201	241	154	174	289	221	391	81	89	130	152	145	75	58	288	229	74	194	281	319	229	92	155	116	210	387	104	80	208	399	159	191	201	124	193	145	98	193
K00622	0	0	0	0	0	0	0	0	0	0	0	0	0	0	0	0	0	0	0	0	0	0	0	0	0	0	0	0	0	0	0	0	0	0	0	0	0	0	0	0	0	0	0	0	0	0	0	0	0
K00624	0	0	0	0.1	0	0.0333333	0	0	1	0	0	0	0	0	0	0	0	0	0	0	0	0	0	0	0	0	0	0	0	0	0	0	0	0	0	0	0	0	0	0	0	0	0	0	0	0	0	0	0
K00625	291.733	151.233	298.833	266.9	188.2	213.333	166	92	375	249	125	249	279	153	137	427	242	287	75	98	175	414	169	90	57	238	589	138	245	246	274	223	88	179	137	184	222	89	85	201	435	196	173	317	140	171	220	95	194
K00626	250.867	180.933	319.867	302.233	197.167	233.933	152	101	621	335	190	318	297	226	183	428	150	497	107	158	188	171	200	92	73	261	226	70	296	300	338	317	103	174	161	285	204	105	135	222	243	190	227	291	92	251	269	126	110
K00627	64.8333	83.6	64.3	80.9333	51.4	45.2333	3	3	112	9	17	60	33	42	86	516	26	17	9	45	4	30	43	13	2	19	7	23	21	51	96	42	5	10	7	6	8	12	5	24	26	39	15	41	42	9	15	11	15
K00631	70.2	116	78.1667	97.5	59.5	46.1	1	0	25	2	14	59	11	7	147	595	17	19	14	77	0	69	49	23	0	12	1	23	16	45	98	42	6	10	0	1	6	2	2	17	182	15	26	33	57	11	12	16	17
K00632	51.4333	95.0333	45.7333	78.7667	35.2667	24.3	3	0	44	0	0	0	10	0	53	435	0	17	2	57	1	58	0	0	0	5	5	4	6	12	1	9	1	3	0	3	0	0	0	12	3	2	16	15	0	2	0	1	0
K00633	16.2667	13.8333	18.7667	17.7	5.36667	7.16667	3	1	5	1	1	1	4	5	49	2	2	1	4	11	0	86	3	0	5	0	19	1	7	0	0	2	0	0	1	1	21	3	0	1	0	0	6	2	0	3	1	0	1
K00634	47.0667	8.8	6.06667	6.23333	3.46667	8	14	11	14	3	2	1	2	1	1	0	2	4	1	1	13	99	1	0	0	0	47	15	2	0	0	1	1	4	0	0	0	0	0	13	0	2	0	10	0	0	2	0	0
K00635	0.0333333	0.0333333	0.1	0.2	0	0.133333	0	0	1	0	0	0	0	0	1	0	0	0	0	0	0	0	0	0	0	0	0	0	1	1	0	0	0	0	0	0	0	0	0	0	0	0	0	0	0	0	0	0	0
K00638	0.133333	0.5	1.06667	0.233333	0.0666667	0.266667	0	0	6	0	0	0	0	0	0	0	0	0	0	0	0	0	0	0	0	1	0	0	0	0	0	1	0	0	0	0	0	0	0	0	0	0	0	0	0	0	0	0	0
K00639	244.333	160.033	104.133	129.867	64.2333	93	70	61	142	21	13	13	88	5	66	219	18	39	8	57	67	527	22	3	23	12	786	290	34	35	26	30	14	52	37	12	57	9	14	57	31	10	23	223	13	38	38	6	4
K00640	269.333	152.5	210.667	207.6	138.6	161.867	98	95	302	185	86	161	208	106	119	413	162	209	36	86	103	382	116	58	43	144	657	117	116	178	186	147	58	94	87	104	176	51	46	132	267	117	102	262	106	170	99	51	69
K00641	24.8667	13.2	16.5667	20.6	8.53333	14.9667	3	14	81	8	5	24	7	4	15	46	0	18	4	12	11	6	21	7	0	7	9	40	30	12	22	21	4	8	2	8	5	6	4	13	8	16	3	16	11	6	6	5	1
K00643	0.0666667	0	0.4	0.166667	0.2	0.4	0	0	7	1	1	0	0	0	0	1	0	1	0	0	0	0	0	0	1	0	0	0	0	0	0	0	0	0	0	0	0	0	0	0	0	0	0	0	0	0	0	0	0
K00645	300.167	197.667	305.533	279.1	201.767	220.567	149	115	335	219	137	240	250	159	164	543	258	311	71	117	132	389	196	137	75	231	590	235	158	241	304	228	149	147	124	213	270	96	102	229	401	160	173	317	147	180	201	94	212
K00646	0	0	0	0	0	0	0	0	0	0	0	0	0	0	0	0	0	0	0	0	0	0	0	0	0	0	0	0	0	0	0	0	0	0	0	0	0	0	0	0	0	0	0	0	0	0	0	0	0
K00647	203.733	102.6	80.9667	118.367	40.5667	61.8	19	54	56	2	4	29	19	11	65	287	10	18	13	31	45	204	23	6	0	17	741	27	6	39	60	37	12	8	8	3	7	3	4	40	9	28	15	190	38	5	24	7	8
K00648	337.267	197.5	275.833	236.067	164.667	207.533	139	139	306	135	94	193	272	103	116	524	159	241	31	84	165	674	146	67	47	181	1057	182	140	202	217	159	85	126	92	150	236	49	81	189	92	113	121	332	152	140	152	45	171
K00651	273.867	138.167	232.3	216.933	133.133	154.6	72	66	220	163	58	156	218	108	197	391	204	236	51	72	116	383	102	53	36	173	510	89	126	196	201	105	66	90	67	113	240	82	37	100	234	110	140	192	59	123	115	55	100
K00652	231.8	173.633	104.333	144.633	55.6	83	42	73	124	12	6	13	66	1	55	161	25	33	2	54	70	580	11	3	4	11	937	96	10	23	8	11	12	21	21	5	39	11	3	74	12	5	31	221	12	16	28	3	6
K00655	237.867	132	246.633	206.467	141.6	154.133	121	67	291	176	103	159	208	130	96	424	154	224	58	69	81	264	122	81	33	197	406	70	134	205	191	139	58	146	66	151	216	61	59	173	194	119	144	178	124	162	122	69	187
K00656	1208.13	907.533	1252.5	1267.2	775.567	851.433	657	409	1495	840	482	946	1049	604	956	1966	738	1497	396	621	543	1572	709	319	280	916	2180	608	669	921	1166	827	354	583	530	710	918	409	290	692	1412	618	715	1020	522	642	631	339	600
K00657	71.5667	47.3	34.4667	41.0667	20.0667	26.8	33	21	65	5	3	4	23	1	14	53	8	27	2	5	34	129	5	0	1	4	211	81	3	5	17	4	8	17	18	3	18	1	7	27	3	25	6	68	1	10	6	4	1
K00658	99.2667	92.5667	68	83.7333	34.6333	54.7333	23	15	118	9	8	21	29	17	61	202	20	23	2	36	29	291	31	6	0	14	497	48	13	29	40	30	8	9	6	7	20	1	1	38	14	12	15	79	14	10	17	6	6
K00661	172.767	92.3	113.867	111.7	64.1667	77.3333	54	41	136	64	35	47	103	36	85	112	70	68	18	26	46	301	28	16	17	40	603	111	41	47	45	29	24	35	14	28	206	18	26	68	38	26	57	139	25	33	93	13	41
K00662	17.0667	12.7	35.2667	20.2	31.1333	16.2333	19	16	19	4	6	17	5	12	5	68	15	14	6	14	9	7	27	7	4	17	19	5	15	11	41	14	22	28	9	32	10	6	9	14	141	8	26	11	36	52	12	6	84
K00663	0	0	0.0333333	0	0	0	0	0	0	0	0	0	0	0	0	0	0	0	0	0	0	0	0	0	0	0	0	0	0	0	0	0	0	0	0	0	0	0	0	0	0	0	0	0	0	0	0	0	0
K00666	213.667	151.767	98.9	112.5	44.3333	75.3	54	42	173	9	1	6	43	1	58	11	13	23	1	45	76	579	11	0	1	7	891	95	27	11	9	19	18	16	13	6	40	4	0	40	11	9	16	156	1	29	28	6	2
K00672	4.13333	1.16667	0.7	0.966667	1.2	1.36667	0	0	1	4	0	0	0	0	0	0	0	5	0	0	0	0	0	0	0	0	0	0	27	0	2	1	0	0	1	0	5	1	0	0	3	2	0	0	0	4	0	0	0
K00673	13.6	29.2333	13.1667	21.5	8.03333	5.96667	1	0	7	0	0	0	0	0	14	106	0	2	0	16	1	25	0	0	0	0	0	1	1	2	0	3	0	0	0	0	1	0	0	0	0	0	4	1	0	0	0	0	0
K00674	66.4333	54.2333	53.1333	57.8333	27.0667	30.4	20	19	51	9	7	30	46	12	82	182	23	17	13	23	9	57	23	6	8	2	43	64	30	18	40	36	8	13	7	14	25	7	0	10	8	28	17	48	25	9	18	1	4
K00675	12.5	21.3667	9.86667	20.3667	6.03333	4.33333	1	0	10	0	0	0	3	1	12	60	1	5	0	13	0	16	0	1	0	1	0	1	0	2	1	1	0	1	0	0	1	0	0	2	1	2	6	1	0	0	0	0	0
K00677	186.067	115.367	86.4333	108.533	47.1	84.7333	57	51	94	12	18	56	48	11	58	251	34	20	5	39	71	504	20	11	1	22	789	146	14	23	66	44	17	34	15	11	37	3	1	45	18	14	23	153	27	14	39	5	7
K00680	0	0	0	0	0	0	0	0	0	0	0	0	0	0	0	0	0	0	0	0	0	0	0	0	0	0	0	0	0	0	0	0	0	0	0	0	0	0	0	0	0	0	0	0	0	0	0	0	0
K00681	43.8667	70.8333	37.9333	78.3333	37.0333	30.1667	5	45	64	2	3	3	3	5	37	534	4	24	3	30	7	32	12	0	5	4	1	12	7	19	12	11	1	4	3	13	6	1	5	11	5	8	16	18	26	6	4	5	2
K00684	46.9	39.0667	20.5667	42.7667	11.2667	13.6333	3	5	28	0	0	0	1	0	9	92	3	7	0	14	5	30	1	0	0	0	188	9	2	3	2	3	3	0	1	0	1	0	1	3	1	1	4	68	5	2	0	2	2
K00686	0.0333333	0	0	0.0333333	0	0	0	0	0	0	0	0	0	0	0	0	0	0	0	0	0	0	0	0	0	0	0	0	0	0	0	0	0	0	0	0	0	0	0	0	0	0	0	0	0	0	0	0	0
K00687	11.9667	15.2667	10.5667	9.4	10.4333	5.7	3	2	11	0	0	13	26	9	10	17	10	1	0	3	1	0	8	1	0	3	0	4	3	4	19	10	0	0	4	9	9	7	0	3	2	12	7	17	2	1	8	0	1
K00688	1571.67	910.133	1568.07	1434.93	1006.6	1082.8	873	464	1723	1252	894	1036	1437	826	968	2320	1318	1697	428	582	1072	1667	852	587	328	1308	2406	695	1035	1431	1320	1079	510	862	587	927	1494	569	491	1010	1520	878	929	1682	704	1015	888	529	1009
K00689	3.03333	1.36667	4.1	5.03333	6.1	6.63333	5	0	5	5	1	9	65	11	5	1	4	19	3	1	4	1	1	1	0	2	0	0	2	2	29	14	4	1	1	3	9	4	1	4	2	15	9	8	1	13	4	0	2
K00690	112.933	64.1333	161.733	153.367	94.1	125.967	119	61	196	199	160	129	167	228	128	34	102	240	147	22	133	110	86	93	63	195	127	13	113	200	140	213	62	135	26	138	173	69	78	100	105	48	137	214	43	96	179	42	65
K00691	68.6	50.6667	42.5667	32.6333	31	34.8667	29	5	54	7	1	7	142	22	3	26	3	6	4	4	10	291	6	0	7	3	206	136	5	1	25	10	5	17	7	4	128	5	16	15	6	14	24	122	6	6	10	1	2
K00692	0.1	0.0666667	0	0.0666667	0.0333333	0.233333	0	0	3	0	0	0	0	0	0	0	0	0	1	0	0	0	0	0	0	1	0	0	0	1	0	1	0	0	0	0	0	0	0	0	0	0	0	0	0	0	0	0	0
K00693	0	0	0	0	0	0.0333333	0	0	0	0	0	0	0	0	0	0	0	0	0	0	0	1	0	0	0	0	0	0	0	0	0	0	0	0	0	0	0	0	0	0	0	0	0	0	0	0	0	0	0
K00694	59.6667	112.7	52.5667	91.4667	63.6667	45.6667	1	0	48	1	2	21	33	11	61	960	12	33	0	68	0	53	1	2	0	6	1	12	3	17	8	3	1	4	4	4	11	8	1	5	5	21	19	24	0	6	5	5	1
K00695	0	0	0.0333333	0	0	0	0	0	0	0	0	0	0	0	0	0	0	0	0	0	0	0	0	0	0	0	0	0	0	0	0	0	0	0	0	0	0	0	0	0	0	0	0	0	0	0	0	0	0
K00696	0	0	0	0	0	0	0	0	0	0	0	0	0	0	0	0	0	0	0	0	0	0	0	0	0	0	0	0	0	0	0	0	0	0	0	0	0	0	0	0	0	0	0	0	0	0	0	0	0
K00697	16.4667	38.5333	15.2333	30.1667	11.4333	11.0667	1	0	44	0	0	0	5	0	22	184	0	8	1	18	0	20	3	0	0	0	0	3	4	6	0	11	0	1	0	1	1	0	0	0	0	0	7	4	0	0	0	1	1
K00700	775.167	448.467	820	736.567	481.133	540.933	337	226	944	641	288	569	690	340	497	1222	589	892	192	317	412	919	486	212	161	597	1439	378	540	670	779	514	251	373	301	452	777	304	206	514	445	447	430	750	374	496	370	282	454
K00702	276.167	163.667	370.8	293.867	271.633	251.633	183	105	427	345	227	303	376	390	99	324	387	427	74	133	191	160	195	130	76	443	399	117	223	427	301	277	155	296	95	264	413	159	171	186	914	222	323	270	178	343	255	181	336
K00703	445.467	238.8	507.733	428.8	311.6	344.933	240	98	604	504	270	354	510	270	226	650	343	686	91	168	244	447	345	159	98	542	823	224	328	497	464	367	108	200	164	324	526	168	141	301	733	259	312	512	181	314	270	146	236
K00705	799.067	424.533	632.333	615.8	347.767	388.3	230	192	586	464	171	333	448	203	538	877	401	505	161	197	230	1079	242	120	115	346	1606	229	313	388	455	304	178	298	183	257	519	156	111	339	997	254	247	588	218	335	229	135	297
K00709	7.9	2.73333	0.8	1.06667	0.533333	3.4	0	1	0	1	0	0	10	0	0	0	2	2	0	0	5	53	0	0	0	0	26	1	0	0	0	0	1	0	0	0	0	0	0	0	0	0	0	0	0	0	2	0	0
K00712	4.16667	4.5	34.9333	11.9667	19.1667	10.4333	1	1	1	0	0	4	195	20	1	35	0	6	3	3	1	1	1	0	9	2	2	1	2	5	5	7	0	1	5	1	11	9	38	4	5	17	15	177	4	2	12	1	2
K00713	7.96667	15.3667	2.4	15.3	1.2	0.366667	0	0	0	0	0	0	0	0	0	2	0	1	0	1	0	7	0	0	0	0	0	0	0	0	0	0	0	0	0	0	0	0	0	1	0	0	2	1	0	0	0	1	0
K00720	0.866667	0.333333	0.566667	0.5	0.433333	0.333333	1	0	0	0	0	0	0	0	0	4	0	2	0	0	0	0	0	0	0	0	0	0	0	0	1	1	0	1	0	0	0	2	0	2	1	2	0	0	0	0	0	1	1
K00721	83.0333	45.6	45.5667	37.5	28.2	37.5667	43	27	52	2	6	10	31	11	2	67	12	9	2	10	30	210	13	2	4	17	347	96	2	14	20	7	15	36	14	16	16	3	6	44	9	7	24	105	23	14	20	7	70
K00722	0	0	0	0	0	0	0	0	0	0	0	0	0	0	0	0	0	0	0	0	0	0	0	0	0	0	0	0	0	0	0	0	0	0	0	0	0	0	0	0	0	0	0	0	0	0	0	0	0
K00728	1.43333	1.23333	1.26667	1.2	0.3	1.8	1	0	17	0	1	0	3	0	2	5	0	1	1	1	0	2	2	0	0	0	0	0	3	6	3	5	0	0	1	0	2	0	0	2	0	0	0	0	0	0	0	0	0
K00737	0.0333333	0.133333	0.0333333	0.233333	0.533333	0.2	0	0	0	0	0	0	0	0	0	0	0	3	0	0	0	0	0	0	0	1	0	0	0	2	0	0	0	0	0	0	0	0	0	0	0	0	0	0	0	0	0	0	0
K00745	0	0	0	0	0	0	0	0	0	0	0	0	0	0	0	0	0	0	0	0	0	0	0	0	0	0	0	0	0	0	0	0	0	0	0	0	0	0	0	0	0	0	0	0	0	0	0	0	0
K00748	149.133	102.867	74.5	97.7	40.9667	64.2333	27	34	82	10	19	72	45	9	65	298	16	23	6	35	27	309	26	15	3	17	489	96	10	24	61	38	26	17	24	4	25	3	4	48	12	11	25	112	25	4	21	7	10
K00752	0.0666667	0.1	0	0	0	0.0666667	0	0	0	0	0	0	0	0	0	0	0	0	0	0	0	0	0	0	0	0	0	0	0	0	2	0	0	0	0	0	0	0	0	0	0	0	0	0	0	0	0	0	0
K00754	0	0	0.0333333	0.0666667	0.1	0.1	0	0	3	0	0	0	0	0	0	0	0	0	0	0	0	0	0	0	0	0	0	0	0	0	0	0	0	0	0	0	0	0	0	0	0	0	0	0	0	0	0	0	0
K00756	103.933	63.8667	161.033	129.267	109.2	88.2667	67	46	204	66	36	119	53	75	82	255	63	160	35	66	62	59	74	46	17	114	97	19	142	91	167	134	45	97	38	119	59	70	22	132	340	134	59	94	81	129	112	54	175
K00757	158.567	97.2	112.567	112.3	69.6667	94.9	47	41	124	120	73	67	106	58	59	235	108	101	11	51	51	299	60	43	22	111	430	126	41	111	99	58	36	62	31	66	113	5	36	70	41	48	54	182	51	57	77	27	26
K00758	24.1333	52.2333	27.4667	39.4333	19	12.4	2	0	21	1	1	0	2	0	34	213	0	10	0	34	0	26	3	0	1	0	0	6	5	10	1	2	0	0	0	0	5	0	0	4	3	0	14	4	1	3	0	1	0
K00759	152.167	76.9	132.9	122.867	76.2667	89.6667	49	35	166	92	55	95	123	59	89	233	77	160	32	42	66	178	55	45	14	103	300	33	80	113	106	86	50	51	30	73	113	26	33	75	135	52	63	152	53	113	57	37	70
K00760	170.867	95.3667	158.467	153.033	86.7333	105.667	67	48	198	96	66	88	175	63	132	244	82	168	32	62	61	230	60	42	21	113	320	86	97	128	145	85	37	65	64	95	157	52	39	90	58	84	65	164	70	75	83	42	89
K00761	217.9	113.433	200.6	179.733	110.8	135.2	95	62	186	177	94	144	190	111	158	302	144	188	42	74	78	266	94	44	39	142	354	123	136	176	182	155	49	84	63	104	195	62	47	92	178	104	90	209	83	115	118	49	90
K00762	294.3	155.367	298.4	259.1	172.3	202.267	149	87	348	241	124	243	254	143	174	450	180	350	65	115	160	256	152	87	48	277	530	144	192	296	291	219	91	134	97	171	252	74	69	196	259	166	155	294	124	199	185	106	147
K00763	357.067	196.1	378.933	316.5	239.1	244.133	150	99	431	265	149	257	370	236	241	619	309	394	84	111	144	482	158	76	80	270	458	138	250	269	306	245	126	234	165	208	439	121	83	241	429	213	202	285	151	228	213	108	270
K00764	737.833	390.833	558.133	533.033	335.567	411.667	299	195	676	414	203	392	532	249	342	741	451	644	96	181	291	1067	276	140	93	372	1777	426	314	362	450	390	196	296	229	256	584	166	122	327	609	234	286	681	213	324	264	145	278
K00765	171.8	102.433	125.933	132.233	78.0333	86.9667	62	50	141	75	67	52	117	59	89	225	83	122	14	35	29	297	43	29	19	100	367	121	56	91	57	62	32	47	25	43	102	28	25	65	219	49	73	146	44	56	69	13	60
K00766	205.9	86.6333	160.833	140.833	92.2	120.867	77	30	163	165	102	141	138	93	124	158	203	148	42	27	79	332	64	65	26	132	576	51	71	135	136	123	42	76	33	74	241	24	52	91	76	94	103	228	75	71	105	39	70
K00767	209.667	128.467	163.333	159	102.5	118.867	100	68	208	153	67	69	134	51	68	238	167	171	26	44	77	303	78	31	39	123	576	131	73	124	86	91	48	100	50	72	233	29	28	94	70	62	104	196	52	76	100	34	103
K00768	186.333	99.8	122.233	138.733	67.1	95.4667	48	26	170	94	57	114	103	57	62	359	78	115	15	49	29	283	47	47	14	109	406	49	86	95	127	73	24	47	34	47	98	27	27	87	61	55	60	125	41	78	72	33	43
K00769	11.1	17.3333	13.0667	15.9667	8.5	8.6	0	0	4	2	5	15	2	0	23	102	3	2	3	11	1	7	8	4	0	4	0	4	6	8	31	5	0	2	6	0	2	2	0	3	3	5	2	5	12	2	1	5	1
K00772	8.1	4.43333	4.76667	8.53333	4.63333	8.43333	0	0	6	3	9	44	5	1	20	62	18	8	0	2	0	11	0	4	1	3	0	0	10	5	23	12	1	2	1	2	6	2	1	1	3	6	2	5	7	3	1	0	3
K00773	387.1	241.633	363.6	350.433	230.4	256	215	151	397	254	186	263	362	176	284	560	241	351	136	129	174	473	193	144	111	241	686	238	192	253	322	272	127	171	119	259	383	178	119	206	392	202	199	347	170	206	188	124	223
K00782	69.7333	48.5	32.5333	44.2	15.7	24.4667	11	16	35	5	4	39	8	1	26	70	14	11	3	19	15	151	2	7	0	4	196	19	6	10	30	20	4	5	3	0	10	3	1	15	2	10	12	51	13	5	10	0	1
K00783	137.2	72.5667	104.4	101	57.0667	73.1	49	30	110	81	41	58	118	45	73	183	73	109	16	37	42	222	47	16	19	56	330	66	50	53	76	53	33	37	24	46	117	25	18	60	32	36	50	124	30	51	49	18	46
K00784	199.167	130.767	190.433	166.1	122.033	133.833	90	63	230	159	83	110	162	104	71	272	166	254	31	56	89	367	87	56	34	152	443	112	90	158	109	94	58	109	66	140	208	29	55	103	265	88	116	228	65	118	108	50	143
K00785	0.0333333	0.0333333	0.0333333	0.0666667	0	0.133333	0	0	0	0	0	0	0	1	1	0	0	0	0	0	0	0	0	0	0	0	0	0	0	0	1	0	0	0	1	0	0	0	0	0	0	0	0	0	0	0	0	0	0
K00786	0.533333	0.6	1.5	0.9	0.566667	0.866667	0	0	0	0	0	1	2	0	0	1	1	0	0	1	0	0	1	0	0	0	0	0	0	4	1	3	4	7	0	0	0	0	0	0	1	1	1	0	0	2	1	0	0
K00788	243.133	123.533	221.467	186.833	135.033	147.133	113	67	228	185	126	100	221	110	58	286	143	230	23	72	125	392	88	63	43	213	544	78	97	188	144	135	62	115	45	120	197	39	66	155	188	78	152	257	92	145	135	47	134
K00789	589.167	327.2	511.767	487.7	328.2	371.267	283	188	697	436	204	390	385	236	325	822	359	585	143	186	294	619	309	140	104	351	1182	281	327	410	471	430	147	302	224	308	449	177	131	321	618	305	299	535	262	301	286	151	298
K00790	451.633	253.6	371.367	342.2	228.833	260.833	160	135	411	284	150	246	383	172	251	650	267	366	63	150	147	549	203	80	82	258	941	266	189	268	285	231	129	177	133	199	444	97	91	196	426	177	195	389	163	168	189	73	203
K00791	295.167	162.667	201.4	199.4	127.3	151.033	109	72	209	120	88	109	177	87	114	331	143	153	33	50	98	668	72	42	28	138	876	188	76	116	130	67	46	72	45	74	178	22	46	107	415	78	79	294	58	65	121	35	96
K00793	129.633	80	111.3	105.133	78.9667	86.9333	62	43	167	96	62	79	119	60	53	183	93	119	9	30	52	224	54	36	12	130	328	93	59	110	83	58	28	63	33	70	100	11	43	73	150	49	81	142	47	65	82	23	75
K00794	135.6	70.4333	106.5	104.2	63.2667	78.2333	87	38	120	58	44	71	99	44	61	200	67	99	26	43	54	171	50	22	23	89	339	66	54	96	97	57	31	62	28	51	79	20	16	72	132	43	70	132	38	40	58	20	71
K00795	20.3667	33	21.4	31.7667	14.5667	12.9333	2	8	9	4	8	18	3	3	31	157	4	6	5	28	0	10	11	3	0	12	0	4	4	7	33	13	3	1	0	1	3	4	1	9	2	6	1	9	28	0	7	2	3
K00796	163.9	100.133	89.3667	110.733	53.8667	70.4	41	53	111	31	14	43	76	25	111	226	75	55	15	47	40	309	30	12	7	15	414	119	30	26	53	43	26	19	29	17	56	20	5	43	98	26	23	110	26	19	24	16	11
K00797	145.033	96.1667	183	173.2	106.1	120.4	105	52	245	126	87	181	128	100	108	356	109	207	43	94	70	69	98	54	41	183	105	45	140	185	197	156	65	80	59	124	103	82	36	115	96	122	105	136	99	123	102	62	137
K00798	50.3	21.6	16.4667	19.9667	9.86667	18.6667	18	14	26	3	2	14	21	2	9	32	9	8	2	3	10	120	4	3	0	1	157	53	1	4	11	13	7	6	7	0	14	3	0	17	4	1	0	54	3	4	10	0	0
K00799	35.7	65.4	28.8333	54.7	29.1333	20.7667	2	0	34	0	2	0	2	0	38	435	0	7	0	36	0	34	3	0	0	2	1	7	5	9	1	4	0	1	0	0	0	0	0	1	2	2	11	5	0	2	0	3	0
K00800	366.867	218.2	328.833	305	212.767	222.667	147	137	366	219	96	222	303	126	234	643	200	310	58	105	137	578	147	95	63	189	776	206	172	202	246	219	80	144	100	160	327	83	82	173	559	117	135	385	128	200	168	59	224
K00801	4.56667	0.333333	1.76667	8.56667	0.4	1.5	0	0	24	0	0	0	3	0	0	0	0	0	0	0	0	6	3	0	0	0	0	2	5	0	0	0	0	0	1	1	0	0	0	1	0	0	0	0	0	0	0	0	0
K00803	0.4	0.433333	0.466667	0.2	0.0333333	0.666667	0	0	12	0	0	0	0	0	0	1	0	0	0	0	0	0	0	0	0	0	0	0	0	4	1	1	0	1	0	0	0	0	0	0	0	0	0	0	0	0	0	0	0
K00805	52.8333	30.6	68.7333	51.6667	40.6	41.7667	39	15	106	58	38	46	100	48	17	66	44	91	10	26	19	26	52	19	18	58	40	13	39	62	52	34	16	32	22	47	53	15	17	32	93	31	46	61	36	60	34	18	63
K00806	198.067	111.1	170.1	164.633	96.1	111.133	81	62	178	115	50	97	170	74	104	333	116	147	20	52	63	269	66	38	27	99	465	101	81	102	121	86	55	58	41	63	161	38	29	81	108	68	84	166	87	92	68	32	83
K00808	0	0	0.133333	0.0666667	0.0666667	0.233333	0	0	3	0	0	0	0	0	0	0	0	0	1	0	0	0	0	0	0	0	0	0	0	0	0	2	0	0	1	0	1	0	0	0	0	0	0	0	0	0	0	0	0
K00809	2.5	1.26667	1.6	1.06667	1.36667	1.83333	0	0	4	0	0	0	12	0	0	1	0	3	0	0	0	0	0	0	1	0	6	6	5	0	1	4	0	0	12	0	4	0	0	0	3	0	0	4	0	2	1	1	0
K00812	305.367	149.033	114.767	136.933	58.2	122.067	84	88	165	26	17	92	78	10	44	135	55	42	7	28	160	755	23	8	10	6	1275	247	27	19	61	43	39	55	49	14	47	17	11	93	20	21	14	295	25	25	48	6	18
K00813	21.6667	43.1667	27.6	35.7667	17.6	16.9	2	2	8	6	4	18	7	3	59	200	3	8	9	21	0	20	21	7	0	10	0	8	6	20	38	18	4	1	2	2	3	1	1	6	11	11	11	8	20	3	4	7	11
K00817	294.167	150.2	247.6	220.433	146.7	167.333	98	96	286	163	101	132	197	116	178	407	171	232	47	85	108	488	102	39	31	182	596	150	118	175	220	136	63	104	106	93	249	58	44	138	247	114	114	213	101	134	124	51	133
K00819	62.5333	17.7	15.1667	25.8667	6.76667	19.5667	15	26	24	1	0	0	12	0	0	0	0	3	0	3	13	75	2	0	0	0	345	29	5	1	1	5	4	10	13	0	12	0	0	9	4	1	0	89	0	2	0	1	0
K00820	613.7	350.433	523.067	494.833	334.233	348.867	189	131	542	403	193	435	464	224	428	936	389	531	110	190	214	528	251	107	104	319	1223	284	259	370	464	344	135	223	206	270	575	156	99	244	664	246	266	530	221	253	229	123	290
K00821	461.067	250.167	455.5	413.733	276.733	313.7	176	117	637	411	239	303	419	267	224	719	341	570	113	155	174	487	224	150	89	440	808	237	288	401	350	321	141	210	130	270	544	111	106	267	381	220	277	407	186	300	257	116	248
K00822	0.1	0.0666667	1.3	0.366667	0.133333	0.5	0	0	10	0	0	0	0	0	0	2	0	1	0	0	0	0	0	0	0	0	0	0	0	0	0	2	0	0	0	0	0	0	0	0	0	1	0	0	0	0	0	2	0
K00823	21.6333	42.4	18.6667	34.7667	16.6	12.5667	8	15	7	0	1	2	7	3	8	225	2	7	4	16	2	33	8	0	2	3	2	4	0	8	1	2	0	2	1	4	34	0	0	1	0	0	10	7	0	5	0	0	2
K00824	7.53333	6	9.2	8.7	5.86667	8.7	0	0	8	2	8	37	25	2	27	70	18	2	1	1	0	2	4	9	0	1	1	1	2	5	20	11	0	2	2	0	2	2	3	2	1	3	1	29	4	0	9	1	0
K00826	383.667	221.333	382.567	361.633	236.467	267.3	170	178	450	278	132	294	311	197	278	645	239	382	93	152	186	462	220	101	81	305	783	140	269	339	361	286	124	197	152	214	349	113	88	215	486	177	242	368	159	211	238	119	235
K00830	0.4	0.266667	0.233333	0.166667	0.1	0.633333	1	0	15	0	0	0	0	0	0	0	0	1	0	0	0	0	0	0	0	0	0	0	2	0	0	0	0	0	0	0	0	0	0	0	0	0	0	0	0	0	0	0	0
K00831	375.533	213.8	373.067	338.5	230.333	254.533	182	106	492	297	124	245	317	225	220	472	215	425	83	135	213	438	164	96	73	276	906	165	224	310	342	244	109	181	141	216	300	142	102	234	488	212	225	423	162	241	194	122	196
K00832	36.6	52.4333	29.7667	47.6333	21.1667	17.7667	0	0	17	1	9	45	2	1	45	225	22	15	3	36	0	38	1	2	0	5	1	5	4	16	22	10	0	3	2	3	0	1	0	4	2	1	17	4	8	0	2	4	1
K00833	231.6	152.567	108.2	132	60.6	93.5667	55	61	108	21	14	79	57	7	51	296	68	25	7	47	91	679	22	16	7	32	692	127	28	21	62	41	18	25	26	24	36	14	10	72	16	16	24	157	23	22	34	3	7
K00835	37.2333	53.4667	32.8	57	32	14.6	0	0	47	0	0	0	5	0	28	242	0	15	0	36	1	40	0	1	0	1	0	6	10	4	1	0	0	0	0	1	1	0	0	11	231	0	14	3	1	3	1	2	0
K00836	8.56667	3.73333	8.23333	10.9	12.9	10.8667	2	1	25	24	0	20	19	24	10	4	51	14	1	1	11	15	4	1	0	8	7	7	9	9	7	10	15	10	1	16	43	1	3	0	24	6	18	11	8	16	2	8	0
K00839	2.5	0.733333	1.1	2	7.46667	6.03333	0	0	6	0	0	0	0	0	0	172	0	0	0	0	0	0	0	0	0	0	0	0	0	2	0	0	0	0	1	0	0	0	0	0	0	0	0	0	0	2	0	0	0
K00840	20.5	36.6333	14.7667	29.3333	10.0333	7.36667	1	0	6	0	0	0	3	0	16	135	0	10	0	27	0	13	0	0	0	1	0	6	0	0	1	1	0	1	0	0	0	0	0	1	2	0	9	0	0	0	0	1	0
K00841	12.4333	8.4	29.1667	13.4667	18.1667	13.0667	3	0	11	4	2	22	140	37	5	23	8	13	0	3	5	10	15	0	12	6	0	2	4	6	34	8	2	3	7	7	58	11	13	6	9	14	11	98	5	7	14	2	0
K00844	43.5	18.7	21.6667	14.8667	18.8667	14.8667	17	11	19	0	0	0	13	0	0	8	7	2	0	3	20	178	3	0	0	0	123	30	2	1	0	1	6	2	0	0	6	0	1	17	217	1	1	9	0	1	5	0	0
K00845	402.733	236.867	324.467	292.233	180.133	220.267	180	100	430	203	98	164	262	133	110	468	190	321	60	95	221	585	134	55	53	223	963	212	181	218	222	170	117	150	115	175	316	82	71	211	132	156	155	405	108	194	121	91	189
K00847	459.967	225.6	331.633	311.567	192.767	240.867	146	117	458	202	124	192	274	183	232	541	303	299	56	126	165	726	169	76	34	180	1024	201	204	178	268	218	90	192	92	156	362	78	76	168	293	167	109	336	103	171	214	73	76
K00848	280.4	185.867	171.267	191.533	91.9	117.533	75	52	186	59	37	55	93	48	63	345	92	129	30	72	112	520	53	27	14	95	765	129	57	88	69	62	42	69	34	54	68	36	5	124	25	109	53	153	82	66	46	44	32
K00849	391.633	207.733	336.733	302.233	185.1	217.333	132	72	361	269	111	183	276	164	203	420	264	352	55	120	186	444	149	87	49	222	853	191	184	236	266	189	92	161	86	143	375	98	90	210	447	159	164	316	115	212	141	53	79
K00850	433.6	237.5	332.4	333.133	219.467	237.567	169	103	401	225	107	265	277	140	190	575	213	332	50	111	212	550	152	77	35	250	1084	231	162	251	258	178	110	151	109	159	301	89	83	183	563	174	186	486	131	217	174	93	184
K00851	25.6333	29.2	30.6333	30.4333	17.5667	13.4333	1	0	49	2	1	2	82	7	41	106	7	13	10	21	0	21	2	0	4	2	0	8	5	6	6	0	1	1	3	2	17	5	16	0	4	13	19	59	4	3	5	4	1
K00852	117.933	93.7	106.767	109.633	54.1333	64.6	43	39	67	27	17	70	138	15	119	270	59	98	27	45	55	133	26	14	17	14	353	78	27	16	60	27	14	16	28	26	86	4	14	37	20	22	42	109	7	25	36	6	14
K00853	50.2333	74.2	40.8333	57.8	27.6333	20.6	9	13	31	12	1	8	5	2	40	239	2	30	3	46	6	65	4	1	1	1	27	23	8	6	2	6	3	8	14	2	14	2	2	11	5	4	11	31	1	15	3	1	3
K00854	351.033	193.267	242.133	222.033	158.133	145.8	105	103	273	89	46	49	173	67	135	395	136	195	42	119	96	445	102	49	32	91	696	171	94	84	91	84	78	134	70	130	218	63	30	97	294	97	127	253	116	86	149	45	185
K00855	17.1667	32.2	16	26.2333	12.9	7.6	0	0	5	0	0	0	1	0	16	150	1	5	0	16	0	18	0	0	0	0	0	6	1	8	0	0	1	0	0	0	1	0	0	3	1	0	6	6	0	2	0	0	0
K00856	2.53333	2.03333	1.9	0.533333	0.8	0.533333	0	0	6	0	0	2	0	0	1	0	0	0	0	0	1	0	0	0	0	0	0	0	3	0	1	2	0	0	0	0	3	0	0	0	0	0	0	0	0	2	3	4	0
K00857	118.6	73.2	93.4667	93.0333	49.9333	60.2667	49	34	99	32	17	53	72	21	69	168	19	60	27	33	38	202	50	12	8	42	277	79	51	43	85	53	20	33	27	35	48	24	17	57	31	59	28	123	29	45	46	19	28
K00858	245.467	135.467	189.1	182.3	115	130.5	71	84	207	111	61	140	172	61	123	318	117	198	20	68	63	378	75	41	31	144	571	144	78	111	154	118	57	67	44	88	207	42	41	96	217	69	95	213	77	128	98	36	97
K00859	141.233	85.7333	120.4	115.9	64.8333	78.1333	61	36	122	88	55	81	106	41	101	210	88	114	24	41	37	186	57	24	17	79	268	66	54	83	91	75	19	41	29	50	98	27	33	45	78	41	42	128	56	50	74	21	50
K00860	59.4333	39.5333	23.7333	34	15.0333	20.1333	15	9	18	0	0	0	2	2	16	100	2	16	0	16	13	126	2	0	0	1	226	31	0	2	0	0	3	4	0	0	5	1	0	16	1	0	2	53	1	1	3	0	0
K00862	0	0	0	0	0	0	0	0	0	0	0	0	0	0	0	0	0	0	0	0	0	0	0	0	0	0	0	0	0	0	0	0	0	0	0	0	0	0	0	0	0	0	0	0	0	0	0	0	0
K00863	5.06667	1.86667	2.16667	4.06667	12.2	8.86667	1	0	2	0	0	0	3	3	0	234	0	4	1	0	0	0	2	0	1	0	0	5	0	4	0	1	0	0	5	0	22	0	0	0	1	1	1	0	0	8	0	0	0
K00864	373.067	226.067	393.567	327.467	219.3	246.033	150	99	479	234	153	267	345	165	255	701	183	432	70	161	135	209	252	104	105	313	649	134	185	317	338	266	100	191	132	257	235	126	107	235	199	222	249	399	180	265	179	105	256
K00865	198.8	151.633	133.067	148.167	85.5333	98.7667	52	35	189	87	64	51	137	66	78	369	86	153	17	75	53	236	66	28	26	136	355	69	63	136	79	59	28	56	49	65	78	22	31	55	43	80	72	171	38	41	50	40	21
K00867	31.7	49.6667	36	44.9667	25.8667	20.9667	1	1	42	4	3	19	30	21	58	214	11	17	4	31	0	27	27	9	0	4	0	9	7	29	33	22	2	0	1	3	33	5	6	10	7	10	13	31	26	1	8	10	8
K00868	224.533	140.367	183.8	185.5	115.2	127.267	75	46	191	152	76	110	153	88	145	299	197	200	23	66	81	320	77	46	40	140	558	77	61	114	145	94	43	76	56	69	223	38	35	102	139	48	96	216	68	100	91	39	90
K00869	9.1	8.1	9.1	5.93333	8.4	4.46667	1	0	13	3	0	4	35	11	3	15	5	6	1	0	2	1	7	0	2	3	0	0	6	4	7	2	0	0	3	0	18	4	5	5	2	11	5	26	3	3	5	0	1
K00872	127.867	69.7667	112.433	110.5	57.2667	65.5	25	36	97	41	22	76	102	52	125	320	59	107	21	64	36	45	72	28	21	40	73	27	78	72	139	62	15	29	48	33	97	44	18	48	44	46	44	70	45	72	41	26	30
K00873	558.033	360.267	545.333	535.3	328.6	367.267	247	173	697	389	190	391	483	252	345	878	328	542	108	221	235	783	262	120	95	355	1072	307	364	382	487	363	178	276	203	292	477	165	128	300	711	264	285	483	250	315	266	153	271
K00874	394.3	271.533	482.867	445.233	292.767	294.9	236	210	552	183	103	320	242	178	246	960	204	381	113	197	206	380	187	99	59	297	977	229	327	270	539	321	142	249	144	296	182	143	86	341	462	328	210	491	265	269	256	171	457
K00875	2.33333	4.3	0.6	1.83333	1.1	1	0	0	0	0	0	0	0	0	0	0	0	6	0	21	0	0	0	0	0	0	0	3	0	0	0	0	0	0	0	0	0	0	0	0	0	0	0	0	0	0	0	0	0
K00876	445.467	227.167	334.467	292.267	207.9	249.867	210	117	403	233	143	183	309	129	100	380	232	332	47	125	157	734	162	92	52	244	1374	346	195	233	231	198	113	126	99	197	256	78	92	194	352	144	195	482	154	232	193	74	226
K00878	147.8	70.0333	136.467	128.233	78.4667	81.2333	33	18	164	128	63	85	118	74	93	180	93	177	34	42	42	70	65	38	44	94	113	30	98	109	114	95	25	59	54	85	155	38	43	48	221	75	70	94	23	102	78	35	38
K00879	33.6333	54.3667	27.5	55	9.7	5.6	0	0	37	1	0	0	3	0	26	2	0	5	0	32	2	35	1	0	0	0	1	6	5	10	0	1	0	0	1	0	0	0	0	12	3	0	13	8	1	2	0	1	0
K00880	27.2667	62.6667	8.93333	45.6333	12.7667	4.16667	0	0	4	1	0	0	1	0	34	2	1	10	0	30	0	26	0	0	0	0	0	6	0	8	1	0	0	0	1	0	0	0	1	2	1	0	13	4	1	1	1	0	0
K00881	8.63333	3.5	14.4667	11.9333	6.03333	5.23333	3	0	8	1	2	0	0	0	61	2	9	2	9	29	0	7	1	2	4	0	0	1	13	1	0	2	0	0	0	0	2	7	0	1	1	0	7	0	0	1	1	2	0
K00882	130.1	93.9333	172.2	143.467	110.567	117.533	75	36	180	156	94	209	183	81	135	357	173	238	24	73	39	78	113	40	31	159	147	35	86	162	188	132	46	84	53	119	209	48	40	105	87	84	117	174	90	109	93	44	96
K00883	20.8	35.7667	7.06667	31.7	16.2	10.2333	0	1	10	0	1	1	3	1	26	206	3	3	1	24	0	14	0	1	0	2	0	2	3	2	0	0	0	2	0	1	1	0	2	3	3	0	6	5	0	0	1	1	0
K00884	14.7333	28.2	15.8	24.3	11.1333	7.8	1	0	10	3	3	10	4	0	20	90	1	3	1	15	0	22	7	3	0	3	0	1	2	8	18	8	0	0	0	1	0	0	0	5	4	5	5	4	14	1	5	2	2
K00885	21.4333	32.4	21.3	27.5333	11.5667	9.76667	1	0	4	2	6	24	8	3	44	48	1	11	3	24	0	20	9	5	0	9	0	8	2	11	28	14	3	5	0	0	1	0	1	6	9	8	9	14	20	0	5	7	6
K00886	17.6	2.73333	9.96667	11.9333	2.26667	3	2	0	8	2	1	0	9	1	20	3	4	0	10	1	0	10	0	0	1	0	0	1	13	1	1	2	0	0	0	0	6	1	0	3	0	1	0	1	0	1	0	0	0
K00887	2.83333	2.9	4.26667	3.2	2.73333	1.86667	0	0	3	0	1	0	19	6	0	4	2	1	0	1	0	0	5	0	1	0	0	1	1	1	5	3	1	1	0	0	9	3	1	2	2	7	1	12	1	0	1	0	1
K00891	174.133	112.767	168.1	154.5	107	117.533	74	26	196	167	114	126	181	79	75	358	131	193	17	66	65	228	77	46	45	185	310	104	71	164	104	96	37	57	50	84	179	26	57	83	170	72	114	180	90	99	107	32	91
K00892	25.1333	47.3333	22.5	39.4667	17.4667	11	0	0	7	0	0	0	4	0	28	204	1	8	0	28	0	41	0	0	0	2	0	4	0	3	0	0	0	0	0	0	0	0	0	4	2	0	20	7	0	2	0	2	0
K00895	254.5	221.533	190.7	193	174.267	211.367	147	251	161	86	180	131	195	143	116	129	191	81	173	165	261	596	169	172	161	165	1075	299	144	174	152	176	255	101	97	195	201	215	222	199	143	156	109	317	158	158	131	165	163
K00897	4.16667	0	0.266667	0.266667	0.166667	0.233333	0	0	2	0	0	0	1	0	1	0	0	0	0	0	0	0	1	0	0	0	0	0	0	0	1	1	0	0	0	0	0	0	0	0	0	0	0	1	0	0	0	0	0
K00899	17.2667	9.76667	10.8	12.7667	11.0667	14.7667	9	3	31	21	4	8	6	9	13	145	2	33	3	30	10	5	26	2	3	5	11	6	8	5	11	8	3	5	8	10	12	2	2	6	5	7	7	3	3	7	9	3	1
K00901	38.7667	26.5333	30.2	33.6333	19.0667	25.3333	10	12	43	37	17	22	22	16	17	99	15	26	3	17	5	85	12	11	6	36	114	8	11	32	27	25	5	8	9	10	39	1	8	10	11	6	19	42	17	13	29	5	3
K00903	0	0	0	0	0	0	0	0	0	0	0	0	0	0	0	0	0	0	0	0	0	0	0	0	0	0	0	0	0	0	0	0	0	0	0	0	0	0	0	0	0	0	0	0	0	0	0	0	0
K00906	30.2333	67.3333	29.4667	48.6	23.2667	14.8	0	0	13	1	0	0	3	2	28	294	1	6	0	34	0	35	1	0	0	0	0	12	1	9	1	2	0	0	0	1	3	1	0	2	1	0	15	6	1	4	0	2	1
K00912	140.333	95	69.4667	93.4333	39.7	67.5	28	52	91	6	13	53	50	9	64	214	30	19	15	33	45	349	21	17	8	18	528	126	17	24	68	35	29	27	25	11	24	9	11	58	12	14	27	141	38	20	28	8	12
K00917	29.4667	7.6	21.8	18.9333	9.93333	14.4	8	2	31	19	5	8	22	6	30	19	18	28	8	7	13	6	17	6	16	6	3	17	20	11	39	12	3	11	31	10	21	11	1	12	4	7	12	3	12	3	5	10	10
K00919	214.6	110.7	175.033	167.3	104.7	115.767	95	53	173	136	73	104	152	75	149	297	120	169	45	70	60	246	67	40	25	134	384	108	98	114	128	105	45	74	50	84	230	37	38	90	177	78	86	189	82	110	86	36	123
K00925	468.1	275.4	469	422.733	287.667	320.8	217	129	517	325	181	382	464	225	315	781	258	485	100	163	203	582	278	122	89	339	905	233	285	368	538	335	110	201	219	275	378	124	120	262	730	280	269	474	220	263	256	140	232
K00926	123.633	131.133	159.7	168.367	91.8333	88.8	64	22	141	114	80	101	167	73	120	262	116	147	15	62	41	87	76	53	33	140	79	59	64	115	100	68	32	81	49	103	105	19	54	75	59	92	122	149	67	74	84	21	96
K00927	531.2	345.7	524.433	520.2	355.333	401.133	295	264	671	418	254	435	487	291	385	753	455	611	185	256	324	548	339	173	156	397	1090	351	385	436	549	405	173	325	257	366	488	206	221	359	652	318	319	617	285	346	286	216	297
K00928	574.033	309.133	499.033	458.6	292.3	348.967	242	167	611	364	179	362	418	207	295	752	398	526	99	166	232	926	246	113	80	329	1241	337	293	355	420	276	138	217	230	250	463	140	109	322	502	224	259	485	208	267	252	132	228
K00929	148.967	64.6667	47.0667	49.4667	29.9667	47.8333	27	24	41	33	3	7	48	13	6	7	76	15	3	7	32	362	9	1	3	8	499	119	5	4	7	12	21	25	13	5	51	4	1	18	17	5	10	160	6	15	23	1	3
K00930	289.6	151.867	272.2	252.933	159.9	180	143	105	349	214	100	186	223	124	146	418	181	274	63	81	112	338	105	49	50	204	555	120	169	213	251	178	64	141	86	158	239	75	62	178	313	157	125	265	118	150	147	83	161
K00931	299.367	166.5	228	227.267	137.467	155.067	87	68	274	130	80	166	181	100	196	421	168	184	46	70	90	416	87	56	28	162	621	126	132	142	186	156	52	81	62	84	221	45	47	124	274	89	75	223	82	126	108	42	52
K00932	23	39.1	17.6667	35.1667	9	4.56667	2	0	10	0	0	0	6	0	29	1	1	11	1	26	0	33	0	1	0	1	0	10	0	4	0	0	0	0	0	1	0	0	0	6	4	0	13	4	0	1	0	1	0
K00936	42.7333	7.66667	27.4333	32.1667	7.16667	12.5	6	0	21	1	5	38	19	5	70	67	19	5	11	4	0	26	1	8	7	2	0	2	17	8	17	9	0	0	7	0	15	6	0	1	0	3	5	1	3	2	4	1	4
K00937	797.433	359.8	598.333	553	343.1	408.833	263	177	653	512	234	314	461	236	368	790	391	694	116	195	243	1263	214	162	102	385	1959	306	310	357	461	328	162	191	142	276	618	146	111	305	721	176	297	593	208	353	278	150	194
K00938	8.13333	9.16667	9.3	7.9	9.16667	4.66667	2	0	11	0	0	6	31	20	5	16	10	2	0	2	0	2	1	0	3	2	0	1	2	2	13	4	0	0	1	4	20	4	5	2	2	19	5	26	4	0	7	1	2
K00939	239.867	133.833	243.567	229.333	143.633	165.233	113	74	279	176	86	203	222	124	161	383	181	286	53	83	114	238	137	77	51	180	461	80	135	207	258	186	71	92	97	149	235	107	55	142	200	106	141	234	122	138	137	66	110
K00940	72.5333	30.4	35.0333	40.8333	20.7	29.1333	13	23	49	8	4	37	35	11	29	116	20	16	3	10	18	121	8	5	2	5	203	25	14	14	40	18	5	4	9	9	16	4	1	19	85	9	4	54	15	1	7	4	1
K00941	221.033	114.433	191.6	185.933	123.767	131.767	72	52	296	150	81	116	127	101	141	251	94	198	40	75	134	293	100	52	33	135	493	68	105	132	146	123	65	108	49	123	169	52	79	120	275	102	110	234	85	140	102	38	134
K00942	182.7	96.8333	141.2	134.6	85.2	96.5	54	39	166	100	44	99	147	61	99	309	81	130	22	48	60	204	62	30	27	97	371	83	71	91	121	80	28	55	54	62	162	40	35	67	45	75	67	173	67	86	65	29	96
K00943	107.2	62.1667	90.1667	97.2	50.5333	56.8	26	22	85	54	21	88	82	30	126	238	78	68	24	35	30	60	39	28	9	32	59	61	61	41	114	70	27	35	36	25	109	39	14	35	65	35	28	81	39	59	24	23	22
K00945	182.3	109.033	156.133	141	99.2333	103.067	63	48	172	81	67	116	124	70	68	312	80	123	28	65	69	240	74	35	38	88	406	106	65	96	109	83	29	87	61	89	157	29	32	86	126	46	92	173	79	109	87	31	138
K00946	159.4	104.5	71.2	95.3	41.3333	65.3333	58	60	103	6	12	59	60	2	68	195	26	16	8	27	36	329	19	7	2	11	455	169	15	18	57	52	26	34	25	5	22	6	6	36	23	15	21	142	28	17	32	11	8
K00947	0	0	0	0	0	0	0	0	0	0	0	0	0	0	0	0	0	0	0	0	0	0	0	0	0	0	0	0	0	0	0	0	0	0	0	0	0	0	0	0	0	0	0	0	0	0	0	0	0
K00948	422.367	241.967	442.133	397.367	276.633	290.9	209	121	518	342	179	306	436	216	288	756	332	453	110	126	178	461	233	108	91	324	663	200	264	325	413	292	119	228	175	261	486	122	116	257	568	203	257	432	190	263	245	129	237
K00949	122.633	57.7667	109.7	90.0333	63.1667	74.7667	46	27	101	111	65	61	148	49	14	101	83	133	8	36	40	236	39	40	18	105	287	60	57	101	56	58	35	43	23	62	142	22	28	60	113	43	65	137	39	87	42	14	35
K00950	95.2	52.8	41.8333	49.6333	28.2333	37.9667	19	25	62	6	4	30	31	11	36	109	15	6	3	12	19	228	28	4	1	10	338	45	7	9	36	17	7	7	11	3	12	4	3	23	95	13	6	65	20	8	18	0	5
K00951	1083.7	618.267	855.7	788.833	508.967	615.633	446	348	950	619	305	605	778	394	497	1215	534	781	156	310	427	1538	366	209	178	646	2698	715	434	635	734	583	264	372	304	428	759	225	197	524	762	443	441	1047	394	446	505	235	411
K00952	0.833333	0.166667	0.1	0.1	0.133333	0.0666667	0	0	0	0	0	0	0	0	0	0	0	0	0	0	0	0	0	0	0	0	0	0	1	0	0	1	0	0	0	0	0	0	0	0	0	0	0	0	0	0	0	0	0
K00954	153.7	78.3333	130.667	123.067	67.6333	84.1	41	54	143	81	45	77	141	50	85	237	76	140	22	44	47	171	71	30	21	91	288	89	63	81	107	79	27	48	24	50	110	36	27	95	86	50	55	133	57	77	59	17	67
K00955	15	3.2	6.9	17.5667	2.4	2.9	1	1	20	8	1	4	1	2	0	0	1	9	1	2	3	2	2	1	0	2	0	5	4	1	2	9	0	1	3	1	3	0	0	12	2	0	4	8	2	7	0	1	0
K00956	242.1	172.033	243.867	216.667	167.433	178.067	113	85	262	251	135	126	202	162	67	384	240	348	29	67	115	479	97	76	39	223	697	102	84	250	130	163	82	160	50	124	348	47	90	153	121	62	184	321	132	134	159	65	192
K00957	150.7	97.2667	140.933	126.667	89.5333	101.367	69	36	162	139	61	68	118	72	56	187	148	154	27	38	83	309	48	39	31	121	456	63	44	137	79	84	35	66	30	81	166	25	50	99	60	42	92	188	65	81	69	25	120
K00958	3.33333	3.83333	1.43333	0.633333	1.2	1.06667	0	14	8	0	0	0	2	2	0	0	1	0	0	0	1	0	0	0	0	0	0	0	0	1	0	2	0	0	1	0	0	0	0	0	5	0	0	0	5	5	1	1	0
K00962	1181.07	1189.07	1500.9	1317.83	1180.57	1320.23	1062	1120	1416	1035	1406	1475	1277	1011	1301	2084	1126	1309	1259	1120	1187	1587	1629	1236	1210	1345	1943	1430	1145	1514	1497	1464	1211	999	847	1362	1373	1239	1240	1408	1623	1141	1008	933	1069	1079	962	1201	1165
K00963	140.333	100.767	140.1	167.333	72.6667	77.0667	27	29	147	70	21	114	118	59	167	359	63	78	43	71	34	76	53	24	14	44	42	21	102	91	175	96	31	35	49	59	108	35	14	59	64	53	42	89	65	75	53	28	32
K00965	233.367	125.833	277.367	253.967	161.767	180.667	91	40	355	294	109	201	297	167	220	286	310	378	66	79	120	124	164	84	63	281	191	86	201	299	261	193	93	137	74	156	397	79	105	111	460	165	166	258	89	142	130	87	75
K00966	3.66667	0.6	1.63333	6.1	0.533333	0.933333	0	0	11	2	0	0	0	0	0	1	0	0	0	0	0	3	0	0	0	0	0	2	8	0	0	0	0	0	1	0	0	1	0	1	2	2	0	3	0	0	0	0	0
K00968	9.06667	2.73333	6.16667	16.9333	0.733333	3.7	15	2	46	0	0	1	2	0	5	0	0	0	0	3	1	11	0	0	0	0	6	8	8	0	0	0	1	2	0	0	2	0	0	3	0	0	0	5	0	1	0	0	0
K00969	160.867	93.8667	122.267	117.433	75.5333	77.9	52	42	143	72	35	72	140	42	57	215	69	110	7	34	44	210	35	26	15	61	335	98	63	79	83	46	32	38	35	47	122	28	32	78	153	54	53	158	42	72	65	18	67
K00970	114.267	90.3667	90.6333	104.967	45.4333	46.4667	9	4	103	10	23	48	32	19	174	317	37	11	30	56	11	133	36	12	9	6	84	34	29	28	69	48	4	5	11	2	32	10	3	17	144	23	17	39	31	8	15	10	8
K00971	360.067	177.3	163.2	185.167	103.933	134	119	86	159	17	11	30	66	9	25	451	27	53	3	48	110	638	18	11	2	51	1607	185	30	35	30	36	26	79	29	29	33	6	14	121	179	23	83	487	47	77	52	8	22
K00972	42.5667	26.2333	82.4	56.0333	57.6333	56.9667	47	14	92	112	81	51	89	55	7	73	87	125	14	9	31	33	53	56	30	126	54	20	35	127	59	48	42	40	20	79	125	9	46	56	26	55	94	84	41	84	65	10	113
K00973	345.533	215.567	305.233	300.367	185.6	211.867	135	121	362	164	136	166	331	136	129	328	125	309	53	111	127	624	149	71	54	240	964	153	175	265	243	174	79	133	97	202	213	79	61	201	261	139	165	362	118	166	180	87	201
K00974	200.833	136.267	236.833	196.933	165	157.467	75	41	257	255	141	197	292	161	107	426	208	304	38	80	82	102	159	69	42	243	193	73	127	249	203	164	75	120	86	155	282	62	88	130	338	137	179	177	136	180	126	62	94
K00975	564.8	309.8	766.467	644.8	462.833	503.967	348	133	1033	761	436	598	792	474	363	1015	559	1029	193	285	231	290	446	270	193	892	541	199	519	890	765	607	172	346	264	475	839	205	249	502	668	416	544	658	377	546	484	257	445
K00978	41.8667	13	17.1667	22.8667	12.5333	31.1667	8	5	5	6	1	0	3	1	0	5	24	2	2	1	10	367	3	3	0	32	383	5	5	46	0	1	1	8	2	6	2	1	2	3	2	1	6	73	0	5	3	0	0
K00979	108.167	72.9333	47.7	68.2333	27.4333	47.0333	34	30	87	7	11	47	24	7	50	176	28	12	9	24	25	204	11	15	2	6	333	114	13	14	44	30	15	15	16	8	13	6	3	30	9	8	7	82	21	10	23	3	6
K00980	3.6	2.53333	4	2.93333	3.13333	3.1	5	0	8	1	0	0	13	5	0	3	3	6	1	3	7	5	5	1	2	2	3	4	2	4	4	3	0	0	3	0	2	2	0	1	2	4	2	1	2	1	2	1	0
K00981	280.433	156.1	226.6	216.033	125.933	152.1	106	75	251	146	83	131	205	88	152	394	146	173	35	108	101	407	90	57	28	140	624	118	126	153	208	117	68	85	51	97	193	59	42	108	158	108	95	218	93	103	104	55	109
K00982	123.133	121.367	120.2	146.7	60.3	58	9	3	99	20	23	70	48	13	218	539	49	32	37	73	0	72	43	18	10	27	8	16	45	42	132	69	2	8	5	10	48	10	2	13	21	32	28	31	54	6	23	16	15
K00983	1.46667	0.133333	0.933333	4	0.4	0.933333	0	0	0	0	1	0	0	0	12	3	0	0	0	1	0	0	1	3	0	0	0	0	0	0	5	1	0	0	0	1	0	0	0	2	0	0	0	1	1	0	1	0	0
K00984	10.5333	1.83333	14.5333	2.86667	1.33333	1.56667	1	5	14	0	0	0	3	1	7	0	0	0	1	0	0	3	2	0	0	0	0	1	0	7	0	1	0	0	0	1	0	0	0	10	1	0	0	1	0	0	0	1	3
K00986	470.767	257.533	142.9	141.1	125.233	147.2	116	46	220	262	17	23	122	170	530	21	12	20	3	16	16	321	15	19	7	41	1496	78	12	64	148	16	25	292	118	170	7	36	59	263	97	110	12	315	141	165	19	25	113
K00988	0	0	0	0	0	0	0	0	0	0	0	0	0	0	0	0	0	0	0	0	0	0	0	0	0	0	0	0	0	0	0	0	0	0	0	0	0	0	0	0	0	0	0	0	0	0	0	0	0
K00989	57.4667	43.1	48.1	66.3	23.5333	31.2667	3	6	71	12	12	49	34	11	88	268	35	15	21	35	0	41	18	13	5	13	5	19	16	25	55	38	2	1	22	5	10	11	3	9	11	6	11	13	28	9	6	11	6
K00990	111.133	118.033	103.1	128.767	52.5667	50.2667	3	0	53	16	13	47	38	20	211	554	30	28	40	79	2	77	41	11	14	16	5	11	30	30	82	42	3	6	4	2	36	5	1	13	15	23	21	21	52	5	16	18	5
K00991	180.233	90.2333	121.8	130.433	64.5667	86.6333	56	35	129	100	52	87	111	40	111	213	91	110	28	50	37	266	52	33	26	93	321	108	57	85	92	75	29	47	22	43	177	17	19	60	44	41	55	120	27	49	50	27	58
K00992	0.1	0.0333333	0.433333	0.5	0.133333	0.233333	0	0	2	0	0	0	1	0	0	2	0	0	0	0	0	0	0	0	0	0	0	0	0	0	1	1	0	0	0	0	0	0	0	0	0	1	0	0	2	0	0	0	0
K00995	136.167	77.3	139.867	127.367	78.8333	80.8667	47	27	149	103	55	79	130	55	147	205	101	119	30	49	43	116	65	41	20	109	124	29	83	104	143	93	27	40	28	65	147	43	33	75	140	76	59	117	74	87	74	37	63
K00996	2.3	0.666667	1.33333	1.3	0.633333	2.13333	0	0	2	0	2	8	1	0	20	12	4	0	2	0	0	1	2	0	0	0	0	0	1	0	3	5	0	1	0	0	1	0	0	0	0	1	0	0	0	0	0	0	0
K00997	52	25.1	41.8667	44.9333	23.5667	23.8333	7	2	36	13	7	29	33	9	58	169	23	36	15	20	11	21	12	9	15	16	25	8	25	15	45	14	9	6	12	15	32	14	3	17	52	8	11	12	7	14	8	10	9
K00998	33.7667	55.8667	36.2	49.0333	24.2667	22.1667	0	0	15	6	13	30	6	9	62	287	6	20	6	33	1	26	26	9	0	6	0	10	4	21	46	14	1	4	1	3	2	0	0	10	11	8	12	21	20	3	5	10	5
K00999	0	0	0	0.0333333	0	0	0	0	0	0	0	0	0	0	0	0	0	0	0	0	0	0	0	0	0	0	0	0	0	0	0	0	0	0	0	0	0	0	0	0	0	0	0	0	0	0	0	0	0
K01000	380.833	205.5	284.733	283.233	180.6	208.6	167	114	366	173	130	197	237	147	206	491	177	270	73	123	131	491	166	85	71	189	799	221	149	185	245	154	106	129	100	166	284	107	62	181	289	127	160	326	133	133	139	81	182
K01001	2.2	0.4	0.366667	0.366667	0.333333	0.4	0	0	0	1	0	0	0	0	0	0	0	2	0	0	0	0	0	0	0	0	0	0	5	0	0	4	0	0	0	0	2	0	0	0	1	0	0	0	0	0	0	0	0
K01002	44.3333	81.7333	42.0667	69.9333	32.5667	26.5	11	0	20	10	2	0	136	4	42	346	14	29	0	43	10	46	4	1	2	11	11	5	9	10	9	7	2	2	1	8	2	1	5	8	2	0	19	7	1	42	9	1	4
K01003	0	0	0	0	0.0333333	0	0	0	0	0	0	0	0	0	0	0	0	0	0	0	0	0	0	0	0	0	0	0	0	0	0	0	0	0	0	0	0	0	0	0	0	0	0	0	0	0	0	0	0
K01004	0.166667	0.133333	0.1	0.133333	0.0333333	0.333333	0	0	0	0	0	0	4	0	1	0	0	0	0	0	0	0	1	0	0	0	0	0	0	1	1	2	0	0	0	0	0	0	0	1	0	0	0	0	0	0	0	0	0
K01005	205.233	84.2667	229.2	191	142.467	148.8	110	45	206	346	83	100	400	123	64	146	220	432	39	39	91	197	101	42	73	168	284	63	152	197	217	131	81	80	103	131	653	84	107	126	93	98	163	170	52	187	103	59	72
K01006	1404.27	958.333	1472.63	1406.43	1114	1225.33	912	1080	2118	1434	853	1334	1234	1150	713	1347	1137	2016	773	740	1185	1579	1089	609	616	1312	2665	1151	1338	1493	1280	1403	887	1319	963	1030	1321	970	834	1191	2404	1118	1124	1718	719	1186	1369	870	924
K01007	78.9333	109.567	59.2333	86.7667	38.7	47.8333	0	33	105	5	24	139	32	13	117	441	51	22	4	45	2	76	15	22	0	8	3	7	55	26	88	71	3	9	17	2	7	3	4	14	13	17	22	20	18	36	19	18	11
K01008	107.767	77.9333	126.133	108.1	74.5	85.9333	51	15	127	101	87	132	114	57	93	251	78	143	26	45	63	57	83	70	30	152	70	32	87	155	149	109	34	41	45	81	111	45	52	78	69	47	79	88	61	98	110	42	31
K01009	0.133333	0	0	0	0.0666667	0.166667	0	5	0	0	0	0	0	0	0	0	0	0	0	0	0	0	0	0	0	0	0	0	0	0	0	0	0	0	0	0	0	0	0	0	0	0	0	0	1	0	0	0	0
K01011	16.7667	35.8333	17.6667	31.4	12	11.2333	2	0	45	0	2	22	3	2	29	124	6	6	1	19	0	20	5	4	0	1	1	3	9	5	18	5	0	3	1	1	2	0	1	2	4	4	8	4	3	0	1	0	1
K01012	318	154.633	246.3	250.567	170.033	212.4	111	94	308	239	137	255	232	150	144	460	307	319	36	63	118	487	129	91	45	253	876	173	139	300	255	177	86	110	90	188	354	34	67	131	319	112	149	336	151	166	160	73	127
K01014	0	0	0	0	0.0333333	0	0	0	0	0	0	0	0	0	0	0	0	0	0	0	0	0	0	0	0	0	0	0	0	0	0	0	0	0	0	0	0	0	0	0	1	0	0	0	0	0	0	0	0
K01023	70.9	11.1333	18.1667	22.0667	10.6667	17.7667	24	4	21	7	2	3	10	11	42	9	14	40	3	7	27	79	38	4	20	9	49	7	5	8	25	7	5	11	11	31	8	5	1	9	2	6	9	11	7	6	7	4	5
K01026	32.6333	16.8667	40.4667	35.4667	27.3333	33.8667	20	6	79	65	13	25	32	32	24	25	123	64	12	19	35	23	43	11	7	38	49	24	24	42	29	26	32	55	15	24	51	19	11	1	31	12	27	18	19	37	7	24	8
K01027	0	0	0	0	0	0	0	0	0	0	0	0	0	0	0	0	0	0	0	0	0	0	0	0	0	0	0	0	0	0	0	0	0	0	0	0	0	0	0	0	0	0	0	0	0	0	0	0	0
K01028	1.63333	0.666667	2.26667	0.7	0.266667	1.33333	0	0	21	0	1	0	0	0	1	2	0	0	2	0	0	0	1	0	0	0	0	0	2	8	0	2	0	0	0	0	0	0	0	1	0	0	0	0	0	0	0	0	0
K01029	1.36667	0.733333	3.33333	1.03333	0.5	1.23333	1	0	22	0	0	0	0	0	0	1	1	0	0	0	0	0	0	0	0	0	0	1	3	1	1	6	0	0	0	0	0	0	0	0	1	1	0	0	0	1	0	1	0
K01031	1.2	0.4	0.666667	0.733333	0.233333	0.466667	0	0	6	0	0	0	0	0	0	2	0	0	1	0	2	0	0	0	0	0	0	0	1	1	1	0	0	0	0	0	0	0	0	0	0	0	0	0	0	0	0	1	0
K01032	1.06667	0.233333	0.666667	0.433333	0.233333	0.233333	1	0	4	0	0	0	0	0	0	0	0	0	0	0	0	0	0	0	0	0	0	0	0	1	1	0	0	0	0	0	0	0	0	1	0	0	0	0	0	0	0	1	0
K01034	9.8	8.03333	4.43333	8.63333	4.83333	4.26667	3	1	4	0	0	1	7	0	15	5	0	11	0	16	3	18	0	0	1	0	16	9	0	0	1	1	1	4	11	0	5	1	0	5	0	1	3	8	1	3	0	1	0
K01035	11.1667	9.4	6.53333	9.43333	6.5	6.2	4	4	8	0	1	2	5	0	13	6	3	20	0	17	5	28	4	0	2	1	12	14	3	2	6	1	3	1	11	10	1	0	1	5	2	2	2	9	0	3	1	1	0
K01039	0.2	0.466667	1.43333	2.36667	0.1	0.833333	0	0	11	3	0	0	0	0	1	1	0	1	0	2	0	0	0	0	0	0	0	0	3	0	0	0	0	0	3	0	0	0	0	0	0	0	0	0	0	1	0	0	0
K01040	10.7333	4.66667	5.26667	5.73333	4.43333	4.8	4	3	16	6	3	2	1	6	4	7	2	15	3	4	1	9	4	0	0	2	5	4	12	0	5	2	2	10	10	2	2	2	4	1	9	14	2	4	2	8	3	5	1
K01042	53.3	68.6333	47.9333	65.3333	37.5333	32.9333	1	3	33	18	11	33	12	10	72	422	5	25	7	46	11	30	25	12	3	12	7	25	14	33	50	28	4	12	13	11	9	3	3	10	16	20	12	18	36	5	5	16	9
K01046	27.5	13.3333	37.8333	22.2667	30.0333	25.0667	18	16	27	49	7	9	19	20	2	175	51	39	1	4	14	35	10	4	8	27	48	10	7	10	12	15	28	53	7	27	68	14	8	21	21	10	27	24	36	24	22	5	10
K01048	86.4667	64.6333	92.2	96.7	53.9667	55.5667	31	3	82	66	47	67	105	42	112	267	50	78	21	37	5	43	53	42	14	110	30	11	49	108	66	52	11	21	13	31	142	13	24	44	30	75	67	60	36	31	60	17	20
K01051	312.267	194.333	167.833	168.067	84.3333	118.3	78	77	145	31	11	52	122	19	45	445	51	56	21	62	105	431	57	13	4	31	1178	164	60	43	55	23	52	61	15	42	45	39	20	123	32	55	30	267	18	81	71	21	22
K01053	0.933333	0.1	0.433333	0.5	6.23333	6.56667	0	0	9	0	0	1	0	0	0	177	1	1	0	0	0	0	1	0	0	0	0	0	2	3	0	2	0	0	0	0	0	0	0	0	0	0	0	0	0	0	0	0	0
K01055	1.03333	0.7	0.7	0.466667	0.133333	0.533333	0	0	12	0	0	0	0	0	0	0	0	0	0	0	0	0	0	0	1	0	0	0	0	1	0	1	0	0	1	0	0	0	0	1	0	0	0	0	0	0	0	0	0
K01056	170.1	90.9667	153.233	145.967	89.1333	106.467	70	60	199	116	61	147	164	62	116	256	107	138	29	61	50	210	79	42	19	114	303	100	86	119	139	101	46	69	45	86	125	39	35	94	108	82	64	183	56	77	72	38	106
K01057	88.6333	36.8667	38.0333	33.8333	17.5	34.1667	12	15	31	4	9	43	30	6	64	73	15	10	9	9	20	210	12	7	0	12	271	36	10	13	45	30	9	10	10	0	36	5	1	17	7	12	6	56	18	8	12	6	5
K01058	21.1	38.2	19.2667	29.9333	13	12.3333	6	47	19	0	0	1	2	0	22	163	1	8	0	20	0	47	0	0	0	2	13	7	1	2	1	1	3	2	1	1	10	0	0	1	1	0	10	11	1	0	0	0	1
K01060	20.3	9.6	9.03333	6.46667	3.33333	6.63333	1	2	10	5	2	2	12	5	6	5	4	5	0	2	15	11	3	0	6	1	62	2	2	1	11	1	2	1	14	6	3	2	7	2	0	8	1	2	1	3	1	2	1
K01061	35.5667	67.9333	34.1333	56.0667	17.9667	10.1667	2	0	27	1	1	1	4	0	29	133	1	7	0	33	0	44	0	0	0	1	1	6	2	9	0	2	0	1	0	0	1	0	0	3	1	0	8	9	0	4	0	0	0
K01066	26.2333	64.8667	18.6333	59.7667	16.1667	12.1	2	1	14	3	0	4	0	2	36	184	1	8	0	23	2	49	3	0	0	0	6	6	2	8	0	2	2	1	2	2	1	0	0	4	3	0	10	8	0	2	3	2	1
K01069	158.267	106.6	140.167	129.867	93.7333	104.233	56	41	158	127	63	131	122	50	78	413	115	138	17	63	58	213	78	34	40	103	317	97	51	99	134	94	56	66	42	73	137	22	35	73	199	63	72	148	56	75	78	31	76
K01070	28.4333	54.2	23.7	44.4333	15.8667	7.73333	0	0	9	0	0	1	4	0	34	99	1	8	1	24	0	27	1	0	0	3	0	3	0	8	2	6	0	0	1	0	0	0	0	1	4	0	15	4	2	4	1	2	0
K01071	36.7667	20.2667	34.2333	23.2667	19.8333	16.1667	19	11	27	9	7	23	52	20	11	41	15	12	5	10	10	7	13	9	2	10	25	45	18	6	23	14	10	17	2	12	37	12	12	13	16	14	9	72	8	38	18	1	28
K01073	0	0	0	0	0	0	0	0	0	0	0	0	0	0	0	0	0	0	0	0	0	0	0	0	0	0	0	0	0	0	0	0	0	0	0	0	0	0	0	0	0	0	0	0	0	0	0	0	0
K01075	0	0	0	0.166667	0	0.0333333	0	0	1	0	0	0	0	0	0	0	0	0	0	0	0	0	0	0	0	0	0	0	0	0	0	0	0	0	0	0	0	0	0	0	0	0	0	0	0	0	0	0	0
K01076	0.0666667	0	0	0	0	0	0	0	0	0	0	0	0	0	0	0	0	0	0	0	0	0	0	0	0	0	0	0	0	0	0	0	0	0	0	0	0	0	0	0	0	0	0	0	0	0	0	0	0
K01077	333.267	172.833	241.5	248.267	115.667	153.633	116	104	286	74	30	122	137	46	223	363	64	191	57	96	163	545	88	30	30	85	784	135	118	106	183	140	55	80	65	93	93	61	31	161	84	91	64	246	47	107	72	49	56
K01079	161.667	98.8667	81.4667	92.8	41.8667	57.4	36	28	62	17	10	27	66	16	70	197	30	14	8	42	37	298	27	6	6	4	465	69	20	29	50	40	10	19	12	7	33	16	8	37	15	26	9	96	21	9	24	9	7
K01081	94.2	29.3667	28.7333	43.1333	13.5	30.8667	20	14	85	3	0	3	30	3	3	10	8	8	0	4	24	250	12	0	0	2	357	29	13	7	14	11	2	7	4	3	6	3	0	17	1	6	3	49	3	6	8	4	6
K01082	102.3	60.0333	45.9	56.2	24.9333	39.3	28	26	51	9	3	19	21	8	25	158	3	13	2	28	26	192	11	6	0	6	366	81	8	13	30	14	12	19	0	1	13	2	0	19	12	6	9	78	17	8	11	5	3
K01083	0	0	0.0666667	0.0333333	0.0333333	0.0333333	0	0	0	0	0	0	0	0	0	0	0	0	0	0	0	0	0	0	0	0	0	0	0	0	0	1	0	0	0	0	0	0	0	1	0	0	0	0	0	0	0	0	0
K01085	30.5667	48.1333	30.1	41	18.7333	17.8333	1	0	14	0	10	33	8	7	49	200	9	6	3	23	1	30	24	5	0	9	2	8	4	16	35	31	2	2	1	2	2	0	1	6	9	17	7	11	22	4	5	9	2
K01086	0	0	0	0	0.0666667	0	0	0	0	0	0	0	0	0	0	0	0	0	0	0	0	0	0	0	0	0	0	0	0	0	0	0	0	0	0	0	2	0	0	0	0	0	0	0	0	0	0	0	0
K01087	12.6667	28.2667	10.9	22.5333	8.06667	5.86667	0	0	10	2	0	0	1	0	18	100	0	5	0	18	0	16	0	0	0	0	0	2	2	1	0	1	0	0	0	0	0	0	0	0	0	0	9	3	0	1	0	0	0
K01089	128.733	96.1667	56.8	77.0333	30.4667	49.6333	41	33	56	6	0	10	33	1	27	159	7	20	1	24	30	328	5	3	0	5	467	140	3	10	12	11	17	23	16	1	11	10	3	37	7	10	13	97	18	17	11	1	0
K01090	0.233333	0.166667	0.366667	0.266667	0.2	0.4	0	0	0	0	0	0	0	0	0	1	0	0	0	0	2	1	1	0	0	0	0	0	0	0	3	0	1	0	0	3	0	0	0	0	0	1	0	0	0	0	0	0	0
K01091	384.3	176.1	363.3	309.233	209.367	251.233	155	98	487	363	192	235	324	218	125	432	287	388	63	115	127	534	154	124	56	375	912	180	223	382	275	181	86	127	97	222	477	72	110	213	369	170	243	350	126	224	225	65	211
K01092	160.1	85.2667	84.0333	103.333	47.4	61.2333	30	23	113	23	12	36	66	18	92	324	37	25	18	24	35	278	28	9	6	17	338	92	23	22	44	30	12	37	16	9	47	13	7	48	19	20	20	96	38	15	20	7	11
K01093	22.3	41.5333	19.2	34.5667	7.16667	3.3	0	0	10	0	1	0	0	0	24	3	2	4	0	26	0	26	0	0	0	0	0	0	0	0	0	1	1	0	0	1	1	0	0	0	0	0	16	2	0	1	0	1	0
K01095	21.7	28.2667	15.0667	17.8667	9.23333	11.8	7	7	10	3	5	6	13	1	18	97	5	4	2	20	8	52	5	5	0	0	35	15	0	5	17	8	3	1	2	0	1	1	0	13	4	6	9	9	9	3	9	1	2
K01096	12.7333	23.1667	13.4667	19.6	8.93333	7.66667	1	0	4	2	1	9	1	3	19	100	0	5	3	15	0	10	11	1	0	2	1	5	1	5	20	6	2	1	0	2	1	1	1	4	3	0	3	8	9	3	1	3	3
K01101	5.53333	6.16667	6.96667	5.53333	7.06667	3.7	3	1	7	3	0	6	29	4	2	11	4	2	1	2	1	0	8	1	2	2	0	4	1	2	10	3	0	0	0	2	20	1	5	2	5	6	10	16	2	1	6	4	1
K01104	361.367	176.867	366.433	325.233	200.8	227.367	155	89	442	306	138	270	295	152	250	437	225	434	84	149	151	348	139	98	45	289	488	101	266	281	332	221	130	175	102	229	372	105	83	243	193	168	180	280	120	285	171	102	187
K01113	0.233333	0.366667	0.3	0.5	0.166667	0.666667	1	0	9	0	0	0	0	0	0	0	0	1	0	0	1	0	0	0	0	1	0	0	5	1	0	1	0	0	0	0	0	0	0	1	1	0	0	0	0	0	0	0	0
K01114	1.13333	0.133333	0.1	0.266667	0.0666667	0.733333	0	0	12	0	0	0	0	0	0	1	0	1	0	0	1	0	0	0	0	0	0	0	1	1	0	5	0	0	0	0	0	0	0	1	0	0	0	1	0	0	0	0	0
K01117	0	0	0	0	0	0	0	0	0	0	0	0	0	0	0	0	0	0	0	0	0	0	0	0	0	0	0	0	0	0	0	0	0	0	0	0	0	0	0	0	0	0	0	0	0	0	0	0	0
K01118	13.9333	21.7333	13.2667	20.9667	11.0333	12.8667	1	1	18	3	6	15	12	7	24	167	5	8	4	9	0	14	19	3	1	7	3	4	5	8	18	8	1	4	3	8	2	0	0	5	3	4	7	5	5	0	1	5	6
K01119	267.633	174.667	194.667	199.9	116.767	143.7	61	63	164	43	39	176	169	59	204	650	79	72	52	101	66	549	128	37	13	53	717	114	50	85	216	131	47	54	24	95	47	50	30	109	64	143	56	302	92	17	81	52	64
K01120	0	0	0.0333333	0	0	0.0333333	0	0	0	0	0	0	0	0	0	0	0	0	0	0	0	0	0	0	0	0	0	0	0	0	1	0	0	0	0	0	0	0	0	0	0	0	0	0	0	0	0	0	0
K01121	0	0	0	0	0	0	0	0	0	0	0	0	0	0	0	0	0	0	0	0	0	0	0	0	0	0	0	0	0	0	0	0	0	0	0	0	0	0	0	0	0	0	0	0	0	0	0	0	0
K01126	434.3	285.467	278.2	230.033	143.1	205.2	163	126	321	122	67	145	315	84	92	491	138	210	22	92	202	742	111	39	30	132	1233	433	90	125	168	136	85	82	62	98	190	41	43	150	74	97	95	406	87	150	146	34	49
K01129	326.167	181.6	239.133	237.567	150.267	172.033	116	66	312	169	99	154	203	112	111	494	128	235	20	103	112	501	90	57	40	157	770	133	112	195	211	129	83	67	61	121	183	55	50	152	295	114	118	274	118	170	120	38	129
K01130	309.433	144.333	117.633	82.9	52	76.8333	86	53	149	11	0	11	121	1	50	12	44	12	1	56	103	740	14	0	0	4	641	111	14	8	6	8	15	25	5	4	36	10	5	83	7	9	19	76	1	15	61	4	2
K01133	45.5667	41.6	20.7667	12.6667	8.2	14.3667	23	16	10	3	0	1	17	0	2	4	4	7	0	5	33	123	5	0	0	0	123	36	0	3	0	4	9	3	0	0	10	3	0	21	0	2	0	25	0	5	11	0	1
K01138	35.0667	96.1667	42.2	79.9333	15.2667	6.53333	1	0	11	1	0	0	8	0	52	3	0	9	1	49	0	57	0	0	0	0	0	1	0	1	1	0	0	1	0	0	0	0	0	3	0	0	20	5	0	0	0	3	0
K01139	62.5667	98.4	66.8	83.7333	45.2667	41.2333	3	19	33	11	10	48	9	12	105	539	9	25	12	62	0	57	33	13	1	21	1	10	11	45	80	49	8	4	2	5	2	1	1	17	19	22	25	21	39	7	8	15	19
K01141	27.3333	50.3667	29.9	42.5333	20.1333	19.7667	0	1	11	3	7	24	5	2	47	263	8	10	7	19	1	25	24	11	0	11	0	9	6	24	47	21	4	1	1	1	3	1	2	6	6	14	8	14	26	3	8	6	7
K01142	214.867	125.833	189.767	182.3	108.533	126.333	80	47	264	130	78	134	180	103	152	327	126	178	44	60	71	226	85	47	36	125	362	131	119	146	152	140	43	62	63	79	148	38	56	113	256	103	108	227	75	95	88	59	47
K01143	0.0333333	0.0333333	0.0333333	0.2	0.0333333	0	0	0	0	0	0	0	0	0	0	0	0	0	0	0	0	0	0	0	0	0	0	0	0	0	0	0	0	0	0	0	0	0	0	0	0	0	0	0	0	0	0	0	0
K01144	61.9667	14	8.13333	8.36667	3.8	8.1	6	9	19	0	0	0	3	0	0	0	0	1	1	2	5	96	1	0	0	0	81	14	0	2	0	0	0	3	0	0	4	0	0	7	1	0	0	10	1	0	1	0	0
K01146	13.7667	29.5333	11.9	23	8.93333	5.8	0	0	7	1	0	0	1	0	16	101	0	9	0	13	0	20	0	0	0	0	0	2	0	3	0	0	0	0	0	1	1	0	0	2	1	0	6	6	0	0	0	1	0
K01147	49.0667	75.0667	54.3333	59.4	46.4333	28.0333	2	1	20	4	14	42	9	7	79	298	7	24	3	34	1	29	36	12	0	19	5	13	8	42	71	45	2	8	4	2	6	1	4	12	424	30	8	19	40	9	14	12	8
K01150	12.9	29.1	12.6333	22.3333	8.9	6.7	0	9	6	1	0	0	3	0	18	112	0	2	0	17	0	21	1	0	0	1	0	4	2	2	0	0	0	0	0	2	0	0	0	1	0	0	8	0	0	5	0	0	0
K01151	188.433	100.4	140.733	141.533	86	110.7	97	52	182	128	90	113	118	69	69	223	97	185	16	41	62	272	70	57	27	165	452	127	53	137	87	84	42	62	39	105	164	18	33	69	48	74	116	193	49	66	88	25	96
K01153	904.5	911.6	817.167	808.633	660	652.533	494	979	1013	535	537	490	644	353	899	489	527	545	752	762	642	688	464	409	725	238	2357	683	421	346	648	1129	165	521	368	753	583	338	432	379	1331	734	366	2243	475	500	143	417	758
K01154	259.367	197.4	134.933	184.467	130.767	122.6	72	117	171	98	39	98	103	55	41	56	73	58	54	200	171	252	40	14	127	43	918	75	54	38	109	220	16	166	85	115	158	53	69	81	213	58	34	1216	40	43	27	34	64
K01155	61.3667	7.23333	12.7333	11.7	7.46667	11.5667	4	28	43	4	0	2	3	42	0	3	1	22	0	5	7	99	3	0	1	1	50	3	10	0	7	2	1	2	1	3	28	1	1	9	14	1	1	6	0	1	3	13	3
K01156	243.533	82.8333	113.1	98.4333	96.0667	85.5667	15	83	115	73	5	95	123	15	53	51	44	104	201	25	15	714	12	0	24	19	294	46	71	23	55	65	20	61	128	18	166	131	14	52	435	51	66	66	52	70	32	22	8
K01159	90.6	55.3	53	62.7333	27.9333	38.7667	19	20	69	30	3	43	27	6	51	111	23	34	14	20	28	182	13	5	4	16	240	76	18	14	31	27	8	9	17	5	40	13	5	18	85	14	9	67	12	12	17	6	3
K01160	14.5333	17.3	11.5	27.7333	6.76667	2.8	0	0	5	0	1	0	0	0	24	2	1	2	1	24	0	18	0	0	0	1	0	0	2	2	0	0	0	0	0	1	0	0	1	1	1	0	4	4	0	1	0	2	0
K01161	2.4	1.8	4.9	2.33333	1.5	3.93333	0	0	1	1	5	12	1	5	10	28	0	2	1	3	1	1	8	1	0	3	0	1	0	4	21	5	0	4	0	0	2	0	0	1	2	2	3	3	3	0	1	2	0
K01163	134.767	66.6333	62.0667	71.8	42.3667	59.2667	30	44	94	30	27	54	32	7	39	108	45	67	13	12	41	277	20	22	4	11	442	125	45	16	31	29	32	34	27	20	61	17	5	39	205	71	19	108	16	24	38	4	16
K01166	4.03333	3.8	7.43333	4.33333	3.96667	7.06667	0	0	1	1	5	19	3	5	20	56	2	1	2	7	0	1	15	9	0	12	0	1	2	9	26	12	2	0	1	0	0	1	1	2	12	9	1	5	6	2	4	6	7
K01167	0	0	0.2	0.166667	0.0666667	0	0	0	0	0	0	0	0	0	0	0	0	0	0	0	0	0	0	0	0	0	0	0	0	0	0	0	0	0	0	0	0	0	0	0	0	0	0	0	0	0	0	2	0
K01169	13.2667	29.0333	11.1667	21.7333	9.5	5.23333	1	0	4	0	0	1	1	0	10	106	1	4	0	10	0	12	0	0	0	2	0	1	0	4	0	0	0	0	0	0	0	0	0	1	0	0	11	3	0	2	0	1	0
K01170	0.666667	0.1	0.133333	0.0666667	0.1	0.1	0	0	0	0	0	0	0	0	0	0	0	0	0	0	0	0	0	0	0	0	0	0	3	0	0	0	0	0	0	0	1	0	0	0	0	0	0	0	0	0	0	0	0
K01173	111.667	56.7333	46.5667	43.8	26.3667	42.7333	54	37	37	7	0	1	64	0	1	14	6	15	1	7	61	350	8	0	0	5	424	131	1	6	5	5	15	13	13	1	17	4	1	31	180	4	1	95	2	2	16	0	3
K01174	0.466667	0.0333333	0.466667	0.8	0.166667	0.2	1	0	1	0	0	0	0	0	0	0	0	0	0	0	2	0	0	0	0	0	0	0	0	1	0	1	0	0	0	0	0	0	0	0	0	0	0	0	2	0	0	0	0
K01175	16.8333	30.6333	17.9333	27.5	13	10.2667	0	0	4	2	0	9	1	0	18	140	2	8	1	25	1	18	11	4	0	6	0	4	1	17	20	12	0	0	0	4	2	0	0	3	3	5	11	6	9	2	6	2	4
K01176	356.2	280.233	355.233	445.433	178.967	194.3	98	78	252	411	114	97	209	137	428	339	187	406	59	77	61	489	83	46	70	229	942	116	142	241	96	172	53	75	38	84	633	74	82	129	343	109	177	376	28	89	119	42	21
K01178	0	0	0.0666667	0	0.0333333	0	0	0	0	0	0	0	0	0	0	0	0	0	0	0	0	0	0	0	0	0	0	0	0	0	0	0	0	0	0	0	0	0	0	0	0	0	0	0	0	0	0	0	0
K01179	557.5	315.4	447.9	311.067	336.333	356.033	311	441	294	499	157	394	712	360	406	281	500	375	519	322	486	595	322	124	236	282	684	103	237	295	174	326	659	331	163	93	785	348	602	348	1086	76	292	224	127	413	502	332	245
K01181	86.1	19.4333	21.1667	24.8667	9.66667	19.4333	7	7	17	1	1	1	16	1	2	0	20	1	0	1	16	112	2	0	0	0	348	7	7	2	3	1	4	1	3	2	2	1	1	4	54	0	0	91	1	1	8	0	0
K01182	199.767	73.4	231	223.067	125.567	154.967	127	27	306	175	145	151	244	161	217	236	195	317	67	85	101	189	127	80	75	205	153	100	151	204	239	176	52	108	66	170	227	71	59	117	87	236	133	150	83	125	112	49	52
K01183	62.8	30.4333	26.3	33.4667	23.8667	33.3	9	17	25	1	1	1	0	2	63	458	1	8	1	1	11	44	1	2	5	6	289	6	21	14	1	9	1	0	1	0	13	9	0	8	1	2	2	64	2	4	3	0	1
K01184	0	0	0	0.1	0	0.0333333	0	0	0	0	0	0	0	0	0	0	0	0	0	0	0	0	1	0	0	0	0	0	0	0	0	0	0	0	0	0	0	0	0	0	0	0	0	0	0	0	0	0	0
K01185	276.233	212.4	109.933	120.3	95.3	92.6667	13	36	101	166	45	44	37	50	157	217	74	71	22	83	121	251	5	29	32	24	481	96	47	43	44	88	44	116	161	82	135	47	70	113	137	60	48	235	104	32	14	104	58
K01186	266.533	67.8	85.1333	96.8	38.9333	84.4333	50	62	187	9	0	9	41	0	4	13	15	28	1	17	71	910	19	0	1	6	915	90	13	13	12	7	11	28	0	1	23	3	4	65	2	6	1	118	1	14	26	1	1
K01187	1181.37	705.2	703.567	713.133	381.733	509.267	403	264	719	403	210	277	688	245	307	965	440	549	111	187	404	2424	213	140	98	348	3255	617	247	366	310	280	212	219	130	247	542	117	109	359	585	291	261	1070	134	301	288	88	88
K01188	0.3	0.0333333	0	0	0	0	0	0	0	0	0	0	0	0	0	0	0	0	0	0	0	0	0	0	0	0	0	0	0	0	0	0	0	0	0	0	0	0	0	0	0	0	0	0	0	0	0	0	0
K01190	4075.87	1871	2310.23	2490.33	1182.73	1801.13	1273	929	2648	894	513	1011	1651	562	1016	1609	849	1692	536	740	1258	7618	806	360	268	1218	16979	2399	1094	1265	1340	1149	543	716	356	742	1234	593	296	1688	1917	964	617	3946	522	938	1123	300	645
K01191	263.533	246.3	105.8	121.167	58.2	74.2333	42	45	131	9	1	23	99	10	13	29	53	18	5	7	67	762	18	2	20	13	586	93	7	12	12	17	76	16	3	38	32	15	2	64	14	7	8	101	4	10	34	0	95
K01192	355.433	137.7	121.067	112.1	64.1	122.767	86	80	116	32	4	31	137	7	10	298	51	38	3	17	111	886	11	0	1	10	1261	300	9	28	19	15	24	46	39	13	31	44	2	65	9	15	15	296	8	32	63	8	6
K01193	348	137.533	230.6	213.133	158.8	164.867	101	27	263	191	103	139	216	153	256	574	325	314	52	56	107	157	174	70	56	246	278	65	121	221	211	134	68	102	54	112	378	47	58	125	376	145	123	222	91	109	109	63	66
K01194	60.0333	111.6	52.1667	91.9333	41.4333	26.4	0	14	29	0	0	0	5	0	55	508	0	18	1	68	3	60	0	0	0	2	0	7	0	14	2	0	2	1	0	3	0	1	0	3	4	0	29	16	0	7	4	4	0
K01195	156.633	126.967	134.167	115.033	62.9667	60.4	72	59	72	18	17	60	67	32	47	157	36	66	17	66	66	157	42	12	5	34	109	162	57	53	96	62	45	65	10	51	59	45	15	75	19	88	55	77	69	69	71	18	27
K01197	184	57.9667	53.6	85.9333	28.7667	55.7333	37	38	133	4	0	3	15	0	1	5	4	19	0	7	28	432	4	0	1	5	743	119	8	4	1	1	9	15	34	2	26	2	0	61	11	0	6	155	0	7	9	1	1
K01198	258.1	86.5	99.2333	78.3667	60.9667	40.9	55	9	62	17	0	68	148	31	66	28	40	28	25	14	25	87	11	1	15	5	275	27	25	9	10	70	7	46	17	6	163	36	22	9	310	16	18	212	4	14	197	7	1
K01200	451.3	185.9	399.633	392	182.967	224.4	174	78	315	425	110	178	274	158	384	202	195	464	91	103	115	686	143	61	66	207	946	125	205	275	166	231	75	107	72	101	527	111	89	199	440	99	160	324	69	167	112	44	56
K01201	138.1	94.7667	56.7333	68.6	19.3667	31.2	45	54	52	4	0	3	70	4	11	11	20	3	9	6	36	156	6	0	3	5	210	143	10	8	5	13	14	30	0	5	37	3	0	27	5	4	7	100	3	24	18	0	4
K01205	393.6	207.233	137.567	152.533	64.6667	138.667	116	98	111	25	2	40	127	1	8	31	47	54	2	35	146	1043	32	0	1	8	1893	220	0	16	17	16	38	29	4	0	28	13	4	144	3	10	14	406	2	26	74	3	11
K01206	896	288.9	296.5	410.267	137.3	303.167	168	216	383	45	5	39	195	11	21	77	75	100	11	51	222	2313	74	4	3	12	4279	411	26	28	30	55	73	61	87	20	83	43	8	253	19	30	18	823	19	39	84	9	16
K01207	133	68.9	141.967	161.233	89.6	77.5	39	29	175	123	26	120	119	50	121	266	107	116	32	35	38	146	59	31	21	41	74	49	103	56	116	88	27	40	28	50	172	23	35	84	481	123	60	46	55	52	84	31	36
K01208	150.467	114	251.333	230.133	168.167	211.667	117	58	482	392	298	329	331	426	38	67	178	479	181	50	147	125	155	153	88	454	262	88	195	414	192	238	50	143	45	175	523	53	167	187	189	246	315	306	78	183	486	49	70
K01209	473.333	153.733	171.067	190.3	69.9333	158.6	90	72	224	27	10	68	116	72	104	14	58	157	42	15	76	899	28	2	6	30	2161	103	96	50	37	56	39	63	19	24	198	52	14	44	22	151	47	446	14	59	142	28	17
K01210	0.266667	0.166667	0.2	0.566667	0.0666667	0	0	0	0	0	0	0	0	0	0	0	0	0	0	0	0	0	0	0	0	0	0	0	0	0	0	0	0	0	0	0	0	0	0	0	0	0	0	0	0	0	0	0	0
K01212	6.4	1.16667	5.43333	4.36667	6.4	3.53333	0	0	6	0	0	12	20	16	1	14	15	1	0	2	0	0	1	0	0	1	0	0	1	1	11	0	1	0	2	1	2	8	0	0	3	6	1	8	2	0	4	3	1
K01214	258.633	106.7	349.667	278.9	196.933	200.433	121	47	359	331	272	186	386	184	229	425	269	351	82	55	72	78	165	147	114	481	145	101	179	436	161	174	66	136	52	209	397	40	122	181	551	210	204	271	175	215	214	56	230
K01215	57.2333	33.8667	91.3667	70.9667	60.9667	69.0667	54	3	145	147	83	85	141	93	24	50	82	141	3	21	44	8	55	39	42	193	53	32	67	164	69	70	14	36	19	95	177	6	54	68	46	62	111	123	50	79	87	22	24
K01216	9.9	1.3	0.866667	0.866667	1.3	2.9	0	0	1	0	0	0	0	0	0	0	0	0	0	0	0	50	0	0	0	0	36	0	0	0	0	0	0	0	0	0	0	0	0	0	0	0	0	4	0	0	0	0	0
K01218	196.7	53.2667	63.3667	52.6	59.5667	76.7	17	25	90	128	1	42	105	73	49	3	232	43	4	5	50	479	10	0	2	29	598	39	25	51	28	23	36	54	46	14	158	44	17	9	138	12	53	160	1	45	16	32	7
K01220	37.4333	7.46667	19.1	15.7	5.23333	11.3	2	1	25	30	6	10	32	5	12	2	25	15	6	3	15	5	8	1	15	3	0	4	17	11	41	9	3	6	19	8	8	4	1	10	5	8	1	1	1	2	2	10	3
K01222	28.7	43.9333	23.9333	39.5667	17.6	12.5	1	1	32	1	0	2	2	0	21	200	1	11	0	32	8	18	10	0	2	0	0	4	1	7	9	1	0	0	1	10	3	0	1	3	2	4	11	5	1	9	1	3	0
K01223	302.967	287.833	273.9	313.767	228.767	205.567	71	26	459	142	61	139	411	154	177	2066	260	254	49	152	106	146	141	43	47	99	78	72	135	153	184	139	72	106	102	123	499	65	67	85	117	131	129	313	81	162	83	77	71
K01224	111.933	64.2333	102.2	106.367	84.7667	75.8	46	32	131	100	57	47	112	60	18	179	160	94	9	13	44	147	29	29	21	104	430	29	60	102	44	49	32	46	14	36	123	17	31	45	551	93	71	300	20	51	57	21	15
K01226	47.9667	76.2	42.9667	63.3333	33.8	19.4	4	0	14	0	2	18	36	25	41	254	15	10	1	42	1	42	9	0	0	7	3	2	9	12	15	11	0	2	3	4	2	8	0	16	5	25	27	22	6	8	8	3	0
K01227	12.7333	3.9	9.13333	7.36667	12.8333	13.0333	0	5	3	49	2	6	41	1	2	11	59	38	2	6	14	51	5	4	1	6	7	2	7	7	9	2	39	3	5	4	73	0	1	4	1	7	5	9	1	9	4	6	1
K01232	90.1333	67.8333	114.633	80.3667	59.8333	57.7333	25	6	109	83	21	66	143	47	39	280	35	99	15	43	60	25	52	15	39	25	46	21	78	51	87	54	23	39	52	54	43	29	14	79	45	34	33	37	31	129	26	43	45
K01233	0	0	0	0	0	0	0	0	0	0	0	0	0	0	0	0	0	0	0	0	0	0	0	0	0	0	0	0	0	0	0	0	0	0	0	0	0	0	0	0	0	0	0	0	0	0	0	0	0
K01235	135.4	68.4	41.7	50.4333	12.0333	35.2333	17	32	22	5	2	2	34	0	2	2	10	6	0	6	40	193	4	1	0	2	642	8	0	4	4	6	4	7	0	2	8	2	0	5	0	0	2	122	3	9	16	0	0
K01236	0.933333	0.6	0.4	1.1	6.7	6.33333	0	0	13	0	0	0	0	0	1	159	0	7	0	0	0	0	0	0	0	1	0	3	4	1	0	1	0	0	0	0	0	0	0	1	0	0	0	0	0	2	0	0	0
K01239	41.6667	13.9333	41.3667	33.3667	16.1333	17.8667	16	4	44	22	6	5	108	16	95	19	24	11	19	11	3	18	12	7	10	6	1	3	15	12	22	5	1	2	14	5	96	12	9	13	9	11	6	71	1	5	10	4	3
K01241	82.8	77.0333	46	69.6	24.9333	36.6667	13	19	59	2	1	1	23	0	31	168	8	15	0	39	27	221	6	0	0	1	396	28	3	3	0	9	3	8	15	1	11	1	0	13	5	1	10	70	1	8	4	1	1
K01243	193.367	102.967	185.3	169.867	111.867	116.767	93	48	162	130	64	98	183	77	124	243	110	209	27	62	72	203	77	46	39	142	400	63	109	134	182	115	43	74	68	106	195	49	43	116	228	86	104	178	77	96	88	48	108
K01246	90.7667	60.5333	48.9	66.5333	34.4667	40.5667	24	11	72	5	5	28	43	26	48	177	21	29	6	37	15	153	21	3	1	7	269	68	8	24	56	25	3	13	11	8	33	9	7	25	106	9	16	81	17	8	15	10	9
K01247	21.3	32.0667	18.7333	27.4333	14.7333	10.1667	2	0	13	2	0	3	5	1	23	133	2	7	2	16	10	18	4	2	0	1	8	7	3	7	3	5	5	4	7	12	0	3	0	11	3	9	3	40	0	5	3	6	11
K01250	24.1	36.2667	23.9	32.1	9.46667	6.4	3	8	13	2	1	0	49	0	18	6	4	11	2	25	1	22	0	1	3	0	0	5	1	3	1	5	5	0	1	2	9	0	4	1	0	2	6	35	0	4	5	2	1
K01251	170.433	89.1667	98.0667	93.2	39.0667	70.4	52	32	209	33	8	60	62	11	109	96	39	30	18	18	54	417	20	7	10	17	358	173	71	20	53	56	23	37	14	5	61	27	1	59	19	14	13	103	6	36	36	8	9
K01252	13.7333	26.9667	11.3333	19.6667	8.03333	5.36667	0	0	4	0	0	0	1	0	10	107	1	2	0	12	0	14	0	0	0	0	0	3	0	4	0	2	0	0	1	0	0	1	0	2	0	0	5	9	0	3	0	1	0
K01255	52.1667	78.0333	50.9333	71.9667	34.7667	38	10	31	64	16	9	35	19	10	107	349	20	35	8	46	13	57	53	8	7	24	4	11	13	30	67	46	3	5	14	26	4	6	3	22	31	12	18	15	22	17	7	9	7
K01256	304.1	172.867	179.333	217.967	97.3333	125.6	47	34	168	19	14	90	135	41	268	523	47	29	61	60	42	605	60	20	17	26	971	81	70	39	139	64	13	34	38	13	139	15	7	60	44	50	47	231	58	15	50	21	25
K01258	308.567	198.733	291.7	265.467	187.733	208.8	132	124	368	167	129	228	254	105	163	633	141	267	49	117	118	463	135	78	58	220	658	229	187	225	236	229	95	146	127	183	213	77	90	160	416	143	154	393	123	177	137	85	187
K01259	5.5	1.3	6.46667	5.13333	4.86667	3.03333	0	0	10	1	0	0	33	15	0	9	1	0	1	1	0	0	1	1	2	1	0	0	4	3	1	4	0	0	2	1	70	2	5	2	2	1	3	16	2	2	2	0	1
K01261	10.1667	9.6	11.7333	8.86667	10.1	6.53333	1	1	6	0	1	11	47	16	12	29	13	11	0	1	0	3	1	0	0	2	3	1	0	5	16	8	0	2	3	3	7	6	1	5	2	21	6	32	5	1	5	2	2
K01262	620.033	342.533	503.1	488.167	284	371.433	266	190	657	366	246	281	470	252	235	622	272	479	70	163	250	987	256	128	107	382	2051	387	268	410	347	258	127	197	165	254	395	113	111	361	225	253	298	666	188	296	277	102	208
K01263	0.1	0	0	0.0333333	0	0.0666667	0	0	0	0	0	0	0	0	0	2	0	0	0	0	0	0	0	0	0	0	0	0	0	0	0	0	0	0	0	0	0	0	0	0	0	0	0	0	0	0	0	0	0
K01265	376.133	207.033	325.767	298	202.467	251.633	183	148	421	266	168	217	372	135	145	471	255	335	55	111	206	658	188	101	67	298	1118	194	170	274	246	181	94	170	139	163	356	61	98	157	296	179	223	458	135	178	190	54	179
K01266	35.7667	15.4333	41.4667	37.2667	20.0667	21.4333	14	8	46	9	10	39	18	16	28	48	10	46	9	31	18	4	15	11	2	25	33	3	38	23	56	29	16	14	5	19	25	17	5	34	27	25	20	16	20	46	10	13	23
K01267	152.533	75.6	202.1	145.967	121.967	130.967	99	62	228	177	127	186	191	121	97	289	155	235	41	64	73	80	108	65	53	195	130	59	137	174	192	147	78	132	97	137	192	58	54	123	111	114	121	172	102	172	133	69	217
K01269	0	0	0	0	0	0	0	0	0	0	0	0	0	0	0	0	0	0	0	0	0	0	0	0	0	0	0	0	0	0	0	0	0	0	0	0	0	0	0	0	0	0	0	0	0	0	0	0	0
K01270	462.833	294.3	357.233	296.3	224.067	270.167	232	182	346	219	149	218	275	140	139	625	210	293	41	97	175	932	168	88	64	270	1423	358	116	249	224	149	111	260	127	225	255	34	97	257	142	106	172	527	149	174	210	60	377
K01271	51.7667	64.3	45.1667	56.1667	37.2333	21.9667	1	1	29	11	3	8	72	16	44	228	16	21	3	46	1	35	14	0	8	5	4	7	11	17	25	8	2	6	12	5	39	4	6	15	104	18	18	33	4	12	7	4	9
K01273	70.9	31.5667	79.4667	64.1333	42.7667	51.6667	27	21	95	45	23	83	34	35	59	330	32	69	28	28	18	48	46	11	12	33	72	21	62	39	89	51	21	35	37	46	54	36	15	46	36	46	26	28	22	70	32	33	29
K01274	0.633333	0.233333	0.633333	0.533333	0.433333	0.466667	0	0	1	0	0	0	1	1	2	1	0	0	0	0	0	1	2	0	0	0	0	0	0	0	1	2	0	1	0	1	0	0	0	0	0	5	0	1	0	0	1	0	0
K01277	222.3	106.767	77.8667	80.9667	34.5667	77.1	55	58	91	11	0	7	68	0	0	8	10	12	3	17	70	581	9	0	0	1	880	291	8	8	8	20	29	40	27	1	40	3	0	55	10	3	6	230	7	22	29	4	3
K01278	620.867	259.5	236.467	269.067	100.433	198.233	144	169	198	21	8	13	162	16	189	31	60	55	45	27	166	1415	28	2	14	15	2585	286	50	23	15	28	44	68	61	9	133	28	10	160	28	8	24	551	13	42	70	13	6
K01281	27.2333	20.7333	29.3333	22.3	26.1333	13.3333	2	0	15	1	4	23	87	39	23	55	15	8	4	7	1	5	16	1	4	2	0	7	13	7	25	17	1	2	9	7	99	25	12	13	12	47	11	72	19	1	19	8	4
K01283	0.0333333	0	0.633333	0.2	0	0.366667	0	0	2	0	0	0	0	0	0	1	0	0	0	0	0	0	3	0	0	0	0	0	0	3	0	2	0	0	0	0	0	0	0	0	0	0	0	0	0	0	0	0	0
K01284	569.833	319.867	206.833	259.667	103.2	199.133	179	162	270	27	9	9	153	0	38	253	25	51	2	79	155	1277	27	2	5	25	2313	549	28	26	23	42	72	75	87	11	89	18	3	142	34	11	20	579	13	43	73	10	16
K01286	12.1	12.9667	34.7	17.5	23.6333	11.1667	5	7	9	2	5	14	25	26	3	46	18	7	9	4	8	2	12	8	3	19	0	4	5	9	17	6	6	29	4	23	7	18	3	30	12	22	11	28	19	13	35	4	17
K01295	11.6	6.33333	5.53333	9.6	5.4	6.43333	7	15	10	4	10	2	3	7	0	10	2	9	4	1	4	32	4	4	3	17	4	1	5	2	4	2	0	10	1	16	1	1	5	7	4	10	6	11	7	5	6	3	3
K01297	69.2333	61.8333	33.8333	42.8333	21.6	31.6333	16	19	25	3	7	33	34	2	20	167	20	10	2	16	23	268	7	6	0	4	156	37	3	4	24	18	4	3	15	3	8	1	0	18	3	5	15	24	4	6	12	2	7
K01299	50.2333	19.5333	46.4	43.5333	26.5	30.4	16	14	50	40	7	24	89	15	36	190	28	26	22	12	11	27	28	3	12	18	19	19	40	22	34	11	12	21	36	30	21	17	16	29	18	57	14	72	7	8	33	14	12
K01301	0	0	0	0	0	0.0333333	0	0	1	0	0	0	0	0	0	0	0	0	0	0	0	0	0	0	0	0	0	0	0	0	0	0	0	0	0	0	0	0	0	0	0	0	0	0	0	0	0	0	0
K01303	0.0333333	0	0.1	0.0333333	0	0	0	0	0	0	0	0	0	0	0	0	0	0	0	0	0	0	0	0	0	0	0	0	0	0	0	0	0	0	0	0	0	0	0	0	0	0	0	0	0	0	0	0	0
K01304	33.2	8.2	16.0667	22.1667	7.86667	9.8	7	5	19	4	5	36	9	4	37	43	21	1	6	5	0	10	9	4	7	7	2	1	11	0	21	7	0	8	5	0	27	2	1	2	0	6	4	5	7	3	6	3	4
K01305	61.9	87.5	141.833	132.333	72.9667	78.7333	43	43	170	75	44	109	68	55	75	139	62	192	40	63	77	93	56	42	18	75	82	40	153	79	131	112	24	60	56	86	66	34	17	61	63	63	79	66	48	114	62	50	79
K01308	12.7333	4.66667	13.9	18.2333	7	8.13333	5	9	10	34	1	12	3	6	5	0	6	20	9	0	0	33	0	1	1	3	13	6	13	15	6	9	1	9	11	3	51	10	5	1	1	35	4	7	0	2	9	3	5
K01312	0	0	0	0	0	0.0333333	0	0	0	0	0	0	0	0	0	0	0	0	0	0	0	0	1	0	0	0	0	0	0	0	0	0	0	0	0	0	0	0	0	0	0	0	0	0	0	0	0	0	0
K01318	0	0	0	0	0	0	0	0	0	0	0	0	0	0	0	0	0	0	0	0	0	0	0	0	0	0	0	0	0	0	0	0	0	0	0	0	0	0	0	0	0	0	0	0	0	0	0	0	0
K01322	73.7	48.2333	30.6333	18.7	10.7333	23	38	25	84	2	1	0	47	1	1	9	14	2	0	3	23	118	5	0	0	2	126	114	5	11	13	15	22	7	0	2	10	1	3	11	5	4	2	79	4	10	16	0	4
K01337	0.0666667	0	0	0.133333	0.0666667	0.1	0	0	0	0	0	0	0	0	0	0	0	0	0	0	0	3	0	0	0	0	0	0	0	0	0	0	0	0	0	0	0	0	0	0	1	0	0	0	0	0	1	0	0
K01338	743.6	457.467	730.4	634.5	431.267	516.367	390	230	783	645	364	605	601	327	387	1257	704	792	156	243	344	910	357	260	143	624	1361	491	432	617	637	544	246	411	191	439	625	165	213	369	713	350	454	756	380	507	445	188	518
K01341	0	0	0.0333333	0	0.0333333	0	0	0	0	0	0	0	0	0	0	0	0	0	0	0	0	0	0	0	0	0	0	0	0	0	0	0	0	0	0	0	0	0	0	1	0	0	0	0	0	0	0	0	0
K01342	0.0333333	0	0.0333333	0.1	0.0333333	0.0333333	0	0	0	0	0	0	0	0	0	0	0	0	0	0	0	0	0	0	0	0	1	0	0	0	0	0	0	0	0	0	0	0	0	0	0	0	0	0	0	0	0	0	0
K01347	1.1	3.66667	5.4	5.73333	10.5333	12.8	3	3	4	3	8	7	4	5	77	139	2	3	3	3	0	0	20	10	0	8	3	1	2	19	23	28	4	0	1	1	0	2	2	6	4	37	5	5	39	1	11	3	4
K01354	90.4	68.4	72.1333	99.4	29.4	27.3667	1	2	57	5	1	0	29	11	190	266	28	11	26	33	0	57	0	1	20	0	3	8	32	15	3	18	0	0	2	2	36	12	2	7	1	4	18	5	0	3	4	1	3
K01355	3.33333	1.1	1.5	3.83333	5.63333	3.3	0	0	12	0	0	0	0	0	11	75	0	0	0	0	0	0	0	0	0	0	0	0	0	1	0	0	0	0	0	0	0	0	0	0	0	0	2	0	0	0	0	0	0
K01356	162.867	88.9	184.6	162.133	103.133	101.233	62	43	169	121	69	156	107	90	132	345	88	186	44	67	52	87	76	56	26	125	104	32	136	117	162	125	42	79	29	110	143	45	40	102	296	85	84	111	65	137	113	35	104
K01358	275.767	154.533	247.233	239.467	159.833	177.3	119	90	300	174	86	190	207	122	203	415	133	261	64	86	103	345	131	70	90	184	520	175	177	176	273	203	57	132	97	136	205	79	52	177	366	115	131	231	113	139	114	89	134
K01361	16.7667	17.2667	12.2	8.2	5.6	6.06667	0	0	11	5	2	6	17	4	8	40	4	4	0	0	0	3	6	1	0	6	0	0	5	5	21	25	0	2	1	6	2	8	1	16	5	19	7	2	14	1	6	4	4
K01364	0.0333333	0	0	0	0	0	0	0	0	0	0	0	0	0	0	0	0	0	0	0	0	0	0	0	0	0	0	0	0	0	0	0	0	0	0	0	0	0	0	0	0	0	0	0	0	0	0	0	0
K01372	287.933	97.9333	128.433	141.033	50.3667	84.6	64	52	102	24	1	24	143	22	129	34	47	21	28	27	71	505	18	2	14	7	904	129	37	9	20	14	19	36	32	3	178	16	7	71	25	16	14	214	8	17	31	14	4
K01387	0.0333333	0.0333333	0.0666667	0.0333333	0.0333333	0	0	0	0	0	0	0	0	0	0	0	0	0	0	0	0	0	0	0	0	0	0	0	0	0	0	0	0	0	0	0	0	0	0	0	0	0	0	0	0	0	0	0	0
K01390	0.366667	0.233333	1.33333	0.266667	0.533333	0.3	1	0	0	0	0	0	1	0	0	0	0	1	0	0	0	0	3	0	0	0	0	0	0	0	1	1	0	0	1	0	0	0	0	0	0	6	1	1	2	0	0	0	0
K01392	0.0333333	0	0.0333333	0	0	0.1	0	0	1	0	0	0	0	0	0	1	0	0	0	0	0	0	0	0	0	0	0	0	0	0	0	1	0	0	0	0	0	0	0	0	0	0	0	0	0	0	0	0	0
K01399	0	0	0.0333333	0.0333333	0	0	0	0	0	0	0	0	0	0	0	0	0	0	0	0	0	0	0	0	0	0	0	0	0	0	0	0	0	0	0	0	0	0	0	0	0	0	0	0	0	0	0	0	0
K01400	0	0	0.0333333	0	0	0	0	0	0	0	0	0	0	0	0	0	0	0	0	0	0	0	0	0	0	0	0	0	0	0	0	0	0	0	0	0	0	0	0	0	0	0	0	0	0	0	0	0	0
K01401	0	0	0	0	0	0.0666667	0	0	1	0	0	0	0	0	0	0	1	0	0	0	0	0	0	0	0	0	0	0	0	0	0	0	0	0	0	0	0	0	0	0	0	0	0	0	0	0	0	0	0
K01406	0	0.0333333	0	0	0	0	0	0	0	0	0	0	0	0	0	0	0	0	0	0	0	0	0	0	0	0	0	0	0	0	0	0	0	0	0	0	0	0	0	0	0	0	0	0	0	0	0	0	0
K01407	49.2667	105.967	45	81.5	35.9667	23.3333	1	0	19	0	0	0	1	0	56	446	3	15	0	73	0	57	0	0	0	6	0	8	2	12	0	0	1	0	0	0	2	1	0	7	2	0	29	13	0	4	0	3	0
K01409	341.367	175.667	286.833	282.367	166.567	199.467	107	81	373	241	112	222	234	140	207	503	194	275	60	107	127	392	142	75	45	210	575	165	168	237	311	208	69	120	118	166	318	99	61	155	353	146	143	280	105	138	139	74	156
K01414	64.0333	92.0667	57.2	94.5	39.6333	35.2333	2	0	69	9	14	47	15	3	80	441	7	23	9	55	3	36	26	13	2	8	4	19	16	36	71	38	4	3	0	4	6	3	5	16	18	24	24	25	22	6	10	11	12
K01416	0.0333333	0	0	0	0	0	0	0	0	0	0	0	0	0	0	0	0	0	0	0	0	0	0	0	0	0	0	0	0	0	0	0	0	0	0	0	0	0	0	0	0	0	0	0	0	0	0	0	0
K01417	0	0	0.0333333	0	0	0	0	0	0	0	0	0	0	0	0	0	0	0	0	0	0	0	0	0	0	0	0	0	0	0	0	0	0	0	0	0	0	0	0	0	0	0	0	0	0	0	0	0	0
K01419	17.1667	25.9667	19.7	22.2333	16.5667	12.6333	0	3	15	3	6	10	1	7	30	143	0	8	3	21	8	16	22	5	3	5	0	3	4	13	22	7	2	0	2	17	13	0	6	2	104	4	8	3	13	3	6	4	1
K01420	138.633	55.1333	64.3333	73.4667	40.3333	44	36	32	91	73	10	46	42	24	58	189	13	68	23	37	14	64	25	7	11	28	47	47	43	26	57	50	10	41	79	29	33	20	10	54	49	51	27	58	17	46	47	21	21
K01421	734.033	288.433	913.133	708.433	495.3	510.433	334	147	803	921	449	431	1017	472	826	748	748	1023	211	170	244	454	392	243	275	771	551	214	554	775	566	466	307	393	256	552	1278	216	250	410	329	472	566	817	348	560	486	196	661
K01423	26.7333	48.6	21.1333	37.9	16.1333	10.9667	0	0	14	0	0	0	0	0	27	197	1	11	1	26	0	32	1	1	0	1	0	7	2	6	0	1	1	0	0	0	0	0	0	1	1	0	5	6	0	1	0	1	0
K01424	436.9	254.033	264.433	279.3	134.667	190.967	129	118	234	87	37	158	223	71	255	410	89	137	65	122	111	920	88	37	22	76	1227	201	131	131	220	145	57	87	77	64	138	69	32	150	77	91	64	319	78	113	106	45	41
K01425	199.6	135.733	79.9667	123.3	39.2333	66.6667	37	55	109	13	5	4	35	2	29	123	13	23	7	41	48	402	7	1	4	17	770	134	13	16	3	14	19	21	27	8	28	8	5	49	12	2	15	172	5	5	25	6	5
K01426	11.6667	8.16667	11.0667	18.6667	11	5.66667	0	2	39	3	3	13	17	4	2	13	5	5	0	3	0	10	4	1	4	3	4	10	3	5	8	6	0	0	2	1	62	1	1	6	14	16	2	8	4	3	7	4	2
K01428	58.7	20.8	25.0667	22.8	18.1	20.7	20	39	53	15	4	30	10	4	38	29	8	26	16	4	18	36	10	3	1	10	114	36	11	12	9	20	9	10	18	8	9	20	4	8	8	7	29	21	9	13	16	4	12
K01429	5.8	3.6	2.53333	3.1	2.23333	2.6	6	4	12	3	1	0	1	1	3	2	0	2	1	0	1	12	0	0	0	0	10	9	0	1	2	3	2	1	1	0	2	1	0	0	0	0	0	5	1	2	3	0	1
K01430	3.93333	2.2	2.76667	2.26667	1.8	2.06667	1	4	7	4	1	0	3	0	1	2	0	1	4	0	7	3	0	1	0	0	4	7	1	0	1	2	2	1	5	0	0	1	0	0	0	2	2	6	0	2	0	0	1
K01431	0.0333333	0.2	0.166667	0.0333333	0.0666667	0.1	0	0	0	0	0	0	0	0	0	0	0	0	0	0	0	0	0	0	0	0	0	0	1	0	1	1	0	0	0	0	0	0	0	0	0	0	0	0	0	0	0	0	1
K01432	0.0333333	0	0.133333	0.0333333	0.0333333	0.0333333	0	0	1	0	0	0	0	0	0	0	0	0	0	0	0	0	0	0	0	0	0	0	0	0	0	0	0	0	0	0	0	0	0	0	0	0	0	0	0	0	0	1	0
K01433	68.5333	55.5333	34.2667	46.2667	17.9667	27.6667	11	10	57	11	3	12	19	4	26	103	11	12	0	20	35	114	6	6	0	6	265	23	2	19	30	13	4	7	1	0	9	1	2	13	4	8	11	62	16	6	10	4	3
K01434	9.23333	7.16667	5.4	37.8	4.4	1.7	2	0	9	0	0	0	0	0	0	1	0	8	0	0	0	24	1	0	0	0	0	1	2	1	0	2	0	0	0	0	0	0	0	1	0	0	9	9	0	0	0	0	0
K01436	4.46667	1.83333	1.43333	5.06667	0.966667	0.866667	0	0	8	0	0	0	0	3	0	0	2	0	1	1	0	0	0	0	0	0	0	0	1	0	2	8	0	0	0	0	0	0	0	1	1	0	0	0	2	1	0	0	0
K01437	0	0	0	0	0	0	0	0	0	0	0	0	0	0	0	0	0	0	0	0	0	0	0	0	0	0	0	0	0	0	0	0	0	0	0	0	0	0	0	0	0	0	0	0	0	0	0	0	0
K01438	137.5	97.3333	63.1333	83.6333	39.7333	50.3	39	26	79	2	1	3	29	1	32	200	15	17	2	22	44	362	8	2	0	4	501	53	2	8	0	6	11	11	20	9	18	3	3	43	6	4	8	104	2	9	12	5	4
K01439	217.533	107.7	207.267	194.567	108.733	114.633	36	58	226	130	55	138	223	104	195	381	169	170	50	99	51	76	85	42	30	74	124	64	127	103	202	131	43	89	82	82	162	74	34	80	264	102	86	141	77	96	64	65	81
K01442	405.467	137.733	191.733	174.7	113.233	147.033	126	92	240	182	60	106	198	110	62	153	139	196	36	36	106	496	75	44	31	163	848	229	65	159	94	79	61	81	59	85	232	29	45	95	86	82	98	250	31	88	207	38	102
K01443	418.467	225.367	330.833	299.033	183.6	226.7	136	110	331	167	131	155	309	145	194	446	206	268	46	117	169	699	162	76	62	271	1176	155	159	227	252	142	90	146	75	179	285	49	85	216	125	143	132	417	114	192	171	68	187
K01444	0	0	0	0	0	0	0	0	0	0	0	0	0	0	0	0	0	0	0	0	0	0	0	0	0	0	0	0	0	0	0	0	0	0	0	0	0	0	0	0	0	0	0	0	0	0	0	0	0
K01446	0	0	0	0	0	0	0	0	0	0	0	0	0	0	0	0	0	0	0	0	0	0	0	0	0	0	0	0	0	0	0	0	0	0	0	0	0	0	0	0	0	0	0	0	0	0	0	0	0
K01447	28.9667	5.16667	6.8	18.2333	2.26667	4.96667	4	1	47	0	0	0	2	0	0	0	0	0	0	0	1	47	2	0	0	1	19	8	11	0	2	0	0	2	2	0	1	0	0	2	2	0	0	10	0	0	0	0	0
K01448	468.6	311.867	388.367	372.233	252.933	277.7	182	156	372	320	192	239	362	176	163	923	272	433	31	143	173	742	180	108	83	362	954	269	132	318	257	179	115	165	113	217	418	56	95	202	206	133	222	503	158	202	200	73	281
K01449	24.2333	7.53333	12.3333	15.3333	7.26667	10.5	16	12	20	15	7	6	8	5	0	1	20	24	7	7	1	24	9	4	1	10	30	16	13	5	4	11	9	11	9	10	19	7	1	0	5	19	9	13	3	14	5	5	6
K01451	5.7	1.36667	15.0667	2	1.66667	0.933333	0	0	2	0	0	0	0	0	22	2	0	0	0	0	0	0	0	0	0	0	0	2	0	0	0	0	0	0	0	0	0	0	0	1	1	0	2	0	3	1	0	0	0
K01452	0	0	0	0	0	0	0	0	0	0	0	0	0	0	0	0	0	0	0	0	0	0	0	0	0	0	0	0	0	0	0	0	0	0	0	0	0	0	0	0	0	0	0	0	0	0	0	0	0
K01455	0.3	0.0666667	0.333333	0.233333	0.233333	0.366667	0	0	6	0	0	0	0	0	0	1	0	0	0	0	0	0	0	0	0	0	0	0	0	4	0	0	0	0	0	0	0	0	0	0	0	0	1	0	0	1	0	0	0
K01457	6.56667	1.3	2.13333	3.76667	0.866667	0.533333	1	0	3	0	0	0	0	0	0	0	4	0	0	0	0	0	0	0	0	0	1	0	0	2	0	0	2	0	1	2	0	3	0	0	2	0	0	0	0	0	0	1	0
K01458	1	0.166667	0.2	0.2	0.0666667	0.0666667	0	0	0	0	0	0	0	0	0	1	0	0	0	0	0	0	0	0	1	0	0	0	0	0	0	0	0	0	0	0	0	0	0	0	0	0	0	0	0	1	0	0	0
K01459	0.0666667	0	0.233333	0.1	0	0.0333333	0	0	1	0	0	0	0	0	0	0	0	0	0	0	0	0	0	0	0	0	0	0	0	0	0	0	0	0	0	0	0	0	0	0	0	0	0	0	0	0	0	0	0
K01460	41.6	72.4333	41.7667	63.8	24.3	17.9	2	0	18	4	8	37	12	4	77	77	5	15	9	41	1	39	17	14	0	13	3	8	2	33	62	28	2	1	3	2	3	0	6	10	10	17	21	18	26	5	13	10	8
K01461	0	0	0	0	0	0	0	0	0	0	0	0	0	0	0	0	0	0	0	0	0	0	0	0	0	0	0	0	0	0	0	0	0	0	0	0	0	0	0	0	0	0	0	0	0	0	0	0	0
K01462	219.933	112.733	215.1	193.2	117.367	142	83	70	256	171	85	152	202	94	159	292	138	266	43	84	84	234	102	58	27	197	346	143	123	185	194	145	50	89	74	114	184	53	50	101	185	90	100	201	85	104	86	49	87
K01463	0	0	0	0	0	0.0333333	0	0	1	0	0	0	0	0	0	0	0	0	0	0	0	0	0	0	0	0	0	0	0	0	0	0	0	0	0	0	0	0	0	0	0	0	0	0	0	0	0	0	0
K01464	64.4333	71.6667	66.3	79.4	35.7	45.1333	24	5	79	23	24	79	38	19	92	289	67	51	20	21	13	50	49	22	13	14	22	24	28	31	80	63	15	16	46	37	28	25	7	9	19	18	27	29	33	18	16	19	10
K01465	412.633	213.5	358.067	348.267	212.233	245.467	145	116	460	267	157	265	330	188	201	634	234	357	64	123	152	514	153	89	71	285	727	219	201	277	304	259	79	186	120	187	323	100	87	201	472	206	188	401	138	185	203	86	263
K01466	19.0667	46.4667	19.9667	40.7667	8.46667	4.96667	1	0	29	0	0	0	6	1	30	2	1	9	0	33	0	22	2	0	1	0	1	2	1	4	1	0	0	2	0	1	3	0	0	1	1	0	11	9	0	0	1	1	0
K01467	30.1	55.6	27.2333	45.2667	15.8	7.26667	1	0	8	0	2	10	14	8	24	22	10	9	0	38	0	37	3	1	0	1	0	1	2	7	10	3	0	1	2	4	2	10	1	9	2	16	12	15	5	0	5	2	4
K01468	148.833	69.2	46.5	50.8667	28.0667	48.4333	38	22	60	3	0	4	28	0	26	163	7	5	1	5	29	335	2	1	0	1	526	123	7	7	5	7	12	24	10	2	14	3	1	20	7	4	2	133	1	8	19	1	2
K01469	0.0666667	0	0.466667	0.2	0	0.8	1	0	11	0	0	0	0	0	0	2	0	1	1	0	0	0	0	0	0	0	0	0	5	2	0	1	0	0	0	0	0	0	0	0	0	0	0	0	0	0	0	0	0
K01470	69.2	21.9	32.3	30.1	12.2333	24.6333	13	20	27	11	4	2	17	3	47	16	20	13	10	2	8	156	4	3	6	4	291	13	14	4	7	5	2	5	7	5	12	7	2	16	6	3	12	50	4	3	6	4	8
K01473	0.6	1	13.3333	15.9333	6.56667	6.93333	0	2	17	46	1	0	0	7	3	1	3	55	0	0	0	27	1	1	0	1	6	0	4	8	1	19	1	0	2	2	87	6	4	1	1	0	9	8	0	0	0	0	1
K01474	0.733333	1.06667	11.2333	14.8667	6.3	6.4	1	2	20	31	1	0	0	4	3	1	3	43	0	0	5	20	2	0	0	6	5	0	5	9	0	23	0	0	4	4	83	5	4	3	1	2	16	13	0	0	0	0	0
K01476	22.2667	26.6667	15.7333	17.4	5.33333	14.8667	5	17	11	2	0	0	17	3	0	4	6	5	0	2	12	79	6	0	1	2	217	17	7	4	5	2	2	3	12	5	2	1	1	4	2	1	0	48	3	2	5	0	1
K01477	0.0666667	0.366667	0.0333333	0.1	0	0.2	1	0	4	0	0	0	0	0	0	0	0	0	0	0	0	0	0	0	1	0	0	0	0	0	0	0	0	0	0	0	0	0	0	0	0	0	0	0	0	0	0	0	0
K01478	44.3	20.0667	45.3	36	17.7333	23.0333	5	8	46	45	4	6	90	12	36	29	15	40	8	7	9	38	6	5	18	3	38	29	19	18	37	15	8	10	77	10	32	6	8	30	12	24	8	57	2	12	8	18	7
K01479	3.46667	1.1	1.5	2.83333	4.4	4.23333	0	0	5	0	1	1	1	0	6	103	1	1	0	0	0	0	0	0	0	1	0	1	0	4	0	2	0	0	0	0	0	0	0	1	0	1	0	1	0	0	2	0	0
K01480	126.967	79.1333	93.5333	106.967	45.2	58.0667	42	27	144	58	23	61	53	27	51	85	59	98	21	44	36	63	25	10	8	38	189	118	86	61	86	74	27	34	47	47	36	55	15	72	37	36	36	57	31	73	40	29	31
K01482	1.63333	0.733333	3.33333	2.66667	0.6	0.733333	1	0	1	4	2	0	0	1	1	1	2	2	0	0	0	1	1	0	0	0	2	0	0	0	2	0	0	0	1	0	2	0	0	2	0	1	0	3	1	1	1	0	0
K01483	5.43333	14.1333	5.86667	6.4	2.3	0.833333	0	0	2	0	0	0	0	0	11	0	0	0	0	10	0	2	0	0	0	0	0	0	0	0	0	0	0	0	0	0	0	0	0	0	0	0	1	1	0	0	0	0	0
K01484	18.8667	36.3333	14.2667	27.6	10.5667	6.7	0	0	5	0	1	0	0	0	13	133	0	7	0	14	0	20	0	0	0	1	0	3	0	2	0	0	0	0	0	2	0	0	0	2	1	2	6	2	0	2	0	0	0
K01485	47.3333	54.4667	50.7667	59.1333	24.4667	23.0333	5	0	36	8	6	13	58	6	119	228	6	11	18	28	1	58	6	6	3	2	6	11	16	11	14	14	0	1	0	0	25	2	3	9	6	9	8	48	10	5	5	3	3
K01486	248.2	169.6	305.167	305.8	162.933	168.033	117	99	353	206	53	195	167	100	167	307	117	426	82	134	119	225	131	46	55	146	285	106	276	197	217	222	67	104	151	171	194	121	46	173	446	212	148	180	81	198	131	88	110
K01487	40.7667	49.7667	33.6	53.8333	17.3	20.6667	12	7	60	5	8	28	21	5	60	50	43	19	6	29	21	44	15	7	4	8	32	26	12	15	28	15	8	14	12	6	23	13	3	13	11	9	18	13	14	8	7	10	7
K01488	66.2667	65.9333	100.4	88.5667	67	68.5667	56	21	138	103	72	59	103	62	27	223	73	132	8	38	24	53	52	46	29	173	56	27	47	160	48	63	14	49	19	82	102	10	39	60	51	30	87	89	55	72	77	26	109
K01489	109.2	73.0333	92.9	91.4333	58.5667	64.2	44	39	77	61	42	50	55	38	48	245	60	84	15	52	34	172	52	24	9	72	215	67	27	69	83	63	26	43	28	32	70	20	16	73	105	40	37	100	38	45	67	26	54
K01491	256.833	149.3	219.4	204.4	131.367	147.333	92	87	262	127	79	133	185	110	149	403	159	230	37	62	99	370	118	43	33	140	519	139	103	146	141	119	68	100	61	106	203	50	54	112	258	112	102	226	112	111	115	36	143
K01493	134.333	61.7333	114.5	94.8333	73.7	78.7	52	48	147	97	32	65	122	50	33	158	93	129	21	34	51	165	56	31	19	75	252	73	77	71	97	99	35	57	55	67	136	40	26	72	144	53	58	141	39	85	72	35	94
K01494	31.3	24.6	31.6333	34	14.2	15.3333	1	9	27	4	6	8	20	6	70	110	5	12	9	14	4	21	12	8	7	11	10	8	11	12	25	14	3	2	3	8	12	3	0	7	10	6	6	7	19	6	3	4	7
K01495	140.867	81.7333	93.6333	95.2667	59.8	71.9	47	36	97	42	29	96	78	38	107	250	86	65	19	31	48	188	57	15	10	33	351	73	38	27	91	58	33	52	32	30	59	20	16	51	33	29	42	126	70	38	40	17	17
K01496	24.7667	5.66667	10.9333	18.9333	5.26667	6.83333	1	1	25	7	3	5	10	7	20	9	21	6	4	1	0	5	1	0	6	2	21	6	13	4	7	9	1	0	8	2	25	4	1	4	2	2	6	3	4	3	3	1	2
K01497	13.6667	22.0667	15.1667	21.0667	8.73333	9.46667	0	5	14	2	6	15	2	2	18	102	0	4	8	18	0	16	9	2	0	3	3	5	1	8	22	12	2	3	2	0	1	2	0	1	2	4	4	6	9	0	0	4	0
K01499	1.7	0.633333	0.4	0.666667	0.733333	0.433333	0	0	1	0	0	0	0	0	0	0	0	3	0	0	0	0	0	0	0	0	0	0	7	0	1	1	0	0	0	0	2	0	0	0	0	1	0	0	0	6	0	0	0
K01500	0	0	0.0333333	0.0666667	0.0333333	0.0333333	0	0	0	0	0	0	0	0	0	0	0	0	0	0	0	0	0	0	0	0	0	0	0	0	1	0	0	0	0	0	0	0	0	0	0	0	0	0	0	0	0	0	0
K01501	0.5	0.133333	0	2.33333	0	0.1	0	0	2	0	0	1	0	0	0	0	0	0	0	0	0	0	0	0	0	0	0	0	0	0	0	0	0	0	0	0	0	0	0	0	0	0	0	0	0	0	0	0	0
K01502	0.133333	0	0.0333333	0.4	0	0.0333333	0	0	0	0	0	0	0	0	0	0	0	0	0	0	0	0	0	0	0	0	0	0	0	0	0	1	0	0	0	0	0	0	0	0	0	0	0	0	0	0	0	0	0
K01505	0.0666667	0	0.166667	0.166667	0.0333333	0.266667	0	0	4	0	0	0	0	0	1	2	0	0	0	0	0	0	0	0	0	0	0	0	0	0	0	1	0	0	0	0	0	0	0	0	0	0	0	0	0	0	0	0	0
K01506	0	0	0.0333333	0	0.0333333	0	0	0	0	0	0	0	0	0	0	0	0	0	0	0	0	0	0	0	0	0	0	0	0	0	0	0	0	0	0	0	0	0	0	0	0	0	0	0	0	0	0	0	0
K01507	42.9333	31.3333	35.0667	40.9	16.4	19.3	5	6	47	17	5	17	23	7	47	123	4	21	8	19	3	43	12	3	2	5	48	14	9	14	25	22	2	5	22	1	35	8	1	6	7	5	13	16	11	0	7	15	4
K01512	24.6	18.9333	29.3	26.8	17.1333	20.2333	13	6	38	28	20	22	33	14	15	53	29	44	1	14	8	27	16	11	10	35	21	17	17	41	24	9	6	6	7	22	29	3	8	14	8	11	29	30	7	21	19	7	8
K01515	132.967	77.2667	145.067	128.233	94.6667	101.933	72	28	173	147	84	143	181	81	82	309	103	180	30	56	50	123	69	47	38	146	120	36	86	139	140	105	49	64	55	122	140	30	38	98	212	61	102	122	61	91	104	32	95
K01520	137.067	68.8	103.067	104.767	66.0667	70.2333	43	41	100	66	39	70	112	47	98	184	89	85	19	38	46	190	37	20	13	69	237	34	64	54	89	57	36	52	30	48	116	29	15	50	80	77	50	97	40	61	47	29	83
K01521	16.3333	30.7333	14.2333	25.4	13.5	8.43333	1	0	5	0	0	0	1	0	19	169	0	5	0	27	0	22	0	0	0	0	0	3	0	1	0	0	0	0	0	0	1	0	0	0	1	0	17	7	0	1	0	1	0
K01523	14.2667	3.3	6.76667	7.5	3.66667	4.76667	1	0	9	2	1	7	5	6	19	16	9	3	3	3	1	4	1	2	3	3	10	5	6	7	8	4	1	0	3	1	15	4	0	5	4	3	0	5	0	0	2	1	0
K01524	254	185.433	171.933	223.767	117.6	118.067	30	44	161	69	30	162	158	35	252	809	99	76	58	101	42	350	56	21	22	25	377	77	68	57	150	85	34	36	40	18	192	31	18	43	461	56	64	145	65	37	49	23	20
K01525	19.5333	31.5333	19.5333	26.9333	14.3333	14.4667	0	0	12	1	6	17	7	8	40	193	1	13	8	15	0	20	16	8	0	0	1	7	4	7	33	10	0	3	3	1	2	1	0	5	11	11	8	9	15	0	4	5	1
K01529	9.2	19.7	6.66667	15.7667	5.8	4.33333	3	0	4	0	1	0	1	1	18	65	1	5	0	7	0	17	5	0	0	0	0	0	0	1	0	0	0	1	0	0	0	0	0	1	0	0	3	0	0	4	0	1	1
K01531	187.267	174.5	115.7	133.6	82.4333	71.4667	15	13	62	43	0	30	115	22	65	451	35	48	7	87	41	524	21	8	4	12	327	55	10	16	42	18	10	12	37	14	33	23	4	46	25	56	43	41	18	25	36	18	12
K01533	508.2	281.933	508.533	419.367	303.133	340.833	260	178	659	415	221	249	576	251	142	399	321	566	85	136	195	879	231	131	95	452	1164	414	261	416	346	300	179	279	134	291	528	133	147	334	531	248	284	703	233	333	300	113	326
K01534	586.633	322.633	656.867	554.3	370.367	439.7	341	204	717	537	227	475	610	289	380	975	410	877	124	265	286	891	320	126	144	442	1217	270	365	496	535	436	212	356	266	398	599	172	142	400	359	314	336	510	281	440	341	194	424
K01535	0	0	0	0.0333333	0	0	0	0	0	0	0	0	0	0	0	0	0	0	0	0	0	0	0	0	0	0	0	0	0	0	0	0	0	0	0	0	0	0	0	0	0	0	0	0	0	0	0	0	0
K01537	576.267	247.167	258.067	307.867	148.933	227.267	157	117	414	249	27	99	252	121	106	113	381	214	50	46	174	977	96	15	39	51	1652	454	171	91	131	107	111	166	165	72	444	96	34	138	99	181	81	436	46	74	122	53	45
K01539	0.0333333	0.2	0.1	0.0666667	0.0666667	0.0666667	0	0	0	0	0	0	0	0	0	0	0	0	0	0	0	0	0	0	0	0	0	0	0	0	1	0	1	0	0	0	0	0	0	0	1	0	1	0	0	0	0	0	0
K01545	1.9	2.63333	1.2	2.13333	0.233333	0.1	0	0	0	0	0	0	0	0	0	0	0	0	0	1	0	1	0	0	0	0	0	1	0	0	0	0	0	0	0	0	0	0	0	0	0	0	0	0	0	0	0	0	0
K01546	223.167	141.2	85.9667	134.967	44.3	78	61	31	198	8	1	1	39	1	33	229	13	23	0	39	59	563	10	0	0	6	762	176	23	10	2	11	13	22	4	2	28	5	1	61	11	6	11	141	1	17	11	1	4
K01547	272	181.033	102.8	169.267	55.5	92.7667	69	48	228	13	2	9	60	0	36	243	17	32	1	50	80	610	6	0	1	11	879	255	40	18	11	11	18	24	7	4	27	6	0	82	8	4	22	194	4	15	30	3	1
K01548	58.3	37.1667	22.2333	37.1333	13.2333	20.1	12	9	49	2	0	0	11	0	9	68	6	14	0	8	18	128	2	0	0	4	197	42	5	1	3	2	2	8	3	0	8	1	1	10	2	1	3	45	0	4	11	0	0
K01551	66.7333	25.6333	8.06667	5.93333	4.2	3.93333	6	7	20	1	0	1	12	0	0	3	3	8	0	1	10	16	0	0	0	1	3	5	13	0	3	2	2	0	1	0	4	4	0	14	0	1	1	8	3	5	4	0	0
K01554	0.133333	0.2	0.166667	0.166667	0.166667	0.566667	0	0	10	0	1	0	2	0	0	1	0	0	0	0	0	0	0	0	0	0	0	0	1	1	0	1	0	0	0	0	0	0	0	2	0	0	0	1	1	0	0	0	0
K01555	0.0333333	0.0333333	0.366667	0.1	0.0333333	0.1	0	0	1	0	0	0	0	0	0	0	0	0	0	0	0	0	0	0	0	0	0	0	2	0	0	0	0	0	0	0	0	0	0	0	0	0	0	0	0	0	0	0	0
K01556	0.0333333	0	0.433333	0.2	0.133333	0.7	1	0	12	0	0	0	0	0	0	0	0	0	1	0	0	0	0	0	0	0	0	0	1	2	3	1	0	0	0	0	0	0	0	1	0	0	0	0	0	0	0	0	0
K01560	31.2667	18.5667	43.5333	34.1667	24.7	24.9333	10	5	58	33	7	35	35	29	26	48	36	61	11	22	18	18	25	8	5	22	25	8	32	28	48	19	24	31	9	12	52	18	13	22	31	21	17	35	16	50	16	11	11
K01561	0.866667	0.0333333	0.1	0.0666667	0	0.433333	1	0	1	0	0	0	0	0	0	1	0	0	0	0	0	9	0	0	0	0	0	0	1	0	0	0	0	0	0	0	0	0	0	0	0	0	0	0	0	0	0	0	0
K01563	0	0	0.0333333	0.0333333	0.0333333	0.0333333	0	0	0	0	0	0	0	0	0	0	0	0	0	0	0	0	0	0	0	0	0	0	0	0	0	1	0	0	0	0	0	0	0	0	0	0	0	0	0	0	0	0	0
K01567	17.8	6.23333	8	7.83333	5.16667	6.13333	6	4	10	12	4	8	6	4	5	3	3	14	6	2	2	6	7	0	1	5	22	9	11	9	3	1	5	2	7	7	12	10	3	0	2	23	4	11	1	9	8	6	3
K01568	0	0	0	0	0	0.0333333	0	0	0	0	1	0	0	0	0	0	0	0	0	0	0	0	0	0	0	0	0	0	0	0	0	0	0	0	0	0	0	0	0	0	0	0	0	0	0	0	0	0	0
K01569	0	0.0333333	0.1	0.0333333	0.0333333	0.1	0	0	2	0	0	0	0	0	0	0	0	0	0	0	0	0	0	0	0	0	0	0	0	0	0	1	0	0	0	0	0	0	0	0	1	0	0	0	0	0	0	0	0
K01571	283.3	153.933	389.433	331.667	255.367	265.3	173	111	506	314	229	385	280	251	207	580	342	538	114	158	149	212	241	123	75	377	299	96	283	343	423	355	130	258	138	269	325	129	112	222	711	229	254	295	228	267	299	156	287
K01573	14.8	5.1	6.23333	6.93333	3.53333	5.33333	4	2	7	1	1	3	4	1	0	7	2	2	2	0	3	24	2	1	1	2	77	1	0	1	7	1	0	2	0	2	0	0	0	4	20	3	0	17	3	0	1	0	0
K01574	0.0666667	0.0333333	0.433333	0.2	0.2	0.533333	0	0	3	0	0	0	2	3	0	0	0	0	0	0	0	1	0	0	0	0	2	0	0	0	3	0	0	0	2	0	0	1	0	0	1	0	1	0	0	0	0	0	0
K01575	9.43333	6.73333	8.23333	5.56667	10.3	7.16667	0	0	7	0	0	4	37	6	0	111	6	3	0	0	3	4	2	1	0	1	1	3	1	3	12	3	0	0	2	5	2	4	2	6	4	5	3	23	9	1	6	2	3
K01576	0.8	0.266667	0.7	1.06667	0.4	0.333333	0	0	3	0	0	0	0	0	0	1	0	0	0	0	0	0	0	0	0	2	0	2	0	2	0	0	0	0	0	0	0	0	0	0	0	0	0	0	0	4	0	0	0
K01577	26.2	50.1667	39.6333	53.2667	10.7	9.8	0	0	8	2	0	0	1	2	118	0	17	10	19	25	0	42	2	3	13	0	0	0	22	1	0	8	0	1	0	0	5	8	1	3	0	0	21	6	0	0	0	3	0
K01578	0	0.0666667	0.166667	0.133333	0	0.0333333	0	0	0	0	0	0	0	0	0	0	0	0	0	0	0	0	0	0	0	0	0	0	1	0	0	0	0	0	0	0	0	0	0	0	0	0	0	0	0	0	0	0	0
K01579	69.1	42.5	46.6	54.3667	29.7	41.3333	31	18	87	53	41	29	61	20	22	65	52	68	9	20	27	131	20	24	9	48	163	55	24	45	33	21	12	28	10	14	51	23	10	27	11	30	41	60	26	32	18	8	18
K01580	246.833	184.1	111.867	174.367	47.5667	75.7	61	46	159	13	0	5	53	9	63	15	17	31	1	75	70	435	6	0	0	5	863	204	15	15	12	20	20	30	24	4	40	8	2	45	8	10	17	170	4	19	29	5	4
K01581	91.3	160.833	75.4333	136.533	63.8	45.1333	2	4	43	6	26	65	8	5	157	492	22	18	12	116	4	108	47	20	1	17	1	22	10	41	64	28	3	0	11	1	7	1	3	14	266	16	46	21	30	9	17	21	21
K01582	69.7667	158.467	76.5333	131.7	42.8667	23.4	2	0	23	1	1	1	4	1	96	316	8	21	0	112	0	87	1	1	0	1	0	10	2	14	0	0	0	0	0	0	1	0	0	7	6	0	31	12	0	5	2	2	0
K01584	42.2	87.0667	41.0667	80.9	16.1	8.73333	1	0	40	0	1	0	3	0	50	4	2	14	1	44	0	77	1	0	0	0	2	2	7	3	0	4	0	2	4	0	1	0	0	6	1	5	18	14	0	1	0	1	0
K01585	339.367	215.8	164.7	207.6	100.967	141.367	99	120	169	65	25	79	110	28	69	450	46	79	36	66	114	649	43	20	23	44	1186	252	40	53	58	64	82	53	62	57	96	60	34	116	31	39	78	272	37	53	65	34	32
K01586	516.033	260.6	514.8	448.4	308.733	344.1	239	162	637	399	223	335	500	233	299	717	422	575	95	197	203	590	298	161	108	419	849	266	305	411	470	332	141	258	168	311	496	136	127	297	478	224	290	507	232	305	282	152	335
K01588	170.267	90.9	143.367	137.733	87.8333	100.233	68	50	161	89	70	95	115	57	101	275	86	137	24	61	63	214	84	33	27	92	343	82	89	97	141	100	50	71	49	83	146	49	35	81	153	79	63	133	59	74	93	31	84
K01589	82.0667	72.6333	72.8667	79.1333	41.4	37.6	17	10	71	10	10	45	98	28	106	217	31	14	28	34	6	33	38	10	16	10	17	86	22	36	67	40	7	9	2	10	105	13	9	21	18	38	20	89	27	3	22	7	15
K01590	16.4667	1.8	4	6.96667	4.46667	6.66667	2	0	3	0	0	0	1	0	0	1	0	0	0	0	0	110	0	0	0	0	81	2	0	0	0	0	0	0	0	0	0	0	0	3	0	0	0	3	0	0	0	0	0
K01591	318.4	170.233	300.7	297.433	172.533	201.267	114	95	319	247	102	188	263	149	204	350	204	321	58	113	137	385	171	82	69	252	641	146	164	268	257	223	105	142	105	164	233	101	87	168	255	159	157	303	132	115	139	87	188
K01593	0	0	0.1	0.0333333	0	0.0666667	0	0	1	0	0	0	0	0	0	0	0	0	0	0	0	0	0	0	0	0	0	0	0	1	0	0	0	0	0	0	0	0	0	0	0	0	0	0	0	0	0	0	0
K01595	213.733	159	170	193.3	89.8333	88.1	14	32	95	46	27	80	176	51	337	640	94	77	62	77	15	114	71	20	47	29	21	29	80	48	167	72	10	22	65	25	104	40	8	26	21	63	49	40	54	18	41	31	18
K01596	29.9333	16.7667	31	30.2667	34.8667	13.8333	4	2	122	7	1	1	17	6	1	12	6	19	1	3	15	15	18	3	6	1	2	8	30	14	18	20	4	2	21	36	5	2	14	17	558	6	1	41	3	11	5	7	8
K01597	6.2	10.0333	8.7	6.7	9.8	5.1	3	0	6	3	1	11	35	10	5	15	6	4	0	2	0	1	6	1	3	2	0	3	2	2	17	4	2	2	4	3	23	2	3	3	4	22	5	45	2	1	8	0	3
K01598	6.23333	3.8	2.93333	7.26667	2.9	2.23333	1	0	19	0	0	4	5	8	2	5	3	0	0	2	0	3	6	0	2	0	0	2	3	0	2	0	0	0	0	0	7	1	0	1	2	5	1	4	2	0	5	0	1
K01599	123.133	84.2	73.2667	81.7333	39.7667	57.9	8	22	56	13	16	74	24	10	67	333	31	27	19	49	16	286	30	23	1	16	400	25	21	29	73	34	9	12	5	8	10	7	0	29	11	29	20	73	42	7	21	15	13
K01601	5.9	4.06667	4.73333	7.83333	3.33333	7.9	0	0	11	1	3	30	4	4	22	58	25	0	3	4	0	3	4	7	1	1	0	1	7	1	21	22	0	2	2	0	1	0	0	0	0	6	4	2	3	1	2	0	2
K01604	437.8	327.733	372.767	328.1	305.633	356.4	320	308	315	291	353	387	385	221	245	414	368	300	271	243	372	751	295	258	265	316	1262	369	303	287	383	281	381	270	198	280	418	295	354	393	735	232	243	445	238	281	198	263	257
K01607	56.9333	37.8333	34.5667	38.1333	18.9	24.7	14	6	60	27	8	32	19	14	42	58	51	32	10	6	36	84	9	3	7	14	65	18	18	19	24	7	11	22	16	9	27	5	6	16	9	7	18	44	12	7	12	3	5
K01608	27.4333	62.9667	26.3667	52.4333	11.8333	5.33333	0	0	37	0	0	0	2	0	29	3	1	9	1	35	0	32	2	0	0	1	1	1	1	2	1	2	0	0	0	0	0	0	0	4	2	0	16	5	0	0	0	1	0
K01609	135.3	54.5333	112.3	102.767	72.1667	86.8	57	73	195	152	63	59	102	70	26	81	115	136	13	26	48	212	43	39	21	99	407	60	63	101	59	74	37	77	28	68	140	28	34	66	55	61	67	141	45	62	79	30	77
K01610	1220.43	1633.07	1771.93	1601.8	1644.4	1786.83	1532	1848	1759	1262	2040	2008	1649	1546	1543	2397	1539	1703	1824	1822	1901	1782	2400	1802	1720	1710	2222	2062	1548	1888	1907	1874	1684	1478	1092	2063	1804	1692	2062	1955	1736	1803	1478	1333	1529	1599	1582	1858	1638
K01611	30.8	29.9667	19.3667	32.3667	13.5	16.8667	0	4	17	6	6	58	7	2	27	175	29	10	3	17	1	30	2	7	0	7	31	8	1	10	26	15	3	1	3	0	4	4	0	1	1	2	6	6	2	1	10	2	7
K01612	15.4333	45.1	19.5667	36.5333	4.3	2.23333	1	0	0	0	0	0	1	0	6	2	0	10	0	0	0	36	0	0	0	0	0	3	0	5	2	0	1	0	0	0	0	0	0	0	0	0	7	5	0	5	0	0	0
K01613	161.1	98.3667	109.8	110.833	63.3667	88.4667	49	31	117	93	50	76	124	36	70	282	68	132	15	46	33	247	53	29	19	83	460	112	45	89	94	71	19	37	22	52	114	24	19	48	29	30	67	157	51	41	57	22	21
K01615	3.23333	4.7	2.83333	5.46667	2.73333	2.6	5	3	2	9	3	1	1	0	1	9	1	4	2	1	0	9	0	1	3	9	0	0	7	0	0	0	2	4	0	1	0	2	5	2	7	0	6	4	2	3	2	3	0
K01616	0.566667	2	0.766667	0.433333	0.333333	1.3	1	0	23	0	0	0	4	0	1	0	0	0	0	0	0	0	1	0	0	0	0	3	3	3	0	0	0	0	0	0	0	0	0	0	0	4	0	0	0	1	0	0	0
K01617	0	0	0	0.233333	0.0333333	0	0	0	0	0	0	0	0	0	0	0	0	0	0	0	0	0	0	0	0	0	0	0	0	0	0	0	0	0	0	0	0	0	0	0	0	0	0	0	0	0	0	0	0
K01619	248.867	143.3	204.267	187.067	125.8	142.633	113	70	246	113	49	132	162	72	100	402	105	195	24	87	95	332	110	56	20	135	618	166	106	122	180	132	49	84	60	144	122	42	40	122	265	75	88	234	96	114	101	53	108
K01620	263.6	121.267	184.567	188.167	87.4	125.9	85	42	244	143	81	88	156	88	134	252	99	156	42	40	71	349	72	58	30	128	587	89	109	126	122	86	47	62	94	97	170	37	40	115	59	69	95	172	62	97	83	34	48
K01621	103.633	29.4	84.8667	79.3	42.6667	47.8333	24	8	65	47	9	31	190	39	139	279	63	50	28	17	11	49	12	5	41	7	7	18	52	25	54	39	7	16	87	16	130	39	18	11	27	36	28	98	8	13	17	10	7
K01622	3.5	1	0.866667	0.866667	0.966667	1.03333	0	0	1	2	0	0	0	0	0	0	0	5	0	0	0	0	0	0	0	0	0	0	16	0	4	3	0	0	0	0	5	1	0	0	3	1	0	0	0	2	0	0	0
K01623	0.4	0.233333	1.16667	0.566667	0.233333	0.4	0	0	2	0	0	0	1	0	0	2	0	0	0	0	1	1	0	0	0	0	0	0	0	0	1	4	0	0	0	0	0	0	0	2	1	0	0	0	0	0	0	0	0
K01624	604.967	617.067	790.3	717.167	631.267	710.333	658	704	878	548	620	685	783	576	775	1123	640	741	707	607	742	777	780	515	717	681	1051	763	580	719	815	736	577	563	422	827	759	685	568	686	832	581	612	636	560	640	501	566	569
K01625	180.767	104.7	193.6	183.467	113	123.733	94	82	231	81	51	139	96	60	120	321	90	191	63	72	105	222	115	36	28	142	357	51	137	120	196	170	41	96	73	132	60	77	33	133	218	136	77	177	88	115	87	83	139
K01626	207.233	176.467	217.933	241.367	126.6	118.1	55	45	242	123	81	92	181	114	225	569	119	180	38	99	40	132	90	47	50	147	41	63	111	166	140	97	26	67	62	101	129	44	45	84	61	127	129	135	82	75	74	38	106
K01627	102.4	65.8667	50	78.2	28.7333	45.5	28	25	64	4	10	52	37	5	49	189	16	12	7	12	23	224	15	8	3	11	314	80	16	10	64	28	15	18	16	10	22	2	6	35	9	18	7	122	31	7	17	11	7
K01628	40.9667	33.4333	31.3667	45.1	14.1333	17.7667	7	7	32	29	13	17	22	11	28	13	35	52	3	29	14	33	14	3	4	13	10	14	22	15	29	10	6	20	22	6	12	6	3	1	11	16	7	21	16	15	9	4	9
K01629	119.433	77.8333	90.2667	105.7	46.7667	57.1	27	17	89	28	21	37	42	30	43	160	38	104	22	47	38	135	27	25	3	56	342	43	62	67	48	56	24	44	14	24	39	27	7	69	22	78	25	79	36	33	21	29	31
K01630	15.0333	23.9667	12	21.9	9.26667	5.56667	0	0	8	0	0	0	2	1	14	97	0	3	0	17	0	18	0	0	0	0	0	1	0	5	0	1	0	0	0	0	0	0	0	0	3	0	8	0	0	2	2	4	0
K01631	14.0333	27.9	4.13333	23.2	10.7	7.56667	0	0	9	0	0	0	0	0	28	144	0	7	0	16	0	17	0	0	0	1	0	2	0	3	0	0	0	0	0	0	0	0	0	1	0	0	8	0	0	2	0	1	0
K01633	52.8333	34.0333	26.7667	28.8	14.4333	20.5333	16	9	23	1	5	15	32	7	33	91	9	10	3	20	4	97	12	2	2	4	123	26	4	12	27	10	2	6	10	1	5	2	1	10	6	10	7	29	9	5	11	4	6
K01634	0	0	0.0333333	0	0	0.0333333	0	0	0	0	0	0	0	0	0	0	0	0	0	0	1	0	0	0	0	0	0	0	0	0	0	0	0	0	0	0	0	0	0	0	0	0	0	0	0	0	0	0	0
K01635	1.8	1.23333	2.06667	2	1.26667	1.63333	0	1	9	0	1	1	5	3	2	3	0	1	0	0	0	1	6	0	0	0	0	5	1	0	1	8	0	0	1	0	0	2	0	2	3	4	0	3	1	0	0	0	1
K01637	30.6667	61.8333	31.6333	47.5667	21.1667	16.6667	0	0	80	0	1	0	8	0	39	251	0	12	0	39	2	38	2	1	0	2	0	2	4	11	2	6	0	0	0	0	2	0	0	5	3	0	17	7	1	3	0	0	0
K01638	57.8	138.267	62.9333	104.767	33.4667	22	1	0	113	4	0	1	2	0	77	237	1	17	0	58	2	98	2	0	1	4	0	7	6	16	1	9	1	0	0	2	7	0	2	2	2	0	22	12	0	3	0	5	0
K01639	178.233	95.7333	141.367	151	66.5333	90.4	62	45	170	58	24	93	62	51	102	147	60	117	30	64	44	350	63	22	14	69	442	46	93	73	152	87	35	56	37	44	39	45	18	86	77	70	40	102	58	59	47	42	60
K01640	4.86667	1.63333	2.36667	5.2	3.06667	4.13333	1	0	13	1	0	0	1	1	0	84	0	1	1	2	0	12	3	0	0	0	0	0	1	0	0	2	1	0	0	0	0	0	0	0	0	0	0	0	0	1	1	3	0
K01641	12.5333	11.2667	12.1667	9.63333	11.2	6.8	3	0	9	3	0	11	40	9	7	27	9	12	2	3	0	4	4	3	2	2	2	1	15	1	6	7	0	5	7	10	31	13	2	8	7	20	3	35	5	4	7	2	4
K01643	73.6	89.9	91.6333	126.667	63	71.1333	22	29	111	37	46	155	80	37	109	494	72	64	22	53	20	74	64	33	14	72	36	25	48	70	120	101	10	27	20	69	21	28	23	48	34	55	56	102	42	20	43	12	51
K01644	49.5333	47.4667	56.7333	75.1333	36.7	41.3667	20	12	75	13	15	80	39	18	78	253	46	34	14	29	13	34	47	13	11	32	30	13	42	44	78	69	11	22	15	41	14	17	4	29	24	28	31	61	35	13	30	13	26
K01646	8.73333	11.8667	11.1667	15.1333	7.26667	8.6	4	8	8	4	6	16	13	4	24	74	8	6	7	3	0	8	1	3	3	6	5	2	3	6	15	11	1	2	2	5	5	2	2	5	2	2	7	7	6	1	6	2	6
K01647	554.967	247.833	483.433	413.767	289.433	303.767	189	163	540	422	155	266	374	212	199	611	376	565	97	180	229	590	204	112	79	334	918	146	303	327	361	287	185	260	171	258	519	125	116	251	529	180	245	350	219	347	217	118	261
K01649	565.933	297.233	556.133	518.733	342.933	384.7	243	169	713	425	230	458	447	214	412	1163	350	627	97	196	254	718	293	137	102	471	1010	208	362	506	498	432	144	228	139	295	464	158	95	312	944	278	293	471	225	321	292	119	219
K01652	809.233	541.433	806.367	782.7	499.033	541.133	340	218	938	623	341	568	624	338	587	2017	426	977	173	299	276	874	431	202	110	597	1231	382	482	732	747	589	175	299	211	427	675	214	179	436	923	411	456	752	324	409	387	187	365
K01653	180.3	106.2	155.3	145.167	93.3333	108.3	67	65	194	140	59	119	143	89	105	266	116	198	25	52	67	207	86	42	27	135	346	78	76	127	125	81	33	67	38	76	155	29	38	79	157	72	86	161	55	109	70	34	74
K01654	22	3.23333	6.73333	11.4667	1.73333	2.83333	0	0	6	0	3	1	2	2	8	1	0	3	3	1	4	17	4	1	0	0	9	4	1	0	0	7	3	1	1	3	3	1	0	1	2	1	1	6	2	2	2	0	1
K01655	0	0	0.0333333	0	0	0	0	0	0	0	0	0	0	0	0	0	0	0	0	0	0	0	0	0	0	0	0	0	0	0	0	0	0	0	0	0	0	0	0	0	0	0	0	0	0	0	0	0	0
K01657	323.6	174.5	284.2	266	174.567	206.8	98	89	361	241	159	239	218	170	191	499	306	295	44	81	129	496	127	81	52	233	848	117	140	218	221	176	75	120	49	131	381	58	75	145	113	127	166	284	122	135	173	62	186
K01658	95.5	40.7333	71.1667	70.8	48.0333	62.2667	29	19	72	85	53	85	61	53	54	134	109	64	13	19	28	213	40	23	15	64	287	41	30	54	64	47	25	42	22	23	134	17	9	40	28	32	34	115	41	25	54	12	63
K01659	17.9667	40.7	22.4667	30.6333	6.9	5.06667	0	17	25	0	0	0	3	0	25	4	0	6	1	34	1	23	2	0	0	0	0	1	4	1	2	2	0	0	0	1	0	0	0	3	1	3	10	3	1	0	0	1	0
K01661	116.533	70.2333	62.7	76.3667	39.3	54.9333	14	19	78	14	10	76	74	10	73	222	47	25	14	32	35	216	27	23	7	15	312	48	10	35	88	63	8	21	19	13	20	14	10	34	27	22	23	105	32	19	29	8	15
K01662	728.333	380.267	608.5	551.8	370.267	443.033	295	258	676	496	291	405	542	257	317	820	545	613	82	186	291	1285	296	156	122	487	2009	353	271	518	399	337	205	264	179	336	495	141	159	382	489	189	383	689	270	352	326	126	370
K01664	32.2	22.2333	27.2667	33.7	11.4	10	4	6	16	2	1	1	10	6	75	78	8	2	18	13	0	22	1	0	3	1	0	0	14	8	4	7	0	0	0	0	9	2	2	5	2	5	7	4	1	2	2	2	0
K01665	105.233	77.1	46.3333	70.5333	26.8333	38.9	25	18	65	26	1	2	53	0	29	173	20	15	1	30	33	230	3	0	0	4	344	40	7	4	3	4	3	20	14	0	61	0	0	19	5	3	12	64	5	6	15	1	2
K01666	102.9	54.9667	103.1	111.5	69.4	59.9	49	26	89	122	46	57	84	82	18	112	103	123	6	22	45	66	45	34	32	127	77	8	38	101	59	59	18	57	20	72	196	10	42	56	53	13	98	88	47	74	65	29	116
K01667	103.5	122.767	61.1667	88.3333	25	28.1333	39	21	78	2	1	0	45	1	30	6	10	10	1	49	44	165	10	0	3	1	136	123	10	8	8	4	11	10	15	3	5	2	1	25	3	2	18	87	1	7	21	2	0
K01668	5.86667	2.03333	10.3667	7.8	3.1	5.06667	0	0	0	3	4	21	1	0	15	35	1	1	5	0	0	2	11	5	0	3	1	0	1	8	19	16	0	0	0	0	0	0	0	4	7	2	2	6	8	0	9	2	5
K01669	23.1	49	21.3667	38	16.0667	11.2333	2	0	27	0	0	1	15	0	28	166	3	6	0	34	2	28	0	0	1	3	0	4	2	5	6	0	0	0	3	1	3	0	1	5	1	1	15	7	2	3	1	4	0
K01671	14.7333	33.6333	14.9	24.6333	8.83333	2.6	0	0	8	0	0	0	3	0	17	0	0	7	0	18	0	19	0	0	0	0	0	3	1	2	0	0	0	0	0	0	0	0	2	5	1	0	13	4	0	2	1	2	0
K01673	109.633	83.5667	89.9667	108.067	56.2	55.1333	32	27	67	14	13	73	50	24	113	298	48	39	25	43	30	188	19	14	5	28	238	26	35	23	70	43	13	27	6	23	29	10	10	47	18	37	29	77	48	16	22	18	58
K01674	10	8.3	14.5667	8.5	15.2667	14.7	3	11	9	5	5	29	25	10	20	197	12	4	5	4	2	1	4	6	1	5	2	4	1	10	32	21	4	2	3	4	3	5	0	2	7	11	9	29	15	0	8	5	6
K01676	346.167	401.433	317.067	331.7	281.633	321.567	278	378	268	99	247	220	288	228	315	529	193	136	312	376	387	842	387	187	319	233	1131	403	167	288	194	247	393	205	148	249	248	352	315	314	209	156	200	319	181	247	122	315	225
K01677	122	60.6	169.1	130.8	96.8333	112.9	88	66	200	169	79	143	127	85	100	216	143	215	43	56	68	110	93	56	31	166	147	53	115	164	176	121	48	108	70	131	181	54	42	96	90	82	111	126	84	110	83	44	103
K01678	74.7333	33.4333	86.1333	74.2	53.1667	60.3	39	28	93	80	41	88	73	52	47	135	84	120	18	38	39	69	52	34	27	76	76	27	51	82	91	64	38	53	24	70	102	37	24	68	47	59	52	48	61	74	49	38	58
K01679	52.2	68	57.6	68.9667	49.1333	48.1667	15	6	79	15	31	153	35	16	123	400	41	24	10	33	10	45	29	22	1	13	25	27	24	34	117	56	11	25	22	3	14	4	8	15	362	32	32	32	61	10	24	12	12
K01681	694.8	429.533	646.333	618.567	407.633	400.1	282	149	864	507	237	332	479	309	344	718	472	670	115	252	267	875	239	152	124	435	1266	223	343	496	414	380	167	322	210	360	616	186	142	309	1345	290	357	583	211	380	296	137	314
K01682	51.6667	107.7	56.4667	85.1667	34.4	20.5	4	29	34	1	1	1	6	0	46	348	0	13	1	52	1	45	3	0	0	2	1	4	3	13	1	4	2	0	0	0	2	0	1	12	5	7	17	16	36	5	1	2	0
K01684	29.8	53.3667	22.7667	52.9333	27.8667	21.8667	22	7	27	3	5	22	10	2	37	223	6	22	15	29	6	24	14	4	4	10	16	5	10	14	53	24	1	12	7	22	19	5	5	30	10	3	25	24	3	6	8	6	11
K01685	283.533	205.9	268.167	261.033	153.267	163.867	157	130	277	115	54	158	113	63	154	582	97	210	60	146	116	256	104	42	27	164	593	145	156	170	262	165	68	116	56	160	98	68	49	229	118	118	132	246	126	129	139	78	195
K01686	364.7	212.033	269.267	277.5	145.967	187.967	123	92	273	92	45	145	143	81	156	553	78	209	55	117	178	574	114	43	18	128	1188	185	147	157	234	173	58	105	56	119	92	91	35	157	86	143	95	328	109	141	129	79	64
K01687	787.067	487.233	875.833	794.367	538.9	590.433	412	343	1123	611	291	705	578	376	577	1509	557	872	228	348	448	1001	474	214	141	591	1405	407	684	651	968	682	287	493	235	502	584	279	208	510	920	454	433	775	443	517	507	274	639
K01689	545.9	334.3	574.733	549.033	354.7	415.333	299	235	682	417	259	440	543	260	374	800	394	584	202	253	286	709	314	206	193	428	1452	357	357	458	484	425	192	306	223	328	530	249	158	386	540	358	338	738	281	310	288	191	285
K01690	24.2	53.1333	25.5	44.4667	17.4333	11.9	0	0	23	1	0	0	1	0	29	223	0	9	0	26	0	24	0	0	1	2	0	4	2	9	1	2	0	0	0	0	0	0	0	3	0	2	17	8	3	1	0	1	0
K01692	7.63333	19.6333	7.66667	13.8667	3.2	2.46667	2	0	38	0	0	1	3	0	1	4	0	1	1	0	1	6	1	0	2	0	0	1	4	6	0	1	0	1	0	0	0	0	0	3	1	0	3	1	0	0	0	2	0
K01693	99.1	43.0333	118.5	93.7333	70.7667	73.8	40	26	170	116	59	81	109	69	70	126	86	150	23	34	55	53	52	33	31	132	84	24	71	122	108	100	22	51	45	72	125	42	26	58	207	48	65	88	52	79	59	27	80
K01695	169.667	90.1	137.167	137.333	89.5	107	61	30	174	117	55	119	121	97	101	287	170	164	22	43	62	287	65	37	18	108	400	62	66	132	117	86	43	62	39	65	191	18	28	74	69	60	85	154	69	72	86	29	68
K01696	291.967	163.033	256.767	248.2	159.033	192.667	101	109	288	227	141	207	214	143	198	418	255	288	60	71	123	423	136	68	51	229	743	113	151	213	203	193	78	123	58	155	311	69	68	135	121	109	177	301	129	120	133	58	120
K01697	27.7333	4.53333	19.1667	20.5667	10.6333	11.7	2	0	14	2	1	0	12	2	45	200	6	3	15	2	2	7	0	0	8	0	0	2	15	4	0	8	0	0	0	1	20	3	0	4	3	0	2	2	0	1	0	2	0
K01698	79.5667	71.9	92.9667	103.767	69.0667	68.3333	36	42	118	60	24	118	40	33	104	387	101	85	21	38	41	75	59	20	12	54	55	25	37	65	142	83	36	42	39	58	92	24	16	48	40	35	58	57	58	44	36	27	111
K01699	26.3333	17.3333	16.3333	30.9667	15.7333	16.9	2	1	29	11	4	62	11	6	46	104	23	23	7	11	2	4	5	6	1	5	3	4	14	9	67	27	5	4	9	2	13	3	3	4	6	10	12	17	22	9	13	5	9
K01703	486.4	287.7	513.733	457.9	316.433	345.433	238	190	549	377	200	416	372	212	366	865	378	497	111	191	193	651	264	143	87	398	842	326	275	399	488	401	151	289	185	309	384	156	111	285	499	234	302	461	288	290	223	143	399
K01704	172.733	94.6333	153.567	144.533	93.9	109.4	81	47	198	126	52	107	124	52	126	312	134	160	46	64	85	170	92	47	22	100	314	90	99	126	145	110	39	96	39	79	133	53	32	80	154	64	74	153	75	94	101	46	76
K01706	27.2	44.2333	25.6333	40.9333	17.1	11.7	0	0	21	3	0	3	2	0	28	188	2	10	8	22	0	25	1	1	0	0	0	15	2	5	8	1	3	0	0	3	2	0	0	3	1	1	8	4	4	9	1	0	4
K01707	0.0333333	0	0.2	0.133333	0	0.2	0	0	5	0	0	0	0	0	0	0	0	0	0	0	0	0	0	0	0	0	0	0	0	0	0	1	0	0	0	0	0	0	0	0	0	0	0	0	0	0	0	0	0
K01708	26.9667	50.3	26.3	45.5333	18.4333	12.2333	2	0	10	0	1	0	2	2	34	235	0	9	0	24	0	34	0	0	0	1	1	6	1	3	1	1	0	0	0	0	0	1	0	4	3	1	6	2	0	0	1	2	0
K01709	59.7333	18.8	24.9	34.9667	14.3	40.4333	5	13	11	1	2	0	0	4	0	3	2	1	4	1	14	476	5	2	0	4	611	8	7	4	1	5	7	9	5	8	1	1	3	9	0	0	9	93	4	5	13	2	0
K01710	387.267	246.067	361.467	372.733	212.5	244.367	167	130	435	218	131	180	296	141	233	456	183	365	108	151	136	548	166	84	82	268	997	180	218	305	320	222	98	157	144	212	348	99	85	228	361	175	200	372	154	189	190	111	218
K01711	191.7	121	84.5	119.1	49.4333	76.1333	50	45	104	21	12	24	41	11	39	296	11	26	5	42	48	349	13	5	5	5	866	97	34	18	16	28	20	23	12	18	22	42	18	59	28	46	15	186	30	15	22	16	11
K01712	267.233	124.767	90.0333	93.7	50.1	98.7667	66	61	169	19	5	5	74	4	31	227	26	38	3	12	84	619	22	4	1	27	1016	197	27	38	12	34	29	44	67	2	36	17	15	51	25	18	3	216	8	28	27	11	12
K01713	2.06667	0.333333	0.333333	1.03333	0.166667	0.466667	0	0	3	0	0	1	0	0	0	4	0	0	0	0	0	6	0	0	0	0	0	0	0	0	0	0	0	0	0	0	0	0	0	1	0	0	0	0	0	0	0	0	0
K01714	388.7	197.433	357.8	307.967	207.167	231.633	144	100	447	295	127	196	345	181	199	576	238	361	56	121	122	346	161	104	53	272	823	196	188	292	268	198	106	165	101	168	355	62	114	199	367	133	176	410	142	244	182	98	190
K01715	112.233	60.5	158.733	132.767	92.0667	111.633	90	48	265	145	94	149	159	104	67	122	143	227	43	70	101	68	106	60	37	155	119	39	155	160	172	136	61	72	58	124	130	56	76	113	107	126	110	149	44	118	124	72	71
K01716	12.2667	22.7667	12.4667	19.0333	7.66667	7.33333	0	0	4	1	1	10	3	2	23	87	3	4	6	20	0	15	5	2	0	2	1	2	1	10	11	6	0	1	0	0	0	1	0	4	4	4	8	6	4	1	5	0	1
K01719	112.233	76.4333	63.3667	65.5333	40.9667	50.6333	40	32	39	10	23	25	25	11	46	164	12	13	14	34	43	262	20	25	2	24	443	58	7	21	32	28	13	23	12	18	18	14	6	42	14	14	19	96	39	35	25	9	47
K01720	19.1333	44.6333	21.9667	33.2333	8.6	6.06667	0	13	55	1	0	2	1	0	24	0	1	7	1	27	0	27	1	0	2	0	0	0	1	13	0	4	0	0	1	1	0	0	0	1	0	1	6	8	0	0	0	1	2
K01721	0.0333333	0	0.166667	0.266667	0.0333333	0.166667	0	0	3	0	0	0	0	0	0	0	0	0	1	0	0	0	0	0	0	1	0	0	0	0	0	0	0	0	0	0	0	0	0	0	0	0	0	0	0	0	0	0	0
K01724	0	0	0.133333	0.0333333	0.0333333	0.333333	0	0	6	0	0	0	0	0	1	1	0	0	0	0	0	0	0	0	0	0	0	0	0	0	0	2	0	0	0	0	0	0	0	0	0	0	0	0	0	0	0	0	0
K01725	9.13333	13.3667	8.73333	13.6333	7.13333	5.9	0	0	5	4	0	4	10	2	3	56	18	8	1	5	10	16	0	0	0	1	1	1	1	7	2	2	8	10	1	1	8	0	3	0	3	0	3	3	1	3	0	5	0
K01727	0.433333	0.666667	1.83333	2.33333	0.833333	0.833333	0	0	4	0	0	0	0	1	1	0	0	2	0	1	0	8	1	0	0	0	0	6	0	0	0	1	0	0	0	0	12	0	0	0	0	0	0	2	0	0	0	0	0
K01728	9.1	2.63333	1.46667	2.5	2.76667	7.63333	0	0	4	0	7	50	8	2	4	84	10	1	1	3	0	2	2	6	0	1	0	3	6	1	23	3	0	0	6	2	4	0	0	0	0	0	2	2	2	0	6	0	2
K01729	3.9	21.8333	0.466667	2.13333	3.9	3.53333	0	0	0	0	0	0	0	0	0	106	0	0	0	0	0	0	0	0	0	0	0	0	0	0	0	0	0	0	0	0	0	0	0	0	1	0	0	10	0	0	0	0	0
K01730	53.8	21.5	12.8667	29.0667	13.2333	19.2	10	10	15	7	0	4	0	0	4	189	5	4	0	2	13	45	2	0	0	0	255	2	1	1	0	3	1	3	0	0	13	0	1	10	1	0	2	69	0	2	1	0	0
K01732	4.36667	1.6	0.0666667	0.166667	0.2	0.333333	0	0	0	0	0	0	0	0	0	0	0	0	0	0	0	0	0	0	0	0	0	0	4	0	0	1	0	0	5	0	0	0	0	0	0	0	0	0	0	0	0	0	0
K01733	435.033	232.967	390.967	346.667	252.333	260.267	166	160	420	320	154	265	296	188	255	618	293	357	72	126	193	568	178	79	70	252	854	224	204	276	328	247	128	195	126	196	425	98	80	224	705	153	196	356	190	234	162	91	239
K01734	158.3	79.7	117.5	111.467	63.4	80.2667	61	40	130	98	41	92	91	64	50	180	67	111	14	35	78	238	46	28	16	100	230	76	77	90	103	71	33	49	39	60	100	41	24	78	41	52	56	126	39	72	43	34	35
K01735	317.1	187.167	296.5	291.133	175.7	205.267	122	69	368	275	111	248	280	108	152	567	202	319	44	103	113	451	152	74	58	212	619	170	153	234	301	221	75	115	99	143	270	82	75	170	272	128	149	296	145	158	131	71	137
K01736	312.367	181.533	280.467	258.033	164.567	182.467	87	104	285	196	96	215	227	117	218	466	172	290	47	94	119	394	114	64	45	174	597	147	171	178	228	224	66	114	87	138	305	86	68	166	260	117	133	272	117	155	123	60	156
K01737	57.0667	38.8667	38.4	45.9333	26.2	30.2667	28	20	48	24	14	19	29	12	34	109	40	28	0	16	30	106	22	6	5	16	146	30	10	17	22	14	22	16	14	11	30	12	3	16	35	5	16	43	16	16	19	5	4
K01738	399.533	230	384.833	344.133	263.5	293.533	186	163	505	389	173	317	367	199	223	823	379	484	62	110	168	635	211	137	62	387	762	152	193	369	363	301	125	203	124	234	407	106	105	269	399	197	268	367	189	229	215	108	270
K01739	91.8	74.6667	96.2333	102	59.6667	60.2333	20	12	143	30	28	85	59	45	128	343	67	85	40	72	8	55	75	16	13	39	27	40	53	69	114	44	16	28	23	30	31	32	11	14	28	82	25	40	43	13	28	29	17
K01740	884.833	378.733	820.4	701.833	490.467	562.433	338	259	1069	721	335	589	724	419	401	963	695	931	168	241	383	1152	401	213	160	761	1805	252	526	663	743	531	281	430	239	480	854	244	219	531	1025	371	479	732	372	526	393	221	553
K01744	221.3	137.2	126.433	142.4	76.5667	103.8	49	67	116	10	23	134	107	20	131	478	49	64	25	51	59	476	36	21	7	21	640	180	17	53	127	57	24	31	30	11	119	12	12	54	24	48	45	206	49	25	47	13	21
K01745	323.667	116.767	101.467	117.067	43.9	93.0333	55	66	113	6	4	6	85	2	31	164	15	24	4	14	74	577	5	1	0	5	1273	132	12	13	2	22	29	26	26	5	36	9	0	53	6	5	2	306	6	16	36	2	1
K01746	0.866667	0.0666667	0.7	0.3	0.2	0.433333	0	0	0	0	0	0	0	0	3	1	1	1	0	0	0	0	2	1	0	0	0	0	0	0	1	3	0	0	0	0	0	0	0	0	2	0	0	0	2	0	1	0	0
K01749	84.8667	77.5667	106	102.167	76.0667	79.6	49	23	133	111	76	117	111	66	90	351	126	108	13	41	29	77	57	43	22	104	82	30	39	129	115	86	20	58	25	57	141	16	36	63	53	41	78	94	83	61	65	29	83
K01750	2.56667	3.63333	1.8	1.86667	0.733333	2.66667	3	1	3	0	0	0	1	0	0	2	0	3	0	0	4	20	0	0	0	0	18	19	0	0	1	2	0	3	0	0	0	0	0	5	1	0	0	5	0	0	1	0	0
K01751	64.9333	59.0667	47.4667	69.1667	29.6	37.2667	13	6	48	31	24	71	41	10	66	257	75	31	15	17	15	62	24	27	12	13	5	25	20	10	71	28	9	38	27	27	17	7	12	7	13	8	19	21	31	19	18	13	14
K01752	369.267	283.767	266.333	340.5	152.167	169.6	88	77	321	62	60	153	132	70	293	690	137	174	42	164	83	507	98	22	50	82	619	240	125	105	210	132	81	73	101	97	136	55	26	104	71	116	110	216	123	86	94	41	112
K01753	43.2	54.4	49.9	53.8333	26.6667	21.3667	7	2	28	15	7	26	18	21	29	58	9	40	4	62	14	35	14	13	5	14	25	7	43	20	45	15	17	24	9	15	13	17	5	19	30	15	22	3	22	63	4	10	14
K01754	351.2	226.4	359.167	369	205.433	231.233	119	94	458	261	116	279	218	181	333	729	239	346	90	161	117	290	188	92	77	238	557	127	216	250	384	256	86	162	88	185	279	98	75	201	176	204	201	280	170	184	183	102	187
K01755	500.967	278	458.933	436.633	280.467	321.133	198	168	529	353	150	372	415	209	308	806	301	484	105	140	179	651	229	125	62	324	957	241	308	389	474	350	157	216	167	267	410	119	87	275	504	235	222	445	211	268	264	126	250
K01756	567.933	333.7	557.267	531.6	354.533	400.967	340	222	609	449	216	494	514	285	437	824	428	537	160	219	280	684	309	176	172	427	1075	321	353	447	533	432	196	272	214	404	543	232	153	377	690	282	355	560	284	344	315	201	349
K01758	7.9	0.8	6.3	3.5	7.5	6.26667	0	0	6	1	0	0	0	1	1	166	1	3	1	0	0	0	0	0	0	0	0	2	1	0	0	1	0	2	2	0	8	1	0	0	6	0	0	0	0	6	0	0	0
K01759	69.7333	46.8	53.9	60.5	32.5667	48.4667	38	27	78	43	35	59	54	25	43	118	44	77	10	15	36	197	34	17	8	37	182	48	39	27	35	38	16	26	25	23	57	12	14	47	28	17	23	64	26	20	18	23	17
K01760	61.9	64.6667	57.1	78.6	35.3	35.6	50	13	22	7	16	41	80	23	160	263	23	15	21	36	1	41	40	10	12	11	3	6	28	24	70	33	8	5	5	1	28	9	11	11	10	18	21	75	34	10	9	8	5
K01761	6.63333	1.3	8.53333	20.4	4	3	2	0	5	14	1	0	0	4	1	1	1	16	2	0	2	17	2	0	0	2	6	1	2	2	0	8	0	0	1	0	35	3	2	0	2	0	9	5	1	0	2	0	0
K01766	27.5	48.8667	29.2333	39.4667	18.3667	16.1667	1	0	9	1	3	21	2	4	35	213	2	7	7	29	0	28	12	8	0	12	1	8	1	15	37	21	1	4	2	1	2	1	4	5	6	8	7	14	12	2	8	4	9
K01768	17.7333	7	34.8	19.3	59.1333	2.73333	0	6	36	6	0	2	6	0	0	1	0	3	1	0	1	4	1	0	0	2	0	1	4	0	2	2	1	0	1	2	0	0	0	2	1122	0	0	2	0	0	0	0	0
K01770	112.8	61.8667	83	88.6667	49.9	62.2667	41	32	100	92	43	40	82	33	61	143	50	94	17	33	32	169	34	26	13	68	254	72	32	72	63	34	18	49	36	35	69	12	11	46	20	39	40	120	36	37	35	13	54
K01771	28.4333	2.83333	10.0667	4.3	2.93333	5.8	0	1	7	6	0	3	13	0	11	2	2	8	3	0	0	1	0	0	5	3	61	2	4	3	12	2	0	2	20	3	3	2	0	3	5	2	0	0	0	0	0	0	1
K01772	34.3333	45.2667	35.8	42.1	26	28.9	0	9	41	2	18	76	23	14	71	288	23	9	6	42	5	18	31	12	0	5	2	9	11	20	69	46	3	6	6	2	1	5	4	9	11	15	11	31	29	7	17	5	10
K01775	546.9	330.4	396.667	391.433	240.4	298.933	244	157	449	249	135	268	390	143	258	707	313	353	130	166	211	961	136	106	71	226	1386	346	183	249	293	196	141	213	124	164	400	149	109	212	269	155	180	512	153	219	177	103	197
K01776	231.667	127.033	175.867	175.1	108.467	121.867	63	48	172	136	64	111	153	63	140	351	146	169	35	68	63	369	70	37	25	104	516	81	76	106	129	89	42	76	58	96	193	39	34	95	193	90	76	195	69	93	78	37	108
K01777	1.2	0.166667	0.1	0.666667	0.333333	0.566667	0	0	8	0	1	0	0	0	0	1	0	1	0	0	0	0	1	0	0	0	0	0	0	1	2	2	0	0	0	0	2	0	0	3	0	2	0	0	2	0	0	0	0
K01778	220.833	120.667	177.467	166.5	100.533	118.733	77	68	191	81	72	131	107	67	138	407	126	164	45	62	64	238	87	44	32	107	392	102	120	115	164	95	66	77	35	88	149	35	27	98	57	103	70	169	89	123	105	33	122
K01779	21.0333	7.4	9.56667	22.6667	6.6	6.5	1	3	9	8	3	5	9	6	24	35	7	6	2	7	3	14	0	1	7	0	0	4	3	1	19	5	2	1	7	3	11	1	0	3	3	6	3	4	5	2	0	2	1
K01780	1.36667	1.4	0.4	0.2	0.333333	0.1	0	0	0	0	0	0	0	0	0	3	0	0	0	0	0	0	0	0	0	0	0	0	0	0	0	0	0	0	0	0	0	0	0	0	1	0	0	0	0	1	0	0	0
K01782	32.9333	69.4	30.1	55.2	22.1333	13.7333	1	0	25	2	0	0	2	0	25	235	0	16	0	37	2	43	2	0	0	1	0	5	3	4	0	4	0	1	3	1	2	0	1	4	2	0	7	7	0	3	0	3	0
K01783	211.133	117.2	186.467	169.033	107.833	129.733	76	80	230	153	73	113	164	75	116	333	137	232	30	60	85	290	96	38	36	131	413	134	105	156	150	115	48	68	56	99	189	46	41	97	136	79	108	172	80	102	87	35	72
K01784	425.267	219.2	418.167	397.967	212.933	276.167	158	145	499	263	150	298	420	182	341	742	238	413	117	148	174	630	221	105	82	281	718	143	242	311	368	274	82	154	168	218	357	113	68	235	286	189	214	304	149	168	189	99	197
K01785	575.367	341.567	370.4	378.733	199.467	264.4	186	131	423	211	94	153	344	138	153	341	173	287	48	95	173	1144	125	48	46	177	2000	341	156	186	193	152	89	142	79	104	312	68	68	184	256	160	139	627	111	172	128	47	79
K01787	152.233	95.6	62.3333	66.3333	31.2667	53.6667	49	21	87	13	8	2	81	10	14	6	19	21	2	5	73	297	30	4	15	7	648	70	13	5	13	21	22	26	9	19	20	6	9	57	9	3	11	154	6	16	10	7	11
K01788	81.1333	65.6333	96.9667	88.9333	50.3333	55.2667	25	14	119	54	24	56	57	38	80	184	30	107	30	46	31	39	49	16	14	54	84	22	73	87	120	60	18	42	44	41	45	48	13	49	49	58	37	35	40	75	28	39	33
K01790	196.667	95.4333	182.1	171.133	102.867	129.167	83	56	202	100	65	101	160	86	80	198	80	198	27	61	79	333	78	31	30	172	725	78	112	145	170	132	36	78	75	104	141	37	33	135	214	103	81	247	61	83	83	59	102
K01791	315.3	185.333	166.6	195.4	100.6	154.6	84	100	265	47	19	122	136	31	85	411	63	95	11	61	96	956	23	10	10	31	1280	235	54	53	102	82	40	63	56	17	159	26	23	121	43	27	28	493	23	64	52	11	17
K01792	31.0667	32.0333	31.4	38.0667	12.1	15.9333	4	0	27	8	3	11	16	7	63	145	14	5	12	28	1	26	15	4	9	6	1	6	10	13	28	14	0	0	1	1	14	1	1	8	5	7	12	2	4	0	2	7	1
K01795	0	0	0	0.0333333	0	0	0	0	0	0	0	0	0	0	0	0	0	0	0	0	0	0	0	0	0	0	0	0	0	0	0	0	0	0	0	0	0	0	0	0	0	0	0	0	0	0	0	0	0
K01796	0.0333333	0	0.1	0.0666667	0.0333333	0.266667	0	0	4	0	0	0	0	0	0	0	0	2	0	0	0	0	0	0	0	0	0	0	2	0	0	0	0	0	0	0	0	0	0	0	0	0	0	0	0	0	0	0	0
K01799	0	0	0.0666667	0.133333	0	0.0666667	0	0	2	0	0	0	0	0	0	0	0	0	0	0	0	0	0	0	0	0	0	0	0	0	0	0	0	0	0	0	0	0	0	0	0	0	0	0	0	0	0	0	0
K01800	0.0666667	0	0.0333333	0.266667	0	0.1	0	0	0	0	0	0	0	1	0	0	0	0	0	0	0	0	0	0	0	0	0	0	0	1	0	0	0	1	0	0	0	0	0	0	0	0	0	0	0	0	0	0	0
K01801	0.566667	0.166667	0.166667	0.233333	0.366667	0.0333333	0	0	0	0	0	0	0	0	0	1	0	0	0	0	0	0	0	0	0	0	0	0	0	0	0	0	0	0	0	0	0	0	0	0	0	0	0	0	0	0	0	0	0
K01802	47.8	13.6667	16.5	17.9333	6.9	9.93333	2	0	11	0	0	0	9	2	21	1	1	6	3	1	1	167	1	0	3	0	46	3	13	0	0	6	0	0	1	0	16	2	0	8	1	0	2	3	0	1	3	0	0
K01803	385.8	381.367	454.567	425.667	371.133	399	366	259	448	284	398	478	403	375	427	698	398	401	296	360	443	552	519	331	404	420	639	451	324	386	476	360	250	306	210	308	454	379	346	517	508	358	389	322	345	384	293	374	350
K01804	254.1	202.4	199.067	213.833	130.967	152.567	126	127	142	73	101	129	173	81	161	326	168	115	126	135	185	335	169	95	131	101	573	141	105	137	114	118	115	107	83	85	131	122	100	124	82	134	114	187	65	104	102	121	95
K01805	225.733	129.733	124.2	140.767	78.1	77.5333	31	32	94	23	6	8	146	9	106	304	19	45	11	47	58	374	9	8	8	8	750	82	29	19	9	25	18	21	6	21	47	22	13	43	356	14	34	376	7	24	35	9	7
K01807	77.6667	59	56.2333	52.6	40.2	31.7333	16	2	32	6	3	24	86	15	80	151	20	11	16	19	14	161	20	4	6	6	133	24	22	16	29	15	5	2	10	4	61	8	11	19	185	18	11	78	22	12	18	9	4
K01808	127.8	62.2	105.9	98.3	64.6333	80.3	58	38	181	97	30	78	90	51	66	121	75	153	16	46	53	171	66	25	19	93	277	70	80	75	102	64	37	61	42	74	94	50	18	64	52	49	51	119	33	55	41	33	64
K01809	195.433	115.267	119.933	130.933	80.9333	94.7667	48	37	142	47	17	76	138	52	64	351	81	100	16	57	78	287	49	24	9	44	541	126	43	69	112	40	43	55	60	37	100	36	9	71	139	52	47	189	34	48	48	25	18
K01810	562.833	344.367	599.533	547.167	380.5	426.933	274	203	671	482	226	449	628	322	400	976	404	678	157	234	317	662	394	213	187	494	1070	325	366	513	521	436	200	351	253	402	543	196	162	409	585	353	400	560	291	358	359	192	351
K01811	689.3	445.367	248.967	282.267	121.033	179.233	111	91	249	50	0	36	286	10	150	399	75	118	12	75	233	999	34	4	6	35	1999	191	21	46	26	18	28	40	23	12	263	57	13	109	25	34	59	512	10	60	98	18	15
K01812	292.8	220.867	303.7	290.233	175.667	188.567	146	99	348	125	78	187	147	87	175	654	99	217	79	143	122	360	126	54	35	172	656	206	170	189	300	176	80	173	78	176	126	83	47	232	130	177	146	303	142	172	171	93	223
K01813	185.033	129.4	115.2	149.533	63.3333	79.4333	49	37	125	29	19	52	65	30	62	284	63	67	15	73	69	207	44	13	8	52	611	85	69	63	41	32	27	38	16	38	42	26	5	78	23	82	38	139	57	27	50	16	30
K01814	186.467	99.5333	165.467	146.8	97.7	106.967	93	58	204	117	68	89	122	83	68	248	83	159	34	56	56	280	67	39	16	122	330	96	89	101	119	102	68	99	51	92	161	40	25	84	52	58	81	153	98	102	76	37	124
K01815	248.633	133.1	192.867	191.833	108.633	132.5	98	88	219	65	25	116	87	48	92	360	65	146	36	85	122	343	74	27	20	111	871	156	97	88	143	110	53	87	39	104	76	61	29	137	80	127	83	271	92	105	100	63	131
K01816	12.1667	19.7667	9.86667	16.3	3.53333	4.43333	7	7	23	0	0	1	3	0	9	1	0	6	0	11	6	25	2	0	0	0	12	9	1	2	0	2	2	4	0	0	5	0	0	4	3	0	2	3	0	2	0	2	0
K01817	98.2	34.4667	63.0333	56.3	36.1667	45.2333	19	13	70	57	30	29	61	34	31	32	69	82	17	10	31	157	28	18	9	46	241	36	30	56	33	29	18	27	14	30	89	13	11	31	23	28	23	73	19	16	43	23	21
K01818	286.167	175.4	143.267	180.033	63.6	101.633	55	54	161	53	31	27	91	18	69	51	62	101	12	62	120	488	59	12	13	33	1081	96	43	27	50	28	21	53	52	26	47	14	26	62	22	50	31	251	35	47	21	15	15
K01819	14.7333	4	8.26667	7.3	2.8	6	4	1	4	10	0	3	15	0	17	9	10	9	3	2	6	11	2	2	5	2	0	1	6	1	15	7	5	2	23	5	2	2	3	3	1	5	3	1	1	0	0	1	4
K01820	0.0333333	0	0.3	0.3	0.133333	0.733333	0	0	13	0	0	0	0	0	1	1	0	0	0	1	0	0	0	0	0	0	0	0	2	1	0	3	0	0	0	0	0	0	0	0	0	0	0	0	1	0	0	0	0
K01821	6.86667	10.4	6.56667	10.4	4.66667	4.5	1	0	4	1	2	10	5	1	10	22	4	2	0	3	0	22	1	0	0	2	31	2	0	2	7	2	0	0	1	0	0	1	1	1	29	4	1	8	3	2	2	0	1
K01822	0	0	0	0	0	0	0	0	0	0	0	0	0	0	0	0	0	0	0	0	0	0	0	0	0	0	0	0	0	0	0	0	0	0	0	0	0	0	0	0	0	0	0	0	0	0	0	0	0
K01823	35.2	31.9	26.7333	31.0333	19.3667	15.1667	3	0	23	24	2	8	45	16	25	119	16	19	3	15	2	36	5	3	7	2	1	10	12	7	19	9	1	2	17	4	41	4	3	4	9	18	14	37	3	3	8	3	3
K01825	44.6	88.9333	39.2667	66.5667	30.4	19.9667	0	0	24	0	0	0	3	0	36	365	0	18	0	79	0	59	1	1	0	0	0	5	0	8	0	0	0	0	0	0	1	0	0	3	2	0	17	13	0	6	0	2	2
K01826	3.6	8.26667	1.4	6.9	2.33333	0.233333	0	0	0	0	0	0	0	0	0	0	0	3	0	0	0	2	0	0	0	0	0	2	0	0	0	0	0	0	0	0	0	0	0	0	0	0	2	1	0	0	0	1	0
K01834	232.767	112.067	131.233	152.967	65.4	81.7667	46	44	149	37	25	74	146	24	98	196	25	64	33	29	109	349	35	18	23	66	411	116	27	71	54	71	19	45	10	39	122	47	27	91	36	67	59	197	44	20	74	10	21
K01835	685.033	383.967	681	633.667	428.2	473.133	326	165	880	623	250	481	638	370	403	790	651	796	134	255	346	855	371	174	134	551	1260	354	423	640	543	441	234	423	271	412	741	220	182	377	954	439	447	682	274	427	364	223	350
K01838	17.3333	26.6333	18.1667	19.8667	8.4	7.56667	9	1	13	0	1	5	48	12	15	15	2	8	2	11	0	5	2	0	3	2	0	32	2	6	11	4	3	8	2	5	26	4	1	9	3	10	7	31	1	0	3	0	0
K01839	160.667	125.067	236.833	215.233	141.4	145.633	91	60	274	180	131	210	160	152	104	438	138	246	38	98	78	102	127	81	53	252	122	71	145	258	208	145	69	102	59	177	149	68	69	137	102	143	168	194	98	157	117	74	159
K01840	200.8	156.7	119.767	115.7	69.3667	104.867	60	71	147	30	17	57	59	16	98	497	29	48	18	70	80	438	67	14	20	24	713	199	20	54	88	78	45	40	27	22	38	14	8	57	30	25	27	191	52	31	42	25	13
K01841	27.6	3.83333	10.7	19.2667	4.2	11.8	3	1	5	0	0	0	2	0	0	0	0	0	0	0	1	291	1	0	0	4	35	1	2	4	0	1	0	0	3	0	5	0	0	10	0	0	0	59	0	0	3	0	0
K01843	234.067	113.733	82.5	86.1667	37.1333	73.5333	62	76	61	14	2	5	47	0	0	19	13	25	2	22	58	547	11	0	0	4	874	255	8	4	10	13	20	33	19	2	34	7	1	65	18	10	2	228	0	21	33	0	7
K01844	18.5333	13.7667	12.0333	12.8667	7.56667	10.0333	4	7	15	13	0	1	17	0	0	5	0	18	4	0	2	50	2	0	0	0	41	31	11	0	3	15	1	14	47	0	10	4	0	4	5	9	0	25	1	7	2	1	1
K01845	109.233	93.9	116.233	129.333	88.7667	85.6333	39	43	155	75	24	128	50	47	129	494	148	137	27	53	38	102	66	22	22	56	112	37	46	78	141	88	54	65	29	64	92	30	13	40	49	44	72	78	92	57	52	43	136
K01846	0.866667	1.43333	5.76667	2.5	0.266667	0.7	0	0	0	0	0	0	0	1	9	1	0	0	0	0	1	8	0	0	0	1	0	0	0	0	0	0	0	0	0	0	0	0	0	0	0	0	0	0	0	0	0	0	0
K01847	689.433	421.833	285.533	390.833	153.167	278.067	150	147	443	55	28	314	213	18	196	479	228	97	15	111	311	1356	43	35	4	28	2633	587	63	49	233	186	79	124	107	10	136	32	14	172	25	61	50	869	62	76	129	11	26
K01848	38	28.0333	29.8667	30.8333	31.3667	41.6	38	3	11	34	40	153	22	26	80	183	87	47	5	27	25	43	11	45	6	4	0	28	56	12	75	71	43	43	15	15	2	5	26	20	29	49	53	14	34	36	36	37	28
K01849	8.93333	7.6	6.2	6.66667	8	9.2	11	0	4	7	3	31	10	3	21	46	18	11	1	2	10	4	0	7	2	2	0	1	11	2	26	21	10	6	4	2	0	1	8	8	8	10	9	1	17	11	8	5	3
K01851	0	0	0	0	0	0	0	0	0	0	0	0	0	0	0	0	0	0	0	0	0	0	0	0	0	0	0	0	0	0	0	0	0	0	0	0	0	0	0	0	0	0	0	0	0	0	0	0	0
K01854	286.867	94.0667	246.767	230.2	140.5	173.4	97	51	261	214	146	188	297	164	206	319	226	316	65	89	97	165	133	71	64	236	471	64	188	212	265	173	67	111	96	150	279	74	53	136	122	133	142	271	88	154	127	82	157
K01856	1.3	0.166667	1.46667	0.466667	0.166667	0.366667	0	0	8	0	0	0	0	0	2	0	0	0	0	0	0	0	0	0	0	0	0	0	1	0	0	0	0	0	0	0	0	0	0	0	0	0	0	0	0	0	1	0	0
K01857	1.9	0.366667	0.7	0.466667	0.266667	1.23333	0	0	23	0	0	0	0	0	1	4	0	2	0	1	0	0	0	0	1	0	0	0	1	2	1	1	0	0	0	0	1	0	0	3	1	0	0	0	0	0	0	0	0
K01858	145.367	89.8667	74.4	84.5667	40.6667	61.6	47	25	79	28	24	30	40	21	85	15	56	30	23	31	122	168	28	21	12	41	601	94	51	40	14	23	31	38	18	12	43	33	54	40	20	20	24	199	28	36	23	37	25
K01866	581.933	374	523.4	507.9	347.133	402.667	278	255	630	475	294	443	471	338	300	749	384	646	203	202	323	711	318	202	222	388	1001	365	389	413	481	447	224	340	257	331	516	185	227	340	532	331	324	638	238	351	369	205	298
K01867	393.733	225.167	381.333	350.633	220.967	247.7	173	117	443	255	134	263	317	159	266	610	232	389	70	104	148	452	180	104	65	291	836	203	199	251	333	247	90	166	127	207	323	108	76	211	436	179	183	372	164	177	194	108	209
K01868	835.267	575.8	891.033	831.4	609.567	669.567	477	407	1115	727	445	785	862	461	604	1271	733	918	308	435	539	894	610	322	340	775	1532	594	688	811	843	750	368	473	418	582	819	427	401	642	978	603	553	909	522	604	461	464	581
K01869	1158.9	683.633	1059.63	994.033	672.533	748.267	549	420	1298	826	411	831	905	456	640	1526	738	1120	276	399	557	1367	574	294	232	739	2428	660	719	762	1000	790	300	539	493	599	896	365	279	679	1223	599	586	1145	463	608	599	343	538
K01870	1062.87	702.567	1023	963.3	703.767	770.933	524	450	1284	827	455	819	1001	570	693	1872	946	1139	277	275	485	1444	565	311	278	773	2408	793	570	810	834	706	327	626	445	621	974	292	339	545	1095	590	701	1210	496	501	680	285	648
K01872	1155.37	693.9	1110.57	1031.57	692.933	793.167	514	467	1320	875	539	877	1020	550	744	1590	775	1192	353	438	507	1302	630	356	284	930	2081	612	775	983	1123	876	353	620	456	653	1032	399	345	766	1116	633	655	1135	564	713	651	363	639
K01873	1154.03	747.367	1170.87	1107.9	750.333	854.7	582	502	1487	943	492	931	1023	593	863	1776	945	1274	380	503	670	1314	689	363	335	858	2264	673	780	962	1147	990	395	648	579	680	1076	473	364	697	1245	708	703	1136	588	665	703	372	661
K01874	1027.8	623.433	993.8	915.6	636.7	728.967	571	408	1207	873	531	769	906	558	646	1317	744	1082	406	356	549	1124	618	390	283	768	2024	652	644	803	856	747	413	577	464	583	876	396	311	620	994	597	619	1080	491	616	657	387	604
K01875	596.1	350.533	591.2	549.467	359.433	411.8	314	178	798	494	220	458	513	307	411	925	350	707	167	245	274	630	389	139	115	419	1001	358	423	441	547	430	162	287	279	373	466	210	126	364	516	428	332	597	263	320	350	197	309
K01876	741.4	513.4	802.767	712.7	567.333	578.633	418	370	887	732	423	549	658	395	494	1171	749	877	275	359	421	869	464	326	259	621	1233	468	539	593	821	582	332	557	411	506	898	330	298	585	1113	435	608	790	403	482	423	349	560
K01878	53.3333	53.3333	57.3333	66.1333	38.2333	42.2	6	17	42	19	26	74	77	20	96	306	41	36	12	32	10	50	39	17	18	30	3	11	30	36	99	45	6	23	32	13	46	14	11	19	30	38	28	52	49	14	26	8	15
K01879	110.567	131.3	115.733	136.5	77.1667	81.4333	9	30	65	34	39	199	138	43	167	675	78	43	27	81	15	84	78	38	22	29	4	32	29	62	204	110	16	25	41	26	82	17	21	34	47	61	46	110	84	19	36	28	19
K01880	632.933	495	686.2	625.8	517.5	564.533	526	472	845	506	510	564	543	440	434	645	389	760	361	429	546	751	494	365	380	603	1407	616	533	657	621	655	406	467	372	639	580	477	470	649	861	538	495	756	391	549	530	429	517
K01881	585.533	367.7	614.467	565.933	392.5	430.567	279	243	766	431	228	491	603	275	455	1088	450	667	181	223	279	650	317	150	132	488	1107	374	352	501	570	464	196	320	245	392	537	239	152	418	821	319	385	539	312	386	320	184	367
K01883	614.7	357.633	535.267	521.133	341.567	377.4	212	194	654	408	210	385	483	287	364	805	359	566	129	209	269	760	282	162	163	432	898	370	361	431	496	443	178	255	239	318	524	177	130	391	657	353	316	621	263	264	290	174	280
K01884	0	0	0.0666667	0	0	0	0	0	0	0	0	0	0	0	0	0	0	0	0	0	0	0	0	0	0	0	0	0	0	0	0	0	0	0	0	0	0	0	0	0	0	0	0	0	0	0	0	0	0
K01885	601	318.867	570.767	508.467	327.433	374.067	279	207	631	441	191	395	416	234	375	852	408	575	171	200	247	729	289	127	94	397	1024	298	398	460	495	364	142	286	208	289	490	184	103	358	615	253	319	442	245	402	256	193	246
K01886	518.933	320.033	524.233	492.333	318.433	380.1	280	229	688	457	219	432	423	250	318	915	334	581	113	174	244	692	301	145	85	444	1087	298	365	443	525	393	163	291	188	326	444	111	123	373	232	289	301	582	220	320	251	201	297
K01887	647.667	400.6	604.033	585.3	372.267	432.8	238	251	721	443	304	450	602	286	443	889	373	567	162	263	268	873	327	237	157	525	1269	325	435	453	576	469	206	253	227	392	591	179	226	420	641	373	342	669	296	287	307	200	294
K01889	359.367	213.4	351.8	310.767	222.867	247.533	158	121	410	258	162	294	348	179	244	486	306	397	76	117	183	442	231	100	83	253	602	237	215	283	328	256	124	175	149	209	320	114	112	224	558	196	253	354	159	192	172	108	178
K01890	778.2	448.533	765.933	699.9	444.233	499.767	332	256	875	527	285	593	730	344	471	1111	436	770	164	263	290	855	385	197	143	572	1423	471	451	606	743	500	184	346	282	388	562	214	172	446	919	375	369	776	342	418	419	183	447
K01892	486.833	266	432.067	403.067	258.833	289.067	223	168	481	339	188	317	372	199	269	640	286	356	88	142	182	600	165	106	99	331	910	256	252	289	352	316	117	197	184	248	363	118	94	254	482	183	238	511	173	237	179	136	234
K01893	520.567	335	513.3	473.333	316.933	384.467	291	257	691	410	229	392	508	276	257	681	325	554	169	208	329	626	390	134	192	436	1150	375	377	413	521	375	173	263	232	300	363	171	162	429	553	323	300	554	207	330	308	213	179
K01894	22.2333	35.2333	17.1667	36.2333	11.7667	7.96667	2	1	30	0	0	0	2	0	18	129	0	5	0	15	0	23	0	0	0	1	0	4	3	4	0	0	0	1	1	0	0	0	0	2	1	1	6	6	1	2	0	1	0
K01895	264.7	177.4	144.733	165.733	108.267	112.067	56	63	224	114	5	24	87	30	79	377	145	121	8	67	85	493	13	2	4	19	826	200	31	51	13	67	51	77	20	10	185	26	24	66	532	8	59	210	18	49	34	24	16
K01897	1151.87	539.7	671.967	658.967	340.133	467.933	294	244	716	328	171	278	529	200	509	637	357	402	128	181	358	1994	223	104	83	251	3237	770	272	321	400	332	181	234	131	173	516	117	86	356	1101	128	172	850	176	303	233	95	140
K01902	65.2	44.8	46	53.5333	22.2333	30.9333	14	6	96	8	5	27	26	4	71	170	14	10	12	19	20	164	8	5	2	12	100	29	12	24	27	30	2	6	2	3	16	7	1	25	6	8	11	20	18	7	17	8	6
K01903	99.5667	70.4	65.0667	79.2333	31.8667	42.3	24	18	113	9	4	25	33	7	95	216	14	27	18	31	15	280	9	3	4	7	139	40	33	23	39	35	4	3	1	0	23	9	1	32	12	10	17	28	20	8	12	8	8
K01905	9.86667	3	7.56667	4.83333	5.2	7.7	4	1	15	12	7	1	3	4	4	6	39	9	5	5	1	2	7	8	5	11	0	6	47	8	5	4	1	4	5	2	15	1	1	1	3	4	1	0	16	15	3	2	2
K01906	10.6667	2.16667	8.46667	10.2	5.86667	10.3333	9	4	15	7	12	15	8	3	21	43	39	4	7	14	3	7	12	8	3	9	0	1	8	9	11	8	3	9	4	14	6	0	0	0	1	2	5	3	4	3	4	3	10
K01907	0.1	0.233333	0.666667	0.7	0.2	0.833333	0	0	21	0	0	0	0	0	0	0	0	0	0	0	0	0	0	0	0	0	0	0	3	0	1	0	0	0	0	0	1	0	0	0	0	0	0	0	1	0	0	0	0
K01908	23.2667	55.8	27.6667	45.7	9.66667	6.36667	0	28	25	0	0	1	4	0	45	2	1	5	0	25	0	36	5	0	0	0	0	1	5	6	0	1	0	0	0	1	1	0	0	2	4	0	9	9	0	1	0	5	0
K01909	0	0	0	0	0	0	0	0	0	0	0	0	0	0	0	0	0	0	0	0	0	0	0	0	0	0	0	0	0	0	0	0	0	0	0	0	0	0	0	0	0	0	0	0	0	0	0	0	0
K01910	39.2333	46.1667	34.4333	49.7667	20.8333	18.4667	11	3	27	6	8	9	36	13	38	164	10	15	6	21	7	54	13	0	4	19	16	6	11	15	8	4	5	8	2	15	6	5	5	17	11	7	13	30	2	9	10	5	22
K01911	138.367	87.3333	73.1667	91.8	44.2667	63.5667	28	20	95	10	19	66	75	4	73	313	25	31	5	33	25	293	21	10	2	12	450	75	15	28	74	48	13	12	29	3	22	7	9	33	15	21	18	159	31	10	29	9	9
K01912	424.6	197.533	156.5	181.667	92.9333	139.767	75	77	186	109	4	33	113	45	34	12	167	105	9	18	139	809	16	2	2	17	1771	121	51	40	31	44	61	56	40	6	156	17	2	89	325	19	46	335	22	72	35	30	9
K01914	244.4	154.033	244.567	229.267	144.467	165.133	115	61	280	135	107	223	188	125	125	376	134	223	52	122	113	387	121	64	30	209	516	93	160	232	247	171	68	87	66	124	153	60	66	149	366	144	136	222	90	132	132	91	75
K01915	1349.23	751.3	1174.7	1069	740.067	853.933	658	528	1409	893	598	840	1057	595	596	1510	829	1213	345	395	679	1773	638	399	288	945	3025	748	710	883	971	770	422	681	434	786	1037	412	352	858	1520	605	717	1258	554	679	590	364	748
K01916	25.3	34.1667	23.3333	33.7333	18.2	14.8333	0	7	19	3	1	29	40	18	25	166	14	7	3	16	1	17	7	3	1	2	0	5	6	5	27	13	1	2	6	1	33	6	4	10	5	19	14	27	9	2	6	2	3
K01918	170.667	96.3333	112.4	127.833	71.5667	99.3667	61	48	192	138	77	51	162	64	36	162	103	164	18	58	81	264	56	29	23	120	465	133	41	121	64	55	37	54	55	49	169	25	23	70	43	47	73	170	40	60	40	21	30
K01919	91.5	91.8333	89.8333	101.033	51.6667	47.7667	13	1	49	14	19	82	101	48	138	374	31	24	19	41	4	61	55	20	9	16	15	16	21	39	120	59	9	11	11	13	83	19	10	23	30	42	21	57	43	4	25	11	14
K01920	17.7	35.8333	16.1333	30.9667	12.4333	8.66667	0	1	11	1	0	1	0	0	17	158	0	4	0	18	3	28	1	0	0	0	0	2	1	8	2	3	0	1	0	0	1	0	1	3	1	0	12	4	2	1	0	1	0
K01921	354.833	213.733	334.133	327	195.167	212.1	125	106	407	217	107	239	270	125	221	605	210	293	68	110	134	428	154	70	48	246	634	140	184	237	291	210	68	120	112	184	244	84	59	184	399	171	137	312	138	173	138	69	157
K01923	313.3	196.867	313.133	282.633	205.5	240.6	153	144	393	235	191	282	265	174	204	494	230	301	171	124	181	405	193	159	146	285	630	221	185	261	345	220	136	177	118	195	287	197	93	224	291	199	210	286	202	204	173	120	235
K01924	480.667	257.2	401.8	380.067	248.4	281.967	201	141	441	321	147	285	351	169	192	728	277	443	95	141	181	579	230	126	60	290	916	269	225	307	391	299	107	169	136	242	375	115	80	251	437	205	201	408	181	215	206	126	233
K01925	430.6	240.733	352.767	335.2	220.767	239.933	162	119	399	276	111	245	324	148	179	567	214	284	55	127	192	574	159	76	60	267	934	213	211	247	280	227	102	170	99	177	369	94	83	190	530	147	178	398	144	202	147	86	174
K01926	135.533	68.4	109.667	92.1333	66.0667	72.2667	65	32	122	74	36	62	111	54	42	108	34	117	16	21	58	229	57	22	19	73	326	69	51	59	74	71	24	44	27	71	136	30	24	73	157	44	43	150	44	61	58	11	74
K01928	527.667	319	474.933	475.333	319.767	354.667	305	227	541	297	231	383	425	217	360	759	287	409	184	234	274	729	296	206	176	422	1045	289	283	412	426	358	174	256	137	298	458	274	158	384	751	268	276	429	244	263	266	189	312
K01929	444.1	233.967	385.267	353.567	218.967	256.933	152	132	383	284	141	239	367	156	214	621	257	379	61	143	151	598	161	91	48	255	874	243	221	284	351	241	122	172	138	229	390	96	93	234	269	186	147	388	170	206	204	90	194
K01932	1.13333	0.866667	0.566667	0.9	0.566667	0.666667	1	2	0	4	0	0	0	0	1	3	0	0	2	0	0	3	1	0	2	0	0	0	0	0	0	0	0	1	0	0	0	0	1	0	1	0	1	0	0	1	2	1	0
K01933	396.4	243.833	370.333	338.867	223.567	268.233	169	137	446	269	141	290	263	194	238	620	257	399	102	160	193	489	212	118	103	280	924	230	217	295	361	272	131	178	153	206	303	134	104	214	404	184	187	377	164	191	203	102	204
K01934	134.067	80.6	101.1	98.7667	60.9	71.6667	62	37	117	75	41	63	94	43	59	224	72	88	13	27	41	203	38	31	12	76	263	76	55	74	77	59	28	35	33	34	97	19	18	58	45	50	47	121	32	31	49	12	26
K01935	93.8333	76.1667	49.3667	74.2	29.3	40.4667	19	21	54	2	11	39	23	8	37	235	20	19	5	40	23	202	15	9	5	10	254	28	5	10	35	19	7	21	28	10	18	7	2	31	10	14	18	62	11	6	12	6	6
K01937	561.433	361.2	583.367	539.733	374.867	420.167	354	212	714	450	282	467	576	298	414	974	373	580	152	244	256	696	350	229	131	409	1082	333	395	537	607	471	183	293	220	323	492	233	158	331	683	362	417	564	274	377	343	171	360
K01938	542.767	251.567	505.967	456.667	309.3	333.6	241	145	585	427	196	403	496	255	335	527	389	542	113	157	218	646	262	123	108	354	904	173	352	347	413	359	145	289	242	262	491	168	160	346	637	288	293	493	217	305	290	152	331
K01939	598.8	350.067	663.6	592.167	390.3	436.033	306	220	821	505	255	516	545	337	356	1136	449	666	138	243	267	655	322	159	103	510	1066	237	410	564	637	493	183	321	240	421	565	175	147	441	702	366	337	611	313	389	364	192	434
K01940	551.467	319.167	577.733	540.9	353.233	408.933	260	152	724	438	208	550	459	280	367	988	380	633	163	248	254	673	342	151	102	489	1058	298	415	475	631	500	169	282	204	375	460	232	147	366	577	346	302	561	242	306	321	201	314
K01941	14.7333	2.53333	3.5	6.7	1.76667	2.5	1	14	11	0	0	0	0	1	2	5	28	2	1	1	0	0	1	0	0	0	0	1	0	1	0	1	0	1	2	2	0	2	0	0	1	0	1	0	0	2	0	3	0
K01945	472.233	263.267	413.533	380.2	247.433	283.933	196	140	463	320	145	263	351	218	294	697	295	410	85	146	182	556	193	104	78	283	897	305	216	332	377	288	115	182	143	244	361	125	89	229	462	215	194	424	182	214	195	105	216
K01947	0.0333333	0.0666667	0	0	0.1	0.0666667	0	0	0	0	0	0	1	0	0	0	0	0	0	0	0	0	0	1	0	0	0	0	0	0	0	0	0	0	0	0	0	0	0	0	0	0	0	2	0	0	0	0	0
K01949	0	0	0	0	0	0.0666667	0	0	0	0	0	0	0	0	0	0	0	0	0	0	0	0	0	0	0	0	0	0	0	0	0	2	0	0	0	0	0	0	0	0	0	0	0	0	0	0	0	0	0
K01950	556.7	260.033	462.9	420.6	268.2	319.9	284	160	658	426	182	253	401	234	189	319	377	564	86	125	240	690	214	123	82	371	1158	438	266	334	335	290	153	222	168	255	479	137	115	284	487	187	271	545	155	279	278	114	264
K01951	654.633	423.8	584	571.667	369.133	421.533	274	275	691	372	326	434	486	269	405	1231	297	514	143	216	268	848	261	213	140	400	1432	398	385	426	499	435	148	305	204	351	526	180	171	411	623	330	318	691	264	328	308	183	390
K01952	1383.57	856.967	1364.77	1233.7	894.833	983.767	710	543	1422	1119	628	1147	1112	668	984	2125	1081	1501	455	504	722	1677	709	445	366	1017	2778	800	795	1109	1418	1038	555	747	537	801	1298	535	429	908	1913	742	869	1312	660	833	810	479	789
K01953	537.2	276.833	485.633	463.9	290.267	301.1	221	148	554	428	187	288	309	242	209	551	292	519	94	161	185	559	207	111	88	412	989	172	282	394	361	280	123	224	150	293	578	118	107	307	647	222	264	441	191	286	230	124	303
K01955	1826.97	1044.2	1577.1	1493.63	992.4	1162.03	855	667	2031	1122	625	1048	1378	736	880	2057	1035	1854	469	595	999	2546	794	435	403	1131	4713	1068	948	1227	1310	1043	530	798	644	920	1389	645	464	1034	1797	808	801	2033	582	899	880	543	742
K01956	399.033	221.1	372.4	351.533	219.667	257.8	176	129	505	287	114	268	371	165	252	623	239	412	89	129	186	481	165	74	58	290	777	231	278	279	305	240	107	177	145	182	309	97	94	225	381	184	180	433	141	192	191	102	185
K01958	77.8667	66.8333	104.4	87	68.7	91.4667	28	22	219	84	38	200	203	53	159	335	133	183	23	37	50	96	64	28	22	57	48	41	56	84	175	115	18	41	72	60	151	29	19	26	40	44	46	150	43	46	35	18	20
K01959	3	1.1	0.966667	1	1.53333	1.06667	1	0	2	1	0	0	0	0	0	0	0	8	0	0	0	0	0	0	0	0	0	0	16	0	1	2	1	0	0	0	3	0	0	0	4	2	1	0	5	7	0	0	0
K01960	370.967	201.533	146.4	151.5	77.1	142.133	116	104	113	33	26	19	114	11	11	44	41	41	20	47	152	836	49	27	59	32	1752	242	36	37	35	50	61	57	34	65	53	57	47	116	29	17	28	362	39	55	56	30	37
K01961	423.433	230.233	278.967	273.033	174.933	204.367	137	160	282	158	38	87	211	69	120	505	121	240	37	114	165	878	121	30	26	96	1421	209	96	136	165	97	75	128	93	116	199	76	47	130	95	117	101	444	124	95	99	44	202
K01962	154.1	109.233	195.933	169.867	129.033	113.967	58	59	179	130	56	124	159	102	128	423	189	169	39	73	59	115	90	28	24	106	129	59	108	136	186	114	82	110	69	116	194	49	63	91	105	97	103	135	123	127	75	65	212
K01963	170.833	126.1	259.633	209.933	164.333	156.867	113	77	284	231	138	182	208	161	83	397	149	324	41	95	83	93	161	86	64	281	178	50	140	262	202	172	70	125	60	196	266	72	91	181	143	161	182	273	123	154	160	78	213
K01965	0.133333	0.166667	0.933333	0.733333	0.233333	0.666667	0	0	2	0	0	0	1	0	1	1	0	1	0	0	0	0	1	0	1	0	0	0	3	1	0	8	0	0	0	0	0	0	0	1	0	0	0	0	0	0	0	2	0
K01966	190.233	88.1	82.1333	97.3667	35.3667	75.7333	69	75	173	10	2	7	47	2	9	15	16	21	8	12	53	528	10	1	1	7	952	130	16	20	10	27	18	27	3	3	34	9	2	58	8	2	3	225	4	14	31	1	4
K01968	0.2	0.1	3.66667	1.36667	0.333333	0.8	0	0	9	0	0	0	2	2	1	3	0	0	0	1	1	0	0	0	0	0	0	0	1	0	0	4	0	0	0	0	0	0	0	1	0	0	0	0	0	0	0	1	0
K01969	0.1	0.2	6.3	1.8	0.633333	2.7	1	0	42	0	0	1	2	0	1	4	0	2	1	0	0	0	3	0	1	0	0	0	6	6	0	11	0	0	0	0	0	0	0	3	0	1	0	0	0	0	0	1	0
K01971	4.96667	1.83333	0.833333	0.8	0.166667	2.1	1	0	24	0	0	0	2	0	0	0	0	0	1	1	2	7	1	0	0	0	13	0	1	5	0	5	0	0	0	0	0	0	0	0	0	0	0	2	0	0	0	0	0
K01972	516.2	338.9	407.6	421.6	266.233	285.667	181	153	418	340	174	263	370	192	290	998	331	332	72	157	139	726	180	91	62	252	934	334	156	306	303	246	96	183	142	149	449	69	101	197	524	155	222	458	200	193	185	89	190
K01974	13.3	31.3333	12.2667	23.7333	4.83333	1.56667	0	0	0	0	0	0	0	0	14	1	0	2	0	11	0	15	0	0	0	0	0	0	0	0	0	0	0	4	0	0	0	0	1	0	2	0	6	2	0	0	0	1	0
K01975	11.6667	26.0333	10.5667	20.4667	7.4	3.76667	2	2	6	1	0	0	1	2	8	49	0	2	0	14	1	10	2	0	0	4	3	0	1	2	0	1	0	0	0	2	0	0	0	0	4	0	5	0	0	1	1	3	1
K01989	263.033	124.8	359.733	300.167	214.467	243.967	117	53	446	362	245	339	385	259	191	443	305	559	76	130	119	144	213	146	70	388	274	91	264	442	396	309	73	165	104	211	375	121	122	240	582	232	239	316	144	254	232	104	141
K01990	1386.23	708.267	1303.7	1067.63	772.533	910.1	670	413	1777	1167	773	752	1742	868	506	1450	1050	1481	188	373	544	1619	617	413	284	1347	2769	759	568	1169	971	724	352	579	599	779	1456	256	330	848	639	641	842	1560	487	776	838	294	726
K01991	281.567	172.5	114.433	150.133	61.3333	100.3	67	61	159	11	1	9	79	1	25	221	28	35	0	52	108	432	9	1	1	10	1393	210	11	6	4	17	27	15	12	4	37	3	2	74	5	8	16	415	6	31	40	1	1
K01992	1584.53	891.167	1254.13	1080.3	725.167	936.367	623	430	1678	952	580	692	1633	688	439	1450	885	1201	172	341	605	2794	505	311	218	1046	4575	1189	601	967	743	566	387	558	706	556	1220	239	321	767	569	624	675	1621	358	777	836	245	507
K01993	306.633	196.333	117.3	155.233	59.3333	92.6667	59	74	105	12	0	6	57	2	52	129	19	22	2	54	78	758	7	2	0	6	1031	155	15	21	17	22	17	31	25	2	38	6	1	75	12	5	28	237	2	19	31	4	3
K01994	0.0333333	0	0.0333333	0.2	0.0333333	0.0333333	0	0	0	0	0	0	0	0	0	0	0	0	0	0	0	0	1	0	0	0	0	0	0	0	0	0	0	0	0	0	0	0	0	0	0	0	0	0	0	0	0	0	0
K01995	177.067	101.1	173.3	181.6	95.9667	99.7667	46	27	215	88	38	147	110	73	200	334	107	156	59	84	49	75	60	31	20	90	102	62	146	114	189	143	42	55	69	62	101	73	19	80	277	127	75	74	57	100	80	63	55
K01996	153.833	87.1	135.167	148.9	77.6	74.7333	41	18	141	74	26	109	94	44	146	269	70	116	51	55	42	85	56	25	23	54	73	30	119	71	126	92	21	55	61	55	81	48	13	74	199	88	50	68	40	82	62	39	35
K01997	180.367	99.3	170.733	190.767	96.6667	103.967	56	35	225	107	27	175	117	67	230	388	105	163	44	71	47	106	59	24	29	91	103	53	151	96	174	126	31	68	84	67	136	71	15	83	236	137	73	67	78	83	70	47	52
K01998	187.133	119.033	201.567	207.333	101.967	102.833	46	36	201	93	45	144	117	51	232	383	96	151	73	86	35	127	65	33	26	79	106	39	164	94	197	130	34	59	73	70	113	73	11	112	230	122	70	88	58	97	82	68	63
K01999	270.9	178.967	237.133	275.9	133.367	131.7	63	38	274	109	31	177	155	84	285	479	131	207	82	131	81	221	87	35	32	95	162	54	178	129	203	143	32	63	100	90	162	83	31	104	375	160	90	100	51	120	89	63	55
K02000	118.567	80.1333	53.0667	67.8	32.6	42.9333	24	23	57	2	0	4	41	1	23	180	10	14	1	27	22	329	5	1	1	5	430	42	0	12	8	9	5	7	2	3	10	0	2	43	1	4	18	103	2	7	20	1	1
K02001	77.1667	61.7667	38.6667	54.9	22.0667	29.9	21	14	44	2	0	2	32	4	21	141	6	13	0	27	17	219	4	0	1	5	272	23	1	14	6	1	4	2	0	1	14	0	0	19	6	1	13	60	4	4	3	2	3
K02002	90.4	71.7	47.7333	60.5333	26.2667	34.5333	22	13	50	6	0	2	44	1	21	150	7	17	1	21	17	243	2	0	1	4	349	27	3	8	3	9	4	8	1	2	13	1	9	26	5	4	9	103	1	11	12	1	1
K02003	1556.53	676.867	1259.57	1191.37	781.2	880.767	662	472	1481	1128	596	862	1231	864	623	1418	1075	1436	353	369	652	1597	587	356	265	1021	2633	644	854	929	901	858	422	864	504	766	1241	414	393	838	783	752	765	1258	577	849	935	361	850
K02004	4306.13	1789.27	2764.87	2651.73	1589.63	2068.4	1417	896	3427	2704	1340	1726	3146	1680	1807	2221	2775	3193	686	788	1437	5731	1149	768	539	2172	8919	1646	1815	2122	1770	1470	802	1458	1104	1344	3614	786	806	1697	1294	1527	1471	3361	990	1561	1775	758	933
K02005	667.1	292	342.733	334.933	177.6	277.167	186	144	423	224	120	244	376	129	124	241	187	253	45	94	190	1311	130	75	43	198	2169	255	136	222	175	116	106	163	85	151	339	88	77	278	117	197	88	534	90	194	150	63	104
K02006	31.1	9.73333	16.2667	18.9	8.7	12.1667	0	8	29	21	5	24	13	13	26	28	12	19	4	5	2	7	8	7	3	5	6	10	18	10	36	22	2	11	7	4	9	4	1	3	8	13	2	9	12	6	8	9	4
K02007	41.0333	13.4	22.1333	27	10.6	15.0333	7	5	47	25	8	28	21	9	20	34	14	22	7	6	4	10	13	2	10	7	4	9	19	18	40	16	10	9	22	5	19	4	2	15	3	9	6	17	10	14	7	4	7
K02008	32.9333	10.8333	18.9667	21.1	9	12.6	7	7	43	15	4	28	13	10	18	35	9	13	4	4	5	9	12	6	2	8	1	8	12	7	42	17	6	9	19	5	9	6	1	10	4	8	3	10	12	10	15	7	8
K02009	3.7	2.2	1.76667	1.83333	1.13333	1.1	0	0	2	1	0	0	2	0	4	3	0	5	0	0	0	0	2	0	2	1	0	0	1	1	1	3	0	1	3	1	4	1	0	1	2	3	1	0	0	3	1	1	0
K02010	58.4	27.5	60.4667	39	31.5	45.9	3	17	54	10	21	90	27	26	74	525	21	14	14	21	2	43	43	24	1	24	13	21	19	37	118	57	16	16	18	8	9	9	2	20	25	36	13	14	45	9	18	15	19
K02011	83.7333	39.2	93.0667	63.3	55.7333	75.3	9	20	96	26	28	150	43	33	102	899	23	29	28	35	10	64	73	34	0	53	27	29	23	48	185	104	12	29	22	25	21	9	9	43	44	66	13	32	64	12	40	26	27
K02012	56	29.2	65.2667	51.7667	41.6667	60.9333	3	8	37	14	38	148	32	23	138	636	32	25	27	32	4	41	74	33	2	34	12	26	19	60	184	98	13	14	13	8	14	9	1	27	37	47	10	27	71	12	26	29	24
K02013	438.3	214.8	303.2	285.6	190.567	237.867	152	105	393	147	131	237	244	135	265	1030	266	197	48	69	157	498	181	102	35	220	922	300	124	227	301	201	78	163	94	114	194	36	44	134	417	169	109	448	135	130	171	52	193
K02014	1400.07	752.133	600.6	734.7	403.1	615.5	333	382	863	83	50	316	352	31	424	2675	169	223	34	212	622	3793	130	57	8	59	5113	1158	109	139	297	285	143	228	149	28	210	60	24	375	215	61	80	1454	107	155	190	39	19
K02015	524.233	277	393.3	351.4	240.233	327.533	195	147	597	171	173	412	273	138	359	1564	325	297	59	115	206	815	254	130	38	283	1180	355	163	301	396	312	108	186	135	139	203	55	51	225	369	191	129	541	224	172	220	57	230
K02016	599.267	299.167	429.6	400.167	268.133	354.5	224	194	600	225	212	427	356	180	409	1390	397	283	82	103	222	926	214	126	62	286	1477	336	201	333	399	310	127	229	146	159	309	62	101	263	251	216	149	598	197	240	281	79	316
K02017	119	76.7	134.1	118.7	77.0667	87.7667	63	24	142	84	130	120	106	89	85	313	79	157	21	45	33	71	82	68	33	148	92	28	91	136	130	107	35	45	23	53	122	41	49	94	79	41	77	119	61	91	107	42	31
K02018	97.1333	61.3667	125.033	105.9	71.8	85.1667	61	24	138	93	102	134	91	69	98	219	97	157	27	52	38	61	71	53	31	140	64	30	111	156	153	116	33	44	38	54	88	55	50	102	64	68	54	78	42	87	114	50	54
K02019	22.7667	35.2	23.6667	28.2667	14.3667	13.7667	5	5	19	4	4	19	2	7	30	115	9	15	5	16	4	24	18	3	3	10	6	7	6	10	36	21	1	2	6	1	5	3	2	4	12	6	9	7	12	7	3	6	5
K02020	121.933	76.1	145.567	124.633	83.5	104.667	70	39	182	106	122	162	126	92	79	377	98	177	21	63	53	79	84	82	35	168	73	36	120	160	181	134	37	58	45	81	91	54	51	79	95	64	80	110	59	89	113	57	53
K02021	0.0333333	0	0.0333333	0.166667	0.1	0.266667	0	0	7	0	0	0	0	0	1	0	0	0	0	0	0	0	0	0	0	0	0	0	0	0	0	0	0	0	0	0	0	0	0	2	0	0	0	0	0	0	0	0	0
K02022	7.4	2.53333	3.26667	12.8667	1	3.06667	1	2	36	0	0	1	4	0	0	0	0	0	0	0	0	15	0	0	0	2	5	6	11	0	1	0	1	2	4	1	3	0	0	9	1	0	0	3	0	0	0	0	0
K02024	37.1667	56.7333	27.3333	49.6667	38.2333	27.0667	0	0	9	0	0	0	2	0	27	660	1	10	1	35	0	38	2	0	1	3	0	11	1	9	1	1	0	0	0	0	1	2	0	3	5	1	23	13	0	5	1	2	0
K02025	358.433	151.833	421.4	328.933	208.933	235.467	121	66	497	320	147	279	362	244	431	287	279	469	129	111	140	169	148	101	72	346	382	86	351	366	358	274	116	137	96	180	378	126	72	212	444	303	224	267	137	294	216	129	157
K02026	328.967	141.333	391.567	294.7	180.467	207.567	118	68	455	292	146	260	331	202	415	273	164	354	106	115	125	132	164	86	79	288	322	66	277	321	334	262	91	115	109	157	342	131	81	212	367	243	208	251	115	248	202	102	159
K02027	469.733	179.667	501.633	428.6	210.2	274.633	164	72	604	356	218	268	448	233	668	318	218	530	170	132	131	245	209	111	115	419	433	82	367	472	341	342	130	109	119	215	454	156	135	298	190	238	286	309	127	264	216	140	119
K02028	139.333	75.0333	193.633	144.767	131.833	112.833	72	43	167	117	88	144	158	118	144	329	176	199	44	65	62	74	112	61	38	174	92	40	108	153	180	116	64	101	33	113	237	45	56	113	342	122	116	125	122	105	165	49	187
K02029	197.567	89.6	240.033	190.067	175.733	145.133	91	67	209	145	90	189	228	147	240	725	232	191	62	52	63	96	120	57	60	166	104	61	117	177	182	120	61	100	62	140	309	60	70	98	523	112	147	159	157	101	109	63	221
K02030	456.333	207.367	508	439.2	335.167	317.033	196	137	554	406	192	390	477	295	438	1016	427	562	135	152	187	217	280	120	109	411	301	134	358	420	414	320	130	222	182	329	534	172	155	240	651	317	302	319	273	311	299	143	355
K02031	140.833	60.8667	91.2333	138.367	58.3667	66.2333	27	38	215	62	9	57	99	28	142	436	31	57	37	43	15	91	26	11	23	37	68	54	89	50	58	41	7	51	59	26	103	43	13	33	66	92	40	54	16	29	50	19	11
K02032	139.933	54.3667	89.7	115.767	39.4333	47.4667	6	4	124	19	7	45	51	17	224	325	58	21	47	30	4	65	24	9	14	7	72	28	61	27	52	40	5	9	25	4	73	26	3	12	15	70	29	11	15	7	22	9	3
K02033	197.3	85.7	127.6	158.433	85.5667	101	31	25	205	70	24	171	110	28	224	744	113	101	64	46	36	102	58	43	34	63	86	44	104	73	148	98	16	51	76	42	89	49	22	30	267	106	62	52	48	37	56	25	21
K02034	220.2	82.7667	161.1	171.867	105.167	107.367	35	31	208	124	24	141	143	50	248	551	119	94	70	51	36	153	79	39	38	66	90	67	107	82	165	128	39	79	113	51	136	48	26	51	549	169	49	80	64	52	69	30	23
K02035	399.4	179.1	277.633	367.267	196.933	228.633	83	65	434	203	115	464	289	105	450	1318	300	239	105	130	63	226	175	106	57	191	190	105	210	202	393	255	57	106	134	89	242	67	65	78	622	244	132	169	149	110	156	71	63
K02036	289	155.2	259.9	236.333	157.5	171.367	117	68	320	207	70	147	370	116	135	352	195	261	52	101	110	331	110	50	59	182	489	111	167	207	216	147	64	114	136	137	253	88	65	149	256	131	151	282	78	167	139	72	102
K02037	331.133	175.433	287.3	273.1	162.567	182.033	109	78	409	186	98	165	274	130	165	408	144	267	55	106	93	415	118	65	45	193	593	115	196	213	230	156	65	110	105	155	256	83	62	170	251	125	169	295	98	178	124	77	146
K02038	304.033	154.233	262.7	250.667	150.2	168.667	105	88	368	176	80	170	206	116	160	390	164	246	56	84	101	356	148	50	61	191	509	113	164	174	202	148	67	106	82	179	247	81	52	160	302	123	121	237	89	148	127	60	129
K02039	201.6	113.667	177.333	173.967	113.567	109.767	77	35	205	118	59	82	155	80	102	340	138	184	39	52	70	217	66	41	27	97	363	71	101	115	112	88	34	88	59	78	197	44	40	82	277	71	100	182	64	116	64	46	94
K02040	436.833	271.533	372.367	368.967	217.1	238.233	160	81	428	244	85	189	328	181	207	429	268	325	65	113	171	691	114	65	59	226	1112	141	199	255	262	198	91	157	131	172	337	92	77	209	370	143	192	412	124	215	145	99	143
K02041	29.1333	39.3333	34	38.5333	26.5	13.4	14	9	36	2	1	4	32	11	19	46	12	16	4	18	2	38	7	1	3	20	6	12	14	10	13	6	3	11	5	27	8	11	5	13	4	42	28	41	18	14	11	8	81
K02042	38.4667	43.2667	54.8667	53.7	44.9333	23.2667	27	17	72	6	8	11	61	15	18	87	20	17	6	24	7	48	14	7	5	34	13	10	30	5	23	13	14	31	8	47	13	16	15	18	10	76	56	68	51	26	18	10	119
K02043	14.7333	28.8	12.2	24.4	10.6333	6.23333	0	0	5	0	0	0	3	0	19	103	0	5	0	23	0	19	0	0	0	1	0	7	0	0	0	0	0	0	0	2	1	0	0	3	0	0	5	0	0	1	0	1	0
K02044	38.3667	56.2667	53.1333	56.6333	41.2	22.5	28	20	55	5	7	12	55	17	35	74	13	23	11	34	7	37	12	7	10	29	18	14	20	15	19	10	19	30	6	33	12	24	20	25	11	62	35	59	37	35	40	12	89
K02045	76.9667	66.5	112.6	94.9333	81.1667	74.9	60	26	114	110	72	49	100	85	41	282	131	163	12	34	43	69	61	28	28	149	75	21	47	117	64	54	39	78	15	80	170	16	34	63	61	36	99	92	67	63	73	28	144
K02046	52.8333	48.5	92.3333	70.5667	67.1333	59.6667	43	20	101	115	59	49	100	68	33	174	112	126	14	20	32	53	30	32	28	108	39	19	28	107	58	45	25	61	17	74	136	10	30	56	46	26	93	86	53	93	64	31	89
K02047	55.1667	51.1	92.1667	74.4333	61.2667	55.1667	35	17	79	113	51	46	95	55	21	202	101	123	10	24	25	47	43	23	15	99	35	21	26	104	45	56	29	49	14	52	142	15	32	42	45	29	63	83	50	54	62	32	84
K02048	19.7	36.1333	16	27.4	11.5	7.63333	0	0	12	1	1	1	0	0	25	139	1	4	0	23	0	12	2	0	0	0	1	3	0	1	2	1	0	0	0	0	0	0	0	0	0	9	4	1	5	0	0	2	1
K02049	62.8333	28.9667	59.2	54.2	33.5333	38.5333	28	12	79	21	23	85	32	23	53	166	48	29	18	19	34	24	52	17	5	36	22	21	37	33	69	52	21	47	20	30	24	18	13	27	25	31	21	24	57	53	29	15	69
K02050	102.5	46.9333	97.5667	89.3333	51.3667	57.5	57	27	137	35	33	101	40	36	62	196	61	62	44	26	44	46	69	27	7	47	69	34	59	48	110	70	22	57	39	60	45	26	12	56	76	23	42	67	53	60	50	23	92
K02051	161.033	82.6667	153.933	126.533	92.5	98.8667	110	73	178	62	36	141	71	46	101	291	100	88	46	57	75	279	92	32	17	69	203	80	100	66	152	109	49	84	54	105	59	43	35	103	117	54	67	94	135	119	61	43	108
K02052	36.0333	36.7667	33.6333	36.9667	9.16667	9.2	1	3	29	3	6	7	16	5	57	12	6	5	13	16	1	25	4	3	7	8	4	5	12	9	1	3	2	3	0	10	11	7	1	4	5	2	17	4	6	1	4	3	3
K02053	29.4	28.5	30.8333	30.1	9.33333	14.2	6	3	22	5	4	19	15	6	69	62	14	7	31	18	3	19	15	10	8	6	5	11	14	8	20	7	1	3	0	15	17	2	2	7	3	7	7	13	14	2	3	2	5
K02054	34.3333	33.1	33.2	35.1667	10.9667	13.4333	2	8	27	2	10	16	16	8	62	37	14	6	13	17	1	28	18	4	3	8	0	6	20	15	32	16	2	7	1	4	10	4	4	3	9	13	19	7	15	5	3	7	2
K02055	43.6	49.7667	43.7667	45.8	16.1333	17.5	7	4	34	15	9	12	11	11	102	68	17	7	20	21	3	37	24	5	0	6	3	7	16	20	36	18	2	3	1	6	24	6	6	7	8	15	8	11	20	3	5	7	9
K02056	7.8	25.5333	3.33333	21.8667	1.4	1.23333	0	0	2	0	0	0	4	0	1	3	1	5	3	4	0	12	0	0	0	0	0	0	0	1	0	0	0	0	1	0	5	0	0	1	0	1	3	3	0	0	0	0	0
K02057	20.5	52.9	5.83333	53.2333	15.7	15.4	0	1	19	7	1	2	4	4	0	350	1	6	1	1	0	34	8	1	0	0	0	3	1	4	2	0	0	4	2	6	1	1	0	5	2	0	1	14	0	1	1	1	1
K02058	11.6	28.9	3.4	25.6	11.3667	11.7	0	0	13	5	0	3	7	0	1	245	1	7	1	0	0	26	7	1	0	1	0	7	2	3	2	2	0	2	8	7	0	0	0	3	1	0	3	9	0	0	0	0	2
K02062	17.1667	27.2667	16.7667	26.4	11.4	9.8	0	0	6	1	6	8	3	5	25	131	3	8	3	23	1	13	15	6	0	2	1	7	1	7	12	4	0	2	1	0	0	0	1	6	3	4	7	2	12	1	4	2	5
K02063	39.7333	65.2	39.9667	53.9333	25.9333	23.3333	0	0	19	4	9	36	9	4	64	281	13	9	8	42	1	32	22	7	0	15	0	8	5	17	62	20	4	5	1	3	0	2	0	16	7	12	18	15	17	4	8	6	8
K02064	23.3	34.6667	21.5333	31.4	14.7667	12.7	1	0	0	4	5	17	4	5	25	142	1	9	10	29	0	17	14	9	0	5	0	5	0	17	33	16	3	4	2	4	3	2	0	3	8	3	9	5	15	1	6	4	1
K02065	127	89.1667	64.7333	83.5	36.5667	55.1	43	27	83	13	9	59	28	10	52	268	19	21	4	31	37	241	33	4	3	13	366	107	8	13	59	45	9	18	18	12	17	3	3	32	12	16	19	111	15	3	28	11	8
K02066	126.833	77.1	60.3	76.1667	35.1	53.6667	32	45	75	11	2	40	39	8	50	199	20	25	6	29	51	261	36	10	3	11	425	65	17	17	46	28	7	26	12	14	17	5	4	31	20	20	9	102	34	10	16	12	16
K02067	102.8	71.5333	51.9333	68.5333	29.8	51.3667	31	44	88	5	9	68	48	3	49	224	26	14	3	23	33	251	17	14	0	9	329	83	21	11	48	30	6	30	15	9	22	3	1	31	13	10	13	85	25	13	22	7	9
K02068	75.6333	41.5333	39.2667	41.7333	15.7	18.9667	11	4	12	3	1	3	34	4	59	3	7	5	6	19	11	174	3	1	1	3	171	12	7	3	6	3	1	2	0	0	17	6	4	16	1	5	19	68	1	3	5	0	1
K02069	91.5333	52.4	41.7667	56.2667	17.9667	22.9667	8	6	25	1	1	2	43	11	39	9	12	8	7	20	10	178	3	0	7	1	256	19	8	4	6	2	1	2	0	0	39	11	4	15	1	2	7	73	1	5	8	1	0
K02071	104.467	76.2667	103.9	113.367	76.7667	69.6	29	18	113	28	17	99	84	39	141	664	86	79	35	42	12	74	64	22	19	23	27	28	54	41	94	58	18	24	27	29	113	28	10	22	242	90	48	65	52	19	36	17	18
K02072	102.933	62.4	108.767	106.3	73.8	73.4333	33	20	132	37	19	107	89	47	151	496	70	77	29	50	33	59	62	23	12	42	59	25	89	55	152	79	21	41	34	60	87	32	25	52	169	62	43	83	48	65	49	32	36
K02073	176.667	126.933	206.2	204.8	130.067	127.9	37	30	213	78	57	211	212	63	234	839	124	174	56	103	53	134	100	57	24	80	78	42	132	114	236	135	37	63	45	76	156	34	40	95	232	123	69	187	86	98	95	49	62
K02074	24.4	5.43333	20.1	17.8	9.26667	9.23333	2	0	23	2	0	2	50	8	30	88	11	3	12	2	0	9	1	1	4	0	1	1	10	2	5	7	0	0	3	0	31	3	3	4	2	7	5	13	3	1	1	4	2
K02075	21.8667	5.1	17.1333	18.6667	11.9667	10.3333	4	0	22	4	1	1	38	6	33	130	5	6	13	3	0	5	2	2	1	0	1	3	10	4	10	5	0	0	1	0	49	6	1	3	3	4	1	20	2	1	6	1	1
K02076	0.966667	0.1	0.433333	0.933333	0.633333	0.333333	1	0	2	0	0	1	3	3	0	0	0	0	0	0	0	0	0	0	0	0	0	0	0	0	0	0	0	0	0	0	17	0	0	0	0	0	0	1	0	0	0	0	0
K02077	51.8	11.8	36.6	45.5667	17.3	15.3667	0	0	46	4	3	1	52	16	69	146	11	5	15	3	0	29	2	0	14	0	4	8	16	3	9	3	0	0	2	0	47	6	5	5	6	9	8	30	4	1	3	1	1
K02078	128.3	79.5	132.367	118.1	93.6	102.7	72	61	145	96	74	96	139	69	68	217	129	134	46	58	91	166	98	65	47	147	313	72	98	111	119	72	54	62	56	106	142	65	59	113	78	91	114	103	92	107	72	57	116
K02079	16.1333	40.9333	20.9333	35.7	9.96667	3.63333	0	0	9	0	0	0	2	0	27	1	0	12	1	28	0	23	0	0	0	0	0	3	0	3	0	0	0	0	0	0	2	0	0	1	1	0	14	0	0	2	0	0	1
K02080	13.7333	23.6333	13.3	21.5	5.43333	3.2	1	4	10	1	0	0	1	0	3	1	0	5	0	14	2	28	0	0	0	0	11	6	1	3	0	0	1	4	0	0	2	0	0	2	4	0	9	3	0	0	0	0	0
K02081	42.4667	65.1	98.8	87.0333	48.1667	57.6667	42	36	119	45	22	71	55	33	53	66	30	132	21	69	37	64	65	15	8	52	87	84	91	91	100	77	27	47	31	60	38	27	15	62	62	22	38	61	21	63	37	43	30
K02082	47.9333	43.2	37.6333	57.0333	18.1	13.8667	6	5	34	15	6	3	10	16	61	18	35	24	1	30	7	28	7	3	10	3	18	6	24	9	7	10	3	3	3	11	6	12	0	18	4	13	15	30	7	2	8	1	12
K02083	28.9333	39.7667	28.3	41.2	17.8	15	9	3	18	15	3	10	6	8	31	168	5	30	4	14	14	42	5	1	1	0	10	5	11	9	7	5	5	6	2	3	8	6	3	6	8	17	12	6	3	4	6	5	3
K02086	5.06667	4.83333	4.16667	4.93333	5.8	2.86667	1	0	6	1	0	3	18	10	4	3	10	1	0	2	0	1	3	0	2	2	0	2	1	0	9	1	0	0	2	4	14	1	0	1	1	10	6	18	2	0	2	0	1
K02093	0	0	0	0	0	0	0	0	0	0	0	0	0	0	0	0	0	0	0	0	0	0	0	0	0	0	0	0	0	0	0	0	0	0	0	0	0	0	0	0	0	0	0	0	0	0	0	0	0
K02097	0	0	0	0	0	0	0	0	0	0	0	0	0	0	0	0	0	0	0	0	0	0	0	0	0	0	0	0	0	0	0	0	0	0	0	0	0	0	0	0	0	0	0	0	0	0	0	0	0
K02099	24.6333	33.6667	15.0333	29.2	15.7333	12.3	0	0	8	6	0	2	5	0	12	227	14	8	1	14	3	27	0	1	0	7	2	4	2	10	4	2	0	5	4	1	5	1	0	4	1	1	8	10	2	0	3	4	0
K02100	28.1	58.6667	24.6	45.1667	18.0667	11.4333	0	0	8	0	0	1	2	1	25	218	0	13	0	29	0	39	0	1	0	0	0	1	1	3	1	0	0	0	0	0	0	0	0	3	3	0	6	6	0	2	0	1	0
K02101	0	0	0	0	0	0	0	0	0	0	0	0	0	0	0	0	0	0	0	0	0	0	0	0	0	0	0	0	0	0	0	0	0	0	0	0	0	0	0	0	0	0	0	0	0	0	0	0	0
K02103	20.4333	7.46667	17.4333	24.1333	12.7333	11.5333	18	6	30	8	4	15	11	9	8	15	30	20	6	11	6	17	5	5	3	13	12	8	15	7	18	8	7	15	11	5	9	11	1	13	5	25	4	13	14	9	16	2	9
K02106	14.4	10.7333	6.6	18.9667	7.2	4.93333	3	2	17	0	1	1	2	1	22	9	2	12	3	25	2	21	0	1	2	4	2	1	5	1	1	3	0	2	2	1	3	1	0	3	4	2	2	4	0	0	0	1	0
K02107	3.7	1.43333	3.93333	3.46667	3.3	3.73333	0	1	8	13	3	4	5	1	1	1	17	6	0	1	6	7	2	1	1	1	1	5	7	1	5	2	4	5	1	2	9	1	0	0	9	5	2	2	0	7	3	2	2
K02108	345.133	183.433	354.733	307.533	202.5	238.933	152	89	410	242	177	254	332	173	218	575	267	414	73	138	145	436	181	97	71	265	656	123	197	328	332	239	83	150	129	222	284	110	72	235	160	179	225	355	138	227	170	98	204
K02109	224.667	115.8	248.1	209.733	133.533	155	113	65	281	177	118	188	187	138	137	361	148	269	56	63	84	203	116	68	52	233	397	82	140	195	237	155	56	120	79	132	187	76	58	146	110	147	133	207	93	159	145	70	180
K02110	89.3	58.0333	118.633	109.667	71.9667	84.7667	59	25	163	97	73	96	116	76	75	205	80	144	49	62	62	74	65	43	23	112	133	40	91	121	134	82	39	51	53	100	97	34	36	70	74	70	76	105	63	66	74	63	77
K02111	900.7	739.667	1197.03	1035.97	825.267	913.3	692	731	1284	844	786	1106	970	682	914	1687	738	1288	637	691	736	1019	999	556	644	1161	1370	671	848	1210	1248	991	672	722	527	975	1033	716	740	943	773	797	808	997	646	930	786	677	948
K02112	880.6	648.967	1131.9	994.9	776.467	865.167	748	555	1392	891	739	1071	1043	716	686	1601	690	1402	555	565	688	922	843	589	444	1008	1377	661	771	1176	1224	959	573	776	485	805	937	679	578	821	744	860	815	968	631	815	781	587	808
K02113	200.833	106.133	219.133	175	121.033	138.067	107	57	276	179	110	128	189	98	160	365	120	236	45	70	59	196	89	55	53	196	283	82	122	177	186	144	50	101	60	149	155	64	45	133	99	122	116	203	94	128	112	52	120
K02114	141.2	77.6333	171.967	143	101.433	113	79	42	216	144	80	143	135	113	84	301	117	201	31	46	53	129	92	58	21	169	189	61	91	177	164	133	51	98	59	113	136	46	52	102	83	106	118	143	90	130	106	38	109
K02115	402.033	220.6	435.433	375.067	245.333	284.7	177	107	567	324	188	340	390	230	281	702	254	496	96	136	176	374	235	145	89	361	640	144	270	424	406	323	106	187	129	244	332	124	107	265	199	238	281	424	187	227	216	131	247
K02116	11.3	21.6667	14.8333	18.3667	11.3	7.23333	5	2	12	1	2	4	2	4	15	92	1	0	1	10	1	11	2	0	0	7	0	1	0	4	13	4	3	12	0	8	4	2	2	5	3	4	14	4	7	5	5	3	31
K02117	342.7	165.533	179.067	160.433	127.233	142.4	101	96	205	118	37	80	117	46	59	77	105	157	32	52	173	563	82	15	25	39	1168	248	98	56	71	78	32	130	119	93	99	53	27	84	891	73	60	339	46	75	70	38	63
K02118	311.7	147	167.9	157.467	127.433	149.233	100	73	250	158	39	86	156	61	65	67	224	228	38	64	166	426	100	21	36	56	995	262	110	73	84	83	76	151	131	98	160	52	40	64	666	85	67	291	63	107	69	63	42
K02119	43	12.7	23.1	24.6333	18.4	25.0667	12	8	57	52	8	16	44	28	11	12	108	35	13	9	17	19	18	7	5	23	56	30	17	19	32	18	12	42	12	12	44	10	8	5	29	21	19	22	25	19	9	16	14
K02120	110.467	47.5667	54.1667	52.1667	39.6667	51.8667	33	33	77	51	10	22	49	23	14	22	66	72	11	20	84	201	22	6	7	19	433	95	16	18	27	14	20	38	30	23	50	11	10	28	184	20	31	114	21	26	12	10	14
K02121	75.7	31.7667	37.3	33.2667	27.3333	30.1333	31	15	46	29	5	10	32	14	5	8	55	17	7	10	33	144	19	1	4	12	218	74	16	13	13	10	11	23	18	11	33	10	3	28	243	8	16	47	11	16	7	6	7
K02122	16.9	6.16667	12.6	11.5333	10.1333	11.0333	7	5	24	13	5	16	18	15	7	16	33	27	3	9	3	8	14	5	7	14	13	10	8	11	13	3	7	8	4	5	21	7	3	2	41	9	8	5	10	6	2	3	2
K02123	290.867	135.667	165.133	147.767	116.167	140.033	94	66	254	145	46	72	136	53	52	63	286	187	24	56	106	561	95	16	29	63	871	257	72	77	117	66	68	132	74	63	142	52	24	68	615	53	65	233	72	69	57	31	46
K02124	65.8333	26.8	37.1	36.2	29.1667	35.4333	27	13	44	48	14	15	46	13	12	25	83	47	13	19	38	96	24	16	14	16	209	24	31	19	39	21	15	38	19	25	42	10	5	25	119	26	15	60	25	15	17	12	8
K02160	39.8333	35.1333	44.3	41.5333	33.7333	27.9	21	28	47	30	11	25	48	21	27	120	27	65	7	21	11	31	30	10	4	24	35	20	14	24	44	20	9	29	12	22	55	14	8	24	24	15	23	50	39	23	9	10	50
K02164	0	0	0.366667	0	0	0	0	0	0	0	0	0	0	0	0	0	0	0	0	0	0	0	0	0	0	0	0	0	0	0	0	0	0	0	0	0	0	0	0	0	0	0	0	0	0	0	0	0	0
K02167	9.76667	20.9	9.1	15.4667	7.06667	4.3	0	0	5	0	0	0	0	0	17	84	0	6	0	8	0	7	0	0	0	0	0	1	0	1	0	0	0	0	0	0	0	0	0	0	1	0	6	7	0	1	0	1	0
K02168	79.7	90.9667	115.3	92.7667	65.6667	66	0	1	97	13	21	112	21	19	135	919	27	34	22	58	0	72	63	20	0	22	31	22	9	53	123	64	7	9	3	3	7	2	3	19	26	31	37	98	76	5	16	20	13
K02169	73.5667	56.2333	35.2667	47.1333	18.9667	27.1	21	27	27	3	0	2	29	0	24	91	3	12	0	19	24	177	2	0	0	7	272	41	5	3	3	5	2	4	8	2	13	3	0	15	2	3	6	56	2	2	11	1	0
K02170	13.6333	28.4	11.5667	20.7	7.96667	5.3	0	0	4	0	0	0	0	0	16	102	0	8	0	7	0	17	0	0	0	0	0	3	0	1	1	0	0	0	0	0	0	0	0	1	0	0	3	4	2	2	0	0	0
K02171	12.9333	4.46667	11.1667	9.53333	6	9.33333	9	5	18	11	8	12	37	14	4	12	28	17	3	4	7	14	7	1	1	11	8	5	5	6	8	5	6	10	2	2	16	2	2	3	2	4	5	14	5	6	7	4	5
K02172	82.5	32.7333	60.2	49.7	35.5333	48.4333	49	51	118	45	30	53	191	124	19	14	82	71	19	8	40	33	44	19	11	31	26	97	14	35	42	37	11	76	27	36	110	46	10	16	35	41	7	75	17	69	50	13	18
K02173	12.1667	24.5667	14.1667	19.9333	6.73333	3.86667	0	1	10	2	0	1	1	2	16	4	2	14	1	22	5	12	3	0	1	1	1	2	1	2	8	0	0	0	1	3	0	0	0	1	3	1	8	4	0	0	1	0	0
K02182	26.2333	59.8667	25.3667	46.1	11.0667	5.23333	3	1	7	4	1	0	1	0	37	0	3	7	0	39	3	22	2	0	0	3	2	4	1	5	0	1	7	0	1	3	0	0	0	2	2	0	17	10	0	3	0	1	1
K02183	0	0	0	0	0	0	0	0	0	0	0	0	0	0	0	0	0	0	0	0	0	0	0	0	0	0	0	0	0	0	0	0	0	0	0	0	0	0	0	0	0	0	0	0	0	0	0	0	0
K02188	214.533	97.9	169.433	147.6	93	127.533	86	46	197	114	93	157	128	101	78	257	128	149	23	30	50	352	65	65	30	182	639	70	107	126	140	127	41	93	51	101	112	32	50	125	61	74	89	250	64	137	81	41	160
K02189	69.7	34.2667	85.2	68.3667	52.1667	64.4333	37	19	108	108	82	123	109	65	48	170	65	136	9	26	24	29	35	50	26	127	42	10	52	109	112	61	25	54	24	48	91	26	29	66	42	50	55	68	27	73	78	19	123
K02190	89.9333	45.4667	38.8	55.3333	22.7333	42.8333	26	19	58	15	8	99	19	8	28	124	44	22	7	8	13	208	12	13	2	10	354	31	19	9	55	25	11	12	21	5	32	11	3	17	12	57	11	72	19	10	31	3	7
K02191	5.4	3	3.16667	6.06667	3.13333	6.13333	0	0	9	0	4	30	2	2	13	53	16	0	0	1	1	0	1	3	0	6	0	1	3	4	19	15	0	1	0	0	1	2	0	0	0	2	4	1	4	4	5	0	6
K02192	2.06667	4.03333	2.46667	4.16667	2.1	0.866667	0	0	0	0	0	0	0	0	1	22	0	0	0	1	0	1	0	0	0	0	0	0	0	0	0	1	0	0	0	0	0	0	0	0	0	0	1	0	0	0	0	0	0
K02193	13.7333	24.8	13.3333	19.2	6.3	5	0	0	6	2	2	6	3	2	17	26	0	1	4	12	1	11	8	3	0	3	3	4	1	6	20	4	1	3	1	0	0	1	0	5	1	2	4	4	6	2	1	1	6
K02194	14.4	26.2333	15.8667	19.5	6.06667	5.96667	0	0	7	1	1	11	2	2	24	26	1	5	3	17	1	12	12	4	0	4	1	2	2	8	18	12	1	1	1	0	1	0	1	9	7	5	4	6	5	8	0	0	1
K02195	16.8667	29.4	18.1333	23.2	7.46667	6.73333	0	0	11	0	4	18	4	2	21	38	6	1	1	14	0	15	11	2	0	0	3	1	2	9	22	9	3	1	1	3	3	0	0	2	1	6	5	9	13	2	3	2	1
K02196	3.03333	3.66667	2.4	3.03333	1.06667	1.1	0	0	1	2	0	1	1	1	2	4	0	0	1	4	0	2	2	2	0	0	0	2	0	3	2	3	0	0	0	0	0	0	0	0	0	2	1	1	2	1	0	0	3
K02197	8.6	16	7.5	11.5333	3.63333	2.3	0	0	3	0	0	0	1	2	9	12	3	2	0	9	0	9	2	1	0	1	2	0	0	2	3	5	2	0	0	1	0	0	0	6	1	3	2	1	8	1	2	0	0
K02198	42.1333	67.7333	47.5667	55.1667	19.5667	19.8667	2	2	39	10	9	42	13	9	67	95	4	14	9	42	2	32	36	6	1	19	9	11	5	29	54	31	1	0	0	3	9	2	3	16	21	19	12	13	33	9	8	12	9
K02199	12.9	22.3	16.1	19.7	7.73333	9.53333	0	0	4	3	4	21	1	4	33	66	3	4	8	13	1	8	21	6	0	4	1	2	2	15	37	17	3	4	1	0	1	0	0	4	10	9	5	7	19	1	7	9	6
K02200	21.1667	38.2667	26.2333	32.2333	12.0333	11.6	1	1	13	1	9	29	2	6	46	65	8	8	8	24	0	17	20	5	1	15	0	4	2	18	22	18	2	2	1	0	3	0	1	6	9	12	7	10	23	1	4	10	1
K02201	0.833333	0.0666667	0.0333333	0.166667	0.266667	0.1	0	0	0	0	0	0	0	0	0	0	0	1	0	0	0	0	0	0	0	0	0	0	2	0	0	0	0	0	0	0	0	0	0	0	0	2	0	0	0	3	0	0	0
K02203	40.0667	18.8	55.6667	38.6	48.1333	38.3667	44	13	63	70	44	46	55	27	4	76	65	73	5	14	24	24	37	34	15	84	53	15	17	73	46	21	16	35	13	45	65	9	19	24	119	21	45	62	35	45	43	18	63
K02204	0.233333	0.133333	1.3	1.76667	0.333333	1.06667	5	1	8	0	0	0	0	0	1	1	0	1	0	2	1	0	6	0	0	0	0	0	2	0	3	0	0	1	0	0	0	0	0	0	0	0	1	0	0	0	0	0	1
K02205	0	0	0	0	0.0333333	0.133333	0	0	3	0	0	0	0	0	0	0	0	1	0	0	0	0	0	0	0	0	0	0	0	0	0	0	0	0	0	0	0	0	0	0	0	0	0	0	0	0	0	0	0
K02217	228.2	83.8	87.2333	98.1667	49.6333	64.6333	51	54	138	95	2	24	102	6	35	95	17	99	24	16	79	249	18	4	3	19	280	110	73	19	42	64	30	67	112	12	56	12	2	64	144	32	16	158	11	40	38	16	9
K02221	22.6333	23.3667	22.5	23.9333	14.6333	11.3	0	3	8	5	5	9	13	7	36	115	9	7	10	13	0	10	12	3	1	4	2	1	5	19	26	10	0	1	4	1	16	2	0	4	55	10	8	21	5	2	3	3	2
K02224	173.4	83.2333	153.467	125.9	82.8333	104.533	57	65	154	89	97	134	98	95	58	211	106	110	30	37	45	265	61	57	41	124	506	54	81	104	99	83	25	105	36	109	116	24	32	132	60	85	65	191	48	83	102	33	271
K02225	0	0	0	0	0	0.0333333	0	0	1	0	0	0	0	0	0	0	0	0	0	0	0	0	0	0	0	0	0	0	0	0	0	0	0	0	0	0	0	0	0	0	0	0	0	0	0	0	0	0	0
K02226	126.567	70	118.333	108.467	62.9667	77.0667	31	37	135	77	41	82	94	57	62	200	61	130	19	50	45	154	47	31	15	116	278	24	75	82	100	79	20	71	32	67	96	27	20	89	74	42	66	125	29	104	71	21	76
K02227	142.1	57.1333	107.433	90.4	52.5	73.9667	38	39	145	92	67	77	83	51	39	112	84	110	19	31	29	196	53	32	19	88	345	34	66	90	64	53	20	48	29	66	58	36	32	84	51	43	33	128	24	67	57	26	107
K02228	0	0	0	0.1	0.0333333	0.0333333	0	0	0	0	0	0	0	0	0	0	0	0	0	0	0	0	0	0	0	0	0	0	0	0	0	1	0	0	0	0	0	0	0	0	0	0	0	0	0	0	0	0	1
K02229	0.0333333	0	0.0666667	0.0333333	0	0.1	0	0	2	0	0	0	1	0	0	0	0	0	0	0	0	0	0	0	0	0	0	0	0	0	0	0	0	0	0	0	0	0	0	0	0	0	0	0	0	0	0	0	0
K02230	406.967	184.733	144.6	168.633	81.0333	167.7	85	87	75	18	14	62	104	4	47	61	24	61	5	23	45	1476	17	12	1	11	2201	232	51	22	36	56	28	41	126	6	49	19	1	78	10	13	6	420	13	39	50	7	2
K02231	96.0667	57.3667	85.1333	83.0333	42.3667	53.0667	15	21	103	53	41	64	54	38	56	124	36	75	13	29	30	125	42	23	14	67	190	26	57	62	57	49	29	39	17	43	68	22	21	59	35	32	45	73	31	70	53	11	64
K02232	207.333	96	188.733	165.4	101.4	136.6	50	54	203	171	102	173	162	108	74	238	160	208	24	53	74	349	66	91	33	198	513	70	115	166	175	119	48	113	62	126	136	39	55	136	83	122	104	245	67	141	130	46	190
K02233	116.667	73.3	97.7	92.0667	52.6667	65.7333	33	31	108	68	48	68	78	54	28	169	50	97	9	31	24	183	32	28	14	88	313	36	42	71	71	56	20	46	25	51	81	13	27	60	40	44	43	120	19	94	58	14	81
K02234	0	0.0333333	0	0.133333	0	0.1	0	0	1	0	0	0	0	0	0	0	0	0	1	0	0	0	0	0	0	0	0	0	0	0	0	1	0	0	0	0	0	0	0	0	0	0	0	0	0	0	0	0	0
K02236	3.36667	3.46667	3.9	3.43333	3.9	2.33333	3	0	8	1	2	4	11	4	4	7	2	2	1	2	0	2	8	0	0	0	1	2	0	1	4	1	0	0	0	0	28	0	0	1	1	5	2	7	0	0	2	0	0
K02237	79.1	41.8667	71.2333	68.6	40.8333	47.7667	20	10	59	74	32	74	103	43	67	169	72	78	11	28	18	40	40	19	16	69	72	26	38	58	63	44	20	29	12	29	112	15	15	39	33	39	41	72	33	38	51	14	17
K02238	444.767	252.333	318.7	303.7	183.967	230.733	134	103	361	204	129	244	355	103	197	609	201	313	50	131	129	743	148	94	47	247	999	202	175	257	262	149	68	80	79	109	285	73	80	174	202	171	132	401	114	176	145	55	82
K02239	0	0	0	0	0.0666667	0	0	0	0	0	0	0	0	0	0	0	0	0	0	0	0	0	0	0	0	0	0	0	0	0	0	0	0	0	0	0	0	0	0	0	0	0	0	0	1	0	0	0	0
K02240	8.83333	7.73333	11.8	9.36667	10.8333	6.13333	6	0	17	0	0	7	44	11	8	22	7	1	1	1	1	3	14	1	3	1	0	2	3	6	15	1	0	1	2	6	48	0	5	4	7	20	7	43	2	3	8	2	4
K02241	0.233333	0.233333	0.2	0.2	0	0.2	0	0	0	0	0	0	1	0	0	0	0	2	0	0	0	0	0	0	0	1	0	0	0	0	0	0	0	0	2	0	0	0	0	0	0	0	0	0	0	0	0	0	0
K02242	4.7	3.7	5.26667	3.1	3.9	2.6	1	9	5	0	1	5	24	4	3	6	1	3	1	0	0	1	1	1	0	1	0	1	0	0	5	1	1	0	2	1	28	0	5	1	2	4	1	22	1	0	4	0	0
K02243	8.76667	7.53333	10	9.13333	9.26667	5.6	5	2	8	0	1	5	42	13	4	20	12	2	2	1	0	1	16	0	3	4	1	2	0	4	8	1	1	4	4	2	35	3	2	0	4	17	3	23	6	3	5	3	1
K02244	7.36667	7.7	8.86667	6.93333	9.1	4.43333	3	0	14	0	0	9	26	14	1	19	7	6	0	2	0	0	2	0	1	2	2	2	2	4	10	2	0	0	2	3	28	1	3	2	5	14	4	28	3	3	4	3	2
K02245	2.33333	2.16667	2.6	1.86667	2.43333	1.46667	1	1	3	0	0	3	9	4	0	2	3	0	0	3	1	1	2	0	1	1	0	1	1	0	3	1	1	0	0	2	7	0	0	1	2	3	2	5	0	0	0	0	0
K02246	3.2	3.33333	2.43333	2.33333	3.23333	1.93333	3	0	3	0	0	2	9	3	3	6	5	0	0	0	0	1	7	0	1	0	2	0	0	4	5	3	0	0	1	0	14	0	0	1	0	7	3	7	1	0	2	0	2
K02247	0	0	0	0.0333333	0	0	0	0	0	0	0	0	0	0	0	0	0	0	0	0	0	0	0	0	0	0	0	0	0	0	0	0	0	0	0	0	0	0	0	0	0	0	0	0	0	0	0	0	0
K02248	2.23333	2.46667	2.63333	2.23333	3.3	1.43333	0	0	8	0	0	1	4	0	1	7	5	1	0	1	0	2	4	1	0	0	0	0	4	2	0	1	0	0	1	0	2	1	0	1	3	9	0	3	0	2	4	0	3
K02249	0	0	0	0	0	0	0	0	0	0	0	0	0	0	0	0	0	0	0	0	0	0	0	0	0	0	0	0	0	0	0	0	0	0	0	0	0	0	0	0	0	0	0	0	0	0	0	0	0
K02250	0	0	0	0	0	0.0333333	0	0	1	0	0	0	0	0	0	0	0	0	0	0	0	0	0	0	0	0	0	0	0	0	0	0	0	0	0	0	0	0	0	0	0	0	0	0	0	0	0	0	0
K02251	0	0	0.0333333	0	0.0333333	0	0	0	0	0	0	0	0	0	0	0	0	0	0	0	0	0	0	0	0	0	0	0	0	0	0	0	0	0	0	0	0	0	0	0	0	0	0	0	0	0	0	0	0
K02253	0	0	0	0	0	0	0	0	0	0	0	0	0	0	0	0	0	0	0	0	0	0	0	0	0	0	0	0	0	0	0	0	0	0	0	0	0	0	0	0	0	0	0	0	0	0	0	0	0
K02254	0	0	0	0	0	0	0	0	0	0	0	0	0	0	0	0	0	0	0	0	0	0	0	0	0	0	0	0	0	0	0	0	0	0	0	0	0	0	0	0	0	0	0	0	0	0	0	0	0
K02255	6.96667	14.5667	5.9	11.8667	2.93333	0.933333	0	0	3	0	0	0	0	0	3	2	0	3	0	7	0	8	0	0	0	1	0	0	0	1	0	0	0	0	0	0	0	0	0	0	0	0	4	3	0	0	0	1	0
K02257	16.3333	36.4	17.4667	28.5	11.8	7.9	1	0	17	0	0	1	3	0	13	128	0	7	0	24	1	29	1	0	0	0	0	1	0	4	2	4	0	0	1	0	0	0	0	2	0	0	9	3	0	1	0	1	0
K02258	0	0	0.0333333	0.1	0.0333333	0.1	0	0	1	0	0	0	0	0	0	1	0	0	0	0	0	0	0	0	0	0	0	0	0	0	0	1	0	0	0	0	0	0	0	0	0	0	0	0	0	0	0	0	0
K02259	0.366667	0.766667	1.26667	0.533333	0.1	0.966667	0	0	19	0	0	0	1	0	0	3	0	2	0	0	0	0	0	1	0	0	0	0	0	2	0	1	0	0	0	0	0	0	1	1	0	0	0	0	0	0	0	0	0
K02274	0.3	3.03333	9.33333	2.7	1.13333	7.3	2	0	109	1	0	2	6	0	3	10	1	4	7	2	0	1	13	0	3	0	2	0	13	16	1	15	0	3	4	1	1	0	1	6	2	1	0	0	0	0	0	0	0
K02275	0.1	0.766667	1.63333	0.8	0.233333	2.26667	0	1	36	0	1	0	0	0	2	3	1	1	0	0	2	0	0	0	0	0	0	3	6	6	1	5	0	0	0	0	1	0	0	0	1	1	0	0	0	0	0	0	0
K02276	0.166667	0.433333	0.866667	0.433333	0.233333	1.3	0	0	20	0	0	0	0	0	1	0	0	2	1	0	0	0	0	1	0	0	0	0	5	5	0	4	0	0	0	0	1	0	0	0	0	0	0	0	0	0	0	0	0
K02277	0	0	0.0333333	0	0.0333333	0.0333333	0	0	1	0	0	0	0	0	0	0	0	0	0	0	0	0	0	0	0	0	0	0	0	0	0	0	0	0	0	0	0	0	0	0	0	0	0	0	0	0	0	0	0
K02278	13.0667	5.06667	23.9	15.7333	12.2667	17.4	8	6	39	27	29	15	36	14	1	14	28	44	0	4	13	7	18	10	9	61	19	4	20	46	19	10	1	5	5	10	34	7	9	14	10	18	15	14	4	19	11	3	6
K02279	9.5	1.93333	4.93333	4.43333	1.23333	2.86667	2	0	5	4	2	1	3	0	4	2	4	4	3	0	1	0	2	2	4	0	7	2	3	2	8	4	0	3	13	1	3	0	1	1	0	1	1	0	1	0	0	0	1
K02280	0	0.0333333	0.0666667	0.466667	0.0666667	0.333333	0	0	5	0	0	0	0	0	0	1	0	0	0	0	0	0	0	0	0	0	0	0	2	0	0	2	0	0	0	0	0	0	0	0	0	0	0	0	0	0	0	0	0
K02281	0.0333333	0	0	0	0	0	0	0	0	0	0	0	0	0	0	0	0	0	0	0	0	0	0	0	0	0	0	0	0	0	0	0	0	0	0	0	0	0	0	0	0	0	0	0	0	0	0	0	0
K02282	14.1	1.93333	7.53333	7.5	2.16667	4.33333	1	4	9	5	3	0	11	0	7	5	6	5	0	2	3	2	0	0	7	0	6	0	8	2	12	10	1	0	14	7	1	2	0	4	1	5	2	2	2	0	1	3	0
K02283	143.967	65.2333	187.933	152.667	95.2333	121.5	62	26	229	275	150	112	257	93	101	57	183	229	54	41	53	87	112	96	60	283	126	52	112	291	79	112	59	104	39	111	345	25	64	120	70	139	121	162	59	113	100	39	60
K02291	6.76667	1	3.3	11.4333	3.8	5.36667	1	0	27	0	0	2	6	6	0	90	0	2	0	0	0	5	1	0	0	1	2	3	6	0	1	1	1	1	4	1	1	0	0	2	0	0	2	1	0	1	0	0	0
K02297	17.7333	36.3	15.1667	31.3333	12.9333	7.83333	0	0	15	0	0	0	3	0	21	139	1	3	2	23	0	21	1	0	0	0	0	2	1	0	0	1	0	1	0	1	0	0	0	3	0	0	7	3	0	0	0	0	0
K02298	33.4333	70	34.2667	64.3	25.5333	16.8	0	0	27	1	0	1	3	0	49	299	0	14	2	44	0	39	3	0	1	2	2	7	3	1	0	5	0	0	1	0	0	0	0	0	0	0	14	9	0	2	0	4	1
K02299	10.5	21.4	9.83333	17.0333	7.73333	4.7	2	0	6	0	0	0	1	0	7	87	0	3	0	13	0	19	0	0	0	0	0	0	1	0	0	2	0	0	0	0	0	0	0	0	0	0	3	2	0	1	0	0	0
K02300	4.06667	10.3667	5.16667	8.76667	3.8	2.33333	0	0	1	0	0	0	0	0	6	47	0	3	0	7	0	5	0	0	0	0	0	0	0	1	0	0	0	0	0	0	1	0	0	0	0	0	3	0	0	0	0	2	0
K02302	43.9667	62.7667	53.9667	59.5	49.9333	31.5667	14	23	23	5	6	14	7	10	36	490	14	21	6	34	9	43	9	8	3	18	5	10	2	20	19	13	9	34	5	37	12	10	8	23	12	7	32	30	51	19	22	10	90
K02303	2	0.766667	0.9	0.7	0.333333	1.13333	0	0	15	0	0	0	0	0	1	0	0	2	1	0	0	0	0	0	0	0	0	2	6	0	2	5	0	0	0	0	1	0	0	0	0	1	0	1	0	0	0	0	0
K02304	34.3333	11.0667	22.6333	20.2	15.0333	21.8667	5	6	32	45	20	42	47	29	11	39	55	41	3	7	10	29	18	9	5	39	41	1	13	37	24	14	10	9	4	11	39	7	11	9	10	16	17	24	9	19	20	7	10
K02305	0	0	0.433333	0.0333333	0	0.0333333	0	0	1	0	0	0	0	0	0	0	0	0	0	0	0	0	0	0	0	0	0	0	0	0	0	0	0	0	0	0	0	0	0	0	0	0	0	0	0	0	0	0	0
K02313	447.5	254.3	455.433	442.567	234.233	302.433	185	116	577	322	181	334	466	173	359	737	305	438	91	174	181	622	223	133	59	324	855	192	284	385	470	279	88	152	142	226	426	112	69	249	301	208	190	389	148	214	175	115	144
K02314	632.5	439.5	529.033	542.633	321.333	363.767	218	188	587	377	184	380	449	219	392	970	338	504	113	209	267	734	243	109	93	355	1183	459	265	399	467	377	152	239	194	249	473	173	102	381	465	269	276	562	227	288	285	113	254
K02315	743.967	368.567	441.433	471.5	287.833	306.167	272	157	645	451	150	355	367	215	157	495	247	636	279	168	181	235	223	100	133	303	309	494	462	286	274	351	220	280	482	258	496	164	96	275	407	460	242	357	196	461	321	197	193
K02316	644.167	351.267	477.9	459.367	274.267	324.767	223	198	577	278	159	306	407	199	325	866	227	378	88	137	222	828	216	108	66	320	1262	479	243	332	375	287	126	195	151	165	400	108	117	275	391	216	218	611	197	273	267	104	226
K02317	9.56667	19.4333	9.16667	15.4333	6.5	3.5	0	0	1	0	0	0	2	0	10	70	1	2	0	9	0	6	0	0	0	0	0	0	0	2	0	0	0	1	0	1	1	0	0	1	0	0	10	2	0	1	0	0	0
K02319	4.83333	0.5	0.5	0.366667	0.8	0.466667	0	0	0	1	0	0	0	0	0	0	0	4	0	0	0	0	0	0	0	0	0	0	8	0	0	1	0	0	0	0	4	0	0	0	0	0	0	0	0	6	0	0	0
K02322	9.7	2.36667	1.8	1.83333	2.23333	2.76667	0	0	2	2	0	0	0	0	0	0	0	15	0	0	0	0	0	0	0	0	0	0	54	0	2	8	0	0	0	0	11	0	0	0	2	0	0	0	0	3	0	0	0
K02323	2.9	0.166667	0.566667	0.366667	0.533333	0.433333	0	0	1	1	0	0	0	0	0	0	0	5	0	0	0	0	0	0	0	0	0	0	6	0	0	0	0	0	0	0	4	0	0	0	0	0	0	0	0	2	0	0	0
K02334	23.4	2.6	5.6	8.83333	1.46667	4.06667	0	0	9	3	0	1	3	7	6	5	5	1	1	1	0	46	11	1	0	0	0	3	3	3	3	4	1	1	4	0	0	1	1	1	1	2	2	1	0	0	0	1	0
K02335	839.667	479.633	667.9	660.8	389.8	454.7	285	241	761	426	257	439	593	276	452	1266	385	537	121	272	266	1090	279	180	87	394	1835	511	357	500	535	451	153	272	191	229	557	176	134	410	689	344	373	765	303	348	332	128	258
K02336	45.6333	87.5667	39.2333	68.1	29.7333	20.7333	1	0	17	1	0	0	6	0	57	373	1	19	2	61	0	60	0	0	0	3	0	10	4	6	0	0	0	0	1	0	1	0	0	4	3	1	19	10	0	5	0	4	0
K02337	1337.77	818.4	1057.07	999	653.733	763.8	508	425	1320	744	396	725	1096	379	681	1830	776	960	264	398	647	1609	547	339	217	733	2594	1139	556	747	830	660	402	502	398	492	1030	288	261	673	1455	563	562	1443	507	696	579	260	397
K02338	294.967	169.667	246.4	233.933	131.967	174.7	105	44	353	185	115	180	274	134	225	475	174	241	54	72	88	429	118	83	44	164	570	167	117	160	209	144	40	84	92	101	249	44	62	117	128	111	132	253	94	92	106	46	58
K02339	10.3667	21.3667	11.4333	16.6	7.83333	6.66667	0	0	6	0	1	5	3	2	22	91	3	5	1	6	4	11	2	3	0	3	0	1	0	6	14	9	0	2	0	0	1	0	0	3	4	0	11	4	2	0	1	1	1
K02340	231.467	128.433	186.467	186.4	108.867	125.1	77	46	167	144	71	173	203	52	107	322	137	155	26	64	59	316	74	40	31	147	461	140	103	114	159	103	40	95	60	67	198	46	60	85	272	81	81	196	85	111	70	34	49
K02341	344.5	178.967	282.533	255.4	161.667	196.433	139	94	324	222	117	178	300	128	226	502	243	286	63	80	111	445	124	73	42	200	630	193	143	189	249	175	68	116	97	136	278	44	44	147	126	134	136	286	131	156	193	54	166
K02342	184.867	100.267	89.4	103.967	54.9333	75.0667	60	73	138	12	11	56	76	12	84	196	37	21	18	30	33	391	34	9	2	9	573	134	20	37	70	33	19	28	30	6	53	15	5	61	143	26	17	140	28	19	33	7	8
K02343	629.233	326.367	506.2	477.1	301.533	330.667	195	170	546	339	186	346	458	207	400	837	388	438	94	166	180	788	206	119	107	300	1051	256	275	313	456	307	131	225	180	256	508	136	103	255	710	211	249	505	234	278	300	111	272
K02344	7.03333	13.1333	7.2	11.6	6.53333	5.83333	0	0	3	1	2	7	2	0	22	91	1	1	0	11	1	6	1	0	0	1	0	3	0	5	12	3	1	1	0	0	0	1	0	2	1	0	5	7	7	1	1	0	0
K02345	3.93333	7.26667	3.83333	6.63333	1.46667	0.9	0	0	1	0	0	0	0	0	0	10	0	2	0	4	0	4	0	0	0	0	0	2	0	4	0	0	0	0	0	0	0	0	0	0	0	0	0	1	0	1	0	0	0
K02346	356.267	203.3	217.967	267.6	120.833	146.167	100	142	188	178	59	197	162	80	112	304	113	239	47	70	48	376	56	25	37	98	602	168	225	98	217	135	26	141	98	44	162	29	35	92	221	135	81	281	91	79	288	39	38
K02347	0	0.0333333	0.0666667	0	0	0.166667	0	0	5	0	0	0	0	0	0	0	0	0	0	0	0	0	0	0	0	0	0	0	0	0	0	0	0	0	0	0	0	0	0	0	0	0	0	0	0	0	0	0	0
K02348	9.93333	20.2667	8.96667	13.9333	5.86667	4.06667	0	3	12	0	0	1	5	3	10	62	2	1	0	9	0	6	1	0	0	0	0	2	0	3	0	0	0	0	2	0	1	0	0	2	0	0	2	4	0	0	0	0	0
K02351	0.2	1.03333	0.333333	0.333333	0.1	1.16667	0	0	20	2	0	1	1	0	0	1	0	0	0	1	0	0	0	0	0	0	0	1	1	6	1	0	0	0	0	0	0	0	2	0	0	0	0	0	0	0	0	0	0
K02352	0.8	0.0333333	0.133333	0	0.633333	0	0	0	0	0	0	0	0	0	0	0	0	0	0	0	0	0	0	0	0	0	0	0	0	0	0	0	0	0	0	0	0	0	0	0	0	0	0	0	0	0	0	0	0
K02355	2111.2	2221.97	2718.47	2512.17	2313.67	2536.9	2268	2467	2779	1982	2541	2727	2717	1998	2127	3893	2168	2477	2236	2129	2492	2908	3098	2155	2280	2734	4166	2548	2235	2837	2893	2808	2078	1978	1619	2769	2704	2430	2351	2558	3438	2264	2136	2312	2079	2189	2221	2359	2194
K02356	225.167	150.933	223.233	219.433	143.1	155.967	99	78	287	156	89	213	198	96	139	472	128	196	59	97	117	275	117	55	37	182	443	131	127	158	229	152	44	118	70	117	211	72	65	150	183	106	153	226	88	113	131	59	116
K02357	387.233	271.867	408.9	378.867	279.733	302.333	222	191	467	287	191	325	365	208	243	554	335	399	161	160	269	489	256	157	121	293	1000	286	285	321	378	289	171	223	177	247	350	204	144	299	400	254	284	436	223	299	271	184	263
K02358	1214.57	1475.57	1710.23	1590.13	1495.07	1618.47	1557	1454	1866	1220	1716	1876	1620	1406	1425	2432	1394	1807	1529	1371	1615	1640	1987	1372	1524	1511	1847	1541	1381	1675	1825	1803	1479	1569	1289	1823	1583	1550	1513	1489	2035	1440	1496	1549	1287	1414	1362	1523	1436
K02361	120.867	71.4333	47.2333	63.4667	26.4333	40.6667	19	23	41	1	1	0	39	0	19	118	4	12	2	27	26	315	5	0	0	2	463	58	1	9	3	4	8	8	11	1	14	2	0	26	5	1	3	75	2	7	14	2	0
K02362	13.3	29.1667	12.5333	22.9333	4.56667	2.6	0	0	3	0	0	0	1	0	17	1	0	9	0	14	0	17	0	0	0	3	1	1	0	1	0	0	0	0	10	0	1	0	0	1	0	0	5	1	0	0	0	2	0
K02363	28.6333	54.6333	23.4333	42.8	17.5667	11.3333	1	0	14	1	0	0	2	0	25	198	0	14	0	32	0	28	1	1	0	0	6	5	2	2	0	4	0	1	3	0	0	0	1	6	2	0	12	9	0	1	0	1	0
K02364	66.4667	124.5	55.0667	102.567	42.9333	26.8	2	0	20	0	0	2	1	1	68	489	0	19	3	83	0	70	2	2	0	3	0	11	2	13	5	4	1	1	1	1	2	0	0	4	2	2	28	14	0	2	1	3	0
K02371	216.567	107.467	203.4	176.533	116.467	139.133	87	62	194	156	108	176	190	127	84	274	163	191	34	55	65	281	110	52	36	178	517	94	118	182	189	141	47	89	68	106	186	52	49	121	117	101	123	269	76	91	119	42	128
K02372	105.4	64.4	122.733	98.9667	78.4	77.7	50	44	111	70	63	81	113	54	72	256	103	119	15	39	35	100	65	27	36	87	199	33	65	96	110	85	30	67	40	66	107	40	21	81	138	60	65	121	66	78	72	31	112
K02377	218.4	110.4	78.5	112.2	45.1667	74.9	37	61	109	8	12	16	41	14	37	214	14	28	33	26	60	352	17	6	23	15	853	71	18	17	25	17	23	18	10	72	32	27	13	52	8	21	25	197	19	28	30	8	21
K02379	44.6667	39.7333	40.3667	44.9333	25.5	24.4	4	7	52	21	9	30	14	13	35	225	6	31	7	36	10	15	12	11	3	9	20	3	28	28	47	21	9	7	6	13	11	7	7	23	17	14	17	23	19	40	10	8	16
K02380	26.8	45.4	29.5333	40.2667	18.6667	16.1667	1	0	10	2	5	17	1	2	49	226	3	8	3	24	0	30	13	9	0	5	5	4	2	16	37	10	1	0	2	0	1	1	1	1	4	11	7	15	13	7	6	8	3
K02381	22.1	55	22.1333	40.5333	8.96667	4.56667	0	0	22	1	0	0	0	0	33	0	2	10	0	38	0	28	0	0	0	0	0	0	1	2	0	0	0	0	0	0	0	0	0	1	3	0	9	6	0	0	0	4	0
K02383	1.3	0.333333	2.8	1.33333	3.53333	0	0	0	0	0	0	0	0	0	0	0	0	0	0	0	0	0	0	0	0	0	0	0	0	0	0	0	0	0	0	0	0	0	0	0	62	0	0	0	0	0	0	0	0
K02384	2.8	0.933333	5.9	2.96667	9.9	0	0	0	0	0	0	0	0	0	0	0	0	0	0	0	0	0	0	0	0	0	0	0	0	0	0	0	0	0	0	0	0	0	0	0	228	0	0	0	0	0	0	0	0
K02385	1.03333	0.466667	1.43333	0.666667	0.833333	0.4	1	0	4	0	0	1	1	0	0	0	0	0	0	1	0	0	1	0	0	1	0	0	0	0	0	0	0	0	1	1	6	0	0	1	3	0	0	0	0	0	1	0	7
K02386	14	26.4667	10.1	27.2	6.5	5.6	0	10	5	0	0	0	3	0	22	58	1	4	1	39	1	12	0	0	0	5	0	1	0	3	1	0	1	0	1	0	0	0	1	0	0	1	5	3	4	1	0	3	0
K02387	16.6	17.8	21.3	27.7	16.1333	12.0333	7	6	18	21	26	7	25	2	12	42	12	19	0	16	7	13	5	10	4	28	11	2	0	23	10	8	4	4	2	17	31	1	4	10	72	14	11	22	5	15	4	1	33
K02388	20	19.3333	20.2667	25.9	15.3333	12.2667	4	15	36	18	7	6	20	4	15	59	10	20	2	14	10	9	6	12	2	19	11	5	4	24	3	2	3	5	2	21	34	1	7	6	93	14	18	16	5	10	5	0	30
K02389	31.9333	32.2667	45.7333	50.4667	31.2	31.0333	14	19	48	62	49	31	67	19	26	87	29	52	6	21	13	19	24	29	16	63	31	10	11	66	16	25	13	9	7	49	74	5	22	20	94	35	17	54	4	39	8	6	47
K02390	66.8	68.2333	93.1333	103.033	69.0333	55.3333	28	72	97	79	82	44	92	26	33	187	48	90	10	69	29	42	47	27	27	114	43	19	18	110	40	34	13	41	19	80	120	12	20	47	351	63	47	84	46	49	39	11	155
K02391	11.1333	25.5333	9.06667	27	7.66667	5.5	1	0	6	0	0	0	1	0	17	93	0	6	0	20	0	13	0	0	0	1	0	2	0	1	0	3	0	0	1	0	1	0	0	0	0	0	6	3	0	0	0	1	1
K02392	75.0667	67.6333	134.9	110.067	92	78.9667	65	48	151	132	100	70	132	70	23	181	80	116	18	48	60	57	60	55	29	204	62	18	46	161	74	56	27	78	14	134	179	11	31	89	377	81	107	175	50	75	81	21	202
K02393	12.3333	25	10.5333	24.8	7.9	5.56667	0	4	9	0	0	0	0	0	12	100	1	0	0	20	0	14	0	0	0	0	0	3	1	0	0	3	0	0	0	0	0	0	0	2	0	1	7	1	1	1	0	0	2
K02394	19	37.9	14.6	44.3	12.5333	8.76667	0	9	13	0	0	0	1	0	35	123	0	10	0	37	0	23	0	0	0	0	0	3	1	8	0	0	0	0	0	0	0	0	0	4	1	0	6	4	3	1	0	1	1
K02395	21.7333	32.3667	21.9667	34.4667	17.5	9.93333	2	3	22	12	7	6	16	7	16	86	3	12	1	17	1	28	2	6	3	5	13	5	1	10	1	3	1	0	0	9	27	0	2	5	138	3	10	10	1	6	0	6	0
K02396	144.1	125.333	275.667	218.9	152.3	159.367	121	79	275	275	208	207	368	80	50	328	190	251	34	72	69	95	145	113	63	409	178	46	55	438	115	86	60	127	26	218	307	27	56	195	402	189	184	303	52	183	108	52	193
K02397	74	69.7667	136.367	112.7	77.5333	77.4	51	63	119	149	109	66	171	41	47	194	74	128	11	59	46	54	63	59	51	187	85	21	28	203	54	42	18	41	20	68	197	13	24	109	305	85	77	150	34	78	35	21	52
K02398	13.1	14.6667	19.4667	19.4667	13.2667	11.3	10	4	20	11	14	8	21	10	15	53	8	16	2	15	4	5	12	2	2	25	8	2	3	25	7	2	4	14	2	15	26	1	1	14	58	12	10	22	6	15	5	4	23
K02399	8.73333	14.9333	5.8	16.4333	4.23333	3.7	0	0	1	1	0	0	1	0	18	56	0	3	1	14	0	11	0	0	0	0	0	1	0	3	0	0	0	1	0	0	0	0	0	0	0	0	1	0	0	0	0	1	0
K02400	112.833	155.667	168.733	182.067	102.833	85.8	40	71	169	130	91	80	123	49	65	299	80	127	14	88	50	96	66	51	43	207	53	45	48	174	51	64	20	46	28	106	215	12	33	97	471	66	87	135	40	63	32	25	102
K02401	43.0333	47.0667	58.2	71.1	36.6333	35.8667	19	22	53	52	45	27	51	27	28	156	31	62	7	49	16	37	34	23	14	103	26	10	16	61	19	16	6	19	18	29	62	5	11	34	178	40	35	49	14	28	6	5	21
K02402	6.96667	17.4667	8.1	15.1	5.33333	3.93333	0	0	1	0	0	0	3	0	1	80	0	2	0	10	0	15	1	0	0	0	0	2	0	3	0	0	0	0	0	0	0	0	0	0	0	1	3	1	0	0	0	0	0
K02403	4.26667	9.5	3.86667	8.3	3	2.06667	0	0	3	0	0	0	1	0	4	39	0	0	0	6	0	6	0	0	0	0	0	1	0	2	0	0	0	0	0	0	2	0	0	0	1	0	5	0	0	1	0	1	0
K02404	26	12.1333	51.6667	35.1	33	33.5	37	12	52	83	52	37	79	20	8	15	58	61	3	6	29	12	36	29	17	106	45	6	9	78	30	22	10	11	4	38	79	6	14	30	169	44	27	69	25	51	14	10	17
K02405	35.8667	35.9667	50.0667	59.2667	37.9333	34.2667	26	27	70	43	26	33	58	9	22	225	30	53	6	29	13	25	26	23	17	65	23	8	10	63	26	16	5	22	6	23	80	4	4	20	165	22	18	57	15	29	18	7	43
K02406	196.333	171.367	361.167	280.8	257	257.467	210	206	455	455	389	301	457	231	68	694	209	393	51	87	133	140	192	206	140	621	237	61	66	533	248	222	116	193	53	357	483	34	119	287	959	169	374	480	166	241	204	85	397
K02407	163.333	129.233	268.733	217.3	160.067	173.767	139	43	355	275	276	177	350	191	52	246	186	345	17	83	74	73	159	141	79	474	198	64	70	466	158	154	57	79	28	204	383	14	81	202	484	109	278	321	94	198	138	67	108
K02408	12.8333	13.3	18.5	19.8333	13.4333	9.56667	10	6	13	9	8	10	23	6	9	54	8	10	2	6	7	9	7	1	3	13	5	1	3	26	3	2	2	14	3	14	31	1	5	13	75	13	10	12	5	4	8	3	27
K02409	69.2	82.9	108.867	108.033	73.1667	60.9	31	32	99	101	85	55	110	34	61	265	50	90	6	68	35	37	63	46	27	148	50	13	6	119	42	42	10	45	9	48	164	10	22	52	395	14	70	121	39	50	21	14	43
K02410	48.3333	51.8	79.8333	76.9333	61.8333	42.8	32	34	81	74	56	45	45	26	29	147	47	85	7	42	23	25	32	27	22	80	34	21	14	82	31	31	11	32	17	52	105	7	18	50	474	39	52	77	26	42	8	10	64
K02411	32.3333	30.2333	40.9	46.1	27.7667	22.6333	18	11	37	42	30	21	40	14	23	101	17	32	3	16	12	23	28	17	12	59	12	10	9	43	9	8	4	7	4	17	72	2	14	19	207	33	20	22	10	17	4	5	4
K02412	63.4667	66.3	83.7333	96.6	60.8667	47.3	16	35	82	90	40	36	71	19	41	185	42	80	11	55	28	39	44	26	36	104	35	22	38	95	29	28	13	21	8	50	123	10	18	60	341	46	37	80	23	38	27	8	53
K02413	15.7333	16.9333	24.0333	22.0667	14.7667	11.7667	5	4	26	19	22	13	23	4	4	53	14	19	4	6	3	18	8	4	2	18	8	4	8	19	13	5	2	9	3	13	31	1	4	13	54	15	12	17	8	9	11	4	36
K02414	52.8667	50.8	57.9	70.6333	32.8667	35.7667	20	3	54	60	42	38	77	13	32	156	38	71	10	45	11	34	24	17	18	76	31	15	20	68	21	16	6	19	5	33	101	10	17	29	16	48	34	51	6	37	25	5	12
K02415	9.9	16.1667	13.0333	21.4667	12.1667	5.16667	0	7	5	0	0	0	1	1	7	65	1	1	3	16	4	20	4	1	2	0	1	2	5	2	2	0	0	0	0	5	10	1	0	1	116	7	3	2	1	0	6	1	0
K02416	41.9333	50.9667	77.6667	70.7	46.6	43.7667	33	29	81	69	53	35	74	24	26	155	56	73	8	44	32	37	27	15	26	108	32	16	23	96	35	18	14	29	11	34	114	11	16	31	217	31	43	72	14	36	21	5	36
K02417	41.1667	34.3333	82.9667	60.8667	54.3333	48.4	35	26	92	84	80	58	106	37	14	87	45	92	13	12	25	22	43	37	22	134	56	15	18	118	28	15	8	40	16	74	130	7	21	42	314	29	51	108	23	53	33	9	105
K02418	13.2667	14.6	20.9333	20.1667	14.3667	10.7	8	2	23	11	23	10	18	5	5	48	7	18	1	5	5	13	13	5	3	32	10	2	1	19	8	4	0	6	2	14	31	1	2	9	99	12	13	22	3	6	2	2	20
K02419	33.5	33.2	51.2333	57.3	32.3667	29.3	29	18	48	56	47	24	62	12	14	80	30	50	3	27	22	21	28	15	10	82	30	8	9	54	23	22	3	14	7	31	72	7	8	19	109	30	43	51	13	38	15	7	45
K02420	8.9	12.5333	14.0333	18.2333	11.3667	9.26667	5	11	12	21	15	7	18	6	10	26	2	21	0	7	3	7	8	3	1	22	13	1	3	30	3	3	3	7	0	10	24	3	5	5	52	9	16	15	3	14	8	1	10
K02421	31.6	33.4333	44.2333	54.8	26.8	24.8667	18	17	46	31	35	15	38	15	28	95	27	36	4	31	8	32	13	12	8	74	18	6	18	41	12	16	10	10	2	30	60	7	8	20	122	19	30	41	9	21	10	9	40
K02422	29.7667	25.5	46.2	41.2	30.8333	30.7333	21	7	60	64	37	41	62	30	5	47	46	58	1	18	12	15	29	27	18	87	29	9	9	91	28	22	7	13	4	25	72	1	10	30	137	24	31	54	10	25	8	9	12
K02423	5.26667	12.7	5.33333	10.8	3.1	2.4	0	0	4	0	0	0	0	0	6	37	0	5	0	9	0	8	1	0	0	0	0	1	0	1	0	0	0	0	0	0	0	0	0	0	0	0	2	1	0	0	0	0	0
K02424	61.8	47.2667	88.1	78.8667	44.5667	52.9333	18	18	82	31	13	87	104	43	100	259	46	76	32	54	32	35	52	17	12	43	44	9	59	50	100	73	14	28	18	39	24	33	15	40	41	37	36	80	35	54	27	20	19
K02425	7.46667	14.5333	5.5	13.5333	4.56667	3.2	1	0	3	0	0	0	1	0	4	71	0	0	0	10	0	5	0	0	0	0	0	0	0	1	0	0	0	0	0	0	0	0	0	0	0	0	4	0	0	0	0	0	0
K02426	61.5	50.4333	30	44.7333	17.9667	23.3667	11	10	36	1	1	5	10	2	27	122	4	15	2	20	11	161	6	1	2	6	149	41	4	5	23	13	3	3	5	2	9	3	2	11	4	2	5	41	6	7	6	2	4
K02427	18.6	28.9	18.0667	25.5	14.1667	8.56667	2	0	17	2	0	4	4	4	22	123	2	6	0	15	3	11	6	0	2	4	0	6	1	4	7	6	1	3	0	2	3	1	1	8	76	6	7	7	3	4	1	3	2
K02428	277.4	139.067	203.533	204.967	109.3	136	91	85	227	118	53	119	177	49	146	233	122	162	43	73	94	438	76	44	22	122	689	165	101	121	158	111	45	69	52	75	184	37	35	129	160	98	78	271	76	87	71	43	78
K02429	416.733	231.1	154.733	187.533	59.4333	127.567	85	89	130	14	3	17	124	2	50	17	32	39	2	54	120	822	5	2	4	8	1880	196	12	19	8	16	33	30	8	6	41	14	8	92	20	9	21	404	19	21	53	3	7
K02430	14.1	27.6333	11.2	21.4333	8.43333	4.9	1	0	4	0	0	0	1	0	22	78	0	6	0	13	0	18	0	0	0	0	0	2	0	2	0	0	0	0	0	0	1	0	0	3	1	0	8	2	0	0	0	0	0
K02431	16.5333	16.5	13.0333	20.9667	5.33333	5.1	1	0	18	7	1	1	7	5	6	1	16	10	3	10	1	15	4	0	2	2	1	5	8	5	7	2	1	2	9	3	8	4	0	3	2	2	7	9	4	2	2	3	3
K02433	234.333	113.5	274.7	243.033	181	177.833	100	72	367	279	157	184	281	154	173	388	225	348	66	66	85	155	140	97	87	246	234	107	154	244	235	194	59	134	124	180	309	88	88	140	505	155	175	256	138	142	147	73	201
K02434	256.367	116.5	276.733	246.333	191.867	188.933	114	92	380	264	164	202	310	148	194	410	236	412	59	69	77	132	145	80	66	255	316	119	201	235	265	199	61	142	121	200	349	109	106	148	590	138	197	244	165	167	176	63	238
K02435	37.6667	14.5	37.3333	32.5667	28.2	24.9333	11	9	60	35	18	31	38	26	21	69	42	44	7	9	24	21	18	6	9	39	33	13	12	38	37	17	13	17	12	19	63	8	11	27	71	12	34	34	13	18	17	14	28
K02436	8.5	22.0667	9.43333	19.8333	7.76667	5.23333	0	0	6	0	0	0	0	0	14	113	0	2	0	0	0	18	0	0	0	1	0	3	0	0	0	0	0	0	0	0	0	0	0	0	0	0	5	0	0	0	0	2	0
K02437	61.6667	34.3667	28.2	37.3	14.9667	19.9667	16	8	46	5	1	0	23	6	19	55	3	7	6	8	6	104	4	0	1	4	202	32	9	5	2	6	6	5	9	1	14	0	1	23	3	3	5	47	0	3	5	0	3
K02438	48.3667	86.7	49.2333	71.7	35.7	29.0333	2	1	29	5	2	26	8	10	84	406	6	10	9	46	1	33	36	11	0	19	0	8	4	26	52	30	0	4	2	1	5	0	1	23	15	14	23	13	21	4	8	5	6
K02439	11.8333	15.2667	14.3	16.8667	10.2667	10.9333	2	1	17	10	17	12	11	7	13	78	4	16	0	17	2	11	15	10	4	22	7	1	2	14	13	12	0	1	2	7	10	0	5	9	6	1	14	13	7	8	6	2	2
K02440	81.3333	62.4	70.1667	80.7333	40.5333	41.6333	19	12	62	38	6	41	69	50	91	200	45	60	27	37	20	76	34	5	10	20	38	25	49	31	61	35	13	16	27	32	86	25	11	22	25	54	30	54	17	17	31	12	11
K02441	20.2333	34.4333	18.9333	30.2667	15.3	11.1667	0	0	6	3	3	18	4	5	25	150	2	6	2	21	1	28	10	2	0	6	1	3	3	17	13	4	0	1	1	0	0	0	0	3	1	7	20	9	14	1	6	4	5
K02442	0	0	0	0	0	0	0	0	0	0	0	0	0	0	0	0	0	0	0	0	0	0	0	0	0	0	0	0	0	0	0	0	0	0	0	0	0	0	0	0	0	0	0	0	0	0	0	0	0
K02443	3.8	1.3	1.33333	1.86667	0.766667	1.23333	0	1	4	2	1	0	1	0	1	1	6	1	3	0	0	1	2	0	0	2	3	0	0	0	1	2	0	0	3	2	1	3	0	0	1	1	0	1	0	1	0	0	0
K02444	26.9667	36.2333	21.5	31.7333	18.8667	15.6	1	2	19	3	6	26	6	3	34	172	13	10	7	22	2	22	11	12	4	11	0	7	4	13	34	12	5	2	1	4	2	2	1	3	5	10	8	8	24	6	4	10	2
K02445	85.6333	87.8	65.0333	68.8667	40.4667	60.5	39	42	50	11	20	99	69	12	114	374	26	27	8	47	10	66	42	21	0	17	119	227	10	44	109	76	25	31	76	4	16	11	4	30	27	32	17	120	49	18	32	5	13
K02446	56.2	92.6333	52.2333	80.1667	32.2	34.4667	8	2	47	8	21	83	10	6	87	346	25	12	6	70	2	53	29	15	0	4	3	5	13	26	74	51	3	9	12	4	7	1	1	10	8	12	20	19	30	11	11	8	8
K02448	0.0333333	0	1.46667	0	0.0333333	0	0	0	0	0	0	0	0	0	0	0	0	0	0	0	0	0	0	0	0	0	0	0	0	0	0	0	0	0	0	0	0	0	0	1	0	0	0	0	0	0	0	0	0
K02450	11.9	8.56667	4.76667	6.6	3.7	1.76667	1	0	3	1	0	0	0	0	0	0	1	1	0	32	0	5	0	0	0	0	0	2	0	5	0	2	0	0	0	0	0	0	0	2	0	0	7	1	0	0	0	0	0
K02451	4.8	2.43333	1.5	2.23333	0.733333	0.233333	0	0	0	0	0	0	0	0	0	0	0	0	0	6	0	0	0	0	0	0	0	1	0	0	0	0	0	0	0	0	0	0	0	1	0	0	3	0	0	0	0	0	0
K02452	18.6	32.4667	17.8667	26.2	6.03333	2.36667	0	0	4	0	0	0	2	0	12	6	0	2	1	16	0	25	0	0	0	0	0	3	0	0	0	0	0	0	0	0	0	0	2	1	1	0	8	1	0	2	0	0	0
K02453	79.9667	71.9667	49.6333	116.533	26.1667	27.1	4	36	168	0	4	11	17	1	58	292	10	9	2	16	2	63	5	6	2	6	1	22	38	10	10	14	1	2	3	0	5	3	0	13	2	2	22	12	3	2	3	2	0
K02454	41.0667	61.1667	37.5333	52.2333	20.7667	22.2333	4	14	36	3	3	35	3	0	54	297	9	12	4	44	0	39	6	6	0	2	21	16	7	12	22	11	1	4	1	1	2	0	0	8	4	3	17	4	8	7	6	1	1
K02455	25.9	41.3333	21.8667	38.1667	12.7333	8.76667	1	4	12	1	0	1	1	0	22	159	0	5	3	17	0	21	1	2	0	2	0	3	0	5	0	3	0	0	0	0	2	0	0	5	0	1	12	1	4	3	0	1	0
K02456	12.2667	16.4333	9.03333	16.2667	9.5	9.73333	0	6	5	3	0	11	1	0	16	207	6	0	0	9	0	16	0	1	0	2	0	2	0	4	3	0	0	0	0	0	0	0	0	0	0	0	4	3	1	1	1	1	3
K02457	11.7333	17.5	10.8333	17.4667	3.5	1.96667	0	0	4	0	0	0	2	0	11	1	0	1	0	16	0	16	0	0	0	1	0	2	1	3	0	1	0	0	0	0	0	0	0	3	1	0	6	3	0	0	0	0	0
K02458	9.13333	12.3	5.7	11.1333	2.53333	1	0	0	6	0	0	0	1	0	6	0	0	2	0	5	0	8	0	0	0	0	0	2	0	0	0	0	0	0	0	0	0	0	0	0	3	0	3	1	0	0	0	0	0
K02459	13.7333	21.7667	12.3667	20.2	4.6	1.53333	0	0	6	0	0	0	0	0	6	0	0	3	0	6	0	16	0	0	0	0	0	5	0	2	1	1	0	0	0	0	0	0	1	1	3	0	4	3	0	0	0	0	0
K02460	20.8667	35.2	19.6667	30.1	7.56667	3.03333	1	0	19	0	1	0	2	0	21	1	1	8	0	3	0	23	0	0	0	1	0	1	1	7	0	0	0	0	0	1	0	0	0	2	1	0	8	3	0	0	0	1	0
K02461	25.1333	39.7	21.3667	37.7	8.9	3.13333	0	0	10	0	0	0	0	0	19	1	1	3	1	17	0	27	0	0	0	1	0	6	3	4	0	0	0	0	0	1	0	0	0	4	0	0	14	4	0	1	0	1	0
K02462	10	18.3333	8.63333	17.4667	3.56667	1.8	0	0	6	0	0	0	1	0	8	1	1	2	0	21	0	13	0	0	0	0	0	0	0	0	0	0	1	0	0	0	0	0	0	1	0	0	7	2	0	0	0	0	0
K02463	1.06667	0.333333	0.433333	0.333333	0.0666667	0.133333	0	0	1	0	0	0	0	0	0	0	0	0	0	0	0	0	0	0	0	0	1	0	1	0	1	0	0	0	0	0	0	0	0	0	0	0	0	0	1	0	0	0	0
K02464	7.83333	4.3	2.43333	4.06667	1.5	0.866667	0	0	2	0	0	0	0	0	0	1	0	0	0	13	0	3	0	0	0	1	0	3	0	1	0	0	0	0	0	2	0	0	0	0	0	0	1	0	0	2	0	0	0
K02465	1.83333	0.1	0.133333	0.166667	0	0.0333333	0	0	0	0	0	0	0	0	0	1	0	0	0	0	0	0	0	0	0	0	0	0	0	0	0	0	0	0	0	0	0	0	0	0	0	0	0	0	0	0	0	0	0
K02466	5.36667	8.06667	4.4	8.13333	4.5	2.53333	0	0	2	0	0	0	0	0	3	59	0	1	0	2	0	6	0	0	0	0	0	1	1	1	0	0	0	0	0	0	0	0	0	0	2	0	2	0	0	1	0	0	0
K02467	14.8333	32.0333	13.1	24.2333	9.9	6.6	0	0	4	0	0	0	0	0	13	130	0	5	0	14	0	24	1	1	0	2	0	1	0	3	0	0	0	0	0	0	1	0	0	1	0	0	9	2	0	0	0	0	0
K02468	14.2333	26.6	11.4667	19	7.2	6.26667	0	0	5	0	0	0	0	0	6	126	0	15	0	17	0	16	0	0	0	0	0	1	0	1	0	0	0	1	0	0	0	0	0	0	0	0	4	5	0	2	0	0	0
K02469	1400.77	782.4	1585.03	1409.27	926.6	1052.97	733	518	2046	1398	700	1166	1336	806	1135	2072	1159	1786	475	562	672	1396	810	463	355	1313	2149	611	1035	1320	1455	1243	416	783	682	994	1522	568	450	976	1247	831	866	1311	674	946	885	490	881
K02470	1266.67	716.567	1368.73	1248.37	796.2	904.467	560	483	1632	1109	629	927	1139	616	937	1998	915	1442	372	481	586	1305	751	429	300	1154	1958	583	952	1162	1324	1006	405	612	567	800	1127	466	354	926	1009	769	832	1157	672	770	708	472	703
K02471	32.4	55.7	49.4	56.7667	25.9667	30.6667	3	0	22	8	10	70	12	20	105	167	10	15	12	33	5	46	62	23	0	28	8	7	13	49	115	55	10	7	5	0	6	1	5	18	24	44	5	37	60	1	15	15	14
K02472	143.867	113.567	75.6333	84.4	52.4333	63.8667	44	64	144	12	0	4	59	1	23	267	14	25	1	42	30	327	7	1	0	4	545	150	27	11	11	18	12	36	34	3	53	3	0	44	10	5	9	263	3	33	32	1	4
K02473	30.3	12.9667	15.4	8.3	4.5	3.6	22	0	6	0	0	5	0	0	0	3	0	0	0	0	11	0	0	0	0	2	48	0	0	9	0	0	0	1	0	1	2	0	1	3	2	0	0	84	0	3	1	0	0
K02474	62.3333	29.4333	31.9	18.2	10.2333	13.4667	23	10	27	3	2	5	15	0	0	3	0	5	0	2	21	35	1	0	0	4	178	33	3	1	1	0	8	10	13	1	12	5	0	19	4	2	0	129	1	11	4	2	0
K02475	0	0	0.0666667	0.133333	0.0333333	0.0666667	0	0	2	0	0	0	0	0	0	0	0	0	0	0	0	0	0	0	0	0	0	0	0	0	0	0	0	0	0	0	0	0	0	1	0	0	0	0	0	0	0	0	0
K02476	0.0666667	0.733333	0.533333	0.333333	0.2	0.8	0	0	19	0	0	0	0	0	0	0	0	2	0	0	0	0	0	0	0	0	0	1	0	1	0	0	0	0	1	0	0	0	0	2	0	0	0	0	0	0	0	0	0
K02477	96.4333	70.5333	48.6	65.8	30.0667	39.1333	17	11	37	16	8	2	19	12	29	185	14	30	0	26	26	322	2	3	1	10	321	32	4	13	7	4	3	12	0	8	28	0	1	17	4	4	19	58	2	8	15	3	3
K02478	49.5667	101.033	43.2667	83.5667	35.5	22	0	0	19	0	0	0	4	0	34	429	0	22	1	62	0	52	0	0	0	4	0	9	0	24	0	0	0	0	0	0	1	0	0	8	0	0	37	11	1	7	0	5	1
K02479	0	0	0	0	0	0	0	0	0	0	0	0	0	0	0	0	0	0	0	0	0	0	0	0	0	0	0	0	0	0	0	0	0	0	0	0	0	0	0	0	0	0	0	0	0	0	0	0	0
K02480	0	0	0.0333333	0	0.0333333	0.0666667	0	0	2	0	0	0	0	0	0	0	0	0	0	0	0	0	0	0	0	0	0	0	0	0	0	0	0	0	0	0	0	0	0	0	0	0	0	0	0	0	0	0	0
K02481	245.567	93.6	66.7333	75.6	33.6333	75.1	66	34	74	9	1	1	54	0	2	3	17	10	2	6	75	635	9	0	0	3	1029	164	9	5	2	8	12	19	2	2	31	3	1	47	5	4	2	204	10	15	30	0	1
K02482	6.86667	7.76667	1.33333	1.06667	1.5	0.666667	0	2	10	0	0	0	2	0	0	1	0	1	0	0	0	0	1	0	0	0	0	0	0	0	0	3	0	0	0	0	1	0	0	0	1	0	0	1	4	8	6	1	0
K02483	36.3667	26.7667	43.4	45.4333	21.7333	27.5333	12	28	61	39	32	18	40	26	46	123	29	45	10	12	4	26	7	19	14	53	27	5	8	55	16	33	4	7	9	18	33	5	10	24	12	13	35	25	13	13	36	10	1
K02484	209.467	88.4	82.1667	95.6333	35.2	51.9	35	32	84	10	2	8	52	7	119	174	18	4	17	24	48	483	5	0	11	5	276	70	23	13	8	14	4	4	6	1	29	11	0	39	3	4	12	39	4	8	26	7	2
K02485	13.3333	28.7667	12.9667	22.4	9	5.76667	0	0	3	0	0	0	0	0	22	103	0	8	0	16	0	12	0	0	0	0	0	3	1	4	1	0	0	0	0	0	0	0	0	2	1	0	7	5	0	0	0	0	0
K02487	4.56667	43.9333	5.83333	24.6333	2.66667	1.26667	0	0	8	0	0	0	0	0	0	1	0	5	0	4	0	11	1	0	0	0	0	1	0	2	0	3	0	0	0	2	0	0	0	1	0	0	0	1	0	0	0	7	1
K02488	1.26667	0	0	0.0666667	0	0.333333	0	0	1	0	0	0	0	0	0	0	0	0	0	0	0	7	0	0	1	0	0	0	0	0	0	1	0	0	0	0	0	0	0	0	0	0	0	0	0	0	0	0	0
K02490	0	0	0	0	0	0.0333333	0	0	1	0	0	0	0	0	0	0	0	0	0	0	0	0	0	0	0	0	0	0	0	0	0	0	0	0	0	0	0	0	0	0	0	0	0	0	0	0	0	0	0
K02491	0	0	0	0.0333333	0	0	0	0	0	0	0	0	0	0	0	0	0	0	0	0	0	0	0	0	0	0	0	0	0	0	0	0	0	0	0	0	0	0	0	0	0	0	0	0	0	0	0	0	0
K02492	88.7333	83.2333	93.3333	101	67.4333	65.0667	26	42	110	36	40	138	40	32	99	399	71	69	18	53	27	75	59	32	4	40	58	27	45	53	137	83	21	42	28	48	43	22	14	40	31	23	41	42	77	33	47	34	136
K02493	235.433	124.833	195.167	185.067	105.3	131.6	82	61	206	151	70	130	217	91	141	300	120	186	40	75	79	301	71	57	30	138	509	130	104	137	155	106	50	59	62	90	188	58	48	98	97	78	90	191	79	91	75	37	89
K02494	12.2333	23.4333	12.9333	19.9667	7.36667	7.53333	0	0	5	1	1	13	5	2	16	87	1	5	4	17	0	11	11	4	0	8	1	3	1	6	18	5	0	1	0	0	0	0	1	4	2	5	7	6	6	0	1	8	3
K02495	49.2333	68.8667	47.3333	58.8333	33.3	31.3	1	9	15	4	9	36	6	6	68	338	9	11	13	49	0	132	29	5	0	13	44	9	5	30	71	16	6	3	2	0	2	1	0	9	10	16	15	13	36	2	4	6	3
K02496	33.8	51.9333	35.8	42.9	24.9667	25.3667	1	0	15	4	9	38	8	12	84	286	14	14	7	33	1	20	22	8	0	17	1	14	8	24	68	36	8	6	2	1	5	3	3	9	14	24	21	17	31	2	8	6	3
K02497	0	0	0	0.0333333	0	0.1	0	0	2	0	0	0	0	0	0	0	0	0	0	0	0	0	0	0	0	0	0	0	0	0	1	0	0	0	0	0	0	0	0	0	0	0	0	0	0	0	0	0	0
K02498	34.1667	61.8333	37.5	49.1667	28.1	23.7	2	0	13	10	10	29	7	7	59	302	2	16	7	42	0	32	34	8	0	13	0	13	10	15	43	24	1	5	4	3	2	1	3	12	11	11	14	19	36	5	6	6	6
K02499	46.5667	13.0333	33.6	38.2	18.9667	23.5667	11	11	31	41	10	39	36	9	32	84	30	34	11	12	11	31	13	10	6	14	37	8	24	15	44	33	6	10	36	18	35	13	7	17	83	10	9	18	5	4	11	11	12
K02500	207.967	116.133	185.767	166.5	111.9	123.533	77	62	246	115	70	109	156	91	91	279	117	186	31	67	69	261	77	54	18	142	420	114	111	158	153	119	49	92	83	89	163	50	44	104	270	82	94	157	70	127	84	34	108
K02501	160.833	81.7667	128.967	117.167	78.3	87.5333	60	32	174	120	36	85	106	63	88	186	120	150	22	50	55	183	36	24	20	82	314	82	91	114	93	54	38	62	49	37	138	32	26	83	164	52	65	110	52	84	58	35	68
K02502	79.5333	41.7667	117.5	88.1333	78.1	74.0333	53	31	133	153	88	60	126	69	25	107	76	194	20	18	32	55	70	47	36	148	106	40	60	137	86	58	27	69	29	68	174	20	35	60	34	54	87	139	65	94	108	20	107
K02503	106.033	54.3333	85	82.2667	51.3667	61.7	37	38	98	82	42	45	97	55	52	134	76	81	16	32	46	133	39	21	14	67	234	63	47	53	56	57	28	38	31	39	105	17	15	52	33	38	54	109	41	62	47	19	33
K02504	31.4333	51.1	35.7	47.7	23.1667	21.9333	1	0	7	4	7	27	7	8	54	276	7	11	5	43	1	29	19	5	0	11	0	10	5	29	56	22	5	2	6	1	3	1	0	5	19	16	14	20	21	2	5	7	4
K02505	27.4333	48.4	31.1667	40.2667	18.8333	18.7667	1	1	11	3	5	31	4	7	42	227	3	9	9	33	1	27	14	11	0	8	1	9	2	21	54	23	3	1	2	0	0	1	0	10	12	15	17	12	21	0	4	3	7
K02506	7.3	15.9	11.6667	14.0333	7.2	7.43333	1	2	2	1	4	12	1	0	20	91	1	5	2	5	2	11	10	4	0	4	1	2	0	13	18	8	1	1	0	1	0	1	0	1	8	5	3	3	8	3	1	2	1
K02507	31.6333	49.8	28.6333	41.2667	21.3667	20.1	0	0	15	3	4	19	4	5	50	279	5	14	10	31	0	27	21	10	0	10	2	4	4	24	43	13	3	2	1	0	2	1	1	11	5	19	15	7	24	5	5	4	6
K02508	10.5	25.9333	3.03333	19.2667	6.96667	0.7	0	0	2	0	0	0	3	0	0	0	0	8	0	0	0	5	0	0	0	0	0	2	0	1	0	0	0	0	0	0	0	0	0	0	1	0	8	3	0	0	0	0	0
K02509	10.9	24.5667	3.8	19.2333	6.56667	2.46667	1	0	16	0	0	2	6	16	0	2	1	8	0	0	0	9	0	0	0	0	0	3	0	1	4	1	0	0	3	1	2	0	2	0	0	4	12	4	0	3	0	0	1
K02510	12	25.9333	3.16667	19.8667	7.03333	1.73333	0	0	19	0	0	0	0	0	1	1	0	5	0	0	0	13	0	0	0	1	0	0	2	5	0	5	0	0	0	0	0	0	0	1	0	1	7	3	0	2	0	0	0
K02511	21.3333	45.1333	6.16667	36.5667	13	1.06667	0	0	2	0	0	0	1	0	0	4	0	8	0	0	0	7	0	0	0	2	0	5	1	1	1	0	0	0	0	0	0	0	0	0	1	0	16	8	0	3	0	1	0
K02517	140.933	88.5667	62.5333	92.6333	34.6333	63.0333	34	21	93	4	14	102	34	5	78	286	32	19	10	24	32	347	34	4	0	13	392	117	20	15	68	41	13	18	16	5	16	4	6	43	5	12	15	121	30	9	25	3	6
K02518	56.6333	30.5667	46.3667	47.8333	29.8333	35.0667	32	15	75	41	23	28	54	20	33	80	39	37	15	16	35	61	26	11	10	25	133	37	23	35	30	22	9	28	36	23	52	10	8	28	31	28	27	68	21	29	26	11	17
K02519	1089.53	665.3	1001.63	937.233	628.1	713.4	474	502	1152	735	421	736	829	451	706	1522	603	988	304	411	479	1366	517	309	294	677	2377	599	598	731	932	781	332	533	460	583	869	371	284	695	1254	565	573	1039	511	557	536	283	568
K02520	141.3	74.4	124.5	116.8	80.4667	88.0333	61	39	184	107	51	74	161	54	109	177	83	127	24	29	83	178	67	44	36	77	305	77	56	79	85	81	34	63	36	60	141	35	32	79	169	82	67	150	35	77	64	34	54
K02521	25.7667	43.8	28.8	35.0333	27.2	14.7333	0	1	5	2	6	20	4	0	39	182	4	3	1	32	1	25	21	7	0	10	0	11	1	20	22	17	2	3	1	2	2	1	4	6	235	8	9	10	8	1	6	6	5
K02523	152.7	94.4667	77.8	96.9	49.9333	63.5333	42	44	99	8	10	66	41	9	57	280	24	17	8	33	36	298	23	13	0	15	476	113	15	23	62	47	18	18	6	5	20	9	1	35	221	20	14	117	24	8	26	7	9
K02525	15.3333	4	9.66667	7.2	11.1333	9.86667	1	0	8	5	1	0	21	3	2	187	7	16	2	1	0	2	0	1	6	1	0	2	0	2	7	0	0	5	16	0	3	4	4	2	0	5	1	19	1	4	1	2	2
K02526	33.5667	41.8667	25.5333	42.3667	16.6667	14.7	1	0	14	16	1	3	25	0	36	159	15	14	4	21	3	26	3	0	8	5	2	8	8	8	13	12	3	7	26	0	12	8	1	4	5	6	15	4	0	1	4	2	2
K02527	187.633	124.8	93.5	122.533	52.7333	83.1667	39	68	107	17	22	99	43	8	72	364	29	24	6	44	55	419	36	15	2	16	602	163	28	22	78	43	14	21	27	12	25	6	5	51	20	22	22	142	42	9	33	7	10
K02528	263.333	142.867	229.5	221.667	132.667	152.467	85	68	261	196	90	155	210	119	163	412	167	198	41	79	94	323	97	74	45	131	509	115	126	161	180	129	75	83	72	116	234	64	47	146	177	107	116	222	103	133	108	47	117
K02529	1052.83	557.2	814.167	741.4	466.167	502.533	378	183	979	522	264	440	690	364	683	1116	502	740	183	259	360	1186	339	170	144	562	1712	400	453	610	460	371	180	285	218	323	740	258	167	379	1157	519	368	756	249	423	423	169	251
K02530	6.03333	1.46667	2.46667	2.16667	0.933333	2.4	0	1	11	4	2	3	7	0	5	3	1	2	2	0	3	0	2	2	1	0	0	2	2	0	7	3	1	0	7	1	0	0	0	3	1	2	0	1	0	0	0	2	1
K02531	1.13333	0.1	0.333333	0.333333	0.1	0.166667	1	0	0	0	0	0	0	0	0	1	0	0	0	0	0	1	1	0	0	0	0	0	0	0	1	0	0	0	0	0	0	0	0	0	0	0	0	0	0	0	0	0	0
K02532	60.6333	72.8	52.2667	94.0333	31.9333	26	0	0	15	3	0	0	30	5	113	427	11	12	14	30	0	73	0	0	8	8	2	10	11	2	4	1	0	0	1	0	14	7	4	5	2	2	16	4	0	7	2	3	0
K02533	14.6333	23.4333	15.9	21.0667	15.6667	5.3	1	0	7	0	0	1	0	0	13	95	2	0	0	17	0	21	0	0	0	0	0	0	0	0	0	1	0	1	0	0	0	0	0	1	172	1	8	2	0	1	0	2	0
K02535	28.6333	40.8	31.4	44.6	22.2333	28.2333	1	23	22	4	11	91	12	8	55	302	25	7	6	36	8	26	24	13	1	9	1	9	6	22	74	26	4	2	9	10	6	4	3	14	4	11	18	13	31	5	14	11	6
K02536	162.367	119.633	82.7333	119.267	48.4333	79.9667	36	61	88	23	12	76	46	10	88	340	48	24	9	34	63	376	36	10	4	22	582	136	23	22	99	49	23	23	22	14	30	3	9	37	26	24	15	154	44	15	31	5	12
K02538	8.36667	9.96667	7.76667	10.4333	5.66667	9.13333	7	1	57	13	3	4	11	9	54	3	1	22	1	4	4	16	6	2	1	7	9	1	4	10	6	4	1	3	6	4	11	7	0	10	0	1	2	10	2	2	1	7	3
K02545	0	0	0	0	0	0	0	0	0	0	0	0	0	0	0	0	0	0	0	0	0	0	0	0	0	0	0	0	0	0	0	0	0	0	0	0	0	0	0	0	0	0	0	0	0	0	0	0	0
K02546	0	0	0	0	0	0	0	0	0	0	0	0	0	0	0	0	0	0	0	0	0	0	0	0	0	0	0	0	0	0	0	0	0	0	0	0	0	0	0	0	0	0	0	0	0	0	0	0	0
K02547	0	0	0	0	0	0	0	0	0	0	0	0	0	0	0	0	0	0	0	0	0	0	0	0	0	0	0	0	0	0	0	0	0	0	0	0	0	0	0	0	0	0	0	0	0	0	0	0	0
K02548	149.833	102.233	80.7	95.3	42.4667	57.1333	30	39	86	6	13	44	76	12	102	252	20	21	14	31	19	279	27	6	7	8	424	46	22	23	42	21	9	9	21	5	33	8	2	32	13	11	18	118	25	12	21	3	8
K02549	34.1667	40.3667	32.6	44.6333	19.2333	22.4	3	0	46	4	7	44	36	7	68	197	24	3	7	27	5	21	17	9	3	9	8	9	8	14	48	34	6	5	3	0	13	2	5	13	12	9	7	43	25	3	6	3	3
K02550	20.0667	54.6667	23.2667	41.5667	8.63333	3.93333	0	0	8	0	0	0	4	0	22	4	1	7	0	36	0	33	0	0	0	1	0	0	0	2	0	0	0	0	0	0	0	0	0	2	0	0	15	2	0	0	0	0	0
K02551	215.533	125.433	121.933	132.267	59.6	88.2333	40	37	122	21	17	107	105	10	118	378	24	32	40	49	36	434	33	14	1	14	641	110	24	34	87	48	12	17	39	3	32	13	6	50	21	27	23	186	38	11	39	11	16
K02552	36.6333	53.2667	39.9333	53.6333	25.7333	28.6333	2	0	40	3	13	81	32	9	63	290	18	15	11	38	1	25	20	11	4	8	8	5	8	16	78	46	1	3	10	0	9	5	5	10	13	15	19	47	25	7	13	6	7
K02553	11.4667	18.1333	11.4333	15.5667	10.1333	8.5	1	0	11	0	2	9	3	3	28	126	4	3	3	12	0	8	8	3	0	3	1	4	0	9	9	4	0	1	0	0	0	0	0	3	4	3	3	8	5	1	3	8	3
K02554	12.8333	26.7667	10.2667	21.4333	4.53333	1.73333	0	0	8	0	0	0	2	0	5	1	0	3	0	11	0	18	0	0	0	0	0	0	2	0	0	1	0	0	0	1	0	0	0	1	0	0	6	4	0	0	0	1	0
K02556	32.9333	43.9333	53.5	59.1	38.7333	29.4	26	22	43	46	31	30	42	20	22	103	21	57	12	37	23	35	19	17	15	58	15	11	14	67	26	13	7	11	7	32	74	5	10	34	174	31	32	58	24	29	16	15	83
K02557	87.1	90.8	84.7667	85.1667	49.5333	49.1667	56	35	83	56	38	27	75	16	34	157	27	52	1	51	53	173	35	24	25	85	129	44	9	63	14	21	14	14	10	54	108	4	17	49	150	47	34	70	12	28	24	9	69
K02558	52.3	68	45.2	69.5667	27.9667	32.1333	19	4	77	5	8	29	10	12	58	305	3	14	5	49	8	83	18	10	0	18	38	46	20	27	52	26	3	15	1	1	10	1	1	13	13	12	10	37	16	7	4	6	5
K02560	19.4667	34.1333	32.6	33.2333	15.4333	12.7	0	0	3	1	9	10	10	5	24	142	4	7	6	20	0	27	21	10	0	6	0	10	3	6	40	12	1	2	1	1	2	0	1	6	3	12	9	9	17	0	4	1	6
K02562	11.2	21.7	10.3	17.7333	9.1	5.43333	0	0	8	0	0	0	1	0	23	91	0	4	0	22	0	9	0	0	0	1	1	1	0	1	0	1	0	0	0	0	0	0	0	3	0	0	6	4	0	3	1	0	0
K02563	348.1	189.033	290.867	280.9	170.4	203.267	142	97	302	228	124	212	267	128	159	558	200	297	55	98	117	412	167	78	47	248	707	220	149	217	241	175	94	128	89	142	283	74	65	180	174	123	151	313	139	151	153	66	170
K02564	463	276.333	378.6	332.6	198.9	271.367	219	127	392	166	101	207	291	119	223	347	170	359	66	134	221	896	210	88	61	212	1614	360	217	222	300	251	123	143	130	172	189	114	70	278	179	164	152	516	144	168	169	100	175
K02565	19	38.5	14.7333	28.4	12.8	8.63333	0	0	3	1	0	0	1	0	16	165	1	18	0	22	0	14	2	0	0	0	0	1	0	9	6	0	0	0	0	0	1	0	0	2	2	3	7	2	1	2	0	3	0
K02566	49.3333	40.0333	29.4333	35.4	16.7667	27.9	36	18	131	18	0	8	14	0	14	129	1	17	1	26	19	40	8	0	4	18	23	157	17	14	5	25	16	46	10	22	11	7	8	11	6	3	5	24	5	17	19	2	2
K02567	55.2667	100.1	67.8333	82.2333	29.7333	33.0333	3	0	19	14	19	81	14	9	101	158	20	19	25	68	0	49	42	21	0	31	13	18	9	50	114	65	10	11	6	2	9	1	2	19	28	48	23	25	58	3	17	15	23
K02568	6.36667	11.5	8.63333	9.36667	3.4	3.43333	0	1	3	2	1	6	4	2	11	22	2	3	3	3	0	1	5	1	0	0	1	1	0	7	13	5	0	2	1	3	1	0	1	0	3	3	4	5	2	1	1	3	1
K02569	10.1667	20.5	13	16.9	6	6.93333	0	0	2	2	3	9	1	11	33	33	3	6	1	15	0	6	21	4	0	7	0	1	2	13	21	11	1	2	0	0	0	1	0	1	5	7	5	9	7	1	7	5	5
K02570	2.86667	7.56667	3.93333	6.6	1.93333	1.63333	0	0	2	0	0	2	1	0	6	8	2	5	0	3	0	4	3	2	0	0	1	0	0	2	4	4	0	0	0	0	2	0	1	1	0	1	0	0	8	0	0	0	0
K02571	0	0	0.0666667	0	0	0	0	0	0	0	0	0	0	0	0	0	0	0	0	0	0	0	0	0	0	0	0	0	0	0	0	0	0	0	0	0	0	0	0	0	0	0	0	0	0	0	0	0	0
K02572	9.9	15.8667	8.66667	13.2333	3.6	4.13333	0	1	8	0	2	10	1	0	24	14	3	5	2	17	0	7	4	3	0	2	0	0	1	4	12	4	0	0	0	0	0	0	1	4	4	3	0	3	9	0	1	1	2
K02573	14.6667	25.6	18.8	23.3667	8.63333	11.4	0	0	9	5	4	31	3	5	44	68	6	3	6	16	1	24	16	5	0	9	1	5	2	13	41	22	0	2	1	0	1	1	3	9	11	9	7	5	12	0	6	2	5
K02574	15.6	26.9333	17.5667	26.6	8.33333	8.9	1	0	4	4	4	23	1	5	32	39	1	6	14	22	1	15	14	1	0	8	5	6	0	12	30	19	0	0	0	0	2	0	1	9	8	9	7	14	12	0	3	7	8
K02575	45.5333	87.0333	46.3	73.0333	26.4333	29.6667	1	1	66	3	11	88	15	5	83	275	37	14	3	49	0	58	9	13	0	6	4	10	5	28	62	36	2	4	2	0	1	0	1	9	8	12	19	12	13	6	11	4	7
K02584	17.2	4.53333	11.4333	20.8	13.4667	2.2	0	1	35	0	0	0	2	0	0	0	0	0	0	0	0	3	0	0	0	0	0	10	12	0	0	0	0	1	2	0	1	0	0	8	268	0	0	2	0	1	0	0	0
K02585	3.23333	1.86667	1.73333	2.93333	1	2.23333	0	0	0	1	3	17	2	0	1	14	9	2	1	0	0	0	1	3	0	0	0	0	4	1	7	1	0	0	0	0	3	1	0	0	0	2	0	0	1	1	2	1	0
K02586	1.7	0.4	0.4	0.5	0.0666667	0.366667	0	0	0	0	0	0	0	0	0	0	0	0	0	0	0	10	0	0	0	0	0	1	0	0	0	0	0	0	0	0	1	0	0	0	0	0	0	0	0	0	0	0	0
K02587	42.1667	9.6	15.7333	19.0667	8.2	14.8333	7	3	31	19	14	11	16	11	13	14	34	24	8	13	4	11	14	11	6	12	51	33	15	7	18	10	5	14	9	7	6	10	1	9	9	4	12	12	25	12	8	8	10
K02588	43.3667	7.86667	12.3667	15.0333	7.76667	13.3333	4	2	29	18	5	5	13	7	11	21	29	12	7	3	6	22	18	1	4	10	62	25	5	14	13	11	4	19	16	4	11	12	3	7	6	5	4	13	19	6	8	6	13
K02589	1.56667	0.233333	0.433333	0.533333	0.2	0.366667	1	1	0	0	0	0	0	1	0	0	1	1	0	0	0	0	0	0	0	0	0	0	1	2	0	1	0	0	2	0	0	1	0	0	0	0	1	0	0	1	0	1	0
K02590	1.03333	0.133333	0.266667	0.3	0.1	0.2	0	0	0	0	0	0	0	0	0	0	3	0	0	0	0	0	0	0	0	0	0	0	0	0	0	0	0	0	3	0	0	0	0	0	0	0	0	0	0	0	0	0	0
K02591	0.3	0.1	0.333333	0.566667	0.0333333	0.0666667	0	0	0	0	0	0	0	0	0	1	0	1	0	0	0	0	0	0	0	0	0	0	0	0	0	0	0	0	0	0	0	0	0	0	0	0	0	0	0	0	0	0	0
K02592	0.633333	0.166667	0.366667	0.3	0.0666667	0.166667	0	0	0	0	0	0	1	0	0	1	0	0	0	0	1	0	0	1	0	0	0	0	0	1	0	0	0	0	0	0	1	0	0	0	0	0	0	0	0	0	0	0	0
K02593	0.0333333	0.0333333	0.0333333	0.133333	0	0	0	0	0	0	0	0	0	0	0	0	0	0	0	0	0	0	0	0	0	0	0	0	0	0	0	0	0	0	0	0	0	0	0	0	0	0	0	0	0	0	0	0	0
K02594	0.5	0.366667	0.4	0.833333	0.333333	0.466667	0	2	0	1	1	2	0	0	0	0	0	1	0	1	0	1	0	1	0	2	0	1	0	1	0	0	0	0	0	0	0	0	0	1	1	0	2	1	0	1	0	0	1
K02595	0.1	0.0333333	0.0666667	0.233333	0	0	0	0	0	0	0	0	0	0	0	0	0	0	0	0	0	0	0	0	0	0	0	0	0	0	0	0	0	0	0	0	0	0	0	0	0	0	0	0	0	0	0	0	0
K02596	0.433333	0.133333	0.133333	0.1	0	0	0	0	0	0	0	0	0	0	0	0	0	0	0	0	0	0	0	0	0	0	0	0	0	0	0	0	0	0	0	0	0	0	0	0	0	0	0	0	0	0	0	0	0
K02597	0.2	0.0666667	0.133333	0.166667	0	0	0	0	0	0	0	0	0	0	0	0	0	0	0	0	0	0	0	0	0	0	0	0	0	0	0	0	0	0	0	0	0	0	0	0	0	0	0	0	0	0	0	0	0
K02598	16.5333	32.1	15.0333	25.1667	6.06667	3.3	1	0	7	3	0	1	2	0	21	1	2	10	5	17	0	14	1	0	0	1	0	3	2	2	1	2	0	1	1	1	0	1	0	2	1	2	9	5	0	0	1	2	1
K02600	469	284.167	425.967	406.867	266.433	301.467	193	183	470	302	161	280	335	226	294	731	246	408	102	171	290	488	250	139	98	298	1161	242	266	332	380	326	78	201	152	241	305	158	109	279	529	222	278	497	199	214	217	126	200
K02601	250.8	132.1	237.267	224.067	141.333	161.8	95	77	332	165	93	162	218	100	169	354	163	223	59	85	134	236	131	51	34	159	575	139	152	182	201	160	57	136	85	127	176	81	51	141	202	104	109	266	102	138	148	65	121
K02609	10.7667	23.7667	9.9	18.8667	4.3	2.23333	0	0	22	1	0	2	1	0	2	2	0	6	0	2	1	17	1	0	0	0	0	0	0	7	1	2	0	0	0	0	0	0	0	0	0	0	9	3	0	1	0	0	0
K02610	2.36667	6.4	3.03333	5.16667	1	0.5	0	0	6	0	0	0	0	0	1	0	0	1	0	0	1	3	1	0	0	0	0	0	0	1	0	1	0	0	0	0	0	0	0	0	0	0	3	0	0	1	0	0	0
K02611	10.9	19.6	7.46667	15.9667	3.86667	1.76667	0	0	14	0	0	0	0	0	1	0	0	4	1	0	0	22	1	0	0	0	0	2	0	4	1	2	1	0	0	0	2	0	0	0	0	0	3	1	0	1	0	2	0
K02612	5.83333	12.7333	5.66667	11.1	2.53333	0.933333	2	0	8	0	0	1	0	0	0	0	0	5	0	0	0	6	1	0	0	0	0	3	0	2	0	0	0	0	0	0	0	0	0	0	1	0	1	0	0	1	0	0	0
K02613	13.8333	23.7667	9.53333	22.6	4.16667	2.03333	1	0	16	0	0	0	0	0	1	0	0	7	0	1	1	14	0	1	1	0	0	6	1	7	1	1	1	1	0	0	0	0	0	1	0	1	5	2	0	0	0	3	0
K02614	49.1	28.6	21.3333	27.3667	14.9	19.5	6	9	26	14	2	18	28	5	9	19	33	10	2	3	16	117	3	2	0	10	166	20	4	9	12	3	10	17	5	7	19	5	1	7	8	9	9	48	3	7	5	5	2
K02615	17.4	33.6333	12.4667	24.1333	5.06667	1.06667	0	0	1	0	0	0	0	0	0	0	0	5	0	0	0	21	0	0	0	1	0	1	0	3	0	0	0	0	0	0	0	0	0	1	1	0	4	2	0	1	0	1	0
K02616	11.6333	25.1	10	18.6	4.26667	1.06667	1	0	5	0	0	0	1	0	0	2	0	4	0	0	0	14	0	0	0	0	0	0	1	3	0	1	0	0	0	0	0	0	0	0	0	0	5	3	0	1	0	0	0
K02617	5.86667	13.6	6.26667	11.1333	2.26667	0.633333	0	0	1	0	0	0	0	0	4	0	0	1	0	1	0	10	0	0	0	1	0	1	0	0	0	0	0	0	0	0	0	0	1	0	1	0	2	3	0	0	0	1	0
K02618	27	56.3667	21.8333	44.0333	10.2667	3.43333	1	0	30	0	0	0	4	0	2	4	0	11	1	3	1	24	1	0	1	1	0	6	2	7	1	2	0	1	0	0	1	0	0	1	2	0	9	4	0	1	0	1	0
K02619	73.0667	48.8	34.0333	58.6	18.9667	24.9667	10	12	59	12	0	1	40	5	15	98	13	10	3	10	16	161	1	0	1	2	191	34	12	13	6	0	3	11	10	0	45	2	0	24	1	5	9	47	0	3	4	2	1
K02621	432.4	304.2	237.3	253.033	159.1	188.3	96	149	287	41	35	128	238	67	130	520	64	82	43	123	110	949	108	37	22	69	1331	387	48	104	149	106	77	66	55	28	153	51	75	197	400	93	102	389	60	58	81	38	56
K02622	374.267	265.967	208.167	230.767	145.433	164.9	122	84	226	41	61	98	204	64	126	448	55	61	67	105	106	646	111	51	32	56	1202	338	55	75	143	104	83	69	62	52	133	61	50	153	374	73	131	365	77	58	79	63	65
K02623	0	0	0.0666667	0	0	0.1	0	0	2	0	0	0	0	0	0	0	0	0	0	0	0	0	0	0	0	0	0	0	0	0	0	1	0	0	0	0	0	0	0	0	0	0	0	0	0	0	0	0	0
K02624	4.53333	0.9	1.93333	1.8	0.3	1.2	0	0	24	0	0	0	0	0	0	2	0	0	0	0	0	0	1	0	1	0	0	3	0	5	0	0	0	0	0	0	0	0	0	1	0	0	0	0	0	1	0	1	0
K02625	0	0	0	0.0333333	0	0	0	0	0	0	0	0	0	0	0	0	0	0	0	0	0	0	0	0	0	0	0	0	0	0	0	0	0	0	0	0	0	0	0	0	0	0	0	0	0	0	0	0	0
K02626	2.3	2	0.966667	1.16667	0.433333	1.13333	2	2	4	0	0	0	1	0	1	0	0	1	0	1	0	5	0	0	0	0	4	2	7	1	0	1	0	2	0	0	3	0	0	0	2	0	0	0	1	2	1	0	0
K02634	0	0.0333333	0	0	0	0	0	0	0	0	0	0	0	0	0	0	0	0	0	0	0	0	0	0	0	0	0	0	0	0	0	0	0	0	0	0	0	0	0	0	0	0	0	0	0	0	0	0	0
K02635	0	0	0	0	0	0	0	0	0	0	0	0	0	0	0	0	0	0	0	0	0	0	0	0	0	0	0	0	0	0	0	0	0	0	0	0	0	0	0	0	0	0	0	0	0	0	0	0	0
K02637	0	0	0	0	0	0	0	0	0	0	0	0	0	0	0	0	0	0	0	0	0	0	0	0	0	0	0	0	0	0	0	0	0	0	0	0	0	0	0	0	0	0	0	0	0	0	0	0	0
K02647	197.967	129.9	260.3	232.8	154.833	158.167	124	63	271	261	122	178	212	133	95	471	197	296	63	116	103	141	123	60	38	238	172	82	159	199	222	171	79	134	75	147	273	78	46	146	95	155	175	198	139	216	122	68	170
K02650	12	2.83333	4.13333	4.96667	2.86667	4.26667	3	0	14	5	4	2	2	3	8	1	6	7	1	1	0	4	3	2	3	12	25	1	5	3	0	4	1	1	2	5	6	7	0	2	1	1	7	7	3	2	0	1	1
K02651	4.66667	0.3	1.26667	0.633333	1	2.83333	0	0	0	0	0	0	0	0	0	0	0	0	0	0	0	51	0	0	0	0	34	0	0	0	0	0	0	0	0	0	0	0	0	0	0	0	0	0	0	0	0	0	0
K02652	117.467	53.2333	144.167	146.7	74.6	93.5333	57	37	226	214	94	84	196	77	85	54	125	134	40	21	66	122	58	46	47	209	146	47	57	186	65	75	43	70	30	95	214	38	27	107	76	37	102	170	37	97	45	24	160
K02653	90.5667	46.0667	124.967	109.5	61.6667	85.9333	53	18	152	194	112	112	176	44	80	144	91	151	14	30	40	62	69	66	35	241	114	43	31	205	82	56	20	49	34	60	167	19	29	98	49	29	82	121	43	97	23	29	39
K02654	79.3	52.4667	91.7667	106.1	48.6667	57.3	34	28	92	79	62	62	104	54	104	101	124	64	19	19	27	76	35	48	22	112	77	24	39	88	50	28	23	59	19	46	87	18	22	39	18	31	71	59	41	57	27	21	83
K02655	0.366667	0.733333	0.3	0.266667	0.2	0.466667	1	0	2	0	0	0	0	0	0	0	0	0	0	0	0	0	0	0	0	0	5	3	0	0	1	1	0	0	0	1	0	0	0	0	0	0	0	0	0	0	0	0	0
K02656	2.4	1.66667	4.6	2.6	2.16667	3.33333	0	0	0	1	2	7	1	6	7	21	0	2	1	2	0	2	13	1	0	5	0	2	1	4	12	7	0	1	2	0	2	1	0	1	1	5	0	2	9	1	0	4	2
K02657	0	0.0666667	0.633333	0.166667	0	0.0666667	0	0	2	0	0	0	0	0	0	0	0	0	0	0	0	0	0	0	0	0	0	0	0	0	0	0	0	0	0	0	0	0	0	0	0	0	0	0	0	0	0	0	0
K02658	0	0	0.2	0.1	0.1	0	0	0	0	0	0	0	0	0	0	0	0	0	0	0	0	0	0	0	0	0	0	0	0	0	0	0	0	0	0	0	1	0	0	1	1	0	0	0	0	0	0	0	0
K02659	0.0666667	0.0666667	0.133333	0.133333	0.0333333	0.166667	0	0	1	0	0	0	0	0	0	1	0	0	0	0	0	0	0	0	0	0	0	1	1	1	0	0	0	0	0	0	0	0	0	0	0	0	0	0	0	0	0	0	0
K02660	0.0666667	0.133333	2.7	0.833333	0.233333	0.8	0	0	10	0	0	0	1	0	0	2	0	0	0	0	0	0	0	0	0	0	0	0	1	3	0	7	0	0	0	0	1	0	0	1	1	0	0	0	0	0	0	0	0
K02661	0	0	0	0	0	0	0	0	0	0	0	0	0	0	0	0	0	0	0	0	0	0	0	0	0	0	0	0	0	0	0	0	0	0	0	0	0	0	0	0	0	0	0	0	0	0	0	0	0
K02662	71.2333	37.9	118.467	88.0333	62.6667	78.9667	36	20	127	203	120	85	181	69	60	46	152	141	14	19	47	53	51	68	40	212	141	23	21	186	51	41	15	48	21	78	182	15	29	88	46	22	83	138	29	90	20	25	121
K02663	0.766667	0.0666667	0.533333	0.333333	0.0666667	0.433333	0	0	1	0	0	0	1	0	0	1	0	0	0	0	0	8	0	0	0	0	0	0	0	0	1	1	0	0	0	0	0	0	0	0	0	0	0	0	0	0	0	0	0
K02664	1.16667	0.1	0.633333	1.06667	0.333333	0.366667	0	0	1	0	0	0	0	1	0	1	0	0	0	0	0	6	0	0	0	0	0	0	0	0	2	0	0	0	0	0	0	0	0	1	0	0	0	1	0	0	1	0	0
K02665	0.2	0.1	0.266667	0.2	0.133333	0.166667	0	0	1	0	1	0	0	0	0	1	0	0	0	0	0	0	0	0	0	0	0	0	0	0	1	1	0	0	0	0	0	0	0	0	0	0	0	0	0	0	0	4	0
K02666	5.2	3.63333	3.03333	2.5	0.866667	3.96667	2	0	8	0	0	0	1	0	0	3	0	4	0	3	1	21	3	0	0	0	29	27	1	2	4	5	2	3	0	0	0	1	0	3	0	1	0	0	2	0	0	1	0
K02667	0.133333	0.1	2.7	0.366667	0.166667	0.566667	0	0	5	0	0	0	2	0	1	2	0	0	1	0	0	0	0	0	0	0	0	0	3	2	0	1	0	0	0	0	0	0	0	0	0	0	0	1	1	0	0	0	0
K02668	0.166667	0.0333333	0.966667	0.933333	0.433333	0.466667	0	0	5	0	0	0	1	0	0	2	0	0	0	0	0	0	0	0	0	0	0	0	1	0	3	0	0	0	0	2	0	0	0	1	1	3	0	0	3	0	0	1	0
K02669	130.367	92.9333	184.533	186.433	97.6333	113.667	57	50	218	204	117	131	180	102	154	267	151	195	24	54	62	93	62	78	60	223	147	53	72	230	89	78	41	75	34	109	209	41	36	157	71	55	117	186	34	98	78	21	242
K02670	0.166667	0.3	6.4	1.06667	0.366667	1.36667	0	0	13	0	0	0	1	0	3	3	0	1	0	1	1	0	4	0	0	0	0	0	3	4	1	5	1	0	0	0	0	0	0	1	1	1	0	0	0	0	0	3	1
K02671	5.63333	2.43333	8.7	12.9333	0.733333	2.33333	0	0	0	1	0	0	4	1	43	0	3	1	4	1	0	6	0	0	3	0	0	0	2	0	1	0	0	0	0	0	5	1	0	0	0	1	0	0	0	0	1	0	0
K02672	0.1	0.0333333	0.333333	0.333333	0.2	0.1	0	0	0	0	1	0	0	0	0	0	0	0	0	0	0	0	0	0	0	0	0	0	2	0	0	0	0	0	0	0	0	0	0	0	0	3	0	1	1	0	0	0	0
K02673	0	0	0.133333	0.0666667	0	0.133333	0	0	0	0	0	0	1	0	0	1	0	0	0	0	0	0	0	0	0	0	0	0	0	0	1	1	0	0	0	0	0	0	0	0	0	0	0	0	0	0	0	0	0
K02674	0.6	0.266667	0.766667	0.333333	0.2	0.3	0	0	2	0	0	0	0	1	1	0	0	0	0	0	0	0	0	0	0	0	0	0	0	0	2	2	1	0	0	0	1	0	0	0	0	0	0	0	2	0	0	0	0
K02675	0	0	0	0	0	0	0	0	0	0	0	0	0	0	0	0	0	0	0	0	0	0	0	0	0	0	0	0	0	0	0	0	0	0	0	0	0	0	0	0	0	0	0	0	0	0	0	0	0
K02676	0	0	0.433333	0.2	0.0666667	0.2	0	0	1	0	0	0	0	0	0	1	0	0	0	0	0	0	0	0	0	0	0	0	1	0	1	2	0	0	0	0	0	0	0	0	0	0	0	0	1	0	0	0	0
K02679	9.73333	12.3	9.36667	11.4667	5.63333	6.4	0	0	3	0	2	8	0	2	25	83	3	4	1	8	0	5	8	5	0	2	1	3	1	6	11	5	2	0	1	3	1	2	0	1	5	2	1	4	10	0	0	0	1
K02680	14.4667	29.1667	15	23.0333	11.1	8.36667	0	0	3	0	2	14	4	5	25	103	0	3	1	14	1	9	15	7	0	3	1	3	0	8	22	8	0	0	0	0	0	0	2	8	7	1	7	8	14	0	2	2	5
K02681	5.3	11.4	6.26667	9.43333	4.86667	4.4	0	0	0	1	2	6	2	2	9	57	1	2	0	13	0	6	5	1	0	3	0	2	2	5	8	4	1	0	0	0	0	0	0	1	1	1	0	2	8	1	0	0	0
K02682	9.53333	15.4667	10.5333	13.7333	7	7.83333	1	0	5	1	2	15	1	2	20	94	4	8	5	18	1	8	9	4	0	3	0	0	1	10	11	9	2	1	0	0	0	0	0	2	3	3	6	2	7	1	0	1	2
K02683	0.866667	0.133333	0.333333	0.0333333	0.2	0.1	0	0	0	0	0	0	0	0	0	0	0	0	0	0	0	0	0	0	0	0	0	0	3	0	0	0	0	0	0	0	1	0	0	0	0	0	0	0	0	1	0	0	0
K02686	6.7	11.4333	7.63333	8.7	5.63333	4.5	0	0	7	1	1	7	2	1	7	44	3	1	3	6	0	6	4	4	0	4	0	1	2	7	13	8	1	2	0	0	2	2	0	5	1	5	4	2	5	0	0	6	1
K02687	254.533	148.333	241	223.233	143.8	173.6	115	76	279	203	94	191	225	119	143	483	151	273	47	97	121	340	124	67	32	225	529	105	147	209	228	164	76	124	79	142	217	59	61	160	124	135	126	257	115	132	114	78	174
K02688	22.5667	49.9667	21.6333	37.5667	8.16667	4.33333	0	0	18	0	0	0	2	0	26	1	2	5	0	38	0	30	0	0	0	0	0	1	1	4	0	0	0	0	1	1	0	0	0	1	3	2	11	6	0	1	1	2	0
K02689	0	0	0	0.0333333	0	0.0333333	0	0	0	0	1	0	0	0	0	0	0	0	0	0	0	0	0	0	0	0	0	0	0	0	0	0	0	0	0	0	0	0	0	0	0	0	0	0	0	0	0	0	0
K02690	0	0	0	0	0	0	0	0	0	0	0	0	0	0	0	0	0	0	0	0	0	0	0	0	0	0	0	0	0	0	0	0	0	0	0	0	0	0	0	0	0	0	0	0	0	0	0	0	0
K02694	0	0	0	0	0	0	0	0	0	0	0	0	0	0	0	0	0	0	0	0	0	0	0	0	0	0	0	0	0	0	0	0	0	0	0	0	0	0	0	0	0	0	0	0	0	0	0	0	0
K02703	0	0	0	0.0333333	0	0	0	0	0	0	0	0	0	0	0	0	0	0	0	0	0	0	0	0	0	0	0	0	0	0	0	0	0	0	0	0	0	0	0	0	0	0	0	0	0	0	0	0	0
K02704	0	0	0	0.0333333	0	0	0	0	0	0	0	0	0	0	0	0	0	0	0	0	0	0	0	0	0	0	0	0	0	0	0	0	0	0	0	0	0	0	0	0	0	0	0	0	0	0	0	0	0
K02705	0	0	0	0.0333333	0	0	0	0	0	0	0	0	0	0	0	0	0	0	0	0	0	0	0	0	0	0	0	0	0	0	0	0	0	0	0	0	0	0	0	0	0	0	0	0	0	0	0	0	0
K02706	0	0	0	0	0	0	0	0	0	0	0	0	0	0	0	0	0	0	0	0	0	0	0	0	0	0	0	0	0	0	0	0	0	0	0	0	0	0	0	0	0	0	0	0	0	0	0	0	0
K02717	0	0	0	0	0	0	0	0	0	0	0	0	0	0	0	0	0	0	0	0	0	0	0	0	0	0	0	0	0	0	0	0	0	0	0	0	0	0	0	0	0	0	0	0	0	0	0	0	0
K02742	12.6667	22.1333	13.2667	18.1	8.4	8.33333	0	1	5	2	2	11	2	1	20	107	1	4	7	17	0	11	3	2	0	3	0	5	3	14	18	8	0	0	3	0	0	1	1	2	4	2	4	9	6	0	1	4	2
K02744	10.8333	15.6667	14.3667	20.7667	7.6	7.6	2	5	14	3	2	2	8	5	19	12	8	26	4	13	3	14	11	1	1	3	11	3	3	9	8	7	5	2	7	17	5	6	0	9	3	5	6	9	4	3	4	4	9
K02745	15.3	18.5667	13.5333	23.0667	6.83333	4.13333	3	2	13	1	1	4	2	7	12	15	11	4	1	15	0	11	1	1	0	1	5	0	6	5	1	0	0	0	1	1	0	0	0	8	2	3	6	15	0	0	6	1	5
K02746	21.4667	27.0333	23.0667	34.2333	11.0333	6	5	2	17	1	0	0	1	13	21	17	16	8	0	13	1	21	1	1	0	0	11	2	15	3	2	0	0	6	1	2	0	1	1	12	3	2	9	23	5	1	4	0	7
K02747	26.2333	30.6333	26.3	41.4333	13.2667	7.53333	5	4	23	0	0	7	2	13	23	20	22	10	1	24	1	17	4	2	0	3	6	4	15	9	3	0	1	5	1	1	0	4	1	20	0	6	4	32	1	4	6	2	7
K02749	49.4667	43.2	47.4667	35.8333	25.9333	19.3333	6	4	37	5	9	3	87	14	36	12	10	75	1	17	13	29	18	2	7	16	33	13	8	19	36	2	6	4	22	36	10	27	2	8	7	13	17	18	5	15	7	4	5
K02750	21.7667	34.8333	18.8	28.5333	10.3	5.06667	0	0	24	0	0	0	2	0	4	5	1	5	0	33	8	19	10	1	5	0	0	7	4	2	5	6	0	0	1	10	1	2	10	4	2	1	12	4	0	1	0	0	2
K02752	16.7333	32.7	20.3	33.5333	10.4333	5.6	0	0	6	1	0	1	51	0	6	42	0	5	1	14	0	27	1	0	0	0	0	6	1	1	0	3	0	0	1	1	2	1	5	3	2	0	2	49	0	0	1	0	1
K02753	10.3333	23.0667	11.9667	11.5333	12.2333	8.66667	1	0	4	0	0	0	10	0	6	187	0	3	1	21	0	14	0	0	0	3	0	3	1	3	1	2	0	0	0	0	2	0	3	0	2	1	8	0	1	1	1	0	0
K02755	52.4333	25.0667	54.1333	48.5667	30.6667	35.8667	18	2	75	30	26	23	73	45	108	256	37	61	25	14	12	18	16	8	15	44	19	13	21	33	20	25	2	8	12	17	53	15	17	14	9	12	35	33	11	15	13	7	4
K02756	68.3667	46.6	55.5333	65.7	42.6667	39.3	28	8	91	10	8	20	100	47	42	351	60	41	14	46	18	22	18	11	5	29	19	6	17	31	41	19	9	22	18	28	17	9	9	14	6	53	30	30	25	18	27	13	43
K02757	39.4	39.2333	21.7333	45.4667	27.6	20.4333	2	1	59	3	1	15	17	28	23	338	12	17	4	11	0	22	2	0	1	4	0	4	5	6	27	2	0	3	4	2	30	5	0	2	5	10	11	10	1	3	11	3	1
K02759	19.7667	21.1333	16.8	24.8	12	9.83333	2	0	16	3	2	1	20	6	7	117	6	13	1	6	4	14	8	3	3	6	7	3	6	11	8	1	6	3	1	11	30	5	7	5	6	5	5	11	4	0	4	4	2
K02760	19.5333	19.7333	13.6333	21.1	10.3667	8.73333	3	1	18	1	4	2	17	9	8	104	11	9	1	6	1	11	1	2	1	6	4	7	10	6	5	4	2	4	1	3	27	5	4	3	4	15	4	11	4	1	4	2	5
K02761	103.633	103.3	87.2	106.633	84.5667	67.2	9	3	209	14	13	26	177	57	41	840	75	78	2	39	37	50	44	14	17	27	20	46	20	33	42	19	7	17	21	19	180	17	31	12	22	34	34	124	14	18	25	13	6
K02763	0	0	0	0	0	0	0	0	0	0	0	0	0	0	0	0	0	0	0	0	0	0	0	0	0	0	0	0	0	0	0	0	0	0	0	0	0	0	0	0	0	0	0	0	0	0	0	0	0
K02768	136.433	95.0667	200.467	184.267	140.1	140.933	89	49	237	171	101	228	185	136	142	492	260	186	37	52	71	102	108	57	40	186	101	28	97	194	217	196	79	158	68	161	298	39	54	129	93	105	142	203	128	107	138	67	209
K02769	105.033	67.6667	132	108.367	72.2333	81.9	27	24	154	69	26	143	100	52	112	268	63	176	36	67	50	53	95	38	13	62	73	34	148	112	179	93	38	62	42	48	52	48	18	46	78	151	51	72	79	118	47	37	37
K02770	69.6667	75.6667	117.467	101.7	66.7667	76.0333	37	11	149	133	84	56	154	69	61	230	67	190	8	43	24	68	74	43	27	135	71	14	57	138	81	78	20	36	23	100	136	24	36	46	59	40	97	144	18	62	30	17	16
K02771	0.1	0.0333333	0.0666667	0.133333	0	0.0666667	0	0	0	0	0	0	0	0	0	0	0	0	0	1	0	0	0	0	0	0	0	0	0	0	0	1	0	0	0	0	0	0	0	0	0	0	0	0	0	0	0	0	0
K02773	13.6667	19.5	8.83333	24.0333	9.16667	6.4	1	1	11	1	1	2	3	1	13	67	3	6	0	28	10	16	1	0	2	1	0	2	1	3	5	1	0	2	5	5	1	1	1	1	2	2	2	3	0	0	2	1	0
K02774	7.96667	9.46667	6.66667	12.3333	4.2	4.63333	0	1	6	11	2	1	8	1	11	30	3	8	4	6	4	8	3	0	1	1	1	2	4	6	6	2	1	0	7	1	6	2	2	0	1	3	2	2	0	0	0	0	1
K02775	122.8	90.8333	61.6667	97.7	43.4333	52.6333	34	33	61	18	4	2	34	8	18	255	16	79	3	88	43	231	14	2	5	16	468	45	3	32	22	5	19	8	2	11	27	7	4	36	1	13	14	105	4	12	17	7	7
K02777	35.6	36.2667	42.6	46.6	28.5333	29.9333	8	8	51	12	10	46	35	35	37	163	47	22	5	21	5	20	38	19	2	18	22	25	27	33	79	46	11	22	8	23	20	14	7	23	28	31	15	19	36	31	15	19	19
K02778	20.3667	31.6	18.8	23.8667	11.2333	12.3	1	0	15	1	5	29	7	7	27	120	1	7	5	12	0	9	17	7	0	8	3	8	3	15	28	25	5	3	0	1	6	0	1	2	5	6	6	11	12	4	3	4	2
K02779	10	21.7667	9.5	17.2333	9.4	6.03333	0	0	6	0	0	0	2	0	12	122	3	5	0	14	1	11	0	0	0	1	0	0	0	2	1	1	0	0	0	0	1	0	0	0	0	4	5	2	0	0	0	0	0
K02781	7.56667	12.7	12.7	11.4	8	7.46667	4	0	16	5	1	2	16	4	7	38	1	27	1	10	4	8	9	0	2	8	3	11	3	12	11	4	4	3	3	7	17	2	3	1	2	5	3	1	0	6	2	6	1
K02782	13.1	20.4667	18.0333	21.0333	14.5	14.1333	7	3	29	14	1	1	9	8	10	136	5	55	3	18	6	12	16	1	2	5	10	7	6	17	12	4	4	7	8	8	5	7	2	4	6	5	9	13	1	9	1	3	1
K02783	20.9667	38.9333	23.1667	29	14.1333	10.1667	5	3	20	5	4	4	5	5	15	75	7	35	1	20	3	22	8	1	1	4	12	7	1	10	8	6	1	6	8	3	11	4	0	4	0	2	10	2	0	2	1	3	1
K02784	3.13333	5.46667	2.9	4.53333	2.9	3	0	0	3	2	0	1	0	1	8	41	0	2	0	5	0	8	3	0	0	2	1	1	0	1	7	3	1	0	0	0	0	0	0	1	3	2	1	1	1	2	4	0	0
K02786	3.6	1.03333	2.43333	1.66667	0.6	1.4	1	0	1	5	2	1	2	0	5	0	0	3	0	1	1	0	2	1	1	0	0	0	2	0	7	0	1	1	5	0	1	3	0	2	0	3	0	1	0	0	0	0	0
K02787	0.7	0.533333	0.166667	0.266667	0.333333	0.2	0	0	3	1	0	0	0	0	2	0	0	0	0	0	0	0	0	0	0	0	0	0	0	0	0	0	0	0	0	0	0	1	0	0	0	0	0	0	0	0	0	0	0
K02788	40.9333	7.76667	19.9333	15.1667	5.06667	11.2667	3	2	17	20	4	2	26	2	16	5	24	26	6	3	12	12	8	3	14	4	0	8	12	9	37	9	6	4	37	7	5	6	4	11	9	9	2	0	0	3	0	6	2
K02790	37.1667	46.2	24.9	45.4	18.1667	16.6	2	0	18	11	2	5	13	3	27	212	11	29	2	30	18	22	5	3	7	2	0	8	11	4	15	2	2	3	24	7	5	2	2	5	6	3	10	2	0	2	0	3	5
K02791	53.4	48.0667	80.7333	67.8	45.4	41.5333	13	5	115	47	11	60	32	30	48	208	14	87	12	33	40	18	30	16	6	28	31	8	79	28	70	45	23	40	30	39	21	27	17	58	36	22	33	27	30	98	26	34	24
K02793	57.2	38.8667	49.0333	45.5667	30.9667	32	13	4	64	43	14	15	69	28	52	60	36	82	10	21	24	28	23	6	23	29	13	25	32	33	66	23	11	16	67	30	97	20	10	16	22	33	10	17	15	18	7	12	11
K02794	23.5667	23.2	22.9333	23	19.9	16.9	6	1	20	7	2	23	29	20	43	146	16	9	7	14	1	14	26	1	0	8	2	11	6	10	47	15	3	5	11	4	36	9	1	7	13	32	8	14	14	4	14	5	8
K02795	73.8333	54.4	81.1333	71.8333	53	52.9333	32	8	108	56	17	54	124	44	80	186	57	110	21	46	30	41	46	16	17	35	34	33	37	60	92	62	23	26	55	38	93	41	12	29	35	53	27	56	24	23	29	34	26
K02796	82.3667	57.2667	68.5667	67.3333	45.5667	47.2667	35	5	88	51	13	45	135	42	65	198	47	98	11	38	16	33	62	9	25	23	27	25	29	44	90	42	10	15	64	33	96	33	10	27	29	46	33	55	18	15	25	24	14
K02798	36.8667	110.467	182.5	151.067	92.3333	104.433	56	43	275	87	39	114	109	55	93	150	78	311	41	82	81	51	123	36	24	141	124	54	133	166	231	122	34	70	72	138	48	58	33	111	137	45	77	83	56	162	54	90	54
K02799	27.1333	47.9333	27.4667	38.3	24.1667	18.4333	1	0	22	1	0	1	7	3	27	353	0	12	1	29	7	34	6	1	2	0	0	6	2	8	9	2	3	0	4	12	0	0	5	3	1	2	14	17	0	2	0	1	0
K02800	23.5667	40.5667	42.2667	42.2	24.5667	18.9667	9	5	78	6	6	2	18	9	67	20	16	82	3	32	9	39	23	0	5	10	18	20	10	34	15	11	4	3	2	13	8	23	5	1	8	7	11	17	1	11	3	9	6
K02802	5.56667	15	8.13333	13.8667	3.86667	2.2	0	0	5	0	0	0	10	1	12	5	2	5	0	16	0	5	2	0	0	0	0	0	0	1	2	0	0	0	0	0	1	0	1	2	1	0	7	1	0	1	2	0	0
K02803	82.7333	78	127.8	105.067	79.8667	94.8333	60	16	211	84	95	124	165	92	95	331	70	163	23	46	73	29	101	48	47	146	73	42	71	161	170	110	30	55	32	82	98	23	45	62	37	97	92	181	53	55	111	32	45
K02804	151.433	102.433	248.733	200.867	138.5	145.633	107	66	309	173	113	166	158	91	135	351	151	266	65	115	101	64	150	70	36	202	116	52	196	213	253	184	84	117	80	185	118	77	46	174	127	108	146	159	146	194	94	85	212
K02805	36.8333	45.4333	28.2	53.2667	19.1333	14.1333	2	1	45	11	0	2	8	5	28	197	1	14	1	26	1	35	0	1	0	3	1	11	6	4	8	0	2	4	6	1	6	3	1	8	1	2	17	11	1	5	2	5	1
K02806	21.7667	27.5667	27.5667	31.1333	26.9333	12.4333	1	1	21	4	4	11	3	1	26	140	2	7	3	23	3	35	21	3	1	1	0	6	6	10	26	7	1	2	0	4	3	1	0	4	319	8	4	6	15	5	4	2	3
K02808	31.9	13.5333	21.1333	22.1667	18.4333	17	8	3	37	34	5	13	52	15	12	20	25	81	5	7	12	9	8	0	5	11	3	3	11	12	38	19	7	12	26	17	82	12	3	3	13	25	7	21	5	9	15	6	8
K02809	56.6333	25.4	78	47.8	48.5333	49.9	32	10	103	44	26	58	50	33	51	201	63	116	17	45	39	17	47	20	12	53	61	40	42	49	101	31	31	32	20	53	38	44	13	29	39	36	23	51	56	59	20	26	34
K02810	99.7667	37.5333	76.0333	69.1667	46.1333	54.8333	18	10	81	59	35	83	49	40	92	225	98	75	5	31	41	22	76	25	4	34	116	43	42	45	106	73	21	38	26	32	24	30	7	28	46	43	40	29	87	62	29	24	52
K02812	0.8	1.3	2.3	4.63333	0.366667	0.766667	0	0	0	0	0	0	0	0	10	0	1	1	0	1	1	4	0	0	0	0	0	0	0	0	3	0	0	1	0	1	0	0	0	0	0	0	0	0	0	0	0	0	0
K02813	2.5	1.96667	6.33333	10.5	1.56667	1.56667	0	1	0	0	1	0	1	0	14	0	0	6	0	1	2	15	0	0	0	0	1	1	0	1	2	0	0	0	1	0	0	0	0	0	0	0	3	1	0	3	3	1	1
K02814	2.86667	3.3	10.2333	15.6333	2.03333	2.73333	0	1	4	0	0	1	3	0	10	2	3	13	0	0	5	36	0	0	0	0	0	0	0	0	2	0	0	1	1	0	0	0	0	0	0	2	6	1	1	2	2	1	0
K02815	4.13333	4.1	13.5667	15.6	2.06667	2.43333	0	2	3	0	0	0	0	0	23	1	0	13	0	1	3	21	0	0	0	0	0	0	0	0	1	0	2	0	2	1	0	0	0	0	0	0	3	3	0	2	0	0	0
K02817	0.833333	1.7	0.7	0.533333	1.06667	0.733333	0	0	1	0	0	1	2	3	0	3	3	2	0	0	0	0	0	0	0	0	0	0	0	0	6	0	0	1	0	0	0	1	0	3	0	1	0	3	1	0	0	1	0
K02818	21.8	37.5	20.5	29.9333	16.1	8.13333	1	0	5	0	3	10	26	21	19	52	20	8	2	7	2	11	10	0	0	2	0	6	5	5	15	5	0	1	2	6	7	7	0	6	10	26	10	12	2	1	5	2	1
K02819	14.6	25.1333	15.0667	21.1	13.6	9	2	0	25	0	0	2	1	0	18	148	1	3	0	31	0	16	6	0	0	4	0	3	0	6	1	1	0	0	2	0	0	0	0	1	1	3	8	2	3	1	1	0	1
K02821	17.1	18.4	13.5333	17.9	9.86667	7.86667	0	1	30	4	4	16	8	0	14	20	14	20	1	17	3	7	2	4	1	3	4	3	3	8	21	9	2	5	7	5	11	4	3	8	5	6	3	8	3	4	2	4	1
K02822	12.0667	17.2667	12.7333	17.1	7.5	5.63333	3	0	13	2	1	9	13	2	14	24	7	15	0	6	2	10	6	0	0	5	2	6	1	5	13	2	1	1	2	4	5	4	4	1	3	1	3	4	5	2	0	2	4
K02823	201.8	100.833	201.3	173.5	112.767	133.467	115	59	230	155	87	172	134	97	132	219	135	219	43	62	98	204	100	66	31	160	424	91	123	177	179	143	57	94	75	123	182	63	55	123	86	87	107	221	85	104	125	39	139
K02824	242.467	159.333	278.833	239	172.833	191.933	116	71	303	265	123	258	255	157	193	560	265	308	53	115	107	369	134	85	32	246	327	89	162	255	280	188	76	154	80	132	270	87	67	188	134	194	168	232	122	173	139	91	181
K02825	27.5667	11	22.5667	21.0667	13.9	17.1	4	0	24	13	5	32	48	15	37	77	24	17	9	6	2	14	18	6	4	7	4	9	11	20	46	29	5	1	19	7	33	6	4	18	7	25	9	36	14	1	12	11	5
K02826	0	0	0	0.0666667	0	0	0	0	0	0	0	0	0	0	0	0	0	0	0	0	0	0	0	0	0	0	0	0	0	0	0	0	0	0	0	0	0	0	0	0	0	0	0	0	0	0	0	0	0
K02827	0	0	0	0	0	0.0333333	0	0	1	0	0	0	0	0	0	0	0	0	0	0	0	0	0	0	0	0	0	0	0	0	0	0	0	0	0	0	0	0	0	0	0	0	0	0	0	0	0	0	0
K02828	0	0	0	0	0	0	0	0	0	0	0	0	0	0	0	0	0	0	0	0	0	0	0	0	0	0	0	0	0	0	0	0	0	0	0	0	0	0	0	0	0	0	0	0	0	0	0	0	0
K02829	0	0	0	0	0	0	0	0	0	0	0	0	0	0	0	0	0	0	0	0	0	0	0	0	0	0	0	0	0	0	0	0	0	0	0	0	0	0	0	0	0	0	0	0	0	0	0	0	0
K02834	118.5	66.1333	108.567	107.4	62.9333	73.3333	40	36	138	87	39	73	108	55	112	212	79	89	27	48	37	152	46	31	23	56	193	54	64	83	91	68	26	39	34	60	106	25	14	60	105	48	60	75	42	45	36	24	55
K02835	404.333	242.033	349.333	334.767	220.833	251.133	183	133	404	262	149	240	372	177	226	464	232	375	101	138	197	476	201	99	98	262	899	224	188	267	326	207	149	167	145	173	372	138	124	203	365	171	179	429	194	211	168	111	213
K02836	400.9	235.3	380.633	354	226.533	260.6	188	172	459	253	129	250	319	152	289	614	223	403	101	133	170	510	198	101	90	270	788	214	229	293	321	278	110	200	146	215	268	108	74	217	459	222	218	393	166	206	155	118	223
K02837	520.167	346.133	538.033	495.733	336.833	405.667	308	183	661	388	235	418	499	270	360	939	365	635	157	250	321	684	295	162	157	465	1197	346	359	461	549	416	204	307	212	367	457	195	154	392	326	340	351	537	291	330	283	178	383
K02838	177.233	96.9333	164.9	159.367	95	116.233	86	48	223	124	54	122	166	67	126	299	126	163	40	63	75	224	84	35	37	98	386	115	99	125	150	108	32	74	51	87	151	51	26	70	128	70	88	210	74	77	75	46	77
K02839	20.8333	33.4667	13.4333	21.0667	11.4	10.6667	1	1	6	2	0	2	2	0	20	94	0	2	0	11	2	105	1	0	0	0	61	6	0	0	0	1	0	0	3	0	1	0	0	6	1	0	9	16	0	0	4	3	0
K02840	2.06667	1.63333	0.766667	0.733333	5.96667	5.76667	0	0	0	0	0	0	0	0	0	147	0	1	0	24	0	0	1	0	0	0	0	0	0	0	0	0	0	0	0	0	0	0	0	0	0	0	0	0	0	0	0	1	0
K02841	19.7667	38.8	21.5333	34.1333	18.2667	15.1667	0	9	16	0	2	20	2	10	43	207	1	9	5	22	1	23	6	1	0	7	0	8	4	16	20	12	3	5	1	2	1	0	0	3	5	11	7	8	17	2	0	3	6
K02843	55.2667	66.5	44.6	57.1667	30.8667	37.7667	11	16	25	6	4	81	29	10	75	276	24	19	3	34	18	136	33	18	3	15	79	33	6	35	52	37	5	11	28	11	7	0	2	11	8	11	16	21	37	10	15	7	8
K02844	18.5667	38.3	16.8333	31.6333	16.7333	8.96667	0	0	5	0	0	0	0	0	28	183	0	5	0	23	0	19	0	0	0	1	0	3	0	2	0	0	0	0	0	0	1	0	0	3	0	0	10	6	0	2	0	3	0
K02846	16.7667	36.7667	16.5333	29.6	9.46667	6.46667	3	0	8	0	0	0	1	0	14	117	0	5	0	16	0	23	0	0	0	0	0	2	0	5	0	0	0	0	0	0	0	0	0	2	1	0	8	3	1	0	0	0	0
K02847	13.1333	24.1	19.9667	30.6667	11.8667	11.4333	17	0	11	3	1	1	40	4	26	86	20	8	1	16	6	36	4	0	0	11	22	1	0	9	10	1	0	5	0	4	2	0	1	1	2	6	13	6	5	13	0	1	0
K02848	10.7	25.8667	12.5333	20.9667	10.5	6.43333	0	0	2	0	0	0	2	0	25	126	1	6	0	12	0	19	0	0	0	0	0	0	0	0	0	0	0	0	0	0	0	0	0	0	1	0	10	3	0	1	0	1	0
K02849	22.3	41.5333	19.6667	35.3333	16.2333	10.8667	0	0	6	0	1	0	5	0	15	219	1	10	0	32	0	22	0	0	0	3	0	4	0	6	2	0	0	0	0	0	0	0	0	1	4	0	6	2	1	2	1	1	0
K02850	5.53333	8.66667	8.26667	13.4333	5.4	4.96667	0	0	2	0	0	0	3	0	14	115	0	0	0	13	0	2	0	0	0	0	0	0	0	0	0	0	0	0	0	0	0	0	0	1	0	0	4	1	0	0	0	0	0
K02851	90.0333	74.2	70.8333	92.7	46.9667	47.3667	11	8	55	19	19	103	59	35	151	366	59	20	27	42	8	66	33	14	11	8	5	10	36	28	104	63	5	13	35	8	47	16	3	20	129	35	27	22	24	6	16	7	14
K02852	60.0333	41.9	30.7	36.5333	23.6333	22.2333	13	23	62	8	0	0	24	2	12	151	9	9	1	11	18	25	0	0	0	2	209	42	4	4	4	6	9	12	7	0	35	0	2	12	6	0	8	182	0	7	9	0	2
K02853	26.0667	52.4333	24.7333	41.8667	20	11.9	0	0	7	0	0	0	1	0	38	226	0	15	1	32	0	28	0	0	0	0	0	5	0	4	0	0	0	0	0	0	0	0	0	3	2	0	15	7	0	3	0	2	0
K02854	18.5	36.5667	15.3333	28.8667	14.6	8.46667	1	0	7	0	0	0	2	0	17	182	0	5	0	13	0	16	0	0	0	0	0	1	2	6	0	0	0	0	2	0	1	0	0	3	0	0	12	7	0	1	0	4	0
K02855	17.9667	33.5	16.2	28.6667	14.6	8	0	0	6	0	0	0	1	0	17	164	0	3	1	21	0	19	0	0	0	1	0	3	1	3	0	0	0	0	0	0	0	0	0	4	0	0	9	6	0	1	0	1	0
K02856	98.5667	81.9333	48.9667	65.9	25.6	32.6333	18	10	43	5	0	0	33	0	19	211	6	10	0	18	27	115	10	0	0	0	372	48	6	4	5	2	9	5	0	3	12	3	0	31	2	1	14	91	0	1	9	4	2
K02858	33	32.8667	24.1	26.4	16.1667	19.1	1	2	15	7	4	21	4	4	34	178	8	9	1	15	0	106	16	8	0	6	48	5	12	14	35	10	7	3	0	0	2	2	1	15	10	10	7	3	10	7	2	5	1
K02859	0.7	0.4	1.76667	0.733333	1.13333	0.866667	0	0	0	0	1	0	16	4	0	1	0	2	1	0	0	0	0	0	0	0	0	0	0	0	1	0	0	0	0	0	12	0	1	0	0	0	1	11	0	0	0	0	0
K02860	172.667	85.0667	139.967	132.733	87.7	96.9333	58	50	155	88	57	106	151	52	117	225	101	149	28	52	57	221	73	55	16	87	353	95	68	87	128	81	20	66	44	68	118	23	25	99	252	56	74	155	62	74	72	35	63
K02862	0	0	0	0	0	0	0	0	0	0	0	0	0	0	0	0	0	0	0	0	0	0	0	0	0	0	0	0	0	0	0	0	0	0	0	0	0	0	0	0	0	0	0	0	0	0	0	0	0
K02863	531.567	633.6	823.967	724.2	712.033	795.067	872	836	805	556	982	896	896	723	701	1163	658	683	725	740	856	844	1087	818	886	814	938	660	615	863	904	729	676	593	455	878	928	772	671	794	848	676	703	507	638	677	569	679	741
K02864	222.933	120.333	206.633	199.367	130.567	145.967	89	47	258	154	73	164	197	110	152	340	153	211	58	86	118	261	102	62	37	140	477	117	126	159	204	139	50	83	67	145	179	70	47	129	258	100	139	214	84	100	106	70	110
K02866	0.8	0.2	0.266667	0.366667	0.266667	0.266667	0	0	0	1	0	0	0	0	0	0	0	3	0	0	0	0	0	0	0	0	0	0	4	0	0	0	0	0	0	0	1	1	0	0	0	0	0	0	0	0	0	0	0
K02867	245.033	180.9	270.333	259.067	210.4	228.833	232	142	345	238	190	254	293	171	197	393	231	313	124	141	219	270	249	141	143	260	485	174	227	241	269	216	135	167	147	258	255	130	159	219	321	220	214	287	189	189	221	164	190
K02869	0.533333	0.233333	0.166667	0.0333333	0.0666667	0.133333	0	0	0	0	0	0	0	0	0	0	0	1	0	0	0	0	0	0	0	0	0	0	3	0	0	0	0	0	0	0	0	0	0	0	0	1	0	0	0	0	0	0	0
K02871	219.8	208.033	292.567	269.433	228.333	257.5	279	229	349	204	232	283	338	263	207	408	231	270	226	214	270	325	346	201	222	288	436	208	189	289	248	242	191	172	118	247	327	226	199	281	214	221	249	205	230	196	207	230	257
K02874	266.3	296.5	398.433	351.867	342.6	379.8	405	370	414	287	459	422	450	319	370	535	349	362	323	315	405	386	523	387	366	438	414	275	372	404	451	383	349	270	251	340	403	363	354	375	384	377	327	244	386	316	293	346	330
K02875	0.3	0.0666667	0.233333	0.1	0.166667	0.0666667	0	0	0	1	0	0	0	0	0	0	0	0	0	0	0	0	0	0	0	0	0	0	1	0	0	0	0	0	0	0	0	0	0	0	1	1	0	0	0	1	0	0	0
K02876	242.8	240.833	336.9	310	273.667	306	282	293	372	194	304	334	385	278	276	460	300	298	270	249	327	342	420	256	275	321	462	294	244	319	337	284	237	241	153	373	366	245	276	345	401	248	253	225	237	234	253	272	229
K02877	0.733333	0.266667	0.266667	0.266667	0.433333	0.266667	0	0	0	2	0	0	0	0	0	0	0	1	0	0	0	0	0	0	0	0	0	0	4	0	1	0	0	0	0	0	0	0	0	0	1	1	0	0	0	2	0	0	0
K02878	306	313.767	412.467	376	348.167	390.233	361	417	416	301	434	408	386	321	386	530	320	426	390	333	340	434	479	383	412	416	538	445	364	440	436	350	324	297	193	427	359	329	344	490	414	324	307	284	316	288	367	340	292
K02879	190.267	122.2	202.2	186.233	130.833	150.5	108	82	260	162	97	162	234	108	154	315	152	221	65	90	132	205	148	53	88	155	403	115	127	169	167	151	73	102	88	129	172	61	61	151	215	113	143	192	115	104	107	92	116
K02881	153.467	113.633	196.5	177.833	134.667	159.433	134	141	245	146	154	195	211	130	147	300	142	178	94	103	157	232	168	116	75	147	335	115	142	159	211	161	89	111	95	150	173	94	85	155	191	134	125	182	130	117	154	67	124
K02883	0.966667	0.133333	0.166667	0.0666667	0.166667	0.333333	0	0	0	0	0	0	0	0	0	0	0	8	0	0	0	0	0	0	0	0	0	0	2	0	0	0	0	0	0	0	0	0	0	0	0	0	0	0	0	0	0	0	0
K02884	157.7	150.4	199.4	175.167	152.7	175.967	174	137	182	141	193	158	221	140	186	310	174	152	161	157	146	230	190	158	161	212	286	179	157	178	193	151	138	109	98	207	174	167	135	211	204	147	129	196	136	150	105	117	194
K02885	1.7	0.466667	0.3	0.266667	0.4	0.233333	0	0	2	0	0	0	0	0	0	0	0	0	0	0	0	0	0	0	0	0	0	0	5	0	0	0	0	0	0	0	2	1	0	0	0	1	0	0	0	2	0	0	0
K02886	715.667	886.967	1066.13	926.133	962.8	1055.23	1071	1050	1005	681	1269	1135	1122	990	985	1437	855	932	1129	1055	1074	994	1514	1080	1177	1249	1036	925	841	1243	1206	1019	1070	758	604	1151	1105	1034	1137	1072	1128	883	872	606	969	836	829	1070	1029
K02887	179.233	133.4	197.667	187.833	148.367	171.4	136	145	290	143	163	206	260	145	143	273	136	206	130	129	155	193	161	111	147	167	340	128	184	169	205	199	104	115	99	160	197	113	135	178	198	132	163	205	120	113	156	97	131
K02888	117.633	66.4333	118.767	106.467	73.4	90.4333	74	59	152	102	59	81	117	55	90	182	100	123	30	42	89	134	69	30	35	100	292	80	93	84	118	105	37	68	48	65	103	43	31	73	129	73	85	154	63	66	71	36	87
K02889	0.366667	0.133333	0.0666667	0.1	0.166667	0.2	0	0	0	0	0	0	0	0	0	0	0	1	0	0	0	0	0	0	0	0	0	0	5	0	0	0	0	0	0	0	1	0	0	0	1	0	0	0	0	1	0	0	0
K02890	186.467	145.2	229.767	210.5	174.033	197.2	166	216	280	167	128	238	279	157	196	337	163	219	132	133	209	244	243	97	153	210	370	190	149	221	247	202	131	149	109	181	239	140	119	202	211	181	156	231	126	143	163	140	143
K02892	106.767	63.5667	126.9	111.933	82.0333	98.1667	80	61	188	120	77	133	155	64	73	173	98	139	42	49	95	147	63	46	25	91	252	64	101	120	136	114	40	76	42	81	123	44	57	83	140	64	101	152	67	76	89	26	77
K02895	122.133	72.6333	126.7	123.267	80.1333	93.3	79	56	140	93	52	112	97	62	89	238	93	131	53	59	93	123	63	31	22	86	292	71	92	86	137	112	35	67	61	74	122	43	32	71	143	64	72	162	69	77	60	40	68
K02896	0	0.0333333	0	0	0.0333333	0.0333333	0	0	0	0	0	0	0	0	0	0	0	0	0	0	0	0	0	0	0	0	0	0	1	0	0	0	0	0	0	0	0	0	0	0	0	0	0	0	0	0	0	0	0
K02897	107.233	55.5333	64.9667	70.7333	34.8667	52.9667	35	30	95	28	11	13	53	14	37	76	35	48	28	23	69	202	27	12	14	25	425	94	18	20	34	30	23	27	20	23	43	17	7	42	45	31	27	110	28	21	27	11	14
K02899	91.3667	54.3667	94.0333	91.0333	60.4	73.6333	77	62	154	79	36	96	106	64	70	135	79	94	25	34	64	83	47	31	21	81	204	69	71	88	97	71	20	53	41	57	69	32	24	61	82	60	64	114	46	54	72	27	45
K02902	72.6333	81	104.133	95.7	84.3333	97.5	129	107	99	43	90	112	138	68	97	175	85	72	123	97	110	111	114	71	111	88	142	99	75	103	123	69	74	44	47	109	94	75	93	113	103	61	83	47	67	93	52	80	95
K02904	53.2	27.4667	62	55.1	37.9	42.4667	37	24	88	50	27	49	56	29	55	78	27	64	22	22	50	62	26	17	19	42	128	30	43	38	58	42	10	25	25	31	43	17	21	35	82	37	31	64	34	40	24	20	38
K02906	447.333	520.367	679.767	591.367	589.633	645.633	629	648	648	438	763	663	695	590	617	923	568	604	646	554	698	675	833	595	658	647	773	633	519	693	762	716	594	490	387	710	684	642	685	578	769	513	509	418	588	560	612	601	571
K02907	38.1667	22.3667	47.6	41.2667	28.9	32.9333	29	19	54	34	13	28	45	30	29	88	44	35	10	11	32	44	25	7	8	40	96	19	44	32	58	27	9	33	24	21	47	15	7	22	57	22	18	43	19	26	30	18	29
K02908	1.03333	0.166667	0.2	0.166667	0.233333	0.166667	0	0	0	0	0	0	0	0	0	0	0	1	0	0	0	0	0	0	0	0	0	0	4	0	0	0	0	0	0	0	0	0	0	0	3	0	0	0	0	0	0	0	0
K02909	93.0667	73.3	88.1	87.2667	62.9333	71.6	44	26	125	81	65	70	80	75	66	185	43	92	34	49	51	66	75	38	32	99	159	48	87	79	80	84	38	42	60	75	62	33	53	78	78	58	79	73	68	57	50	46	48
K02910	0.466667	0.1	0.166667	0.133333	0.0333333	0.133333	0	0	0	0	0	0	0	0	0	0	0	0	0	0	0	0	0	0	0	0	0	0	4	0	0	0	0	0	0	0	0	0	0	0	0	0	0	0	0	0	0	0	0
K02911	45.3667	48.1	68.1667	64.9333	58.2667	63.4667	52	47	67	48	67	65	75	51	54	95	51	61	52	70	68	64	97	51	79	80	104	46	46	55	76	75	67	35	39	67	72	74	48	90	89	53	76	40	53	54	42	54	54
K02912	0.433333	0.3	0.233333	0.0666667	0.133333	0.133333	0	0	2	1	0	0	0	0	0	0	0	0	0	0	0	0	0	0	0	0	0	0	1	0	0	0	0	0	0	0	0	0	0	0	0	0	0	0	0	2	0	0	0
K02913	41.5	28.6	44.7667	41.3667	28.4667	30.6	20	15	65	29	20	44	32	16	20	53	24	42	14	14	30	37	22	25	10	27	105	22	25	33	36	38	13	35	16	36	27	20	21	35	39	37	60	51	24	23	31	13	23
K02914	28.1667	14.4	26.6667	26.8333	14.2	18.4333	8	10	34	18	11	23	34	11	25	40	20	18	5	9	15	26	11	5	3	17	79	11	18	13	26	20	7	13	6	17	14	7	6	27	32	14	21	31	8	10	9	9	11
K02915	0.5	0.0333333	0.0666667	0	0.0666667	0.133333	0	0	0	0	0	0	0	0	0	0	0	0	0	0	0	0	0	0	0	0	0	0	4	0	0	0	0	0	0	0	0	0	0	0	0	0	0	0	0	0	0	0	0
K02916	45.8	27.0333	51.6333	50.8	32.3333	41.2333	30	29	88	45	27	55	48	29	43	81	36	69	10	22	37	60	29	14	8	65	110	25	32	39	60	43	22	25	23	33	44	13	14	31	65	23	33	63	36	30	28	17	28
K02919	9.43333	6.1	15.2	15.4	9.53333	11.6667	10	7	37	20	17	19	19	19	6	13	12	19	2	3	11	10	8	11	2	16	17	3	8	12	13	7	4	8	6	11	14	6	9	14	8	6	36	24	10	14	14	4	8
K02921	0.266667	0.233333	0.0333333	0.0333333	0.1	0.133333	0	0	0	0	0	0	0	0	0	0	0	3	0	0	0	0	0	0	0	0	0	0	1	0	0	0	0	0	0	0	0	0	0	0	0	0	0	0	0	0	0	0	0
K02922	0.133333	0.0333333	0	0.0333333	0	0	0	0	0	0	0	0	0	0	0	0	0	0	0	0	0	0	0	0	0	0	0	0	0	0	0	0	0	0	0	0	0	0	0	0	0	0	0	0	0	0	0	0	0
K02924	0.1	0	0.0333333	0	0	0.0333333	0	0	0	0	0	0	0	0	0	0	0	0	0	0	0	0	0	0	0	0	0	0	1	0	0	0	0	0	0	0	0	0	0	0	0	0	0	0	0	0	0	0	0
K02926	335.367	269.967	424.267	390.2	310.833	357.4	305	377	526	311	325	378	426	300	325	534	370	423	264	272	358	481	401	252	278	371	637	258	287	369	486	414	202	268	199	325	393	290	232	348	479	259	273	420	234	263	314	241	292
K02927	0.333333	0.0333333	0	0.0333333	0.0333333	0	0	0	0	0	0	0	0	0	0	0	0	0	0	0	0	0	0	0	0	0	0	0	0	0	0	0	0	0	0	0	0	0	0	0	0	0	0	0	0	0	0	0	0
K02929	0.3	0.0333333	0.0666667	0.0666667	0.166667	0.0666667	0	0	0	0	0	0	0	0	0	0	0	0	0	0	0	0	0	0	0	0	0	0	2	0	0	0	0	0	0	0	2	0	0	0	0	0	0	0	0	1	0	0	0
K02930	2.33333	0.7	0.233333	0.433333	0.566667	0.833333	0	0	0	1	0	0	0	0	0	0	0	4	0	0	0	0	0	0	0	0	0	0	17	0	1	2	0	0	0	0	0	0	0	0	2	1	0	0	0	5	0	0	0
K02931	376.7	433.9	527	482.8	454.333	508.033	515	482	509	409	653	531	479	374	509	773	416	501	478	475	482	561	700	571	542	508	636	465	483	523	550	517	433	374	285	507	519	442	545	559	627	444	375	396	380	441	382	490	427
K02933	246.4	142.867	267.433	247.333	173.033	193.633	123	103	322	210	152	216	266	119	165	464	164	339	70	86	186	281	164	87	59	215	617	107	187	207	255	196	55	145	92	157	212	95	65	161	313	165	137	330	135	130	192	95	136
K02935	199.4	215.8	280.167	248.3	242.4	262	284	282	277	189	260	292	311	201	220	388	269	237	256	200	276	295	337	254	260	265	362	237	202	271	329	245	211	185	154	311	315	277	213	299	319	203	235	201	267	245	193	241	261
K02936	1.03333	0.433333	0.2	0.0666667	0.333333	0.233333	0	0	0	1	0	0	2	0	0	0	0	1	0	0	0	0	0	0	0	0	0	0	3	0	0	0	0	0	0	0	4	1	0	0	0	0	0	0	0	1	0	0	0
K02939	171.033	112.767	176.633	159.933	113.067	130.433	107	113	203	125	89	130	140	82	146	238	151	162	38	76	114	230	127	63	85	130	337	129	96	147	172	126	88	89	83	97	147	73	83	162	131	97	102	157	97	94	93	100	115
K02944	0.466667	0.0333333	0	0.0333333	0.0333333	0.0333333	0	0	0	0	0	0	0	0	0	0	0	0	0	0	0	0	0	0	0	0	0	0	1	0	0	0	0	0	0	0	1	0	0	0	0	0	0	0	0	0	0	0	0
K02945	759.133	905.367	899.533	866.667	867.567	897.6	727	914	796	526	1004	952	935	730	844	1178	774	647	871	983	949	1171	990	901	997	883	1530	1041	745	913	913	850	994	695	521	954	917	1021	1037	959	1682	817	689	1018	846	771	668	859	756
K02946	207.467	207.467	270.5	239.5	225.4	253.567	298	219	313	237	293	298	346	216	189	344	241	293	187	205	278	254	278	248	213	300	371	200	163	276	283	245	186	197	166	270	313	194	206	263	237	254	263	241	220	194	207	222	268
K02948	226.433	202.5	301.067	282.967	244.9	276.5	261	303	369	236	250	297	295	225	239	459	246	360	241	186	326	284	376	226	201	252	479	245	292	227	322	303	188	212	140	255	273	207	161	310	338	223	272	230	233	185	268	205	204
K02950	321.167	334.7	439.233	398.567	370.833	396.667	331	379	509	324	328	437	480	379	370	561	349	460	296	314	452	431	468	287	432	450	458	315	404	456	398	450	318	356	265	443	456	268	356	445	462	369	420	337	337	358	344	338	324
K02952	269.833	373.667	444.133	393.633	406.633	444.767	513	420	386	256	557	447	516	419	409	674	402	338	493	421	482	418	698	431	530	459	366	410	342	473	574	435	445	335	212	482	525	424	457	501	412	397	340	208	412	422	340	434	435
K02954	79.0667	70.3333	92.5333	91.3667	64.2333	79.9333	66	48	130	77	85	99	92	53	62	167	75	77	35	60	65	114	73	49	35	85	240	72	75	80	84	99	48	53	44	56	73	40	56	59	90	57	54	87	74	60	64	59	51
K02956	100.133	74.3667	106.567	108.1	83.8	89.6667	65	62	109	59	72	93	118	73	88	205	84	103	60	75	63	114	87	76	67	113	185	64	95	97	122	85	49	57	50	100	99	58	52	105	107	72	98	118	67	79	75	60	81
K02959	161.733	128.033	152.767	149.133	117.233	134.133	114	117	146	95	124	108	190	108	143	185	136	123	105	113	168	253	117	86	85	122	395	126	114	124	144	120	88	89	77	109	157	101	109	125	137	111	107	225	110	121	101	90	109
K02961	158.967	214.567	271.333	231.267	233.767	281.933	328	318	229	184	357	318	325	254	236	345	207	218	327	323	322	301	412	362	327	297	285	295	214	300	346	217	233	133	144	301	294	205	263	299	265	200	213	120	220	183	202	252	218
K02962	0.1	0	0	0.0333333	0	0	0	0	0	0	0	0	0	0	0	0	0	0	0	0	0	0	0	0	0	0	0	0	0	0	0	0	0	0	0	0	0	0	0	0	0	0	0	0	0	0	0	0	0
K02963	148.233	182.333	226.667	193.567	197.7	215.1	232	193	221	166	246	193	242	190	210	303	209	177	231	209	213	232	256	240	251	186	230	210	198	244	266	206	200	141	116	242	230	212	201	240	219	200	184	136	153	224	151	200	215
K02965	147.9	142.9	198.533	180.233	168.3	183.767	204	154	219	156	239	212	207	165	169	279	136	220	166	182	199	161	238	196	150	195	214	110	184	203	217	152	141	130	112	203	202	149	143	195	178	182	171	137	176	149	166	162	170
K02966	0.833333	0.333333	0.166667	0.233333	0.3	0.233333	0	0	0	0	0	0	0	0	0	0	0	0	0	0	0	0	0	0	0	0	0	0	4	0	0	3	0	0	0	0	0	0	0	0	1	2	0	0	0	1	0	0	0
K02967	486.6	443.833	567.433	517.133	461.933	505.4	374	578	612	452	379	565	576	420	447	753	483	608	371	377	505	609	677	292	393	526	931	452	473	529	602	478	436	369	347	548	529	366	480	590	667	408	475	488	294	443	368	467	337
K02968	72.3667	39.0333	68.3333	66.7333	38.9	43.7333	34	21	86	46	21	46	61	24	51	113	34	46	13	25	26	92	36	13	8	44	138	30	44	65	51	44	16	32	21	31	52	24	8	47	71	30	34	66	40	27	33	12	39
K02970	62.2	66.7667	84.1333	78.9333	73.0667	81.5667	113	62	81	61	116	79	72	85	66	194	76	65	67	87	90	85	88	83	69	114	83	66	56	85	91	78	65	48	46	76	69	68	66	87	70	59	104	59	80	76	67	83	88
K02972	0.466667	1.6	0.666667	1.06667	0.633333	0.233333	0	0	0	0	0	0	0	0	0	2	0	0	1	2	0	2	0	0	0	0	0	0	0	0	0	0	0	0	0	0	0	0	0	0	0	0	2	0	0	0	0	0	0
K02974	0.366667	0.1	0.0333333	0.1	0.1	0.0666667	0	0	0	0	0	0	0	0	0	0	0	1	0	0	0	0	0	0	0	0	0	0	1	0	0	0	0	0	0	0	0	0	0	0	0	0	0	0	0	1	0	0	0
K02977	0.166667	0.0666667	0.233333	0.0666667	0	0.1	0	0	0	0	0	0	0	0	0	0	0	1	0	0	0	0	0	0	0	0	0	0	2	0	0	0	0	0	0	0	0	0	0	0	0	0	0	0	0	0	0	0	0
K02978	0.233333	0	0.0666667	0.0666667	0	0	0	0	0	0	0	0	0	0	0	0	0	0	0	0	0	0	0	0	0	0	0	0	0	0	0	0	0	0	0	0	0	0	0	0	0	0	0	0	0	0	0	0	0
K02979	0.2	0.0666667	0.1	0.0666667	0.133333	0	0	0	0	0	0	0	0	0	0	0	0	0	0	0	0	0	0	0	0	0	0	0	0	0	0	0	0	0	0	0	0	0	0	0	0	0	0	0	0	1	0	0	0
K02982	459.533	358.133	518.7	470.433	377.7	412.333	321	315	651	367	348	455	490	322	398	765	319	509	257	320	413	451	479	272	257	420	782	339	459	422	518	474	263	309	312	363	410	283	289	444	627	367	322	446	309	338	361	322	314
K02984	1.5	0.433333	0.266667	0.366667	0.366667	0.333333	0	0	1	0	0	0	0	0	0	0	0	4	0	0	0	0	0	0	0	0	0	0	5	0	0	0	0	0	0	0	2	0	0	0	0	1	0	0	0	1	0	0	0
K02986	365.833	421.667	565.667	493.333	456.8	536.8	591	500	510	388	677	619	644	438	549	797	500	486	528	524	470	554	662	559	515	576	586	473	427	580	629	466	509	440	286	621	589	457	458	588	487	425	460	299	457	439	370	489	496
K02987	0.733333	0.233333	0.2	0.1	0.233333	0.133333	0	0	0	0	0	0	0	0	0	0	0	1	0	0	0	0	0	0	0	0	0	0	1	0	0	2	0	0	0	0	1	0	0	0	0	0	0	0	0	0	0	0	0
K02988	284.367	256.4	374.567	334	293.4	336.133	309	307	404	281	340	427	410	259	348	527	330	347	297	268	310	382	425	277	307	336	553	301	290	321	414	311	221	281	188	313	375	297	277	335	457	287	331	253	264	250	283	251	277
K02990	139.933	118.967	168.167	155.467	123.767	148.367	133	114	189	135	145	146	166	126	150	306	138	159	125	124	153	166	145	106	122	164	279	147	131	140	198	161	82	85	73	143	148	103	98	154	126	119	125	136	89	117	106	96	118
K02991	0.866667	0.333333	0.4	0.166667	0.1	0.233333	0	0	1	0	0	0	0	0	0	0	0	0	0	0	0	0	0	0	0	0	0	0	5	0	1	0	0	0	0	0	0	0	0	0	0	0	0	0	0	0	0	0	0
K02992	268.467	183.533	282.8	270.767	197.467	211.067	135	146	403	205	161	240	267	165	221	414	187	283	136	140	170	223	241	124	130	265	399	153	215	218	256	241	107	152	142	193	255	95	138	191	327	203	205	292	167	166	216	127	181
K02994	214.433	201.4	307.1	261.067	235.033	271.9	270	255	336	241	267	270	409	241	242	426	237	264	253	215	271	273	350	242	252	328	436	206	210	294	329	249	178	164	155	294	320	217	176	234	230	234	230	205	235	247	213	200	250
K02995	0.466667	0.3	0.2	0.0333333	0.266667	0.233333	0	0	0	1	0	0	0	0	0	0	0	1	0	0	0	0	0	0	0	0	0	0	3	0	0	2	0	0	0	0	1	0	0	0	1	1	0	0	0	1	0	0	0
K02996	172.933	104.133	178.067	166.7	109.5	130.333	118	74	232	148	89	167	154	95	124	310	99	164	40	75	90	195	99	58	49	144	476	80	134	121	162	122	45	97	57	92	164	71	46	126	184	123	117	179	66	88	115	51	75
K03040	625.467	762.267	962.4	854.733	828.3	941.333	1023	927	885	609	1217	976	990	871	973	1440	896	770	1013	945	847	1051	1215	1097	1122	907	980	891	771	994	1063	900	843	577	444	1003	1000	874	896	1007	982	745	676	590	769	695	674	829	826
K03041	8.73333	2.7	1.7	1.9	2.03333	2.33333	0	0	1	1	0	0	0	0	0	0	0	18	0	0	0	0	0	0	0	0	0	0	39	0	1	10	0	0	0	0	6	1	0	0	3	1	0	0	0	11	0	0	0
K03042	3.86667	0.966667	0.733333	0.833333	1.16667	1.3	0	0	1	3	0	0	0	0	0	0	0	9	0	0	0	0	0	0	0	0	0	0	19	0	1	6	0	0	0	0	4	0	0	0	4	4	0	0	0	2	0	0	0
K03043	2323.5	2189.97	2922.83	2677.13	2286.87	2555.67	2187	2459	3226	2266	2447	2791	2735	2116	2422	4190	2243	2990	1988	2019	2324	3154	3009	2027	2083	2634	4084	2412	2235	2808	2912	2628	1909	2034	1706	2632	2743	1851	2075	2488	3127	2191	2146	2633	1928	2194	2054	2034	2154
K03044	6.33333	1.83333	1.3	1.06667	1.93333	1.9	0	0	1	5	0	0	0	0	0	0	0	14	0	0	0	0	0	0	0	0	0	0	30	0	1	6	0	0	0	0	3	2	0	0	4	3	0	0	0	3	0	0	0
K03045	4.66667	0.666667	0.8	0.433333	0.866667	0.866667	0	0	1	3	0	0	0	0	0	0	0	5	0	0	0	0	0	0	0	0	0	0	16	0	0	1	0	0	0	0	4	0	0	0	1	1	0	0	0	4	0	0	0
K03046	2409.7	2197.6	2865.43	2653.37	2289.8	2427.8	1948	2074	3262	2124	2033	2658	2615	1962	2354	4018	2274	2837	1726	1861	2262	3178	2705	1487	1803	2612	4145	2419	2368	2662	2864	2519	1929	2000	1737	2398	2598	1777	2052	2484	3541	2120	1956	3128	1935	2094	1975	2082	2129
K03047	2.66667	0.533333	0.466667	0.2	0.533333	0.333333	0	0	0	2	0	0	0	0	0	0	0	2	0	0	0	0	0	0	0	0	0	0	5	0	0	1	0	0	0	0	3	0	0	0	0	1	1	0	0	4	0	0	0
K03048	6.03333	4.63333	7.1	5.36667	6.1	4.3	2	0	7	1	1	7	39	15	1	17	7	3	1	0	0	1	2	0	0	0	1	2	1	4	7	0	0	3	4	3	30	2	1	1	1	12	7	21	2	2	6	1	1
K03049	0.8	0.1	0.133333	0.133333	0.233333	0.266667	0	0	0	0	0	0	0	0	0	0	0	4	0	0	0	0	0	0	0	0	0	0	4	0	0	0	0	0	0	0	2	0	0	0	1	1	0	0	0	1	0	0	0
K03050	0.2	0.0666667	0.0666667	0.0333333	0.0333333	0	0	0	0	0	0	0	0	0	0	0	0	0	0	0	0	0	0	0	0	0	0	0	0	0	0	0	0	0	0	0	0	0	0	0	0	0	0	0	0	0	0	0	0
K03051	0.833333	0	0.0333333	0.0333333	0.0666667	0.1	0	0	0	0	0	0	0	0	0	0	0	2	0	0	0	0	0	0	0	0	0	0	1	0	0	0	0	0	0	0	0	0	0	0	0	0	0	0	0	0	0	0	0
K03053	0.366667	0	0.0333333	0	0.0333333	0	0	0	0	0	0	0	0	0	0	0	0	0	0	0	0	0	0	0	0	0	0	0	0	0	0	0	0	0	0	0	0	0	0	0	0	0	0	0	0	0	0	0	0
K03055	0.3	0	0.133333	0	0	0.0666667	0	0	0	0	0	0	0	0	0	0	0	0	0	0	0	0	0	0	0	0	0	0	2	0	0	0	0	0	0	0	0	0	0	0	0	0	0	0	0	0	0	0	0
K03056	0.533333	0.1	0.1	0.1	0.0666667	0.1	0	0	0	0	0	0	0	0	0	0	0	0	0	0	0	0	0	0	0	0	0	0	3	0	0	0	0	0	0	0	0	0	0	0	0	0	0	0	0	1	0	0	0
K03057	0.3	0.133333	0.0666667	0	0.0666667	0.1	0	0	0	0	0	0	0	0	0	0	0	1	0	0	0	0	0	0	0	0	0	0	1	0	0	1	0	0	0	0	0	0	0	0	1	0	0	0	0	0	0	0	0
K03058	0.1	0.0333333	0	0	0.0333333	0.0333333	0	0	0	0	0	0	0	0	0	0	0	1	0	0	0	0	0	0	0	0	0	0	0	0	0	0	0	0	0	0	0	0	0	0	0	0	0	0	0	0	0	0	0
K03059	0	0	0	0	0	0	0	0	0	0	0	0	0	0	0	0	0	0	0	0	0	0	0	0	0	0	0	0	0	0	0	0	0	0	0	0	0	0	0	0	0	0	0	0	0	0	0	0	0
K03060	30.1333	21.3333	30	32.6	18.6333	21.8667	9	6	41	26	10	23	37	17	42	103	38	36	7	15	5	30	18	15	5	22	22	11	20	20	33	7	8	6	9	15	36	6	6	9	24	13	22	18	12	8	12	7	7
K03070	1321.07	939.267	1279.37	1171.63	911.2	1012.2	642	784	1585	1081	678	1042	1310	756	790	1858	830	1332	554	678	806	1552	945	513	520	1118	2867	978	842	1131	1185	1073	626	689	598	1003	1324	618	634	997	1430	799	806	1510	631	847	816	640	695
K03071	14.7333	21.7667	15.5333	20.6333	11.1333	11.4	5	0	7	1	7	15	6	6	29	137	4	7	8	16	0	9	13	2	0	4	1	7	1	8	38	7	2	2	0	0	2	2	1	3	16	8	9	10	14	2	3	3	2
K03072	82.5	93.8333	85.4333	103.467	63.5667	59.0333	5	29	73	46	31	118	31	17	135	470	47	55	9	48	18	86	59	24	7	38	67	20	18	50	124	77	9	21	13	26	69	23	20	18	287	21	40	46	68	14	15	30	22
K03073	60.4333	45.3667	71.4667	64.9333	42.4	47.3	28	21	73	51	21	57	67	35	52	160	40	57	27	37	23	64	37	19	25	42	111	30	34	47	72	52	31	37	25	44	54	25	22	45	48	38	50	48	37	44	25	28	36
K03074	53.5667	49.3333	48.2667	57.3667	38.0333	33.0333	5	21	61	39	10	67	8	13	76	254	26	25	7	24	6	51	18	13	0	11	49	9	11	29	75	55	6	9	9	4	43	7	4	9	228	22	22	22	25	5	7	8	18
K03075	69.6667	45.8667	49.8667	54.2333	30.3667	33.9333	29	16	71	22	10	32	45	26	45	117	36	33	4	20	28	95	15	10	4	16	151	34	17	21	37	27	7	21	7	22	33	7	4	20	62	20	35	68	24	25	14	12	28
K03076	480.1	285.8	439.1	416.067	276.5	325	216	168	454	342	227	339	515	227	326	712	333	400	119	158	290	611	254	181	113	308	1363	312	201	307	359	227	146	156	164	222	515	125	106	245	562	242	239	536	249	231	207	132	221
K03077	154.633	130.967	118.133	146.033	78.2333	74.5	47	13	128	80	65	52	112	55	78	145	54	135	14	60	39	178	36	34	24	98	346	60	55	118	59	52	20	22	17	39	93	18	30	35	310	53	72	150	17	42	53	18	13
K03078	23	51.8	15.3	38.5	11.1333	3.9	0	0	8	0	0	0	5	0	28	2	0	3	0	36	0	25	0	0	0	1	0	6	0	2	0	0	0	0	0	1	0	0	0	2	0	0	11	4	0	2	0	2	0
K03079	29.8667	63.6	22.6333	44.5667	13.8333	6.93333	6	0	14	4	2	0	5	0	35	4	3	24	0	32	3	26	2	0	1	5	5	6	3	10	7	0	1	3	4	3	4	0	1	3	3	1	14	10	0	4	0	3	0
K03086	605.567	367.6	643.5	589.533	391.533	429.433	299	202	843	522	275	447	541	290	398	1130	346	695	146	240	337	482	369	188	141	437	982	294	427	498	595	519	160	375	318	387	477	206	172	454	945	346	375	613	281	437	315	192	342
K03087	19.6667	38.5	18.1	31.9667	13.1	9.53333	0	0	22	1	2	2	0	0	19	159	1	13	0	25	0	20	3	0	0	1	0	4	4	5	0	1	0	2	1	1	0	0	0	2	0	1	8	5	0	1	0	5	0
K03088	767.7	258.7	260.267	272.033	190.333	257.2	257	182	503	136	101	72	239	131	34	294	160	164	70	64	161	1945	142	47	25	191	1664	321	99	120	118	89	77	160	78	72	199	40	76	197	131	95	96	339	54	107	145	99	219
K03089	27.2	42.2667	27.8667	34.7	18.0333	17.1667	0	4	20	1	4	26	5	6	39	224	4	9	7	27	0	20	15	5	2	1	0	5	5	11	42	24	2	4	2	1	1	0	1	6	5	15	8	11	19	4	9	6	5
K03090	6.23333	1.8	4.76667	7.53333	1.76667	3.63333	0	5	5	13	1	1	13	2	11	3	2	7	1	0	2	2	1	1	3	0	0	1	8	2	9	2	0	0	12	2	3	7	1	3	3	2	2	1	1	0	1	0	2
K03091	288.033	124.467	348.533	278.5	216.533	226.467	176	93	405	380	211	256	339	185	107	371	312	495	44	138	132	200	175	132	75	384	332	93	247	339	285	215	131	191	98	253	537	98	109	236	133	192	237	313	201	290	222	91	272
K03092	229.767	146.533	104.567	136.233	60.4	75.6667	45	81	149	6	6	5	45	7	37	185	16	52	0	54	71	529	9	1	6	11	719	121	15	17	16	11	23	20	3	10	59	3	3	56	167	5	23	157	6	22	15	4	3
K03093	0	0	0.0666667	0.0333333	0	0	0	0	0	0	0	0	0	0	0	0	0	0	0	0	0	0	0	0	0	0	0	0	0	0	0	0	0	0	0	0	0	0	0	0	0	0	0	0	0	0	0	0	0
K03095	3.53333	3.33333	4.26667	4.3	3.7	1.43333	0	0	1	1	0	2	9	2	2	3	1	3	0	1	2	2	0	0	1	2	2	0	2	1	4	2	0	0	0	0	25	3	3	0	2	4	3	11	0	0	2	0	0
K03098	20.6667	25.4667	15.1333	26.4	15.8	8.73333	8	3	28	0	0	0	10	0	8	99	0	1	0	13	4	44	0	0	0	0	13	8	2	7	0	1	1	3	9	0	7	0	0	5	141	2	12	12	0	1	1	2	0
K03100	499.7	252.1	325.867	311.733	193.233	255.7	159	135	368	243	128	165	327	121	119	376	235	322	45	113	185	1025	144	65	37	204	1691	316	142	209	207	123	118	129	103	117	324	50	85	181	446	132	139	428	122	185	130	49	83
K03101	139.7	77.6333	104.533	104.3	59.4	74.7333	62	33	145	81	43	80	107	42	65	218	59	91	26	38	52	189	46	20	19	69	315	92	35	70	67	39	23	45	29	42	120	27	19	47	100	43	37	102	38	56	44	13	21
K03105	0.266667	0.133333	0.1	0.133333	0.1	0.266667	0	0	0	2	0	0	0	0	0	0	0	2	0	0	0	0	0	0	0	0	0	0	4	0	0	0	0	0	0	0	1	0	0	0	0	1	0	0	0	0	0	0	0
K03106	495.333	294.7	473.333	446.367	290.733	320.3	207	157	574	356	163	369	421	199	337	727	362	487	86	169	247	551	199	104	110	310	1007	253	311	329	393	363	123	246	164	285	448	156	127	280	592	238	253	500	231	265	256	150	238
K03110	298.7	185.567	262.4	252.967	154.633	177.933	113	88	365	181	95	187	218	91	224	484	182	279	48	116	86	336	118	75	30	172	552	167	197	148	246	181	55	93	88	123	250	67	67	142	189	138	112	241	103	115	125	46	136
K03111	269.1	216.767	234.767	237.033	125.033	130.7	84	84	267	134	61	110	183	85	196	348	169	190	40	61	79	284	97	38	29	107	423	81	119	123	140	93	39	93	84	80	229	57	31	98	290	108	87	193	65	94	75	43	79
K03112	27.3333	55	24.7333	42.7	16.9667	10.9	0	0	10	0	1	0	0	0	29	211	2	9	0	30	0	25	0	0	0	0	0	1	0	8	0	0	0	0	0	1	0	0	0	0	1	0	21	7	0	4	0	1	0
K03113	34.1	22.8333	15.2667	21.4	8.5	13.6	14	12	10	1	1	7	12	1	10	34	0	5	2	4	15	77	6	2	0	1	132	33	1	2	9	5	2	7	3	0	4	1	0	10	0	3	3	25	4	1	6	1	1
K03116	36.7667	24.3	26.4667	31.9333	13.5	18.6667	9	9	32	7	6	21	21	9	26	77	15	17	6	19	10	54	8	2	4	9	76	17	10	6	41	14	4	8	16	7	7	7	5	14	3	5	12	24	5	10	11	8	6
K03117	42.3	34.7	45.4	42.9333	26.2667	27.6333	14	21	39	21	8	25	21	15	44	196	20	25	8	40	10	29	15	8	5	16	27	11	24	32	58	29	14	16	14	24	16	14	6	27	29	18	22	16	20	31	8	18	18
K03118	139.7	91.3667	73.9	91.4333	39.8667	69	37	56	101	14	12	58	39	8	79	272	37	29	1	36	32	222	26	13	5	5	645	111	13	28	80	39	22	22	22	6	27	13	3	35	11	20	14	169	24	10	28	11	14
K03119	19.1667	32.7	13.9333	26.2	6.36667	2.93333	0	0	10	0	0	0	0	0	18	3	1	6	0	27	0	15	0	0	0	0	0	3	1	2	0	1	0	1	0	0	0	0	0	1	0	0	11	4	0	0	2	1	0
K03120	1.16667	0.3	0.166667	0.366667	0.333333	0.266667	0	0	0	0	0	0	0	0	0	0	0	1	0	0	0	0	0	0	0	0	0	0	7	0	0	0	0	0	0	0	0	0	0	0	0	0	0	0	0	0	0	0	0
K03124	2.63333	1	0.333333	0.866667	0.966667	1.03333	0	0	1	1	0	0	0	0	0	0	0	3	0	0	0	0	0	0	0	0	0	0	20	0	1	5	0	0	0	0	5	1	0	0	1	0	0	0	0	7	0	1	0
K03136	0.666667	0.0666667	0.0333333	0.0666667	0.133333	0.133333	0	0	0	0	0	0	0	0	0	0	0	3	0	0	0	0	0	0	0	0	0	0	1	0	0	0	0	0	0	0	1	0	0	0	0	0	0	0	0	1	0	0	0
K03147	506.2	274.1	455.233	433.333	259.4	308.733	207	156	528	316	151	246	344	187	361	725	317	486	112	185	239	629	217	105	88	370	1020	211	350	352	349	278	133	215	147	238	334	133	79	271	216	228	254	402	182	250	222	136	248
K03148	32.3333	33.7333	27.2667	40.5667	16.3	13.6	3	3	9	8	4	4	5	3	66	148	23	6	8	20	1	32	4	1	11	1	2	8	12	7	7	5	0	3	1	3	12	1	0	2	4	2	5	6	14	4	1	1	5
K03149	154.433	90.0333	133.433	135.167	84.4667	95.1	57	33	172	112	68	55	120	56	100	222	122	148	17	47	56	273	54	34	26	126	352	78	59	112	68	77	35	65	36	73	155	13	32	89	60	31	74	159	51	64	54	22	89
K03150	445.6	224.233	353.3	334.8	226.533	279.167	146	91	442	353	238	247	381	192	110	463	307	463	31	104	182	869	162	116	72	364	1315	228	128	361	224	226	117	128	135	180	476	49	137	211	167	148	255	456	134	226	231	67	163
K03151	215.933	144	270.433	231.8	176.6	171.7	116	82	342	220	115	154	219	156	164	532	204	346	35	126	85	124	165	92	56	239	206	70	143	287	255	166	74	152	80	146	294	74	49	178	324	128	177	189	126	170	147	71	181
K03152	151.533	80.5	100.7	99.4333	66.0667	72.3667	44	35	116	93	29	63	94	43	43	185	57	101	9	28	53	214	43	25	14	75	378	35	49	85	77	39	23	37	28	56	143	32	17	73	151	44	55	124	36	75	53	18	38
K03153	0.366667	0.366667	0.666667	0.633333	0.266667	0.7	0	0	11	0	1	0	3	0	0	1	0	0	0	0	0	0	0	1	0	0	0	1	0	0	0	1	1	0	1	0	1	0	0	0	0	1	0	0	1	0	0	3	0
K03154	30.2333	11.7667	27.9	24	17.2667	22.8667	13	4	25	42	15	20	37	29	18	38	27	31	4	10	19	55	14	13	5	46	80	18	13	33	15	16	6	18	9	13	45	3	8	21	8	4	35	29	13	16	13	3	21
K03166	2.16667	0.8	0.466667	0.5	0.9	0.666667	0	0	2	0	0	0	0	0	0	0	0	6	0	0	0	0	0	0	0	0	0	0	12	0	0	0	0	0	0	0	2	0	0	0	0	0	0	0	0	7	0	0	0
K03167	4.36667	1.16667	0.766667	0.8	1.9	1.56667	0	0	2	1	0	0	0	0	0	0	0	7	0	0	0	0	0	0	0	0	0	0	33	0	2	2	0	0	0	0	8	1	0	0	1	3	1	0	0	11	0	0	0
K03168	763.433	426.933	662.267	629.233	359.3	443.3	271	255	768	488	222	485	556	244	565	862	444	613	176	207	280	993	306	136	127	413	1558	429	433	514	628	435	185	228	210	268	566	181	137	332	743	312	271	601	232	312	287	167	250
K03169	3213.43	2120.07	1575.4	1624	1040.57	1220	742	598	2267	1700	361	1008	1296	765	1163	1628	1015	1312	588	736	1166	2511	389	331	335	704	4595	2482	1190	795	1021	1183	421	1396	1898	1004	1847	594	747	1361	1591	1254	523	2428	836	937	573	1036	787
K03177	259.467	143.367	218.633	214.867	127.033	142.867	86	53	220	131	71	157	170	78	164	422	162	214	34	59	78	337	93	48	27	163	504	136	119	134	170	149	57	96	66	88	241	50	32	91	291	86	101	228	95	117	105	33	114
K03179	27.6	39.3667	19.7667	37.7	14.7667	13.1667	9	19	46	1	0	1	9	1	21	161	0	4	2	16	2	31	7	0	0	0	15	20	6	4	1	3	4	2	7	3	5	1	0	7	3	1	13	10	3	4	3	2	0
K03181	10.8667	20.7	9.2	16.8	7.36667	3.93333	0	0	7	0	0	0	0	0	10	77	0	5	0	7	0	6	0	0	0	1	0	2	0	0	2	1	0	0	0	0	0	0	0	1	1	1	8	2	1	0	0	0	0
K03182	46.1	70.8667	36	52.8333	25.5667	19.8667	12	29	28	2	2	3	2	2	33	304	4	16	0	48	2	40	19	0	0	2	0	5	5	11	3	9	1	4	2	8	4	0	0	7	2	2	22	6	5	8	3	2	5
K03183	102.933	73.3667	50.8333	67.4333	31.1667	42.4333	34	42	97	7	3	26	48	10	41	189	18	16	3	20	26	220	6	2	2	4	294	70	6	14	22	18	6	13	13	3	26	2	3	25	12	9	7	102	6	19	13	1	3
K03184	21.5	40.0667	16.2667	34.8333	13.1667	7.56667	0	0	2	0	0	0	1	0	26	145	1	5	0	23	0	18	0	0	0	0	0	4	0	1	0	1	0	0	0	0	1	0	1	3	5	0	7	0	0	3	1	0	0
K03185	23.2667	48.5	20.4333	38.5333	14.9667	9	0	0	5	1	0	0	1	0	27	176	0	6	0	12	0	27	2	1	0	1	0	1	0	5	0	4	0	0	1	0	1	1	0	0	1	0	6	6	0	0	0	1	0
K03186	22.0333	40.3	18.9667	35.6	11.4667	8.96667	2	7	12	1	1	1	2	0	15	89	2	23	0	14	3	46	5	0	1	3	2	8	4	2	5	3	6	5	3	4	3	1	0	2	6	5	6	7	0	9	1	2	3
K03187	20.6	6.5	5.5	5.53333	3.7	5.16667	4	8	16	7	0	2	3	0	11	5	1	5	1	1	4	9	0	0	0	0	33	7	2	7	5	6	2	5	11	0	4	6	0	2	1	0	2	9	2	0	2	3	1
K03188	20.8	6	6.33333	5.6	4.5	5.3	2	12	10	9	0	1	1	3	3	4	2	11	2	1	4	14	1	0	0	1	42	9	0	3	4	8	3	1	4	4	2	7	0	0	1	1	1	11	0	2	1	0	1
K03189	17.5	6.23333	5.83333	5.53333	4.23333	6.26667	2	16	24	4	0	4	4	2	8	1	4	5	3	1	3	20	5	0	0	2	33	16	5	4	5	3	2	4	4	4	2	2	0	1	1	1	2	8	0	7	8	1	0
K03190	20.4	7.3	6.13333	6.53333	5.86667	6.96667	6	15	18	3	2	0	5	0	1	5	3	10	1	1	5	29	3	1	0	1	55	21	0	6	1	3	2	7	4	1	2	10	0	1	0	0	4	9	0	1	4	2	3
K03191	2.06667	0	0.333333	0.2	0.833333	0.433333	0	5	2	0	0	0	0	0	2	0	2	0	0	0	0	0	0	0	0	0	0	0	0	0	0	0	0	0	2	0	1	0	0	0	0	0	0	0	0	0	0	0	0
K03192	0.266667	0.5	0.2	0.166667	0.8	0.133333	0	0	0	0	0	0	0	0	0	0	0	0	0	0	0	0	0	0	0	0	0	3	0	1	0	0	0	0	0	0	0	0	0	2	0	0	0	0	0	0	0	0	0
K03194	7.76667	0.866667	0.166667	0.4	0.5	0.1	0	0	1	0	0	1	0	0	0	0	0	0	0	0	0	0	0	0	0	0	0	0	0	0	0	1	0	0	0	0	0	0	0	0	0	0	0	0	0	0	0	1	0
K03195	11.1	4.46667	0.233333	1.36667	1.46667	0.4	0	0	5	0	0	0	0	0	0	0	0	4	0	0	0	0	0	0	0	1	0	0	0	0	0	2	0	0	0	0	0	0	0	0	0	0	0	0	0	0	0	0	0
K03196	11.6667	4.13333	0.6	1.26667	1.2	0.1	0	0	1	0	0	0	0	0	0	0	0	0	0	1	0	0	0	0	0	0	0	0	0	1	0	0	0	0	0	0	0	0	0	0	0	0	0	0	1	0	0	0	0
K03197	3.03333	0.233333	0.1	0.0333333	0.1	0.0666667	0	0	0	0	0	0	0	0	0	0	0	1	0	1	0	0	0	0	0	0	0	0	0	0	0	0	0	0	0	0	0	0	0	0	0	0	0	0	0	0	0	0	0
K03198	0	0	0.1	0.2	0.166667	0	0	0	0	0	0	0	0	0	0	0	0	0	0	0	0	0	0	0	0	0	0	0	0	0	0	0	0	0	0	0	0	0	0	0	0	0	0	0	0	0	0	0	0
K03199	30.1	4.4	1.06667	1.23333	2.16667	0.666667	1	0	7	0	0	0	0	0	0	0	0	4	0	4	0	0	1	0	0	0	0	1	1	0	0	1	0	0	0	0	3	0	0	2	0	0	0	0	0	0	0	0	0
K03200	7.83333	3.06667	0.366667	0.6	0.933333	0.0666667	0	0	0	0	0	0	0	0	0	0	0	1	0	0	0	0	0	0	0	0	0	0	0	1	0	0	0	0	0	0	1	0	0	1	0	0	0	0	0	0	0	0	0
K03201	10.4	1	0.433333	0.366667	0.5	0.266667	0	4	1	0	0	0	0	0	0	0	0	3	0	0	0	0	0	0	0	0	0	0	0	0	0	0	0	0	0	0	0	0	0	0	0	0	0	0	0	0	0	0	0
K03203	8.43333	2.76667	0.366667	0.4	0.6	0.1	0	0	1	0	0	0	0	0	0	0	0	0	0	0	0	0	0	0	0	0	0	0	0	0	0	2	0	0	0	0	0	0	0	0	0	0	0	0	0	0	0	0	0
K03204	8.43333	3.9	0.2	0.266667	0.566667	0.0666667	0	0	1	0	0	0	0	0	0	0	0	0	0	0	0	0	0	0	0	0	0	0	0	1	0	0	0	0	0	0	0	0	0	0	0	0	0	0	0	0	0	0	0
K03205	1430.2	588.367	933.467	1015.27	530.033	635.233	522	474	1525	815	246	768	732	406	357	762	563	1332	236	372	287	564	249	176	127	471	756	1514	1083	548	854	791	283	962	896	386	923	326	141	670	734	719	382	945	318	869	813	331	316
K03206	0	0.0333333	0	0	0	0	0	0	0	0	0	0	0	0	0	0	0	0	0	0	0	0	0	0	0	0	0	0	0	0	0	0	0	0	0	0	0	0	0	0	0	0	0	0	0	0	0	0	0
K03207	7.23333	14	6.43333	12.8	5.8	4.2	0	0	0	0	0	0	0	0	4	97	0	1	0	8	0	12	0	0	0	0	0	2	0	2	0	0	0	0	0	0	0	0	0	0	0	0	2	1	0	1	0	0	0
K03208	15.9333	33.6333	15.2667	27.5333	10.8	7.43333	0	0	3	0	0	0	0	0	23	154	0	4	0	19	0	15	0	0	0	1	0	3	0	1	0	0	0	0	0	0	4	0	0	0	2	0	7	2	0	1	1	4	0
K03210	74.9	40.7667	68.5667	67.4667	40.2	47.7	29	17	92	48	31	44	67	47	49	139	63	62	14	26	30	94	31	17	9	52	166	32	45	41	69	35	16	20	18	28	63	21	11	40	66	21	38	57	34	43	32	14	30
K03212	24.3667	43.8	26.4667	37.3	16.9	16.7667	1	0	20	3	4	20	5	5	52	192	7	11	1	24	2	17	23	11	0	12	1	6	3	16	42	17	3	1	4	0	4	1	0	6	6	16	8	10	21	3	4	6	3
K03214	21.4	37.0333	27.7667	28.8333	23.1333	16.6	1	0	8	3	3	25	3	4	42	218	7	8	2	30	0	10	16	7	0	9	2	5	3	28	45	12	2	3	2	0	1	1	2	7	132	8	11	4	21	1	6	7	3
K03215	482.567	282.967	467.767	421.967	283.567	316	209	145	529	360	226	327	443	231	216	760	262	538	75	166	191	481	251	170	102	356	968	328	289	384	355	305	128	248	149	288	436	127	147	311	338	259	231	548	208	314	283	119	291
K03216	111.7	64.3667	125.967	111.067	74.0333	76.0333	49	36	140	110	41	105	92	70	85	221	108	136	45	45	35	71	48	57	15	105	79	33	61	120	108	63	30	52	38	83	137	25	34	69	61	74	57	82	50	58	62	43	61
K03217	511.033	335.567	511.367	459.367	316.333	347.4	252	209	596	264	230	337	441	251	330	909	261	427	160	229	198	688	307	160	128	420	1082	359	246	368	419	307	174	199	174	297	357	146	139	345	342	241	276	538	255	283	233	131	223
K03218	242.733	129.6	223.167	214.067	127.8	148	70	80	258	149	75	146	194	91	180	401	158	212	46	69	80	326	98	52	36	133	494	131	100	163	198	164	64	91	63	118	185	62	48	123	200	120	91	227	96	101	106	60	112
K03219	3.73333	2.3	0.433333	0.466667	16.2667	17.2	0	1	5	0	0	0	0	0	22	483	0	0	0	0	0	1	0	0	0	0	0	0	1	3	0	0	0	0	0	0	0	0	0	0	0	0	0	0	0	3	2	1	0
K03220	1.96667	1.53333	0.466667	0.266667	9.7	9	0	0	3	0	0	0	0	1	11	254	0	0	0	0	0	1	0	0	0	0	0	0	0	0	0	0	0	0	0	0	0	0	0	0	0	0	0	0	0	3	0	0	0
K03221	0.9	2.63333	2.2	4.03333	1.43333	1.3	0	0	0	0	0	1	0	0	1	29	0	0	0	4	0	4	0	0	0	0	0	0	0	0	0	0	0	0	0	0	0	0	0	0	0	0	1	0	0	0	0	0	0
K03222	1.53333	0.8	0.266667	0.333333	4.96667	5.16667	0	0	1	0	0	0	0	0	5	146	0	0	0	0	1	0	0	0	0	0	0	0	0	2	0	0	0	0	0	0	1	0	0	0	1	0	0	0	0	0	0	0	0
K03223	0.866667	0.866667	0.333333	0.266667	1.53333	1.56667	0	0	0	0	0	0	0	0	0	47	0	0	0	0	0	0	0	0	0	0	0	0	0	0	0	0	0	0	0	0	0	0	0	0	0	0	0	1	0	4	0	0	0
K03224	3.46667	2.43333	2.03333	0.966667	10.5333	12	0	2	4	1	0	0	0	0	17	328	0	0	0	0	0	1	0	0	0	0	0	0	0	6	0	1	0	0	0	0	0	0	0	0	0	0	0	0	0	1	0	1	0
K03225	8.33333	12.4667	9.13333	17.9667	8.23333	7.9	0	0	6	1	0	0	1	0	6	183	0	0	0	21	0	12	0	0	1	0	0	0	0	6	0	0	0	0	0	0	3	0	0	0	0	0	6	2	0	1	0	0	0
K03226	1.4	1.3	0.566667	0.2	5.06667	4.9	0	0	1	0	0	0	0	0	4	139	0	0	0	0	0	0	0	0	0	0	0	0	0	3	0	0	0	0	0	0	0	0	0	0	0	0	0	0	0	0	0	0	0
K03227	0.5	0.433333	0.0666667	0	1.7	2.2	0	0	0	0	0	0	0	0	5	61	0	0	0	0	0	0	0	0	0	0	0	0	0	0	0	0	0	0	0	0	0	0	0	0	1	0	0	0	0	0	0	0	0
K03228	1.86667	1.2	0.4	0.3	3.43333	3.96667	0	0	0	0	0	0	0	0	16	103	0	0	0	0	0	0	0	0	0	0	0	0	0	0	0	0	0	0	0	0	0	0	0	0	0	0	0	0	0	1	0	0	0
K03229	1.5	1.86667	0.733333	0.266667	8.66667	8.4	0	0	0	0	0	0	0	0	9	242	0	0	0	0	0	0	0	0	0	0	0	0	0	1	0	0	0	0	0	0	0	0	0	0	0	0	0	0	0	3	0	0	0
K03230	5.76667	6.06667	19.9667	2.6	20.5333	20.2	0	0	4	0	0	0	0	0	33	548	0	0	0	0	0	16	0	0	0	0	0	0	0	4	0	0	0	0	1	0	0	0	0	0	1	0	0	2	0	1	0	1	0
K03231	4	1	1.33333	1.16667	1.46667	1.53333	0	0	1	0	0	0	0	0	0	0	0	10	0	0	0	0	0	0	0	0	0	0	22	0	2	9	0	0	0	2	6	0	1	0	8	1	0	0	0	4	0	0	0
K03232	0.3	0.166667	0.133333	0.2	0.266667	0.266667	0	0	0	1	0	0	0	0	0	0	0	1	0	0	0	0	0	0	0	0	0	0	5	0	1	0	0	0	0	0	1	0	0	0	0	0	0	0	0	0	0	0	0
K03234	6.7	1.63333	1.93333	1.36667	2.2	1.66667	0	0	3	4	0	0	0	0	0	0	0	10	0	0	0	0	0	0	0	0	0	0	26	0	2	5	0	0	0	0	12	2	0	0	5	2	1	0	0	12	0	0	0
K03236	0.666667	0.133333	0.1	0.1	0.166667	0.2	0	0	0	0	0	0	0	0	0	0	0	3	0	0	0	0	0	0	0	0	0	0	3	0	0	0	0	0	0	0	0	0	0	0	0	0	0	0	0	2	0	0	0
K03237	2.73333	0.433333	0.4	0.466667	0.466667	0.866667	0	0	2	1	0	0	0	0	0	0	0	8	0	0	0	0	0	0	0	0	0	0	14	0	0	1	0	0	0	0	0	0	0	0	0	0	0	0	0	1	0	0	0
K03238	0.566667	0.1	0.0333333	0.0666667	0.166667	0.2	0	0	1	0	0	0	0	0	0	0	0	3	0	0	0	0	0	0	0	0	0	0	2	0	0	0	0	0	0	0	2	0	0	0	0	0	0	0	0	1	0	0	0
K03242	2.76667	0.733333	0.733333	0.533333	0.9	0.566667	0	0	1	0	0	0	1	0	0	0	0	3	0	0	0	0	0	0	0	0	0	0	10	0	1	1	0	0	0	0	3	0	0	0	1	4	0	0	0	4	0	0	0
K03243	4.6	1.23333	0.7	1.13333	1	0.8	0	0	0	3	0	0	0	0	0	0	0	7	0	0	0	0	0	0	0	0	0	0	12	0	1	1	0	0	0	0	6	0	0	0	0	1	0	0	0	4	0	0	0
[truncated: 5,826 more rows]
[truncated: 137 more columns]

## Sheet: KO_RelativeAbundance
	Avg_Kinshasa	SD_Kinshasa	Avg_Masimanimba	SD_Masimanimba	Avg_Unaffected_Low_Prevalence_Zone	SD_Unaffected_Low_Prevalence_Zone	Avg_Konzo_Low_Prevalence_Zone	SD_Konzo_Low_Prevalence_Zone	Avg_Unaffected_High_Prevalence_Zone	SD_Unaffected_High_Prevalence_Zone	Avg_Konzo_High_Prevalence_Zone	SD_Konzo_High_Prevalence_Zone	L256	L257	L258	L259	L260	L261	L262	L263	L264	L265	L266	L267	L268	L269	L270	L271	L272	L273	L274	L275	L276	L277	L278	L279	L280	L281	L282	L283	L284	L285	L286	L287	L288	L289	L290	L291	L292
K00001	9.2463e-05	6.95859e-05	7.30823e-05	6.12349e-05	0.000120069	9.89164e-05	0.000106628	9.16667e-05	0.000110193	0.000117514	8.04513e-05	5.49873e-05	6.74995e-05	0.000148481	8.21843e-05	2.07679e-05	5.04663e-05	4.99978e-05	4.00298e-05	0.000115852	2.86579e-05	0.000100762	4.64927e-05	1.74863e-05	8.1716e-05	5.37524e-05	0.00013951	0.000100546	0.000111263	3.94798e-05	0.000112117	7.80677e-05	4.81099e-05	6.39734e-05	9.13416e-05	9.59064e-06	3.15382e-05	5.87068e-05	0.00016775	0.000153806	3.8549e-05	0.000265043	2.94715e-05	6.69668e-05	8.75838e-05	9.21415e-05	2.71616e-05	3.23569e-05	0.000105197
K00002	3.54206e-05	3.73672e-05	1.3606e-05	1.47504e-05	2.71346e-05	2.30861e-05	2.61196e-05	1.68971e-05	2.1756e-05	2.13437e-05	3.3515e-05	1.99767e-05	3.37497e-05	1.71325e-05	3.20719e-05	4.15359e-05	5.60736e-05	4.33315e-05	4.26984e-05	2.01481e-05	6.36841e-06	1.62146e-05	6.79508e-05	3.74706e-05	4.0858e-05	2.93195e-05	1.86014e-05	2.79295e-06	2.67032e-05	6.31677e-05	1.86862e-05	2.37597e-05	1.88666e-06	3.55408e-05	5.81265e-05	3.83626e-05	2.86711e-05	2.2015e-05	2.91739e-05	4.96147e-05	8.99477e-05	1.34768e-05	1.33961e-05	2.9763e-05	0	0	9.87696e-06	3.23569e-05	3.06824e-05
K00003	0.000615037	0.000222307	0.00049929	0.000305711	0.000798656	0.000293476	0.000742922	0.000211596	0.000760678	0.000286144	0.000754032	0.000199408	0.000732852	0.000810937	0.000896009	0.000972631	0.000824282	0.000743301	0.000781915	0.000861331	0.000646394	0.000511917	0.00093343	0.000906788	0.000792646	0.000605936	0.000506887	0.000212264	0.000778844	0.000647469	0.000691388	0.00100809	0.000228286	0.000572206	0.000880201	0.000834386	0.000891672	0.00079621	0.000933564	0.000868258	0.000713157	0.00103771	0.00110116	0.000639905	0.000780292	0.000810077	0.000407425	0.000679495	0.000955537
K00004	5.02377e-06	6.80683e-06	6.47736e-06	1.37385e-05	5.5915e-06	6.35893e-06	1.09952e-05	2.66487e-05	8.74083e-06	1.19438e-05	6.34632e-06	7.931e-06	0	0	4.00899e-06	6.92264e-06	0	6.66638e-06	8.00596e-06	2.01481e-05	1.91052e-05	4.63273e-06	3.57636e-06	2.49804e-06	0	0	0	4.18943e-06	4.45054e-06	1.57919e-05	0	0	0	3.55408e-06	4.15189e-06	6.39376e-06	1.14684e-05	3.66917e-05	7.29347e-06	9.92295e-06	6.42484e-06	4.49226e-06	2.67923e-06	1.48815e-05	7.96216e-06	1.15177e-05	0	2.31121e-05	4.3832e-06
K00005	0.000295735	0.000124897	0.000216832	0.000127359	0.000169078	9.74622e-05	0.00018462	8.60006e-05	0.000164127	9.98468e-05	0.000160294	8.25873e-05	8.19637e-05	0.000125638	0.000164369	0.00028729	6.72883e-05	8.33297e-05	0.000221498	0.000146074	0.000203789	7.18074e-05	0.000200276	0.000324745	0.000138917	0.000288308	7.90558e-05	0.000113115	0.000142417	7.10637e-05	0.000177519	0.000115404	0.000114143	0.000202582	0.000166076	0.00014386	0.000200698	9.90677e-05	0.000102109	0.000124037	0.000417614	0.000134768	0.000334903	0.000267867	6.36973e-05	0.000103659	4.93848e-05	8.78259e-05	0.000210393
K00007	1.03427e-05	1.88611e-05	9.47545e-06	4.21903e-05	3.02367e-06	6.66448e-06	4.85359e-06	1.01974e-05	2.82376e-06	1.01979e-05	4.13888e-06	1.77942e-05	0	0	4.00899e-06	0	0	0	0	0	0	1.15818e-06	0	0	0	9.77316e-05	0	0	0	0	0	0	0	7.10815e-06	0	3.19688e-06	0	3.66917e-06	7.29347e-06	0	0	0	0	0	0	0	2.46924e-06	0	0
K00008	0.000161086	9.18278e-05	0.000111468	6.98316e-05	0.000172133	8.8992e-05	0.000151554	6.49304e-05	0.000153539	9.62501e-05	0.000188489	0.000109481	0.00013982	0.000222722	0.000332746	0.000145376	0.000151399	0.000203325	0.000104077	0.000649776	8.59736e-05	8.80219e-05	0.000193123	0.000282278	0.00015526	0.000107505	0.000251118	0.000138251	0.00024923	0.000157919	0.00012146	0.000149347	0.00012452	0.000117285	0.000141164	0.000159844	0.000174894	0.000172451	0.000109402	0.000342342	0.000231294	0.000152737	7.23391e-05	0.000156256	0.000199054	8.06238e-05	7.40772e-05	0.000272723	9.64303e-05
K00009	7.90523e-05	5.18115e-05	0.000142239	0.000132064	7.78754e-05	8.52756e-05	7.5475e-05	7.83893e-05	8.72182e-05	8.86096e-05	6.73635e-05	5.68639e-05	2.89283e-05	4.56866e-05	0.000118265	3.11519e-05	2.24294e-05	3.33319e-06	5.07044e-05	7.55553e-05	7.6421e-05	0.000209631	2.50345e-05	0.000164871	3.26864e-05	0.000249216	5.58041e-05	4.60837e-05	7.56591e-05	7.89596e-06	6.54016e-05	3.73367e-05	9.43331e-06	7.81897e-05	5.39746e-05	9.91033e-05	4.58738e-05	2.56842e-05	8.02281e-05	2.97688e-05	6.42484e-05	0.000112307	4.01884e-05	4.46445e-05	3.18487e-05	1.53569e-05	3.21001e-05	4.16018e-05	0.000113963
K00010	9.0154e-05	6.17083e-05	8.73987e-05	0.000104677	5.37176e-05	4.45517e-05	4.93568e-05	2.16212e-05	5.43955e-05	3.42447e-05	7.12228e-05	5.98428e-05	0.000120535	3.4265e-05	0.000170382	4.84585e-05	6.1681e-05	6.66638e-06	0.000133433	4.02962e-05	7.32367e-05	1.85309e-05	2.86109e-05	4.74627e-05	3.26864e-05	2.93195e-05	6.97551e-05	8.37886e-06	0.000133516	2.36879e-05	5.60585e-05	5.77022e-05	5.28266e-05	0.000312759	5.81265e-05	6.71345e-05	7.16778e-05	0.000113744	8.02281e-05	7.44221e-05	7.06732e-05	4.04304e-05	6.69807e-05	0.000119052	3.18487e-05	6.14277e-05	1.72847e-05	3.23569e-05	3.50656e-05
K00012	0.000418805	0.00017215	0.000396271	0.000312036	0.000356944	0.000218875	0.000406501	0.000203181	0.000338685	0.000183955	0.000370508	0.000262619	0.000525532	0.000434023	0.000489097	0.000218063	6.1681e-05	0.000269988	0.000234841	0.000130963	0.000308868	0.000349771	0.000379094	0.000197345	0.000261491	0.000317628	0.000469684	0.00133363	0.000209175	0.000213191	0.00027095	0.00011201	0.000724478	0.000988033	0.000236658	0.000124678	0.000315382	0.000260511	0.000539717	0.000411802	0.000430464	0.000296489	0.000482261	0.000290189	0.000127395	0.000537492	0.000676572	0.000332814	0.000210393
K00013	0.000688236	0.000117224	0.000593317	0.000152154	0.000750872	0.000152527	0.000725246	0.000167727	0.000680911	0.000135855	0.00070515	0.000125471	0.000597853	0.000571083	0.000827856	0.00100724	0.000650454	0.000646639	0.000739217	0.00076059	0.000671868	0.000469064	0.000708119	0.000869318	0.000465781	0.000552184	0.00067895	0.000645172	0.00058302	0.000647469	0.000560585	0.000923236	0.000731082	0.000728586	0.000838682	0.000853567	0.000791323	0.000689804	0.000773108	0.000734298	0.000719582	0.000718762	0.000811806	0.000543175	0.000525503	0.000660347	0.00109881	0.000670251	0.000679395
K00014	0.000633887	0.000159498	0.000531956	0.000150604	0.000712962	0.000200177	0.000669482	0.00014505	0.000664401	0.000163318	0.000697909	0.000145383	0.000612317	0.000434023	0.000825852	0.00102109	0.000790638	0.000659971	0.000824614	0.000967108	0.000675052	0.000422737	0.00077607	0.000811863	0.000751788	0.000532637	0.000613845	0.000599088	0.000720987	0.000829076	0.000644673	0.000828197	0.000479212	0.000490463	0.000697518	0.000834386	0.000690974	0.00070815	0.00054701	0.000669799	0.000732431	0.000745716	0.00079841	0.000558056	0.000828065	0.000679543	0.000340755	0.00082279	0.000758293
K00015	1.42676e-05	2.03889e-05	1.78678e-05	2.22759e-05	1.09581e-05	1.16671e-05	1.31107e-05	1.48187e-05	1.01523e-05	9.16686e-06	1.81513e-05	1.56121e-05	3.37497e-05	2.28433e-05	2.80629e-05	3.46132e-06	1.12147e-05	4.33315e-05	2.40179e-05	0	1.27368e-05	3.01128e-05	4.64927e-05	4.99608e-06	8.1716e-06	1.95463e-05	1.3951e-05	1.67577e-05	4.45054e-06	2.36879e-05	0	1.01827e-05	1.415e-05	5.68652e-05	8.30379e-06	6.39376e-06	1.14684e-05	1.83459e-05	0	1.98459e-05	5.13987e-05	0	5.35845e-06	7.44075e-06	0	7.67846e-06	2.46924e-06	4.62242e-06	0
K00016	0.000401147	0.000202506	0.00025679	0.000165698	0.000440151	0.000197188	0.000408905	0.000215954	0.0004048	0.000159247	0.00044424	0.000238961	0.000477318	0.000394047	0.000651461	0.000553811	0.000476626	0.000453314	0.00081127	0.00106785	0.000633657	0.000288388	0.00046135	0.000577047	0.00102962	0.000175917	0.00013951	0.000161991	0.00033379	0.000284255	0.000383067	0.000481983	5.56565e-05	0.000131501	0.000506531	0.000485926	0.000381326	0.000414617	0.000196924	0.000362188	0.000610359	0.000345904	0.000825202	0.000267867	0.000429957	0.000295621	0.000607433	0.000526956	0.000486535
K00018	0.000360311	0.000110093	0.000306239	0.000160558	0.000411721	9.85835e-05	0.000342806	0.000108298	0.000389513	0.000110496	0.000389297	9.48284e-05	0.000385711	0.00034836	0.000312701	0.00044651	0.00051027	0.000446647	0.00037628	0.000418073	0.000235631	0.000449375	0.000379094	0.000404682	0.000261491	0.000229669	0.000344125	0.000374256	0.000489559	0.00052903	0.000233577	0.000570234	0.000370729	0.000451368	0.000386126	0.000415594	0.000487409	0.000359579	0.000503249	0.000406841	0.000179895	0.000372858	0.000417959	0.00019346	0.000310524	0.000433833	0.000493848	0.000365171	0.000407637
K00019	6.97577e-06	8.87992e-06	3.67059e-06	4.4785e-06	6.08979e-06	1.12618e-05	3.23696e-06	5.08346e-06	2.80624e-06	5.32483e-06	4.31858e-06	7.55979e-06	9.64278e-06	0	2.60584e-05	3.46132e-06	1.12147e-05	0	0	0	0	0	3.57636e-06	0	2.45148e-05	0	0	0	0	0	9.34309e-06	0	0	3.55408e-06	2.07595e-05	0	0	1.10075e-05	0	0	6.42484e-06	0	0	2.23223e-05	0	3.83923e-06	0	0	0
K00020	5.93742e-05	4.21597e-05	3.38047e-05	4.62821e-05	4.15151e-05	3.49574e-05	4.09788e-05	3.93618e-05	2.83996e-05	2.97117e-05	3.97106e-05	3.56518e-05	9.64278e-06	2.85541e-05	8.01798e-05	6.57651e-05	2.80368e-05	6.66638e-06	0.000133433	4.02962e-05	4.45789e-05	4.63273e-06	3.57636e-05	1.74863e-05	4.0858e-05	1.95463e-05	3.25524e-05	6.98238e-06	2.67032e-05	2.36879e-05	7.47447e-05	3.39425e-06	0	7.10815e-06	4.98227e-05	4.15594e-05	8.60134e-05	4.03609e-05	1.45869e-05	4.46533e-05	0.000147771	3.59381e-05	4.01884e-05	0	5.57351e-05	3.07138e-05	2.46924e-05	1.38673e-05	3.50656e-05
K00021	1.1045e-05	2.06199e-05	3.4612e-06	6.66863e-06	3.70276e-06	1.50948e-05	1.33516e-06	3.82039e-06	3.68853e-06	8.36581e-06	2.15748e-06	5.90401e-06	0	0	2.00449e-06	6.92264e-06	0	0	0	0	0	0	0	9.99216e-06	0	0	0	0	0	0	0	0	0	0	2.90632e-05	0	5.73422e-06	1.10075e-05	0	0	0	0	5.35845e-06	0	0	0	7.40772e-06	0	0
K00023	1.97291e-07	7.8858e-07	2.5265e-08	1.38382e-07	5.13294e-06	1.92168e-05	2.27663e-06	8.09168e-06	8.06152e-07	2.60853e-06	2.0604e-06	4.55976e-06	0	0	2.00449e-05	0	0	0	2.66865e-06	0	0	0	0	2.49804e-06	0	0	0	0	8.90107e-06	0	9.34309e-06	0	0	0	4.15189e-06	3.19688e-06	0	1.10075e-05	0	0	0	0	0	0	0	1.15177e-05	0	0	0
K00024	0.00078864	0.000396532	0.00159126	0.000663837	0.00108067	0.000524513	0.00110884	0.00057564	0.0018357	0.000977183	0.00190423	0.00113865	0.0023432	0.00282115	0.000699568	0.000526121	0.00260742	0.00121661	0.00102209	0.00178311	0.00117816	0.000676379	0.00124457	0.000519592	0.00424923	0.00215498	0.00228797	0.00127079	0.00262582	0.00342685	0.00497052	0.00136109	0.00129614	0.00239189	0.00123726	0.0013299	0.00102069	0.00169883	0.00432503	0.00161248	0.00138776	0.00184183	0.0010449	0.00358644	0.00425976	0.00227666	0.000871642	0.0014237	0.00118346
K00027	0.000542435	0.0002178	0.000477867	0.000163385	0.000692855	0.000216015	0.000685302	0.000216826	0.000663537	0.000166951	0.000708535	0.000215246	0.000684638	0.000479709	0.00081182	0.000903405	0.000796245	0.00083663	0.000584435	0.000866368	0.000528578	0.000737763	0.000876208	0.00086682	0.000539326	0.000689008	0.000613845	0.000240194	0.000823349	0.000844868	0.000439125	0.000872322	0.000188666	0.000323421	0.000896809	0.000853567	0.000980552	0.000987007	0.000722053	0.000754144	0.00057181	0.000943375	0.000712674	0.000751516	0.000573276	0.0006949	0.000469155	0.000665628	0.000907322
K00029	0.000450834	0.00031109	0.000481263	0.000296096	0.000286806	0.00026205	0.000313936	0.000254311	0.000267959	0.000190885	0.000294497	0.000267717	0.000337497	0.000473999	0.0003568	7.96104e-05	7.85031e-05	0.000133328	0.000224167	4.02962e-05	0.000308868	0.000477172	9.65617e-05	0.000167369	0.000179775	0.000312741	0.000571992	0.00100407	0.00024923	0.000142127	0.00027095	0.000115404	0.00114143	0.000735694	0.000124557	0.000118285	0.000206432	0.000179789	0.000350086	0.000238151	2.56993e-05	9.43375e-05	0.000117886	0.00019346	0.000159243	0.000383923	7.65464e-05	0.000189519	0.000184094
K00030	4.09124e-05	2.72437e-05	1.90468e-05	1.99893e-05	2.6983e-05	2.25389e-05	3.28973e-05	3.36962e-05	1.89198e-05	1.82763e-05	3.18291e-05	2.75077e-05	2.89283e-05	5.71083e-05	2.40539e-05	5.88425e-05	1.68221e-05	3.33319e-06	6.1379e-05	2.51851e-05	3.82105e-05	4.63273e-06	3.57636e-05	2.49804e-05	3.26864e-05	3.90927e-05	9.30068e-06	6.98238e-06	1.78021e-05	2.36879e-05	4.67154e-05	3.39425e-06	5.65999e-06	0	2.49114e-05	1.59844e-05	4.58738e-05	4.03609e-05	2.91739e-05	2.97688e-05	0.000141346	6.28917e-05	1.87546e-05	8.18483e-05	7.96216e-06	7.67846e-06	1.97539e-05	2.31121e-05	3.50656e-05
K00031	0.000626596	0.000152857	0.000506041	0.000153468	0.000740646	0.000150273	0.000656424	0.00013581	0.000687921	0.000143216	0.000652064	0.000167089	0.000612317	0.000753829	0.000952135	0.00102455	0.000633632	0.00060664	0.000507044	0.000720294	0.000426684	0.000412313	0.00100496	0.000886804	0.000482125	0.000493545	0.000525489	0.000578141	0.000627526	0.000607989	0.000532556	0.000763706	0.000615052	0.000398057	0.000722429	0.000834386	0.000544751	0.000587068	0.000605358	0.000734298	0.000591085	0.000777161	0.000846636	0.000684549	0.000613087	0.000687222	0.000923496	0.000670251	0.000793359
K00032	0	0	0	0	0	0	0	0	0	0	0	0	0	0	0	0	0	0	0	0	0	0	0	0	0	0	0	0	0	0	0	0	0	0	0	0	0	0	0	0	0	0	0	0	0	0	0	0	0
K00033	0.000305825	0.000185703	0.000329994	0.000194887	0.000258232	0.000162641	0.000282226	0.000191892	0.000204556	0.000149915	0.000212551	0.000147497	0.000197677	0.000177036	0.00027662	5.88425e-05	9.53251e-05	0.000203325	0.000469683	0.000110814	0.000480815	0.000369461	7.51035e-05	8.99294e-05	0.000343207	0.000249216	0.000199965	0.000532058	0.00024923	0.000118439	8.40878e-05	6.44907e-05	0.000521662	0.000316313	7.8886e-05	0.000140663	0.00029818	0.000249504	0.000109402	0.000104191	8.99477e-05	2.24613e-05	0.000214338	8.9289e-05	0.000127395	0.000161248	6.91387e-05	0.000198764	9.64303e-05
K00034	1.02216e-06	2.73174e-06	1.67152e-06	4.02969e-06	6.98136e-06	1.39313e-05	4.05884e-06	8.95341e-06	4.93242e-06	1.0363e-05	3.04964e-06	1.01878e-05	0	0	0	0	0	0	5.3373e-05	0	3.18421e-06	2.31637e-06	0	0	0	0	0	0	0	0	1.86862e-05	3.39425e-06	0	0	0	3.19688e-06	0	7.33835e-06	0	0	0	0	5.35845e-06	0	7.96216e-06	0	2.46924e-06	9.24484e-06	4.3832e-06
K00035	0	0	0	0	0	0	0	0	0	0	3.22755e-07	1.26627e-06	0	0	6.01348e-06	0	0	0	0	0	0	0	0	0	0	0	0	0	0	0	0	0	0	0	0	0	0	3.66917e-06	0	0	0	0	0	0	0	0	0	0	0
K00036	0.000284525	0.00018088	0.000285333	0.00016625	0.000238474	0.000150991	0.000238846	0.000134069	0.000175174	0.000117584	0.000192217	0.000142778	0.000188034	0.000199879	0.000256575	3.11519e-05	5.04663e-05	0.000129994	0.000349593	0.000146074	0.000382105	0.000295337	8.58326e-05	0.00010242	0.000163432	0.00020035	0.000167412	0.000593502	0.000151318	0.000110543	0.000112117	3.39425e-05	0.000594299	0.000334083	0.000166076	0.0001023	0.000160558	0.00026785	0.000138576	0.000119075	0.000115647	1.7969e-05	0.000219697	0.000104171	0.000119432	0.000241871	3.45694e-05	0.00013405	0.000131496
K00038	0	0	0	0	2.09879e-07	8.61984e-07	1.6285e-07	8.91965e-07	0	0	4.00899e-07	2.19581e-06	0	0	1.2027e-05	0	0	0	0	0	0	0	0	0	0	0	0	0	0	0	0	0	0	0	0	0	0	0	0	0	0	0	0	0	0	0	0	0	0
K00039	6.50448e-06	1.26719e-05	4.87571e-06	2.34182e-05	1.11134e-06	3.84578e-06	2.37025e-06	7.131e-06	7.53009e-07	2.89495e-06	3.32067e-06	1.35219e-05	0	0	0	0	0	0	0	0	3.18421e-06	0	0	4.99608e-06	0	7.32987e-05	0	0	0	0	0	0	0	3.55408e-06	0	0	0	0	1.45869e-05	0	0	0	0	0	0	0	0	0	0
K00040	0.000418937	0.000208536	0.000400227	0.000158868	0.000540736	0.000211081	0.000524183	0.000265711	0.000470642	0.000202279	0.000430762	0.000165312	0.000496603	0.000422601	0.000497115	0.000349593	0.000330834	0.000553309	0.000328244	0.000402962	0.000426684	0.000544346	0.000218158	0.000477125	0.000449438	0.000498431	0.000358076	0.000161991	0.000587471	0.000315839	0.000205548	0.000553263	0.000109426	0.000120839	0.000693366	0.00054347	0.000785589	0.000579729	0.000466782	0.000595377	0.000289118	0.000561533	0.000171471	0.00069199	0.000310524	0.000564367	0.000286432	0.000924484	0.000442703
K00041	0.000527485	0.000159284	0.000570954	0.000145978	0.000721243	0.000223994	0.000677255	0.000218443	0.000611997	0.00022473	0.000597759	0.000161734	0.00079553	0.000593926	0.000595335	0.00044651	0.000392515	0.000673304	0.000365605	0.000392888	0.000550868	0.000725023	0.000379094	0.000704447	0.000490296	0.000654802	0.000618495	0.000343533	0.000569669	0.000426382	0.000439125	0.000699215	0.000518832	0.000650396	0.000830379	0.000578635	0.000977685	0.00075218	0.00071476	0.000798797	0.000481863	0.000772669	0.000289357	0.000639905	0.00036626	0.000859987	0.00032594	0.000887504	0.000679395
K00042	6.12914e-05	5.75574e-05	0.000144012	0.00012669	7.9705e-05	8.24666e-05	6.74591e-05	7.62547e-05	7.41159e-05	7.40037e-05	4.25665e-05	5.59033e-05	8.6785e-05	2.28433e-05	3.60809e-05	0	1.68221e-05	9.99957e-06	2.66865e-06	3.52592e-05	9.55262e-05	0.000251326	7.15272e-06	9.99216e-06	8.1716e-06	0.000180804	2.32517e-05	5.16696e-05	3.11538e-05	1.57919e-05	2.80293e-05	4.41252e-05	2.82999e-06	1.06622e-05	0	1.91813e-05	2.86711e-05	2.93534e-05	9.48151e-05	3.96918e-05	0	9.43375e-05	1.60754e-05	2.9763e-05	3.98108e-05	6.91061e-05	1.72847e-05	1.84897e-05	0.000157795
K00043	0	0	4.98109e-08	2.72826e-07	6.01841e-07	1.94924e-06	1.6285e-07	8.91965e-07	2.93298e-07	1.39199e-06	2.83717e-07	1.17425e-06	0	0	6.01348e-06	0	0	0	0	0	0	0	0	2.49804e-06	0	0	0	0	0	0	0	0	0	0	0	0	0	0	0	0	0	0	0	0	0	0	0	0	0
K00045	3.6375e-05	6.4093e-05	1.44342e-05	3.14285e-05	3.36689e-05	0.000115029	1.13312e-05	1.39921e-05	9.8484e-06	1.45205e-05	1.80239e-05	3.2219e-05	3.37497e-05	1.71325e-05	6.81528e-05	3.46132e-06	0	0	4.26984e-05	0	3.18421e-06	1.15818e-06	3.57636e-05	4.99608e-06	0	0	0.000116259	0.000111718	0	0	0	6.7885e-06	6.50899e-05	1.42163e-05	0	0	0	0	0	9.92295e-06	6.42484e-06	0	1.33961e-05	0	0	1.15177e-05	0	4.62242e-06	4.3832e-06
K00046	0.000438081	0.000154232	0.000429246	0.000171202	0.00057697	0.000201447	0.000526955	0.000179841	0.000529585	0.000180815	0.000533468	0.000141551	0.000515889	0.000451155	0.000463038	0.000578041	0.000291583	0.000583308	0.000357599	0.000397925	0.000382105	0.000383359	0.000411281	0.000544573	0.000563841	0.000483772	0.000627796	0.000382635	0.000565218	0.00041059	0.000439125	0.000590599	0.000648069	0.000536666	0.000971543	0.000607407	0.000590625	0.000744842	0.000678292	0.000555685	0.000488288	0.000759192	0.000227734	0.000744075	0.000764368	0.000737132	0.000274086	0.000647138	0.000477768
K00048	0.000792142	0.000161588	0.000609152	0.000175486	0.000906565	0.000177636	0.000884586	0.000197806	0.000790655	0.000170952	0.000877471	0.000191823	0.000877493	0.00055395	0.000960153	0.00114916	0.000885963	0.000943292	0.000859306	0.00089659	0.000859736	0.000435477	0.00102999	0.00128649	0.000858018	0.000693895	0.00081846	0.000674498	0.000876756	0.00105016	0.000663359	0.00114047	0.000775418	0.00054022	0.00098815	0.00105177	0.000906007	0.00108608	0.000838749	0.000788874	0.00077098	0.00106467	0.000806447	0.000781279	0.000788254	0.000817756	0.000723487	0.000832035	0.00097307
K00050	4.57805e-07	1.51335e-06	1.02295e-06	4.42805e-06	2.46964e-07	7.65416e-07	1.07962e-06	3.04282e-06	1.08126e-07	5.92229e-07	0	0	0	0	0	0	0	0	0	0	0	0	0	0	0	0	0	0	0	0	0	0	0	0	0	0	0	0	0	0	0	0	0	0	0	0	0	0	0
K00052	0.000721162	9.14851e-05	0.00063582	0.000155184	0.000776257	0.000118757	0.000787024	0.000109814	0.000748073	0.000141744	0.000736737	0.000138032	0.000756958	0.000633902	0.000807811	0.000848024	0.00070092	0.00102329	0.000667163	0.000750516	0.000815157	0.000674063	0.000969193	0.000846835	0.000563841	0.000640142	0.000627796	0.000582331	0.000685383	0.000568509	0.000485841	0.000739946	0.000683915	0.000621963	0.000892657	0.000869551	0.00100349	0.000858586	0.000670999	0.000828566	0.000552536	0.000732239	0.000736787	0.000714312	0.000636973	0.000660347	0.000901272	0.000753454	0.000749527
K00053	0.00124301	0.000277995	0.00112246	0.000342058	0.00133663	0.000279042	0.00135271	0.000255978	0.0013895	0.000241746	0.00139592	0.000273289	0.00143677	0.00122783	0.00145727	0.00157836	0.00131212	0.00179992	0.00119822	0.00171259	0.00138513	0.00110954	0.0013769	0.00175862	0.00188764	0.00111903	0.00166947	0.0008323	0.0012684	0.00127125	0.00142949	0.00131697	0.000973518	0.000895627	0.00161509	0.00135867	0.00159411	0.00179056	0.00124718	0.00169682	0.00120144	0.00135666	0.00114939	0.00165185	0.00152874	0.0013706	0.00184699	0.00164096	0.00148152
K00054	2.7936e-05	3.50213e-05	4.10184e-05	9.08666e-05	3.22963e-05	4.0134e-05	2.84927e-05	2.84367e-05	4.04402e-05	4.64467e-05	2.18753e-05	3.4282e-05	9.64278e-06	0	8.01798e-06	0	0	4.99978e-05	0.000146776	0.000130963	2.54737e-05	3.01128e-05	3.57636e-05	1.49882e-05	8.1716e-06	0	0	4.18943e-06	8.90107e-06	1.57919e-05	1.86862e-05	2.03655e-05	0	2.13245e-05	8.30379e-06	6.39376e-06	3.44053e-05	1.83459e-05	0	4.96147e-06	2.56993e-05	8.98452e-06	9.91314e-05	5.9526e-05	2.38865e-05	4.22315e-05	1.48154e-05	6.47138e-05	3.94488e-05
K00055	6.23029e-06	1.10646e-05	1.85141e-06	4.28792e-06	2.17145e-06	6.44427e-06	1.62173e-06	4.08156e-06	8.76724e-07	2.49286e-06	1.1563e-06	3.36948e-06	0	0	8.01798e-06	0	0	0	8.00596e-06	1.51111e-05	0	0	0	0	0	0	0	0	0	0	0	0	0	3.55408e-06	0	0	0	0	0	0	0	0	0	0	0	0	0	9.24484e-06	0
K00057	0.000526965	8.30177e-05	0.000485998	0.000108158	0.000562586	8.85933e-05	0.000555333	0.00010649	0.0005237	9.66719e-05	0.0005284	7.07637e-05	0.00052071	0.000502553	0.000617384	0.000623038	0.000482233	0.000463313	0.000608453	0.000498665	0.00058271	0.000528132	0.000493538	0.000666976	0.000465781	0.000410473	0.000525489	0.000550212	0.00058302	0.00048955	0.000411096	0.000580417	0.000579205	0.00046203	0.000456708	0.000585029	0.000518947	0.000598075	0.000386554	0.000491186	0.000546111	0.000624424	0.000648373	0.000439004	0.000453843	0.000514457	0.000686449	0.00057318	0.000561049
K00058	0.000866163	0.000150982	0.000732156	0.000189213	0.000965727	0.000212163	0.00094392	0.000200934	0.00090926	0.000183616	0.000887981	0.000151072	0.000723209	0.000799516	0.000952135	0.00111108	0.000773816	0.000923293	0.00103277	0.000931849	0.000799236	0.000586041	0.000876208	0.00119906	0.000825332	0.000747647	0.000781257	0.000640983	0.000939063	0.000694845	0.00087825	0.000933418	0.000641465	0.000860087	0.0010961	0.00103259	0.000957615	0.00106406	0.00102109	0.000893065	0.000886627	0.00103771	0.00105294	0.000959857	0.00095546	0.000836952	0.00131857	0.000933728	0.000916088
K00059	0.000806587	0.000172031	0.000647069	0.000204409	0.000833738	0.000154399	0.000791015	0.000188647	0.000814338	0.00019738	0.000767971	0.00015169	0.000665352	0.000942286	0.000829861	0.000851485	0.000835497	0.000709969	0.000843294	0.000967108	0.000566789	0.000879061	0.000926277	0.000871816	0.000449438	0.000561957	0.000883565	0.000599088	0.000761042	0.000623781	0.000439125	0.00092663	0.000954651	0.000671721	0.00068091	0.000847173	0.000805659	0.000627429	0.000685586	0.00090795	0.000790255	0.000934391	0.00106097	0.00069199	0.000788254	0.000721775	0.000921026	0.000734964	0.000885406
K00060	5.90737e-05	5.76705e-05	9.29088e-05	0.000103666	3.09116e-05	5.77776e-05	5.26125e-05	8.24001e-05	3.54746e-05	6.34047e-05	2.20417e-05	5.04794e-05	0	0	0.000124279	0	0	0	2.13492e-05	0	7.00525e-05	0.000245535	0	1.49882e-05	0	5.8639e-05	0	3.35154e-05	0	0	0	0	0	2.13245e-05	2.90632e-05	3.51657e-05	0	7.33835e-06	0	0	0	0	5.35845e-06	0	0	1.91961e-05	2.46924e-06	9.24484e-06	4.3832e-05
K00064	4.92636e-07	1.25891e-06	5.80974e-06	2.65569e-05	7.67342e-07	1.96126e-06	1.50424e-06	3.32083e-06	4.75333e-07	1.53285e-06	1.15527e-06	3.30576e-06	0	0	1.2027e-05	0	0	0	0	0	0	0	0	0	0	0	0	1.25683e-05	0	0	0	0	0	0	0	6.39376e-06	0	3.66917e-06	0	0	0	0	0	0	0	0	0	0	0
K00065	4.70948e-05	3.43493e-05	8.29642e-05	5.63603e-05	6.13924e-05	5.28875e-05	5.5284e-05	4.95125e-05	6.83601e-05	8.39873e-05	4.75143e-05	5.61179e-05	5.30353e-05	6.85299e-05	1.6036e-05	1.73066e-05	3.92515e-05	1.99991e-05	1.33433e-05	3.02221e-05	5.41315e-05	0.000304602	2.86109e-05	2.49804e-05	1.63432e-05	0.000102618	3.72027e-05	2.9326e-05	2.67032e-05	2.36879e-05	3.73724e-05	4.75195e-05	9.43331e-07	1.06622e-05	1.66076e-05	3.51657e-05	2.5804e-05	2.93534e-05	7.29347e-05	0.000114114	2.56993e-05	0.000103322	1.87546e-05	1.48815e-05	3.18487e-05	6.14277e-05	9.87696e-06	1.38673e-05	0.000113963
K00066	4.3745e-06	1.40761e-05	8.52789e-06	3.70797e-05	1.12767e-05	5.04118e-05	8.21339e-07	2.68929e-06	3.06352e-06	1.18376e-05	8.86241e-06	4.60951e-05	0	5.71083e-06	0	0	0	0	0	0	0	0	0	0	0	0	0	0	0	0	0	0	0.000252813	0	4.15189e-06	3.19688e-06	0	0	0	0	0	0	0	0	0	0	0	0	0
K00067	0.000578762	0.000167652	0.000532213	0.000209187	0.000692959	0.000165552	0.000662681	0.000171119	0.00062735	0.000133341	0.000616073	0.000155771	0.000674995	0.000599637	0.000629411	0.000467278	0.00059438	0.000463313	0.000608453	0.000690072	0.000277026	0.00037641	0.00054003	0.000749412	0.000384065	0.00055707	0.0006836	0.000985912	0.000538515	0.000473758	0.000467154	0.000845168	0.000801832	0.000593531	0.000668455	0.000802417	0.000610695	0.000693474	0.000605358	0.000709491	0.000533261	0.000858022	0.000688561	0.000580379	0.000525503	0.000936772	0.000612371	0.000624026	0.00063118
K00068	5.66094e-05	3.99638e-05	9.26327e-05	8.03004e-05	5.91323e-05	6.92199e-05	5.30175e-05	6.62219e-05	5.39193e-05	5.2166e-05	4.43292e-05	3.36077e-05	3.85711e-05	5.71083e-05	6.81528e-05	4.84585e-05	1.12147e-05	0	3.73611e-05	2.01481e-05	7.6421e-05	0.000138982	3.21872e-05	0.000134894	2.45148e-05	9.77316e-05	4.65034e-05	4.46872e-05	3.56043e-05	7.89596e-06	2.80293e-05	3.05482e-05	6.60332e-06	3.19867e-05	5.81265e-05	4.79532e-05	4.01396e-05	7.33835e-06	7.29347e-06	3.96918e-05	5.78235e-05	5.39071e-05	2.4113e-05	2.9763e-05	2.38865e-05	1.91961e-05	9.87696e-06	3.69793e-05	7.01311e-05
K00073	3.05673e-05	4.68707e-05	7.25261e-05	8.74379e-05	2.22504e-05	4.62757e-05	2.89324e-05	5.093e-05	1.71791e-05	3.36701e-05	1.24985e-05	1.99831e-05	0	0	4.61034e-05	3.46132e-06	0	0	2.66865e-06	0	4.77631e-05	0	0	1.24902e-05	0	8.30719e-05	2.7902e-05	2.65331e-05	1.33516e-05	7.89596e-06	2.80293e-05	0	0	3.55408e-06	4.15189e-06	0	2.86711e-06	7.33835e-06	0	0	1.28497e-05	4.49226e-05	0	0	1.59243e-05	3.83923e-06	2.46924e-06	0	3.06824e-05
K00074	0.000484177	0.000203455	0.000466621	0.0001867	0.000630473	0.000216846	0.000625461	0.000191275	0.0006907	0.000240011	0.000667563	0.000241321	0.000776244	0.000548239	0.000755694	0.000955325	0.000773816	0.000746634	0.000619127	0.001088	0.0003025	0.0002548	0.000597252	0.000876812	0.000751788	0.000478885	0.000641747	0.000187128	0.00058302	0.000813284	0.000467154	0.000804437	0.000188666	0.000309205	0.000900961	0.000827992	0.000668037	0.000829233	0.000598064	0.000937719	0.000738856	0.00100627	0.000656411	0.000863127	0.00107489	0.000679543	0.000434586	0.000637894	0.000938004
K00075	0.000499867	0.000103789	0.000454777	0.000110359	0.000533637	8.5621e-05	0.000508617	0.000101622	0.000497705	9.00856e-05	0.000492816	8.02983e-05	0.000409818	0.000388336	0.000465043	0.000529582	0.000459804	0.000569975	0.000520387	0.000589332	0.000566789	0.000528132	0.000597252	0.00053458	0.000359551	0.000410473	0.000353426	0.00046782	0.000378296	0.000576405	0.000383067	0.000488772	0.000477326	0.000604193	0.000381974	0.000585029	0.000613562	0.000550376	0.000488662	0.00050607	0.000533261	0.000467195	0.000613543	0.000439004	0.000390146	0.000414637	0.000562987	0.000526956	0.000582965
K00076	2.26134e-05	3.58162e-05	6.29099e-05	7.07531e-05	1.29668e-05	2.86396e-05	1.89898e-05	3.8994e-05	1.05582e-05	2.15457e-05	7.86109e-06	1.71802e-05	0	7.42407e-05	1.2027e-05	0	0	3.33319e-06	2.66865e-06	0	2.86579e-05	1.15818e-06	0	4.99608e-06	0	5.37524e-05	0	2.9326e-05	4.45054e-06	0	0	0	0	7.10815e-06	0	3.19688e-06	0	0	0	0	6.42484e-06	4.49226e-06	0	0	0	0	0	0	1.31496e-05
K00077	0.000504547	9.72654e-05	0.000349667	0.000125918	0.00041649	0.000128801	0.00043548	0.000131076	0.000409488	0.000158964	0.000369579	0.000104546	0.000472496	0.000331228	0.000465043	0.000276906	0.000151399	0.00038665	0.000269534	0.000367703	0.000433052	0.000484121	0.000303991	0.000384698	0.000318693	0.000434906	0.000437132	0.000523679	0.000284834	0.000244775	0.00024292	0.000308877	0.000619769	0.000277218	0.000456708	0.000198207	0.000401396	0.000341233	0.000342793	0.000486224	0.000436889	0.000404304	0.00027596	0.000528293	0.000214978	0.000575884	0.00016297	0.000647138	0.000311207
K00082	0	0	0	0	0	0	0	0	0	0	0	0	0	0	0	0	0	0	0	0	0	0	0	0	0	0	0	0	0	0	0	0	0	0	0	0	0	0	0	0	0	0	0	0	0	0	0	0	0
K00086	6.71821e-06	9.73846e-06	2.44984e-06	5.43263e-06	1.21552e-06	3.26265e-06	1.43722e-06	4.27279e-06	2.86677e-07	1.12768e-06	1.52703e-06	3.23642e-06	0	0	2.00449e-06	0	0	0	8.00596e-06	1.51111e-05	0	2.31637e-06	0	2.49804e-06	0	0	0	0	0	0	0	0	0	3.55408e-06	0	0	2.86711e-06	0	0	4.96147e-06	0	4.49226e-06	0	0	0	0	0	0	0
K00087	0.000128636	9.56494e-05	0.000173175	0.000194952	8.63818e-05	0.00010691	9.8124e-05	0.000129809	7.10084e-05	6.98183e-05	7.9529e-05	6.4666e-05	1.92856e-05	5.71083e-06	9.82202e-05	4.84585e-05	7.28957e-05	3.33319e-05	2.13492e-05	3.02221e-05	0.000226079	1.50564e-05	0.000228887	0.00010242	8.98876e-05	0.000244329	3.25524e-05	0.000100546	8.01097e-05	5.52717e-05	6.54016e-05	3.73367e-05	0	0.000149271	7.47341e-05	6.39376e-05	4.58738e-05	5.87068e-05	5.83477e-05	0.000124037	0.000154196	4.94149e-05	1.33961e-05	1.48815e-05	7.96216e-06	3.83923e-05	1.97539e-05	7.85811e-05	7.01311e-05
K00088	0.00123782	0.000216441	0.00105639	0.000294669	0.00139625	0.000212615	0.00134493	0.000255918	0.00132062	0.000197311	0.00135763	0.000170436	0.00134517	0.00125638	0.00140315	0.00157836	0.00128969	0.0014566	0.00139304	0.00147081	0.00116542	0.000960134	0.00148419	0.00150382	0.00123391	0.000855152	0.00142765	0.00133922	0.00124615	0.00114491	0.00133606	0.00157493	0.00140556	0.00131856	0.00150714	0.00135228	0.00156544	0.00157774	0.00126177	0.00142394	0.00140061	0.001451	0.00148697	0.00127981	0.00127395	0.00126695	0.00167661	0.00146068	0.00150344
K00090	4.57911e-05	4.82833e-05	8.14548e-05	9.39227e-05	2.4878e-05	5.49647e-05	3.36959e-05	6.06273e-05	3.04378e-05	5.93808e-05	1.55165e-05	4.04278e-05	0	0	2.60584e-05	0	0	3.33319e-06	2.66865e-06	0	7.6421e-05	0.0001911	0	1.49882e-05	0	0.000102618	0	2.23436e-05	0	0	0	0	0	3.55408e-06	0	1.59844e-05	0	0	0	0	6.42484e-06	0	2.67923e-06	0	0	0	2.46924e-06	0	2.1916e-05
K00091	2.326e-07	7.38095e-07	0	0	2.46513e-07	7.70105e-07	1.11647e-07	4.44868e-07	4.11995e-07	1.62037e-06	5.82873e-07	1.74009e-06	0	0	0	0	0	0	0	0	0	2.31637e-06	0	0	0	0	0	0	0	0	0	0	0	0	8.30379e-06	3.19688e-06	0	3.66917e-06	0	0	0	0	0	0	0	0	0	4.62242e-06	0
K00094	2.45623e-05	3.84163e-05	5.93463e-05	7.62765e-05	1.54271e-05	3.85994e-05	2.02275e-05	4.97653e-05	1.84563e-05	4.25393e-05	9.50516e-06	3.15687e-05	0	0	8.01798e-06	0	0	0	0	0	6.68683e-05	0.000163304	3.57636e-06	4.99608e-06	0	9.77316e-06	0	1.39648e-05	0	0	0	3.39425e-06	0	7.10815e-06	4.15189e-06	0	0	0	0	0	0	0	0	0	0	3.83923e-06	0	0	2.62992e-05
K00096	0.000144801	8.8913e-05	0.000116555	9.0792e-05	0.000172729	0.000110487	0.00014864	0.000101222	0.000180187	0.000108318	0.00020436	0.00011769	0.000202498	8.56624e-05	0.000190427	0.000415359	0.000336442	0.000139994	0.000253522	0.000317332	4.13947e-05	3.1271e-05	0.000386247	0.000354722	5.72012e-05	7.32987e-05	0.000153461	5.8652e-05	0.000146868	0.000173711	0.000158832	0.000410704	7.07498e-05	0.00036607	0.000203443	0.000367641	0.000163425	0.000198135	0.000226097	0.000218305	0.000109222	0.000220121	0.000361696	5.20853e-05	0.000199054	0.000130534	0.000133339	9.70708e-05	0.000262992
K00097	0.000168182	0.000127218	0.000177371	0.000147407	9.76794e-05	0.000127159	0.000121057	0.000129949	8.29981e-05	0.000100184	9.24143e-05	0.000123353	0.000130178	0.000268409	0.000168378	1.73066e-05	0	3.33319e-06	6.9385e-05	0	7.00525e-05	0.000185309	1.43054e-05	2.99765e-05	0	0.000131938	0.000111608	0.000466423	2.22527e-05	0	9.34309e-06	1.3577e-05	0.000411292	0.000312759	3.7367e-05	2.87719e-05	1.14684e-05	3.30226e-05	7.29347e-05	4.96147e-05	8.99477e-05	1.34768e-05	3.75092e-05	6.69668e-05	7.96216e-06	0.000119016	1.48154e-05	1.38673e-05	2.62992e-05
K00098	3.16817e-06	5.3737e-06	1.97832e-05	4.77014e-05	7.33885e-07	1.60915e-06	4.04483e-06	1.46332e-05	4.05446e-06	6.18254e-06	4.36549e-06	7.79832e-06	4.82139e-06	0	2.40539e-05	0	0	0	0	5.03702e-06	3.18421e-05	1.274e-05	3.57636e-06	0	0	0	0	1.67577e-05	0	0	0	3.39425e-06	0	3.55408e-06	8.30379e-06	9.59064e-06	0	0	7.29347e-06	0	0	0	0	0	0	1.15177e-05	4.93848e-06	9.24484e-06	1.31496e-05
K00099	0.000636941	8.87887e-05	0.000541838	0.00011499	0.000683258	0.000106661	0.000662203	9.11957e-05	0.0006154	0.00011567	0.000630937	7.32451e-05	0.000670173	0.000679588	0.000611371	0.000723416	0.000633632	0.000676637	0.000605784	0.000559109	0.000659131	0.000657848	0.00065805	0.000597031	0.000531154	0.000547297	0.000516188	0.000670309	0.000676482	0.000418486	0.000523213	0.000651696	0.000714102	0.000721478	0.000655999	0.000725692	0.000728247	0.000587068	0.000619945	0.000635069	0.000591085	0.000682824	0.000667127	0.000476208	0.000533465	0.000652669	0.000701264	0.000633271	0.000604881
K00100	5.69815e-06	1.12136e-05	3.6767e-06	6.7802e-06	2.47227e-06	4.33108e-06	3.88141e-06	8.03357e-06	3.3737e-06	5.2859e-06	3.74749e-06	5.50709e-06	0	5.71083e-06	6.01348e-06	2.42293e-05	0	0	5.3373e-06	5.03702e-06	9.55262e-06	0	0	9.99216e-06	0	0	0	0	0	0	0	0	9.43331e-07	3.55408e-06	8.30379e-06	0	8.60134e-06	7.33835e-06	0	4.96147e-06	1.28497e-05	0	0	0	0	1.15177e-05	2.46924e-06	0	4.3832e-06
K00101	7.14647e-05	7.4575e-05	0.000120449	0.000131776	3.18803e-05	5.78822e-05	5.04662e-05	7.91293e-05	4.11363e-05	6.8565e-05	2.77087e-05	5.98107e-05	0	0	9.42112e-05	0	0	3.33319e-06	5.3373e-06	5.03702e-06	0.000111447	0.000260591	7.15272e-06	1.74863e-05	8.1716e-06	0.00018569	0	3.63084e-05	1.78021e-05	0	0	6.7885e-06	0	7.10815e-06	8.30379e-06	1.59844e-05	5.73422e-06	1.10075e-05	0	0	1.92745e-05	4.49226e-06	2.67923e-06	0	0	0	1.23462e-05	4.62242e-06	3.06824e-05
K00102	2.77652e-05	2.4e-05	6.57178e-06	1.29602e-05	1.38502e-05	1.94121e-05	1.11242e-05	1.29065e-05	4.64578e-06	8.71125e-06	1.36764e-05	1.68041e-05	0	0	2.60584e-05	2.42293e-05	0	1.33328e-05	4.53671e-05	1.0074e-05	1.27368e-05	1.15818e-06	1.43054e-05	1.74863e-05	8.1716e-06	9.77316e-06	1.86014e-05	0	4.45054e-06	0	4.67154e-05	3.39425e-06	0	3.55408e-06	2.07595e-05	9.59064e-06	3.44053e-05	3.66917e-06	7.29347e-06	0	7.06732e-05	4.49226e-06	1.33961e-05	7.44075e-06	0	1.15177e-05	2.46924e-06	9.24484e-06	0
K00104	0.00015175	0.000134238	0.000206232	0.00013445	0.000175875	0.000161374	0.000179765	0.000106824	0.000189193	0.000138753	0.00019194	0.000101131	0.00024107	0.000194168	0.000406912	0.000155759	0.000123362	3.66651e-05	0.000181468	0.000196444	0.000213342	5.79092e-05	0.000146631	0.000494612	0.000122574	0.000312741	0.000246468	0.000132665	0.000267032	8.68556e-05	0.000177519	0.000169712	4.62232e-05	0.000152825	0.000186835	0.000265341	0.000194964	0.000121083	0.000131282	0.00013396	0.000224869	0.00033692	9.37729e-05	0.000252986	0.000135357	9.59807e-05	7.90157e-05	0.000198764	0.00012273
K00105	2.83034e-06	4.3678e-06	1.28312e-05	2.50654e-05	7.04508e-06	1.10359e-05	9.77558e-06	3.31632e-05	7.38564e-06	1.08871e-05	6.1183e-06	1.07976e-05	4.82139e-06	0	2.40539e-05	0	0	3.33319e-06	8.00596e-06	5.03702e-05	9.55262e-06	5.79092e-06	3.57636e-06	2.49804e-06	0	0	0	1.39648e-06	1.78021e-05	0	0	0	1.88666e-06	3.55408e-06	0	3.19688e-06	1.72027e-05	2.2015e-05	0	0	0	4.49226e-06	1.33961e-05	1.48815e-05	0	1.15177e-05	0	2.31121e-05	4.3832e-06
K00108	6.53987e-05	7.69819e-05	0.000142933	0.000168673	4.28431e-05	8.40163e-05	5.19863e-05	9.32813e-05	4.83964e-05	8.96248e-05	2.92414e-05	6.98017e-05	0	0	5.41213e-05	3.46132e-06	0	3.33319e-06	1.06746e-05	5.03702e-06	0.000136921	0.000335873	0	2.49804e-05	8.1716e-06	0.000161257	4.65034e-06	6.98238e-05	4.45054e-06	0	0	0	0	1.42163e-05	1.24557e-05	1.59844e-05	0	7.33835e-06	0	0	0	4.49226e-06	5.35845e-06	0	0	1.91961e-05	2.46924e-06	9.24484e-06	7.01311e-05
K00111	0.000526664	0.000167211	0.000602433	0.00020036	0.000536868	0.000165125	0.00051137	0.00016857	0.000520606	0.000175182	0.000523353	0.000139796	0.000472496	0.000336939	0.000581303	0.000584963	0.00070092	0.000556643	0.000512381	0.000604443	0.000544499	0.000818836	0.000464927	0.000632004	0.000261491	0.00060105	0.000348776	0.000266727	0.000596372	0.00052903	0.000401753	0.000617753	0.000199043	0.000650396	0.000518987	0.000703314	0.000507479	0.000656782	0.000466782	0.000501109	0.000578235	0.000485164	0.000425997	0.000386919	0.000581238	0.000468386	0.000311124	0.000795056	0.000705695
K00112	6.81289e-05	5.59862e-05	0.000128744	8.70094e-05	6.08094e-05	7.13063e-05	5.78853e-05	5.42166e-05	6.91303e-05	5.40209e-05	6.79016e-05	6.34612e-05	3.85711e-05	3.4265e-05	1.6036e-05	6.92264e-06	5.60736e-05	0.00014666	4.53671e-05	4.53332e-05	0.0001815	0.000253642	1.78818e-05	2.99765e-05	8.1716e-06	0.000175917	2.32517e-05	6.70309e-05	0.000102362	0.000126335	0	1.69712e-05	2.07533e-05	8.52978e-05	1.66076e-05	7.9922e-05	0.000131887	8.07218e-05	2.91739e-05	5.45762e-05	0.000141346	4.49226e-06	8.03768e-06	5.20853e-05	7.96216e-06	4.991e-05	4.93848e-05	4.62242e-05	5.69816e-05
K00113	7.78105e-05	5.76248e-05	0.000147937	0.000100331	6.98131e-05	8.47647e-05	7.38255e-05	7.67355e-05	7.3161e-05	6.46918e-05	7.16753e-05	7.16055e-05	9.64278e-06	2.28433e-05	3.00674e-05	1.0384e-05	7.28957e-05	0.000129994	3.73611e-05	4.53332e-05	0.000235631	0.000298811	7.15272e-06	1.24902e-05	4.0858e-05	0.00017103	1.3951e-05	5.58591e-05	0.000102362	0.000126335	0	3.39425e-05	2.264e-05	8.17438e-05	4.15189e-05	7.35282e-05	0.000154824	0.000139429	5.83477e-05	3.96918e-05	7.7098e-05	4.49226e-06	3.48299e-05	1.48815e-05	1.59243e-05	3.45531e-05	5.1854e-05	3.69793e-05	6.13648e-05
K00114	0	0	0	0	1.7875e-07	5.5054e-07	1.17703e-07	4.81946e-07	1.27974e-07	7.00944e-07	2.33352e-07	9.7105e-07	0	0	2.00449e-06	0	0	0	0	0	0	0	0	4.99608e-06	0	0	0	0	0	0	0	0	0	0	0	0	0	0	0	0	0	0	0	0	0	3.83923e-06	0	0	0
K00116	7.50017e-05	8.16713e-05	0.000123906	0.000135899	3.35935e-05	6.72334e-05	4.63663e-05	7.64696e-05	4.54438e-05	9.58833e-05	3.45194e-05	8.51185e-05	1.92856e-05	0.000102795	0.000104234	6.92264e-06	0	3.33319e-06	8.00596e-06	0	7.96052e-05	0.000445901	3.57636e-06	1.24902e-05	8.1716e-06	0.000127051	0	4.04978e-05	1.33516e-05	0	0	3.39425e-06	0	1.42163e-05	8.30379e-06	1.27875e-05	5.73422e-06	3.66917e-06	7.29347e-06	4.96147e-06	0	0	0	0	0	1.91961e-05	2.46924e-06	9.24484e-06	6.13648e-05
K00117	0.000104947	0.000118837	0.000207588	0.00023067	5.06196e-05	0.000113426	7.58508e-05	0.000127924	6.76905e-05	0.000122878	3.59369e-05	8.7724e-05	0	0	6.21393e-05	0	0	0	8.00596e-06	0	0.000178316	0.000399573	0	3.24745e-05	0	0.000244329	0	5.58591e-05	4.45054e-06	7.89596e-06	0	0	0	3.55408e-05	4.15189e-06	3.51657e-05	2.86711e-06	7.33835e-06	0	0	0	0	0	0	0	1.91961e-05	2.46924e-06	4.62242e-06	8.32807e-05
K00118	0	0	0	0	0	0	0	0	0	0	0	0	0	0	0	0	0	0	0	0	0	0	0	0	0	0	0	0	0	0	0	0	0	0	0	0	0	0	0	0	0	0	0	0	0	0	0	0	0
K00119	0	0	1.37097e-07	7.50911e-07	1.55411e-07	8.51223e-07	1.20515e-07	4.88013e-07	0	0	6.68165e-08	3.65969e-07	0	0	2.00449e-06	0	0	0	0	0	0	0	0	0	0	0	0	0	0	0	0	0	0	0	0	0	0	0	0	0	0	0	0	0	0	0	0	0	0
K00121	5.0245e-05	5.00713e-05	8.70343e-05	9.79498e-05	3.93748e-05	6.83041e-05	4.25849e-05	6.48682e-05	4.365e-05	5.82201e-05	2.20595e-05	3.38442e-05	4.82139e-06	5.71083e-06	6.21393e-05	3.46132e-06	0	3.33319e-06	1.33433e-05	1.0074e-05	5.73157e-05	0.000135507	0	2.49804e-05	1.63432e-05	0.000122165	9.30068e-06	4.32908e-05	8.90107e-06	0	3.73724e-05	0	9.43331e-07	2.48785e-05	3.7367e-05	1.27875e-05	5.73422e-06	2.2015e-05	0	0	0	0	2.67923e-06	7.44075e-06	1.59243e-05	1.91961e-05	1.23462e-05	3.69793e-05	6.13648e-05
K00122	0	0	0	0	0	0	0	0	0	0	0	0	0	0	0	0	0	0	0	0	0	0	0	0	0	0	0	0	0	0	0	0	0	0	0	0	0	0	0	0	0	0	0	0	0	0	0	0	0
K00123	0.000175557	0.000150004	0.000332621	0.000266264	0.000133432	0.000164292	0.000159853	0.000168342	0.000172057	0.000227019	0.000138927	0.000215531	2.89283e-05	2.85541e-05	0.000146328	3.46132e-05	7.28957e-05	0.000103329	2.93552e-05	6.04443e-05	0.000366184	0.00113965	4.64927e-05	0.000109914	0.000130746	0.000469112	4.65034e-06	0.000117304	0.000160219	7.89596e-05	9.34309e-06	6.44907e-05	2.35833e-05	4.97571e-05	0.000107949	0.000214191	0.000215033	0.000172451	8.02281e-05	4.46533e-05	4.49739e-05	1.34768e-05	5.35845e-06	3.72038e-05	6.36973e-05	5.37492e-05	4.44463e-05	9.24484e-05	0.000162178
K00124	6.13395e-05	5.27253e-05	0.000122802	0.000104036	5.18278e-05	6.21302e-05	5.81647e-05	6.20602e-05	5.78831e-05	6.14414e-05	5.74692e-05	6.84043e-05	9.64278e-06	5.71083e-06	5.41213e-05	3.46132e-06	2.80368e-05	9.33293e-05	1.86806e-05	3.02221e-05	0.000187868	0.000295337	2.14582e-05	2.74784e-05	8.1716e-05	0.000151484	0	3.77049e-05	0.000115714	4.73758e-05	0	5.4308e-05	5.65999e-06	2.13245e-05	2.07595e-05	6.71345e-05	0.000172027	0.000106406	2.18804e-05	9.92295e-06	1.28497e-05	2.24613e-05	5.35845e-06	7.44075e-06	3.18487e-05	1.15177e-05	3.70386e-05	4.16018e-05	4.82152e-05
K00125	2.23832e-05	4.33712e-05	3.42485e-06	1.03085e-05	4.34497e-06	1.56308e-05	2.98282e-06	9.75061e-06	4.5393e-06	8.01804e-06	3.01643e-06	1.04029e-05	0	0	0	3.46132e-06	0	0	0	0	0	0	0	1.99843e-05	0	0	0	0	0	0	0	0	0	0	5.39746e-05	0	5.73422e-06	7.33835e-06	0	0	0	0	1.07169e-05	0	0	0	7.40772e-06	9.24484e-06	0
K00126	0	0	0	0	0	0	0	0	0	0	0	0	0	0	0	0	0	0	0	0	0	0	0	0	0	0	0	0	0	0	0	0	0	0	0	0	0	0	0	0	0	0	0	0	0	0	0	0	0
K00127	3.84288e-05	3.48453e-05	6.38336e-05	5.46177e-05	2.97433e-05	3.80846e-05	3.79846e-05	3.5715e-05	3.55974e-05	3.80776e-05	3.54546e-05	3.74647e-05	4.82139e-06	0	1.80404e-05	1.38453e-05	1.68221e-05	5.99974e-05	1.86806e-05	1.51111e-05	0.000111447	0.000176044	1.43054e-05	2.49804e-05	6.53728e-05	6.35256e-05	4.65034e-06	3.49119e-05	3.11538e-05	3.15839e-05	1.86862e-05	1.3577e-05	3.77333e-06	2.48785e-05	1.24557e-05	3.19688e-05	9.46147e-05	5.87068e-05	2.91739e-05	3.96918e-05	1.28497e-05	1.7969e-05	5.35845e-06	0	7.96216e-06	2.30354e-05	1.23462e-05	3.23569e-05	2.1916e-05
K00128	0.000107352	5.35719e-05	0.000113211	8.05904e-05	0.000152333	9.26365e-05	0.000118393	9.09271e-05	0.000141428	0.000122962	0.00012642	8.40598e-05	0.000221784	0.000194168	0.000210472	6.92264e-05	2.80368e-05	6.33306e-05	0.000128095	5.54072e-05	3.50263e-05	0.000121609	8.22563e-05	0.00010242	7.35444e-05	0.000141711	0.000116259	3.07225e-05	0.000231428	7.89596e-05	0.000112117	9.5039e-05	1.981e-05	0.000326975	7.47341e-05	9.27095e-05	8.88805e-05	8.80601e-05	0.000109402	0.000228228	0.000334091	0.00023809	8.84145e-05	6.69668e-05	0.00011147	0.000145891	3.70386e-05	0.000106316	0.000162178
K00130	5.8991e-05	7.45394e-05	0.000112131	0.000125894	3.31258e-05	6.59107e-05	4.1802e-05	7.27429e-05	4.50727e-05	9.06174e-05	2.62087e-05	5.15464e-05	1.44642e-05	0	7.21618e-05	3.46132e-06	0	0	1.33433e-05	0	0.000101895	0.000230479	0	3.99686e-05	0	0.000151484	0	3.91013e-05	4.45054e-06	0	0	6.7885e-06	0	2.48785e-05	8.30379e-06	3.51657e-05	2.86711e-06	1.46767e-05	0	9.92295e-06	1.28497e-05	0	5.35845e-06	2.23223e-05	0	3.83923e-06	2.46924e-06	4.62242e-06	2.62992e-05
K00131	1.76132e-05	2.63429e-05	2.97539e-05	9.31427e-05	1.47452e-05	2.4066e-05	2.46098e-05	4.20222e-05	1.95904e-05	4.10103e-05	1.58635e-05	1.58626e-05	9.64278e-06	1.14217e-05	6.01348e-06	3.46132e-06	1.68221e-05	2.99987e-05	4.00298e-05	4.53332e-05	3.18421e-06	5.79092e-06	7.51035e-05	2.49804e-06	8.1716e-06	1.95463e-05	1.3951e-05	2.79295e-06	2.67032e-05	1.57919e-05	9.34309e-06	6.7885e-06	0	3.55408e-06	8.30379e-06	3.19688e-06	2.5804e-05	1.83459e-05	1.45869e-05	9.92295e-06	1.28497e-05	2.69536e-05	8.03768e-06	8.18483e-05	0	7.67846e-06	2.46924e-06	4.16018e-05	1.75328e-05
K00132	2.20771e-08	1.20921e-07	2.66244e-07	1.01371e-06	3.66244e-07	1.13276e-06	8.23169e-07	1.73229e-06	7.64855e-07	1.53621e-06	1.38506e-06	3.26032e-06	9.64278e-06	5.71083e-06	0	0	0	0	0	5.03702e-06	0	1.15818e-06	0	2.49804e-06	0	0	1.3951e-05	0	0	0	0	0	0	3.55408e-06	0	0	0	0	0	0	0	0	0	0	0	0	0	0	0
K00133	0.000771098	8.49445e-05	0.00068122	0.000144822	0.000897845	0.000120155	0.000867561	0.000130535	0.000830099	0.00012493	0.000844466	0.000112812	0.000809994	0.000805227	0.000885986	0.00103147	0.000756994	0.000793299	0.000963383	0.000977182	0.000936157	0.000719232	0.000962041	0.00099422	0.000768131	0.000732987	0.00082311	0.000698238	0.000756591	0.000639573	0.000654016	0.000848562	0.000724478	0.000789005	0.000888505	0.000949473	0.00101209	0.000880601	0.000802281	0.00102703	0.00079668	0.000907437	0.000886824	0.00078872	0.000732519	0.000859987	0.0012198	0.000813546	0.00103443
K00134	0.00172781	0.000643268	0.00236943	0.00100781	0.00214883	0.000614769	0.00225253	0.000783252	0.00283187	0.000916049	0.00276116	0.00090343	0.00240105	0.00330086	0.00206864	0.00236408	0.00310087	0.00240323	0.00232173	0.00273007	0.00188505	0.00124041	0.00239974	0.00234816	0.00464147	0.00242863	0.00270185	0.000990102	0.00351592	0.0033242	0.00474629	0.00268146	0.00111785	0.00215732	0.00333812	0.00247119	0.00268075	0.00289131	0.00384366	0.0030265	0.0037521	0.00396218	0.00198263	0.00383943	0.00473749	0.00254541	0.0024001	0.00311089	0.00287976
K00135	9.43216e-05	8.89706e-05	0.000146039	0.000151239	4.61657e-05	6.45954e-05	5.26158e-05	6.75141e-05	7.01188e-05	0.000135822	5.34414e-05	0.000110097	4.82139e-06	0.000125638	0.000234526	1.38453e-05	0	0	3.46925e-05	3.52592e-05	8.27894e-05	0.000572143	0	5.99529e-05	2.45148e-05	0.000107505	0	4.32908e-05	8.90107e-06	0	0	6.7885e-06	0	4.6203e-05	1.24557e-05	7.35282e-05	5.1608e-05	3.30226e-05	0	9.92295e-06	1.28497e-05	8.98452e-06	0.000150037	1.48815e-05	7.96216e-06	1.15177e-05	9.87696e-06	2.31121e-05	5.25984e-05
K00137	4.38689e-05	5.33316e-05	9.76122e-05	0.000111009	2.44131e-05	5.41263e-05	3.2231e-05	6.05501e-05	2.61004e-05	4.65553e-05	1.39051e-05	3.50151e-05	0	0	1.00225e-05	0	0	0	2.66865e-06	0	5.73157e-05	0.000154038	0	1.74863e-05	0	0.000107505	0	4.74802e-05	0	0	0	3.39425e-06	0	3.55408e-06	0	6.39376e-06	0	0	7.29347e-06	0	0	0	5.35845e-06	0	0	3.83923e-06	2.46924e-06	0	2.1916e-05
K00138	6.46071e-05	8.6737e-05	0.000127881	0.000143581	4.34477e-05	8.17904e-05	5.13271e-05	8.54546e-05	4.40377e-05	7.76621e-05	2.86396e-05	5.3034e-05	4.82139e-06	0	0.000124279	3.46132e-06	0	3.33319e-06	5.3373e-06	0	0.000114631	0.000182993	0	2.99765e-05	8.1716e-06	0.000190577	0	6.00485e-05	1.33516e-05	0	0	1.01827e-05	0	1.77704e-05	2.49114e-05	3.51657e-05	0	2.56842e-05	0	0	0	4.49226e-06	5.35845e-06	0	0	7.67846e-06	7.40772e-06	0	6.13648e-05
K00140	3.99064e-05	3.51735e-05	2.06145e-05	2.38796e-05	3.7703e-05	3.93454e-05	3.04234e-05	1.99748e-05	2.03557e-05	1.60819e-05	3.3286e-05	3.08043e-05	2.4107e-05	0	0.000124279	2.76906e-05	1.68221e-05	3.66651e-05	5.87103e-05	1.51111e-05	9.87104e-05	1.38982e-05	1.78818e-05	3.24745e-05	4.90296e-05	2.93195e-05	1.86014e-05	0	7.56591e-05	1.57919e-05	1.86862e-05	1.3577e-05	1.88666e-06	7.10815e-06	4.15189e-05	4.47563e-05	6.59436e-05	8.80601e-05	7.29347e-06	2.48074e-05	2.56993e-05	4.49226e-06	1.60754e-05	7.44075e-06	7.96216e-06	5.37492e-05	1.23462e-05	2.31121e-05	2.62992e-05
K00141	4.39442e-07	2.06121e-06	7.12905e-07	1.99815e-06	5.12467e-07	2.54518e-06	6.336e-07	1.69728e-06	8.06577e-07	2.23497e-06	6.40147e-07	1.46516e-06	0	0	6.01348e-06	0	0	0	2.66865e-06	0	0	1.15818e-06	0	2.49804e-06	0	0	0	0	0	0	0	0	0	0	0	3.19688e-06	0	3.66917e-06	0	0	0	0	0	0	0	7.67846e-06	0	0	0
K00145	0.000627346	9.42467e-05	0.000509398	0.000106547	0.000624599	9.16303e-05	0.000603429	0.00011509	0.000575125	9.09564e-05	0.000557934	9.58602e-05	0.000573746	0.000536818	0.000675515	0.00060227	0.00059438	0.000566642	0.000643145	0.000599406	0.000569973	0.000514233	0.000600828	0.000711941	0.000343207	0.000395813	0.000483635	0.000541833	0.000391647	0.000402694	0.00036438	0.000665273	0.000641465	0.000572206	0.000655999	0.000588226	0.00053615	0.000583398	0.000561597	0.00064003	0.000642484	0.000539071	0.000632298	0.000550616	0.000509578	0.000579723	0.00074571	0.000476109	0.000582965
K00146	4.58449e-05	6.0436e-05	8.48177e-05	0.000120418	2.34894e-05	6.1379e-05	2.71392e-05	6.49934e-05	2.24649e-05	4.70451e-05	6.8154e-06	2.27403e-05	0	0	8.01798e-06	0	0	0	0	0	0	2.31637e-06	0	1.24902e-05	0	0.000122165	0	3.2119e-05	0	0	0	1.01827e-05	0	7.10815e-06	0	6.39376e-06	0	3.66917e-06	0	0	0	0	0	0	0	3.83923e-06	4.93848e-06	0	2.1916e-05
K00147	0.000685779	0.000113415	0.00059027	0.000102258	0.000696737	8.61041e-05	0.000673136	0.000118527	0.000654267	0.000116848	0.000667586	0.000110211	0.000559281	0.000496842	0.00069155	0.000830717	0.000611202	0.000766633	0.000733879	0.000750516	0.000706894	0.000612679	0.000768917	0.000771894	0.000424923	0.000469112	0.000632446	0.00076108	0.000631976	0.000631677	0.000439125	0.000672061	0.000672595	0.000717924	0.000705822	0.000741676	0.000817127	0.000693474	0.000729347	0.000813682	0.00059751	0.00057501	0.00090022	0.000587819	0.000493654	0.00059892	0.000982757	0.000582425	0.00063118
K00148	0	0	0	0	1.7505e-06	4.97526e-06	1.51061e-06	3.87405e-06	2.93356e-06	1.41886e-05	3.23387e-06	5.44538e-06	4.82139e-06	0	1.80404e-05	0	0	0	0	0	3.18421e-06	0	0	2.49804e-06	0	4.88658e-06	4.65034e-06	0	1.33516e-05	0	9.34309e-06	0	0	0	8.30379e-06	9.59064e-06	0	1.83459e-05	0	0	0	0	0	0	0	3.83923e-06	2.46924e-06	0	0
K00150	1.03609e-05	1.74337e-05	1.81814e-06	4.20141e-06	2.60858e-06	8.48506e-06	1.53673e-06	4.83681e-06	4.41308e-06	9.7181e-06	1.28055e-06	4.59959e-06	0	0	0	0	0	0	2.66865e-06	0	0	0	0	1.49882e-05	0	0	0	0	0	0	0	0	0	0	2.07595e-05	0	0	0	0	0	0	0	8.03768e-06	0	0	0	0	9.24484e-06	0
K00151	4.21278e-05	6.41355e-05	8.82842e-05	0.000137919	1.50389e-05	3.1364e-05	1.96386e-05	6.94126e-05	2.75558e-05	6.01192e-05	5.76426e-06	1.07783e-05	0	0	5.21168e-05	0	0	3.33319e-06	5.3373e-06	0	0	0	0	1.49882e-05	0	0	4.65034e-06	2.09471e-05	4.45054e-06	0	9.34309e-06	1.3577e-05	0	7.10815e-06	0	2.23782e-05	2.86711e-06	7.33835e-06	0	0	0	4.49226e-06	2.67923e-06	0	0	0	2.46924e-06	0	3.50656e-05
K00153	3.11492e-07	8.49426e-07	2.90971e-06	1.03514e-05	1.4346e-06	4.70894e-06	1.04921e-06	3.42011e-06	5.46145e-07	2.45545e-06	3.0803e-06	7.81391e-06	0	0	4.00899e-05	0	0	0	5.3373e-06	0	0	1.15818e-06	0	0	0	9.77316e-06	0	0	0	0	0	0	1.88666e-06	0	8.30379e-06	1.27875e-05	5.73422e-06	7.33835e-06	0	0	0	0	0	0	0	0	0	0	0
K00154	5.7049e-07	2.15601e-06	0	0	1.73361e-06	5.15635e-06	1.16943e-06	3.92061e-06	4.62502e-07	1.57209e-06	8.12452e-07	1.88534e-06	0	0	4.00899e-06	0	0	0	5.3373e-06	0	0	0	0	0	0	0	0	0	4.45054e-06	0	0	0	0	0	4.15189e-06	0	0	0	0	0	6.42484e-06	0	0	0	0	3.83923e-06	2.46924e-06	0	0
K00156	0.000222134	0.000133815	0.00023757	0.000145935	0.000129036	0.00013717	0.000158701	0.000140852	0.000131329	0.000150795	0.000155355	0.000162821	0.000115713	9.70841e-05	0.000288647	1.73066e-05	3.36442e-05	0.000353318	0.000144107	0	0.000152842	0.000568668	0.000150207	4.49647e-05	2.45148e-05	0.000190577	0.000227867	0.000692652	8.45602e-05	4.73758e-05	9.34309e-06	3.73367e-05	0.000331109	0.000305651	4.98227e-05	6.07407e-05	0.000117552	8.4391e-05	9.48151e-05	0.000128998	0.000179895	2.69536e-05	9.37729e-05	2.9763e-05	0	0.000211158	2.46924e-05	3.69793e-05	5.69816e-05
K00158	9.16474e-06	1.40345e-05	2.55022e-05	3.63245e-05	6.21841e-05	0.000108925	3.73694e-05	6.70901e-05	5.50285e-05	0.000104464	3.38215e-05	7.19701e-05	9.64278e-06	0	1.40315e-05	0	1.68221e-05	2.33323e-05	0.000373611	0.000156148	1.5921e-05	2.43219e-05	2.50345e-05	9.99216e-06	0	2.44329e-05	0	2.79295e-06	5.7857e-05	0	3.73724e-05	3.39425e-06	0	3.55408e-06	1.66076e-05	9.59064e-06	6.30765e-05	8.80601e-05	7.29347e-06	9.92295e-06	1.28497e-05	8.98452e-06	5.09053e-05	4.46445e-05	7.96216e-05	6.14277e-05	3.21001e-05	8.78259e-05	2.1916e-05
K00161	2.541e-05	2.91509e-05	3.05143e-05	5.57356e-05	2.81151e-05	2.57569e-05	3.79168e-05	5.611e-05	2.1775e-05	2.88003e-05	2.62383e-05	3.59157e-05	0	0	0.000186418	0	0	3.66651e-05	6.67163e-05	6.54813e-05	2.22894e-05	1.38982e-05	3.57636e-05	4.99608e-06	2.45148e-05	1.46597e-05	1.86014e-05	9.77533e-06	4.45054e-05	7.89596e-06	9.34309e-06	3.39425e-06	9.43331e-07	1.06622e-05	2.90632e-05	3.51657e-05	3.15382e-05	5.87068e-05	0	9.92295e-06	1.92745e-05	2.69536e-05	5.35845e-06	2.9763e-05	0	3.07138e-05	1.23462e-05	7.85811e-05	1.75328e-05
K00162	2.93269e-05	3.02024e-05	3.64286e-05	7.36556e-05	2.45686e-05	2.85277e-05	3.52596e-05	5.49331e-05	2.46774e-05	3.57557e-05	2.24812e-05	3.04529e-05	4.82139e-06	0	0.000136306	1.0384e-05	0	1.33328e-05	6.40477e-05	5.03702e-05	1.91052e-05	2.31637e-05	5.72217e-05	7.49412e-06	0	1.46597e-05	9.30068e-06	4.18943e-06	8.90107e-06	7.89596e-06	0	3.39425e-06	9.43331e-07	1.42163e-05	7.8886e-05	2.5575e-05	5.1608e-05	4.03609e-05	0	0	1.92745e-05	8.98452e-06	1.33961e-05	2.9763e-05	7.96216e-06	3.83923e-05	2.46924e-06	5.5469e-05	2.62992e-05
K00163	0.000137422	0.000131365	0.000285251	0.00024465	0.000146694	0.000177901	0.000144233	0.000149714	0.000141984	0.000147824	0.000148951	0.000164505	1.92856e-05	0	0.000256575	3.11519e-05	0.000157006	0.00021999	6.1379e-05	0.00010074	0.000385289	0.000690277	2.50345e-05	6.4949e-05	0.00015526	0.000444679	1.3951e-05	7.40132e-05	0.000293735	0.000102648	1.86862e-05	0.000101827	4.71666e-06	4.6203e-05	8.71897e-05	0.000258947	0.000352655	0.000348571	6.56412e-05	1.48844e-05	6.42484e-05	8.98452e-06	1.87546e-05	7.44075e-06	0	7.29453e-05	8.39541e-05	0.000110938	0.000135879
K00164	0.000183123	0.000140038	0.000297404	0.000260129	0.000149002	0.000163872	0.000189974	0.000191164	0.000156329	0.000141268	0.000155618	0.000172966	2.4107e-05	5.71083e-06	0.00037484	6.23038e-05	6.1681e-05	0.000213324	5.87103e-05	5.03702e-05	0.00064321	0.000637001	7.15272e-05	0.00010242	9.80592e-05	0.000376267	1.86014e-05	0.000128476	0.000253681	0.000150023	1.86862e-05	6.44907e-05	2.82999e-06	8.52978e-05	0.000145316	0.000249357	0.000315382	0.000322887	2.18804e-05	4.46533e-05	4.49739e-05	2.24613e-05	1.87546e-05	4.46445e-05	3.98108e-05	0.000115177	7.65464e-05	0.000157162	0.000162178
K00166	0	0	3.44612e-07	1.25926e-06	3.36106e-06	9.04813e-06	8.68803e-07	2.25521e-06	8.15106e-07	2.53894e-06	1.38886e-06	2.83721e-06	0	0	6.01348e-06	0	0	3.33319e-06	0	0	0	2.31637e-06	0	0	0	0	4.65034e-06	0	8.90107e-06	0	9.34309e-06	0	0	7.10815e-06	0	0	0	0	0	0	0	0	0	0	0	7.67846e-06	0	0	0
K00167	1.86601e-07	1.02206e-06	4.33188e-07	1.61148e-06	2.93436e-06	9.66855e-06	1.40839e-06	3.84885e-06	1.67187e-07	9.15723e-07	1.13665e-06	2.7419e-06	0	0	8.01798e-06	0	0	0	0	0	0	0	0	2.49804e-06	8.1716e-06	0	0	0	0	0	0	0	0	7.10815e-06	8.30379e-06	0	0	0	0	0	0	0	0	0	0	0	0	0	0
K00169	8.11722e-05	8.02827e-05	5.20392e-05	4.65015e-05	0.000101283	0.000122055	0.000102469	7.33339e-05	0.000106855	0.000106109	0.000112051	8.85761e-05	4.82139e-06	0.000159903	7.81753e-05	0.000204218	1.12147e-05	0.000103329	5.87103e-05	0.000151111	4.13947e-05	3.47455e-06	0.000368365	0.000192349	7.35444e-05	1.95463e-05	0.000246468	6.42379e-05	0.000133516	7.89596e-06	0.00012146	5.4308e-05	2.35833e-05	5.68652e-05	0.000244962	5.75438e-05	0.00010895	8.07218e-05	0.000204217	0.000163729	0.000102797	0.000220121	0.000158074	0.000126493	0.000159243	1.91961e-05	7.65464e-05	0.000388283	4.82152e-05
K00170	4.16019e-05	4.71985e-05	1.90465e-05	1.54906e-05	3.12883e-05	2.64296e-05	4.14275e-05	3.88115e-05	5.1455e-05	7.23603e-05	4.76705e-05	4.88032e-05	9.64278e-06	6.85299e-05	2.60584e-05	0.000110762	5.60736e-06	5.99974e-05	6.9385e-05	6.54813e-05	2.22894e-05	1.15818e-06	0.000218158	7.24431e-05	1.63432e-05	1.46597e-05	9.76572e-05	2.37401e-05	3.56043e-05	7.89596e-06	0	2.7154e-05	1.132e-05	7.10815e-06	9.96454e-05	1.59844e-05	2.5804e-05	4.76992e-05	0.000116695	0.000114114	2.56993e-05	1.34768e-05	0.000123244	3.72038e-05	3.98108e-05	1.15177e-05	5.43233e-05	1.84897e-05	9.64303e-05
K00171	6.12635e-06	8.9267e-06	2.31415e-06	3.96555e-06	7.26935e-06	7.58214e-06	8.89589e-06	8.68281e-06	1.07013e-05	1.42354e-05	1.35718e-05	1.3395e-05	0	2.85541e-05	6.01348e-06	3.46132e-05	0	3.33319e-06	1.60119e-05	3.02221e-05	9.55262e-06	2.31637e-06	5.36454e-05	2.99765e-05	8.1716e-06	4.88658e-06	4.65034e-06	2.79295e-06	8.90107e-06	7.89596e-06	0	1.01827e-05	9.43331e-07	3.55408e-06	8.30379e-06	9.59064e-06	5.73422e-06	2.56842e-05	3.64673e-05	1.98459e-05	1.28497e-05	2.24613e-05	1.60754e-05	0	7.96216e-06	3.83923e-06	1.97539e-05	1.38673e-05	8.76639e-06
K00172	2.8369e-05	3.63828e-05	1.54556e-05	1.67773e-05	3.10318e-05	4.65059e-05	3.27142e-05	2.94504e-05	3.18642e-05	5.06848e-05	2.44031e-05	2.20414e-05	2.4107e-05	7.42407e-05	3.20719e-05	2.07679e-05	0	5.99974e-05	2.66865e-06	2.51851e-05	0	2.31637e-06	7.15272e-06	2.74784e-05	3.26864e-05	0	3.72027e-05	1.67577e-05	2.22527e-05	3.15839e-05	3.73724e-05	6.7885e-06	1.132e-05	1.06622e-05	7.47341e-05	9.59064e-06	1.72027e-05	1.10075e-05	4.37608e-05	1.48844e-05	6.42484e-06	7.18762e-05	1.07169e-05	6.69668e-05	2.38865e-05	0	2.46924e-06	0.000258855	8.76639e-06
K00174	0.000468207	0.000394937	0.000406521	0.000488141	0.000286402	0.000330696	0.000308423	0.000294354	0.000230561	0.000227136	0.000326926	0.000348396	0.00038089	0.000719564	0.000282634	0.00010384	0.000112147	0.00045998	0.000240179	5.03702e-05	0.000197421	0.000199208	0.00035406	0.000109914	3.26864e-05	9.77316e-05	0.000734754	0.0011884	0.000124615	0.000118439	0.000112117	4.75195e-05	0.00149801	0.000877857	0.000178531	5.11501e-05	0.000260907	0.000253173	0.000284445	0.000272881	0.000334091	0.000130276	0.000147357	8.9289e-05	0.000103508	0.000429994	7.40772e-05	0.00011556	4.3832e-05
K00175	0.000352644	0.000281199	0.000292077	0.00035798	0.000207762	0.000231338	0.000223318	0.000199457	0.000170159	0.000175639	0.000233256	0.00027065	0.000274819	0.000428312	0.000234526	8.99944e-05	7.28957e-05	0.000176659	0.000192143	5.03702e-06	6.68683e-05	0.000128558	0.000164513	6.4949e-05	1.63432e-05	5.37524e-05	0.000576642	0.000782027	0.000120164	7.89596e-05	2.80293e-05	3.05482e-05	0.00114049	0.000852978	9.96454e-05	3.19688e-05	0.00016916	0.000249504	0.000218804	0.000233189	0.000308392	0.000107814	0.00010449	6.69668e-05	0.00011147	0.000253389	4.44463e-05	7.39587e-05	3.50656e-05
K00176	2.77723e-05	2.04607e-05	1.85386e-05	2.52337e-05	1.3389e-05	1.63748e-05	1.22298e-05	1.74871e-05	1.18406e-05	1.41518e-05	1.62918e-05	1.96397e-05	3.37497e-05	3.99758e-05	1.00225e-05	0	0	0	3.20238e-05	5.03702e-06	6.36841e-06	3.47455e-06	7.15272e-06	1.24902e-05	0	0	5.11537e-05	3.91013e-05	1.33516e-05	0	1.86862e-05	0	8.20698e-05	4.26489e-05	8.30379e-06	0	1.14684e-05	3.66917e-06	0	1.98459e-05	2.56993e-05	2.24613e-05	1.33961e-05	7.44075e-06	7.96216e-06	1.15177e-05	0	4.62242e-06	0
K00177	9.17877e-05	6.80663e-05	7.74187e-05	9.04728e-05	4.8226e-05	5.65185e-05	5.18046e-05	5.45534e-05	4.70092e-05	4.88653e-05	5.70393e-05	6.51388e-05	9.16064e-05	9.13732e-05	6.41438e-05	1.38453e-05	5.60736e-06	3.33319e-06	5.07044e-05	5.03702e-06	0	2.31637e-06	2.86109e-05	1.49882e-05	1.63432e-05	3.90927e-05	0.000148811	0.000195507	4.00548e-05	3.94798e-05	1.86862e-05	1.3577e-05	0.000267906	0.000170596	3.7367e-05	3.19688e-06	2.86711e-05	1.83459e-05	5.10543e-05	5.95377e-05	0.000128497	6.28917e-05	2.94715e-05	1.48815e-05	3.18487e-05	3.83923e-05	1.23462e-05	2.31121e-05	3.06824e-05
K00179	0.000379345	0.000214064	0.000328888	0.000250474	0.000371989	0.000221294	0.000288604	0.000164518	0.000447262	0.000337388	0.000335331	0.000227734	0.000327855	0.000513974	0.000264593	0.0003669	9.53251e-05	0.00015666	0.000290883	0.000418073	7.96052e-05	0.000185309	0.000911972	0.000249804	0.000138917	0.00017103	0.00053944	0.000706617	0.000155769	0.000118439	0.00012146	0.000213838	0.000749005	0.000380286	0.000161924	0.00019501	0.000131887	0.000289865	0.000656412	0.000764067	0.000327667	0.00037735	0.000447431	0.000171137	0.000167205	0.000280264	0.00144451	0.000147917	0.000451469
K00180	0.000149718	9.46473e-05	0.000126823	9.85253e-05	0.000124113	7.37535e-05	0.00010364	6.16024e-05	0.000154947	0.000103646	0.000127654	9.81412e-05	0.00013982	0.000194168	0.000118265	0.000141914	2.80368e-05	7.99965e-05	0.000104077	9.57034e-05	3.18421e-05	6.37001e-05	0.000286109	7.49412e-05	3.26864e-05	4.88658e-05	0.000232517	0.000252762	4.45054e-05	5.52717e-05	5.60585e-05	7.46735e-05	0.000299036	0.000213245	7.05822e-05	5.11501e-05	3.72725e-05	6.60451e-05	0.000371967	0.000327457	0.000115647	0.000121291	0.000184867	0.000104171	7.16595e-05	0.000107498	0.000429648	3.69793e-05	0.000153412
K00183	4.01153e-06	7.26706e-06	4.80382e-07	1.6515e-06	1.4315e-06	4.95775e-06	3.0987e-06	1.25981e-05	2.0539e-07	8.49253e-07	6.60332e-07	3.61679e-06	0	0	0	0	0	0	0	0	0	0	0	0	0	0	0	0	0	0	0	0	1.981e-05	0	0	0	0	0	0	0	0	0	0	0	0	0	0	0	0
K00184	3.40943e-05	5.68294e-05	9.35339e-06	1.21324e-05	1.18858e-05	2.93143e-05	5.03594e-05	0.000151907	6.78707e-06	1.79299e-05	9.92914e-06	2.5197e-05	4.82139e-06	0	0.000128288	1.38453e-05	0	0	8.00596e-06	0	0	0	0	0	0	0	1.3951e-05	8.37886e-06	8.90107e-06	0	0	0	8.48998e-06	2.48785e-05	5.81265e-05	0	0	7.33835e-06	0	0	1.28497e-05	0	2.67923e-06	0	0	1.53569e-05	4.93848e-06	1.84897e-05	0
K00185	2.79877e-05	3.68188e-05	1.32403e-05	1.92917e-05	7.40508e-06	1.28191e-05	1.89041e-05	5.16505e-05	5.04357e-06	1.06594e-05	5.39093e-06	1.28569e-05	0	5.71083e-06	6.21393e-05	0	5.60736e-06	0	5.3373e-06	0	0	1.15818e-06	0	0	0	0	0	4.18943e-06	8.90107e-06	0	0	0	1.32066e-05	1.77704e-05	3.32151e-05	0	0	0	0	0	0	4.49226e-06	5.35845e-06	0	0	7.67846e-06	2.46924e-06	0	0
K00186	1.34388e-05	2.34281e-05	3.27349e-06	8.37115e-06	3.10658e-06	1.38797e-05	1.5798e-06	6.90659e-06	4.51013e-06	8.68489e-06	2.68826e-06	1.01976e-05	0	0	2.00449e-06	0	0	0	0	0	0	0	0	9.99216e-06	0	0	0	0	0	0	0	0	0	0	5.39746e-05	0	0	1.46767e-05	0	0	0	0	1.60754e-05	0	0	0	7.40772e-06	4.62242e-06	0
K00187	1.49963e-05	2.32916e-05	2.70154e-06	6.77766e-06	4.90473e-06	1.65972e-05	3.26883e-06	1.13945e-05	4.86329e-06	9.62385e-06	3.98022e-06	1.60264e-05	0	0	2.00449e-06	1.0384e-05	0	0	0	0	0	0	0	1.24902e-05	0	0	0	0	0	0	0	0	0	0	8.71897e-05	0	0	7.33835e-06	0	0	0	0	1.07169e-05	7.44075e-06	0	0	4.93848e-06	0	0
K00188	1.53481e-06	4.39133e-06	1.56782e-07	8.58728e-07	6.61815e-07	2.44087e-06	4.41111e-07	1.36155e-06	8.94525e-07	2.27696e-06	2.60702e-07	9.94157e-07	0	0	0	0	0	0	0	0	0	0	0	0	0	0	0	0	0	0	0	0	0	0	4.15189e-06	0	0	3.66917e-06	0	0	0	0	0	0	0	0	0	0	0
K00194	2.02899e-05	2.18458e-05	9.26997e-06	1.2975e-05	9.75426e-06	7.51481e-06	1.29487e-05	1.39362e-05	1.00565e-05	1.01064e-05	1.0539e-05	1.14611e-05	4.82139e-06	1.14217e-05	1.40315e-05	1.0384e-05	1.12147e-05	3.33319e-06	1.33433e-05	1.0074e-05	9.55262e-06	0	7.15272e-06	3.99686e-05	8.1716e-06	9.77316e-06	4.65034e-06	5.58591e-06	1.33516e-05	0	9.34309e-06	6.7885e-06	0	7.10815e-06	1.66076e-05	3.19688e-06	8.60134e-06	3.66917e-06	7.29347e-06	9.92295e-06	5.78235e-05	8.98452e-06	1.07169e-05	2.9763e-05	0	7.67846e-06	4.93848e-06	1.38673e-05	4.3832e-06
K00196	1.80713e-05	2.66262e-05	6.65352e-06	8.90651e-06	3.78901e-06	6.4803e-06	2.58619e-06	4.07761e-06	4.0211e-06	6.93196e-06	3.59267e-06	7.82222e-06	0	0	2.00449e-06	6.92264e-06	0	3.33319e-06	5.3373e-06	0	0	0	0	1.49882e-05	0	0	0	0	4.45054e-06	0	0	0	9.43331e-07	0	3.32151e-05	6.39376e-06	0	0	0	0	2.56993e-05	4.49226e-06	0	0	0	3.83923e-06	2.46924e-06	0	0
K00197	3.17846e-05	3.70045e-05	1.04298e-05	9.5596e-06	1.5206e-05	1.135e-05	1.7428e-05	1.4018e-05	1.64788e-05	1.5384e-05	1.81484e-05	1.32405e-05	9.64278e-06	1.71325e-05	1.6036e-05	3.11519e-05	1.68221e-05	2.66655e-05	4.53671e-05	1.51111e-05	1.91052e-05	0	2.14582e-05	4.74627e-05	8.1716e-06	9.77316e-06	1.86014e-05	8.37886e-06	4.00548e-05	0	9.34309e-06	1.69712e-05	3.77333e-06	7.10815e-06	2.07595e-05	1.27875e-05	1.72027e-05	1.83459e-05	0	3.96918e-05	3.8549e-05	8.98452e-06	1.60754e-05	2.23223e-05	2.38865e-05	1.15177e-05	7.40772e-06	4.16018e-05	1.75328e-05
K00198	0.000126488	0.000123816	8.80018e-05	0.000119102	6.39954e-05	4.88019e-05	8.25643e-05	8.05007e-05	6.57191e-05	5.9621e-05	0.000105194	0.00010728	1.44642e-05	2.85541e-05	4.61034e-05	5.88425e-05	8.41104e-05	0.000453314	6.9385e-05	8.05924e-05	0.000245184	0.000227004	0.000250345	9.99216e-05	8.1716e-05	3.42061e-05	9.30068e-06	9.77533e-06	7.12086e-05	0.000150023	1.86862e-05	4.75195e-05	1.22633e-05	1.42163e-05	6.22784e-05	4.79532e-05	0.00027811	0.000234827	5.10543e-05	7.93836e-05	0.000250569	4.49226e-05	3.75092e-05	2.23223e-05	3.98108e-05	3.45531e-05	1.48154e-05	0.000110938	4.82152e-05
K00200	2.7289e-05	5.11503e-05	6.71963e-06	2.10601e-05	5.94549e-06	2.32604e-05	3.50074e-06	9.09779e-06	9.10426e-06	1.6455e-05	5.30725e-06	1.6391e-05	0	0	8.01798e-06	6.92264e-06	0	0	0	0	0	0	0	2.24824e-05	0	0	0	0	0	0	0	0	0	0	8.30379e-05	0	5.73422e-06	3.30226e-05	0	0	0	0	1.87546e-05	1.48815e-05	0	0	9.87696e-06	3.69793e-05	0
K00201	2.01594e-05	3.82139e-05	5.0137e-06	1.43243e-05	5.28804e-06	1.71329e-05	3.70842e-06	1.27908e-05	9.49185e-06	2.26509e-05	5.34575e-06	1.82197e-05	0	0	0	1.38453e-05	0	0	0	0	0	0	0	2.24824e-05	0	0	0	0	0	0	0	0	0	0	9.54935e-05	0	2.86711e-06	2.56842e-05	0	0	0	0	2.14338e-05	1.48815e-05	0	0	9.87696e-06	9.24484e-06	0
K00202	1.05821e-05	2.11356e-05	1.86991e-06	5.44062e-06	3.04348e-06	1.1723e-05	1.61883e-06	4.63875e-06	3.87227e-06	7.19619e-06	3.19924e-06	1.09419e-05	0	0	0	6.92264e-06	0	0	0	0	0	0	0	1.49882e-05	0	0	0	0	0	0	0	0	0	0	5.81265e-05	0	8.60134e-06	7.33835e-06	0	0	0	0	1.07169e-05	7.44075e-06	0	0	0	4.62242e-06	0
K00203	1.20728e-05	2.71457e-05	1.8861e-06	5.31197e-06	1.94113e-06	8.12221e-06	1.27871e-06	4.41336e-06	3.46173e-06	7.17481e-06	2.08915e-06	8.12004e-06	0	0	0	0	0	0	0	0	0	0	0	1.74863e-05	0	0	0	0	0	0	0	0	0	0	4.15189e-05	0	0	3.66917e-06	0	0	0	0	2.4113e-05	0	0	0	2.46924e-06	4.62242e-06	0
K00204	3.26234e-06	5.30088e-06	1.75582e-06	6.96346e-06	4.05832e-07	1.36494e-06	2.79788e-07	1.08002e-06	9.40456e-07	2.19009e-06	1.01769e-06	3.33033e-06	0	0	2.00449e-06	6.92264e-06	0	0	0	0	0	0	0	4.99608e-06	0	0	0	0	0	0	0	0	0	0	1.66076e-05	0	0	0	0	0	0	0	2.67923e-06	0	0	0	4.93848e-06	4.62242e-06	0
K00205	2.86083e-05	6.26953e-05	7.10303e-06	1.47165e-05	5.50094e-06	1.89899e-05	5.43942e-06	1.7088e-05	1.13628e-05	2.33965e-05	6.56956e-06	2.61252e-05	0	0	2.00449e-06	6.92264e-06	0	0	0	0	0	0	0	2.49804e-05	0	0	0	0	0	0	0	0	0	0	0.000141164	0	0	2.2015e-05	0	0	0	0	1.87546e-05	0	0	0	7.40772e-06	9.24484e-06	0
K00206	0	0	4.98109e-08	2.72826e-07	1.27595e-07	6.98865e-07	3.62783e-08	1.98704e-07	0	0	1.38396e-07	7.58029e-07	0	0	0	0	0	0	0	0	0	0	0	0	0	0	0	0	0	0	0	0	0	0	4.15189e-06	0	0	0	0	0	0	0	0	0	0	0	0	0	0
K00208	0.000167848	0.000115441	0.00019365	0.000128583	0.000122517	0.000105731	0.000142712	0.000116377	0.000114326	6.79976e-05	0.000118222	0.000106495	0.00013982	0.000177036	0.000168378	4.49972e-05	3.92515e-05	6.33306e-05	7.73909e-05	4.53332e-05	0.000114631	0.00014014	3.21872e-05	5.49569e-05	4.90296e-05	0.000102618	0.000232517	0.000385427	9.79118e-05	9.47516e-05	9.34309e-06	4.75195e-05	0.000451856	0.000341191	5.81265e-05	6.07407e-05	0.000146223	0.000102737	7.29347e-05	7.93836e-05	8.99477e-05	2.69536e-05	0.000147357	7.44075e-05	3.98108e-05	0.00014973	4.44463e-05	9.70708e-05	5.25984e-05
K00209	3.06998e-05	5.32985e-05	1.8119e-05	2.50585e-05	5.81524e-05	0.000103429	3.53152e-05	6.12005e-05	0.000101438	0.000184516	4.71501e-05	5.02717e-05	2.4107e-05	2.85541e-05	3.20719e-05	0.000107301	5.60736e-06	9.99957e-06	8.00596e-05	5.54072e-05	1.5921e-05	5.79092e-06	0.000218158	0.000112412	8.1716e-06	1.95463e-05	0.000120909	3.35154e-05	7.56591e-05	2.36879e-05	0	4.41252e-05	8.48998e-06	7.10815e-06	2.49114e-05	2.5575e-05	4.01396e-05	3.66917e-06	0.000145869	4.46533e-05	2.56993e-05	6.73839e-05	0.000144678	2.9763e-05	3.18487e-05	0	0.000925965	2.31121e-05	2.1916e-05
K00210	9.34167e-05	0.000104529	3.51471e-05	7.00405e-05	3.68093e-05	6.61633e-05	4.10887e-05	6.39051e-05	2.47233e-05	4.67485e-05	3.14309e-05	6.89313e-05	7.23209e-05	1.71325e-05	2.80629e-05	1.0384e-05	0	0	3.20238e-05	0	3.18421e-06	1.15818e-06	7.15272e-06	7.49412e-06	0	9.77316e-06	0.000116259	0.000244383	8.90107e-06	0	0	6.7885e-06	0.000288659	4.97571e-05	0	3.19688e-06	0	0	2.18804e-05	9.92295e-06	0	4.49226e-06	5.35845e-06	7.44075e-06	0	2.30354e-05	0	4.62242e-06	1.31496e-05
K00214	0	0	0	0	0	0	0	0	0	0	0	0	0	0	0	0	0	0	0	0	0	0	0	0	0	0	0	0	0	0	0	0	0	0	0	0	0	0	0	0	0	0	0	0	0	0	0	0	0
K00215	0.000452675	9.71828e-05	0.000373474	0.000114726	0.000480663	7.90206e-05	0.000477395	9.4832e-05	0.000453581	9.5405e-05	0.000446044	6.75491e-05	0.000424282	0.000479709	0.00049511	0.000501892	0.000476626	0.000443314	0.000520387	0.000503702	0.000413947	0.00041463	0.000439892	0.000504604	0.000294178	0.000361607	0.00040923	0.000459441	0.00041835	0.000442174	0.000224234	0.000587205	0.000466949	0.000447814	0.000419341	0.000473138	0.000475941	0.000454977	0.000481369	0.000486224	0.00039834	0.000462703	0.000573355	0.000424123	0.000374222	0.000487582	0.000491379	0.000513088	0.000477768
K00216	2.69446e-05	3.51767e-05	5.75504e-05	6.34446e-05	1.44255e-05	3.09114e-05	1.97868e-05	3.53779e-05	1.69926e-05	3.05621e-05	8.84082e-06	2.32944e-05	0	0	4.00899e-06	0	0	0	2.66865e-06	5.03702e-06	3.82105e-05	0.000120451	0	4.99608e-06	0	3.90927e-05	0	1.67577e-05	0	7.89596e-06	0	0	0	3.55408e-06	0	9.59064e-06	2.86711e-06	3.66917e-06	0	0	6.42484e-06	0	0	0	0	0	4.93848e-06	9.24484e-06	1.31496e-05
K00217	0	0	0	0	0	0	0	0	0	0	4.00899e-07	2.19581e-06	0	0	1.2027e-05	0	0	0	0	0	0	0	0	0	0	0	0	0	0	0	0	0	0	0	0	0	0	0	0	0	0	0	0	0	0	0	0	0	0
K00218	0	0	0	0	0	0	0	0	0	0	1.06563e-07	5.83668e-07	0	0	0	0	0	0	0	0	0	0	0	0	0	0	0	0	0	0	0	0	0	0	0	3.19688e-06	0	0	0	0	0	0	0	0	0	0	0	0	0
K00219	8.36691e-05	9.44604e-05	0.00016848	0.000191081	4.45593e-05	9.27118e-05	6.31036e-05	0.000104973	5.43776e-05	0.000101369	3.08686e-05	7.38337e-05	4.82139e-06	0	5.41213e-05	3.46132e-06	0	0	1.06746e-05	0	0.000124184	0.000360195	7.15272e-06	5.24588e-05	0	0.000180804	0	3.49119e-05	4.45054e-06	0	0	1.01827e-05	9.43331e-07	2.84326e-05	0	2.23782e-05	0	7.33835e-06	1.45869e-05	4.96147e-06	0	0	0	1.48815e-05	0	1.15177e-05	7.40772e-06	4.62242e-06	6.57479e-05
K00220	7.78089e-07	2.52279e-06	0	0	2.55189e-07	1.39773e-06	3.14855e-07	1.72453e-06	5.15828e-07	2.82531e-06	4.76319e-07	1.29699e-06	0	0	2.00449e-06	0	0	0	0	0	3.18421e-06	0	0	0	0	0	4.65034e-06	0	4.45054e-06	0	0	0	0	0	0	0	0	0	0	0	0	0	0	0	0	0	0	0	0
K00221	4.94306e-07	2.70743e-06	0	0	0	0	3.62783e-08	1.98704e-07	8.93076e-08	4.89158e-07	7.52421e-07	2.53106e-06	0	0	1.2027e-05	0	0	0	0	0	0	0	0	0	0	0	0	0	0	0	0	0	0	0	4.15189e-06	6.39376e-06	0	0	0	0	0	0	2.67923e-06	0	0	0	0	0	0
K00226	0.000173024	0.000134705	0.000132761	0.000161993	0.000123775	0.000112279	0.000122074	0.000116194	8.27823e-05	8.14371e-05	8.96931e-05	0.000102483	0.000188034	0.000142771	7.81753e-05	1.38453e-05	1.68221e-05	1.99991e-05	0.000146776	6.54813e-05	0.000191052	2.20055e-05	5.36454e-05	2.24824e-05	9.80592e-05	2.44329e-05	0.000158112	0.000396599	2.67032e-05	0	8.40878e-05	1.3577e-05	0.000404689	0.000167042	9.13416e-05	6.39376e-06	8.60134e-06	4.03609e-05	0.000102109	4.46533e-05	4.49739e-05	1.7969e-05	0.000136641	0.000104171	3.98108e-05	8.4463e-05	1.48154e-05	6.47138e-05	1.31496e-05
K00228	2.76393e-05	3.25351e-05	5.69068e-05	6.6324e-05	1.86773e-05	3.79031e-05	2.28157e-05	3.65804e-05	2.02789e-05	3.50215e-05	1.24685e-05	2.66138e-05	0	0	1.6036e-05	0	0	0	0	0	4.77631e-05	0.000125084	0	1.74863e-05	8.1716e-06	7.32987e-05	4.65034e-06	1.67577e-05	8.90107e-06	0	0	0	0	1.42163e-05	8.30379e-06	2.23782e-05	0	1.10075e-05	0	0	0	0	0	0	0	1.53569e-05	7.40772e-06	4.62242e-06	2.62992e-05
K00230	3.65034e-05	3.3748e-05	5.13994e-05	5.02488e-05	2.61333e-05	3.59972e-05	2.73706e-05	3.19867e-05	2.78808e-05	2.88251e-05	2.46318e-05	2.49319e-05	1.92856e-05	5.71083e-06	1.2027e-05	3.46132e-06	5.60736e-06	5.3331e-05	3.46925e-05	5.03702e-06	7.96052e-05	0.000110027	2.14582e-05	1.99843e-05	8.1716e-06	3.90927e-05	1.86014e-05	3.2119e-05	2.67032e-05	3.94798e-05	0	1.3577e-05	1.22633e-05	1.77704e-05	1.24557e-05	3.19688e-06	5.44751e-05	4.76992e-05	2.91739e-05	4.96147e-06	0	8.98452e-06	5.35845e-06	0	7.96216e-06	1.15177e-05	4.93848e-06	1.84897e-05	2.62992e-05
K00231	4.13638e-05	5.83253e-05	2.84314e-05	4.00797e-05	1.83993e-05	2.60437e-05	2.37771e-05	2.84884e-05	2.89854e-05	6.17584e-05	4.6418e-05	6.45397e-05	0	0	4.20944e-05	0	3.92515e-05	0.000223324	1.33433e-05	1.0074e-05	9.55262e-05	0.000150564	0.000143054	2.49804e-06	8.1716e-06	9.77316e-06	0	0.000219247	8.90107e-06	5.52717e-05	0	1.69712e-05	9.33898e-05	3.55408e-06	4.15189e-06	2.5575e-05	0.000117552	6.23759e-05	7.29347e-06	1.48844e-05	2.56993e-05	0	0	0	1.59243e-05	7.67846e-06	4.93848e-06	1.38673e-05	4.3832e-06
K00232	4.6336e-07	1.69602e-06	4.40762e-06	1.22207e-05	1.86615e-06	5.3742e-06	5.35993e-07	1.89445e-06	4.45656e-07	1.17469e-06	4.08138e-06	9.47636e-06	9.64278e-06	0	4.81079e-05	3.46132e-06	0	0	2.66865e-06	0	0	0	0	2.49804e-06	8.1716e-06	0	4.65034e-06	0	4.45054e-06	0	0	0	0	0	0	1.91813e-05	8.60134e-06	1.10075e-05	0	0	0	0	0	0	0	3.83923e-06	0	0	0
[truncated: 7,666 more rows]
[truncated: 143 more columns]

## Sheet: KO_RelativeAbundnace_PostFilter
	Function	Avg_Kinshasa	SD_Kinshasa	Avg_Masimanimba	SD_Masimanimba	Avg_Unaffected_Low_Prevalence_Zone	SD_Unaffected_Low_Prevalence_Zone	Avg_Konzo_Low_Prevalence_Zone	SD_Konzo_Low_Prevalence_Zone	Avg_Unaffected_High_Prevalence_Zone	SD_Unaffected_High_Prevalence_Zone	Avg_Konzo_High_Prevalence_Zone	SD_Konzo_High_Prevalence_Zone	L256	L257	L258	L259	L260	L261	L262	L263	L264	L265	L266	L267	L268	L269	L270	L271	L272	L273	L274	L275	L276	L277	L278	L279	L280	L281	L282	L283	L284	L285	L286	L287	L288	L289	L290	L291
[truncated: 2,209 more rows]
[truncated: 144 more columns]
